# Supplementary material for: Severity of bovine tuberculosis is associated with innate immune-biased transcriptional signatures of whole blood in early weeks after experimental Mycobacterium bovis infection
Source: PLoS One. 2020 Nov 9;15(11):e0239938. doi: 10.1371/journal.pone.0239938 (PMC7652326; doi:10.1371/journal.pone.0239938)
Supplement: S1 File — (XLSX) [file pone.0239938.s001.xlsx]

## Sheet: InfvsCont_allGenes
genes
RCAN1
SMIM11A
MRPS6
ATP5O
ITSN1
TRNAC-GCA
CRYZL1
DONSON
SON
GART
LOC104970777
DNAJC28
TMEM50B
IFNGR2
IFNAR1
IL10RB
IFNAR2
LOC100848368
PAXBP1
SYNJ1
C1H21orf59
EVA1C
LOC104970780
URB1
MIS18A
HUNK
SCAF4
SOD1
TIAM1
BACH1
LOC104970784
LOC100851369
CCT8
USP16
RWDD2B
LTN1
LOC615183
N6AMT1
APP
GABPA
ATP5J
JAM2
MRPL39
NCAM2
C1H21orf91
BTG3
CXADR
USP25
NRIP1
SAMSN1
HSPA13
LOC518080
RBM11
ROBO1
GBE1
LOC107131261
CADM2
CHMP2B
CGGBP1
LOC100335242
LOC104970809
C1H3orf38
LOC101904492
PROS1
ARL13B
NSUN3
LOC782966
EPHA6
ARL6
CRYBG3
MINA
CLDND1
LOC100848517
GPR15
CPOX
LOC100848540
LOC100848335
ST3GAL6
DCBLD2
LOC104970815
CMSS1
FILIP1L
TBC1D23
NIT2
TOMM70A
LNP1
EFHB
LOC104970821
LOC104970822
RAB5A
LOC107131289
KAT2B
SGOL1
ZNF596
TFG
IMPG2
SENP7
LOC524181
TRMT10C
LOC101909795
PCNP
ZBTB11
RPL24
CEP97
NXPE3
NFKBIZ
ALCAM
CBLB
TMSB4
LOC100848469
BBX
LOC104970840
LOC100848494
CD47
IFT57
HHLA2
KIAA1524
DZIP3
TRAT1
CD96
PLCXD2
ABHD10
GCSAM
SLC9C1
CD200
BTLA
ATG3
SLC35A5
CCDC80
CD200R1L
GTPBP8
C1H3orf17
CFAP44
SPICE1
SIDT1
USF3
LOC101908760
NAA50
ATP6V1A
GRAMD1C
ZDHHC23
CCDC191
QTRTD1
TIGIT
ZBTB20
LSAMP
LOC101901963
B4GALT4
ARHGAP31
TMEM39A
POGLUT1
TIMMDC1
CD80
ADPRH
PLA1A
COX17
MAATS1
LOC107131288
GSK3B
LRRC58
FSTL1
NDUFB4
RABL3
GTF2E1
POLQ
HCLS1
GOLGB1
IQCB1
EAF2
ILDR1
CD86
LOC104970876
CCDC58
FAM162A
KPNA1
PARP9
DTX3L
PARP14
HSPBAP1
DIRC2
SEMA5B
PDIA5
SEC22A
LOC104970880
HACD2
MYLK
CCDC14
KALRN
LOC101905265
UMPS
ITGB5
MUC13
HEG1
SLC12A8
ZNF148
SNX4
OSBPL11
LMLN
IQCG
RPL35A
LRCH3
FYTTD1
RUBCN
TNK2
TFRC
LOC107132186
ZDHHC19
PCYT1A
TCTEX1D2
TM4SF19
UBXN7
RNF168
WDR53
FBXO45
NRROS
CEP19
PIGX
PAK2
SENP5
NCBP2
LOC783161
DLG1
BDH1
PPP1R2
ACAP2
XXYLT1
FAM43A
LSG1
ATP13A3
GP5
LOC101905099
HES1
OPA1
ATP13A5
MB21D2
FGF12
CCDC50
LOC101905532
IL1RAP
P3H2
LPP
LOC100847122
LOC100847171
BCL6
RTP4
ST6GAL1
RFC4
EIF4A2
DNAJB11
TBCCD1
CRYGS
DGKG
ETV5
TRA2B
SENP2
TMEM41A
MAP3K13
EHHADH
C1H3orf70
VPS8
MAGEF1
POLR2H
FAM131A
EIF4G1
PSMD2
ECE2
ALG3
ABCF3
AP2M1
DVL3
EIF2B5
ABCC5
PARL
MAP6D1
YEATS2
KLHL24
KLHL6
LOC100848684
MCF2L2
B3GNT5
LAMP3
MCCC1
DCUN1D1
ATP11B
LOC104970942
DNAJC19
FXR1
TTC14
USP13
NDUFB5
MRPL47
ACTL6A
GNB4
MFN1
ZNF639
KCNMB3
PIK3CA
ZMAT3
TBL1XR1
LOC616200
LOC104970954
LOC100294973
LOC100847574
SPATA16
GPX5
ECT2
NCEH1
TNFSF10
GHSR
FNDC3B
PLD1
LOC101905533
TNIK
EIF5A2
RPL22L1
SKIL
PRKCI
PHC3
GPR160
SEC62
MYNN
ACTRT3
GOLIM4
SERPINI1
PDCD10
NMD3
PPM1L
KPNA4
TRIM59
SMC4
IFT80
LOC511229
MFSD1
RARRES1
GFM1
LXN
RSRC1
PTX3
CCNL1
LEKR1
TIPARP
SSR3
KCNAB1
GMPS
SLC33A1
C1H3orf33
MME
DHX36
LOC100299503
RAP2B
P2RY1
MBNL1
SUCNR1
MED12L
P2RY12
P2RY13
GPR87
P2RY14
GPR171
SIAH2
SELT
EIF2A
SERP1
TSC22D2
PFN2
RNF13
ANKUB1
COMMD2
HPS3
HLTF
GYG1
CPA3
LOC101905819
LOC100139345
LOC107132207
PLSCR1
LOC782279
C1H3orf58
LOC100847509
LOC101906694
SLC9A9
CHST2
U2SURP
TRPC1
LOC100847999
ATR
XRN1
GK5
TFDP2
ATP1B3
RNF7
RASA2
ZBTB38
PXYLP1
SLC25A36
NMNAT3
KPNA6
TXLNA
COPB2
MRPS22
PIK3CB
FAIM
CEP70
ESYT3
LOC107132213
MRAS
ARMC8
DBR1
IL20RB
NCK1
LOC100847791
STAG1
LOC104971044
PCCB
MSL2
PPP2R3A
EPHB1
CEP63
ANAPC13
RYK
SRPRB
TOPBP1
CDV3
BFSP2
TMEM108
NPHP3
UBA5
ACAD11
DNAJC13
KCNH8
LOC104968413
MRPL3
NUDT16
NEK11
ASTE1
ATP2C1
PSMG1
BRWD1
HMGN1
LOC534913
WRB
B3GALT5
LOC101907799
MX2
MX1
PRDM15
C2CD2
ZBTB21
ABCG1
TFF2
UBASH3A
RSPH1
SLC37A1
PDE9A
WDR4
NDUFV3
PKNOX1
LOC101906110
CBS
U2AF1
LOC101906293
SUMO3
PTTG1IP
ITGB2
FAM207A
ADARB1
POFUT2
ICOSLG
PFKL
C1H21orf2
TRPM2
UBE2G2
SIK1
HSF2BP
RRP1B
PDXK
CSTB
RRP1
AGPAT3
TRAPPC10
PWP2
C1H21orf33
COL18A1
SLC19A1
LOC100849587
PCBP3
LSS
MCM3AP
YBEY
PCNT
LOC100847825
DIP2A
S100B
PRMT2
FBXO25
RUNX1
SETD4
CBR1
CBR3
DOPEY2
LOC101903402
MORC3
CHAF1B
HLCS
LOC101904025
PIGP
TTC3
DSCR3
DYRK1A
ERG
LOC107132225
ETS2
LOC100847346
PIK3R4
CAPN7
SH3BP5
LOC107132228
METTL6
EAF1
HACL1
BTD
ANKRD28
LOC100848527
DPH3
OXNAD1
RFTN1
LOC101907852
PLCL2
TBC1D5
SATB1
LOC101908237
HERC2
NIPA1
NIPA2
CYFIP1
TUBGCP5
CCDC115
IMP4
PTPN18
FAM168B
PLEKHB2
HS6ST1
UGGT1
SAP130
AMMECR1L
POLR2D
WDR33
SFT2D3
LIMS2
IWS1
PROC
MAP3K2
ERCC3
BIN1
NAB1
NEMP2
MFSD6
INPP1
HIBCH
C2H2orf88
LOC104971104
LOC104971103
LOC104971102
PMS1
ORMDL1
OSGEPL1
ASNSD1
SLC40A1
WDR75
COL3A1
TFPI
CALCRL
FAM171B
ITGAV
ZC3H15
LOC614531
NUP35
DUSP19
NCKAP1
FRZB
DNAJC10
PDE1A
LOC101905179
SSFA2
CERKL
ITGA4
LOC101905778
LOC104971122
LOC101905824
LOC101905876
UBE2E3
CWC22
SESTD1
CCDC141
TTN
PLEKHA3
FKBP7
PRKRA
OSBPL6
RBM45
TTC30A
AGPS
NFE2L2
HNRNPA3
MTX2
KIAA1715
ATP5G3
ATF2
CHN1
WIPF1
LOC107132239
GPR155
SCRN3
OLA1
SP3
CDCA7
ZAK
PDK1
ITGA6
METAP1D
HAT1
SLC25A12
DYNC1I2
LOC784052
CYBRD1
DCAF17
METTL8
LOC104971162
TLK1
GORASP2
UBR3
METTL5
SSB
KLHL23
PHOSPHO2
PPIG
FASTKD1
BBS5
DHRS9
SPC25
CERS6
STK39
B3GALT1
SCN9A
TTC21B
LOC104971180
GALNT3
CSRNP3
LOC534223
SLC38A11
COBLL1
GRB14
GCA
LOC104971186
IFIH1
DPP4
LOC107131208
PSMD14
TANK
RBMS1
ITGB6
PLA2R1
LY75
CD302
2019-03-07
BAZ2B
WDSUB1
TANC1
DAPL1
PKP4
CYTIP
ACVR1
GPD2
NR4A2
ARL6IP6
PRPF40A
FMNL2
STAM2
LOC107131300
LOC104971203
CACNB4
ARL5A
LOC104971208
NEB
RIF1
TNFAIP6
NMI
RBM43
RND3
MMADHC
LYPD6
KIF5C
EPC2
MBD5
PTMA
LOC107132255
ORC4
ACVR2A
LOC104971220
LOC107131397
LOC613677
ZEB2
LOC107132256
LOC104971223
GTDC1
ARHGAP15
KYNU
LOC101906569
SPOPL
LOC107132262
HNMT
LOC785761
LOC104971235
CXCR4
DARS
MCM6
UBXN4
R3HDM1
LOC533850
ZRANB3
RAB3GAP1
CCNT2
TMEM163
MGAT5
SLC35F5
LOC100847374
ACTR3
LOC101904159
LOC101904117
MIR2904-1
MIR2887-1
LOC107131415
DDX18
CCDC93
INSIG2
STEAP3
C2H2orf76
DBI
TMEM177
PTPN4
EPB41L5
TMEM185B
RALB
CLASP1
NIFK
TSN
CNTNAP5
LOC789626
GYPC
GLS
STAT1
LOC104971266
STAT4
NABP1
LOC104971270
SLC39A10
DNAH7
STK17B
LOC531691
CCDC150
GTF3C3
PGAP1
ANKRD44
LOC104971273
SF3B1
COQ10B
HSPD1
HSPE1
MOB4
RFTN2
MARS2
PLCL1
LOC613365
C2H2orf69
TYW5
C2H2orf47
SPATS2L
KCTD18
SGOL2
AOX1
LOC101908056
BZW1
CLK1
PPIL3
NIF3L1
ORC2
FAM126B
NDUFB3
CFLAR
CASP8
ALS2CR12
TRAK2
STRADB
TMEM237
ALS2
FZD7
SUMO1
NOP58
BMPR2
WDR12
CARF
NBEAL1
CYP20A1
ABI2
RAPH1
CD28
CTLA4
ICOS
PARD3B
NRP2
INO80D
LOC104968518
NDUFS1
EEF1B2
MDH1B
FASTKD2
KLF7
LOC107131539
CREB1
LOC104971296
METTL21A
CCNYL1
FZD5
PLEKHM3
IDH1
PIKFYVE
MAP2
RPE
KANSL1L
LANCL1
ERBB4
LOC104968902
IKZF2
SPAG16
VWC2L
BARD1
ATIC
FN1
MREG
TMEM169
PECR
XRCC5
SMARCAL1
RPL37A
TNS1
RUFY4
CXCR2
CXCR1
ARPC2
GPBAR1
AAMP
PNKD
TMBIM1
LOC104971307
SLC11A1
CTDSP1
VIL1
USP37
RQCD1
PLCD4
ZNF142
BCS1L
RNF25
STK36
TTLL4
CYP27A1
WNT10A
NHEJ1
SLC23A3
CNPPD1
FAM134A
ZFAND2B
ABCB6
ATG9A
ANKZF1
GLB1L
STK16
TUBA4A
TUBA1D
DNAJB2
PTPRN
DNPEP
SPEG
GMPPA
CHPF
TMEM198
OBSL1
STK11IP
SLC4A3
SGPP2
FARSB
ACSL3
AP1S3
WDFY1
MRPL44
SERPINE2
CUL3
DOCK10
RHBDD1
COL4A3
MFF
AGFG1
TRIP12
FBXO36
SLC16A14
SP140
SP110
LOC101903473
SP100
SP140L
LOC104971325
CAB39
ITM2C
GPR55
PSMD1
ARMC9
B3GNT7
NCL
LOC100848851
NMUR1
LOC101905734
PDE6D
COPS7B
DIS3L2
EIF4E2
PHC2
ZNF362
TRIM62
AK2
LOC107131740
RNF19B
HPCA
S100PBP
YARS
KIAA1522
RBBP4
ZBTB8OS
BSDC1
FAM229A
MARCKSL1
HDAC1
LCK
FAM167B
MTMR9
EIF3I
TMEM234
IQCC
CCDC28B
TMEM39B
KHDRBS1
PTP4A2
PEF1
LOC100847376
FABP3
ZCCHC17
SERINC2
LOC101902670
LOC107131754
SNRNP40
PUM1
SDC3
LAPTM5
MECR
SRSF4
TMEM200B
EPB41
YTHDF2
GMEB1
TAF12
SNHG12
TRNAU1AP
RCC1
SNHG3
PHACTR4
MED18
SESN2
ATPIF1
DNAJC8
PTAFR
LOC104976843
EYA3
XKR8
RPA2
THEMIS2
PPP1R8
STX12
FAM76A
IFI6
FGR
AHDC1
WASF2
CD164L2
MAP3K6
SYTL1
WDTC1
SLC9A1
NUDC
GPATCH3
GPN2
ZDHHC18
PIGV
ARID1A
RPS6KA1
HMGN2
DHDDS
ZNF683
AIM1L
CD52
UBXN11
SH3BGRL3
CEP85
ZNF593
PDIK1L
EXTL1
PAFAH2
STMN1
PAQR7
AUNIP
MTFR1L
SEPN1
MAN1C1
LDLRAP1
TMEM57
TMEM50A
RSRP1
SYF2
RUNX3
CLIC4
SRRM1
NCMAP
RCAN3
NIPAL3
GRHL3
IFNLR1
SRSF10
PNRC2
CNR2
FUCA1
HMGCL
GALE
LYPLA2
PITHD1
LOC100849054
LOC101909432
TCEB3
RPL11
LOC101909455
LOC104971363
ID3
LOC100851883
LOC104971364
E2F2
ASAP3
ZNF436
HNRNPR
LUZP1
KDM1A
C1QB
C1QC
C1QA
ZBTB40
CDC42
LOC515042
HSPG2
USP48
RAP1GAP
ALPL
LOC101906756
ECE1
EIF4G3
HP1BP3
SH2D5
DDOST
PINK1
CDA
MUL1
CAMK2N1
UBXN10
OTUD3
TMCO4
LOC535280
MINOS1
CAPZB
PQLC2
AKR7A2
LOC788425
MRTO4
EMC1
UBR4
IFFO2
ALDH4A1
ARHGEF10L
LOC104971388
LOC104971390
RCC2
PADI4
PADI3
PADI2
SDHB
LOC101903997
ATP13A2
MFAP2
CROCC
NECAP2
LOC107131928
LOC789347
SZRD1
FBXO42
RSG1
EPHA2
LOC101905127
LOC101905319
LOC104971397
SFT2D2
TIPRL
GPR161
DCAF6
MPC2
MPZL1
LOC104971405
RCSD1
CREG1
CD247
POU2F1
ILDR2
TADA1
POGK
LOC787714
UCK2
LOC101907516
TMCO1
ALDH9A1
MGST3
PBX1
NUF2
LOC104970589
HSD17B7
DDR2
UAP1
UHMK1
SH2D1B
C3H1orf226
NOS1AP
ATF6
DUSP12
FCRLA
FCGR2B
FCGR3A
HSPA6
FCGR2A
CFAP126
SDHC
TOMM40L
FCER1G
NDUFS2
B4GALT3
PPOX
LOC107132055
USP21
UFC1
DEDD
NIT1
PFDN2
ARHGAP30
USF1
F11R
CD244
LY9
LOC613822
SLAMF7
CD48
SLAMF1
CD84
SLAMF6
NHLH1
NCSTN
COPA
PEX19
DCAF8
PEA15
IGSF8
LOC101903058
PIGM
LOC107132062
TAGLN2
CFAP45
SLAMF8
FCRL6
DUSP23
FCER1A
LOC101903951
IFI16
AIM2
LOC100141145
LOC515418
CD1E
CD1B5
CD1B
LOC781726
CD1A
CD1D
LOC782367
LOC788175
LOC512286
CD5L
FCRL1
FCRL3
FCRL4
FCRL5
LOC101904872
LOC100849046
LOC107132121
LOC101904923
LOC784007
LOC101906408
ETV3
LOC107131245
LOC511220
LRRC71
INSRR
SH2D2A
PRCC
HDGF
MRPL24
RRNAD1
ISG20L2
GPATCH4
APOA1BP
IQGAP3
LOC100848553
MEF2D
LOC100848574
TSACC
CCT3
GLMP
SMG5
PAQR6
BGLAP
PMF1
SLC25A44
SEMA4A
LMNA
MEX3A
RAB25
LAMTOR2
UBQLN4
SSR2
ARHGEF2
KIAA0907
RIT1
SYT11
LOC101906206
GON4L
MSTO1
LOC100848721
DAP3
ASH1L
RUSC1
FDPS
PKLR
CLK2
SCAMP3
FAM189B
GBA
MTX1
KRTCAP2
DPM3
SLC50A1
EFNA1
ADAM15
ZBTB7B
FLAD1
CKS1B
SHC1
PYGO2
PBXIP1
PMVK
KCNN3
ADAR
UBE2Q1
TDRD10
IL6R
ATP8B2
HAX1
UBAP2L
C3H1orf43
C3H1orf189
TPM3
NUP210L
RPS27
RAB13
JTB
CREB3L4
SLC39A1
CRTC2
DENND4B
GATAD2B
SLC27A3
INTS3
ILF2
SNAPIN
CHTOP
S100A1
S100A13
S100A4
LOC618256
S100A7
S100A8
S100A12
S100A9
PGLYRP4
S100A11
S100A10
THEM4
RORC
MRPL9
SNX27
TUFT1
CGN
POGZ
PSMB4
SELENBP1
RFX5
PI4KB
ZNF687
PSMD4
PIP5K1A
VPS72
TMOD4
SCNM1
LYSMD1
TNFAIP8L2
SEMA6C
GABPB2
LOC104971501
MLLT11
CDC42SE1
BNIPL
PRUNE
FAM63A
CERS2
SETDB1
ARNT
CTSK
CTSS
HORMAD1
GOLPH3L
ENSA
LOC104971503
MCL1
ADAMTSL4
LOC104971510
ECM1
TARS2
RPRD2
PRPF3
MRPS21
C3H1orf54
APH1A
ANP32E
PLEKHO1
LOC100847236
VPS45
OTUD7B
SV2A
HIST2H2AC
LOC101906484
HIST2H2BE
LOC516742
HIST1H2BL
LOC107132277
HIST1H2AK
LOC788142
LOC101907327
TXNIP
POLR3GL
ANKRD34A
LIX1L
RBM8A
PEX11B
ITGA10
ANKRD35
PIAS3
NUDT17
POLR3C
RNF115
PDZK1
LOC107132283
GPR89A
ACP6
BCL9
CHD1L
FMO5
PRKAB2
LOC508547
SEC22B
NOTCH2
PHGDH
ZNF697
WARS2
LOC104971535
WDR3
GDAP2
FAM46C
MAN1A2
LOC618976
VTCN1
TRIM45
TTF2
CD101
PTGFRN
CD2
IGSF3
CD58
ATP1A1
MAB21L3
SLC22A15
NHLH2
VANGL1
TSPAN2
SYCP1
SIKE1
CSDE1
NRAS
DENND2C
BCAS2
TRIM33
OLFML3
HIPK1
LOC107132292
LOC100849652
DCLRE1B
AP4B1
BCL2L15
PTPN22
RSBN1
PHTF1
MAGI3
LOC101908104
LRIG2
LOC101901998
SLC16A1
RHOC
MOV10
CAPZA1
ST7L
CTTNBP2NL
DDX20
LOC100847765
FAM212B
RAP1A
LOC101903375
TMIGD3
C3H1orf162
ATP5F1
WDR77
OVGP1
CHI3L2
DENND2D
CEPT1
DRAM2
LRIF1
CD53
KCNA3
LAMTOR5
RBM15
SLC6A17
STRIP1
AHCYL1
CSF1
GSTM3
GSTM1
GSTM2
AMPD2
GNAI3
AMIGO1
CYB561D1
ATXN7L2
PSMA5
SORT1
PSRC1
CELSR2
SARS
KIAA1324
TMEM167B
TAF13
WDR47
CLCC1
GPSM2
AKNAD1
STXBP3
PRPF38B
LOC101906177
HENMT1
FAM102B
LOC534742
VAV3
PRMT6
AMY2B
RNPC3
COL11A1
S1PR1
LOC104971613
DPH5
SLC30A7
EXTL2
LOC534578
CDC14A
RTCA
DBT
TRMT13
SASS6
MFSD14A
SLC35A3
AGL
PLPPR5
SNX7
LOC101904239
DPYD
PTBP2
RWDD3
LOC614522
ALG14
CNN3
ABCD3
ARHGAP29
GCLM
DNTTIP2
BCAR3
FNBP1L
DR1
CCDC18
TMED5
MTF2
FAM69A
RPL5
EVI5
GFI1
RPAP2
GLMN
BTBD8
LOC104971636
EPHX4
TGFBR3
CDC7
ZNF644
ZNF326
MIR2904-2
MIR2904-3
LRRC8D
LRRC8C
LRRC8B
LOC513659
LOC786372
LOC786389
GBP6
GBP5
LOC512486
GBP2
LOC785445
LOC781675
LOC781710
GBP4
LOC510382
LOC100336669
LOC507055
LOC100336443
LOC783604
LOC511531
LOC104971647
CCBL2
GTF2B
PKN2
LMO4
HS2ST1
2019-09-15
SH3GLB1
ODF2L
ZNHIT6
BCL10
C3H1orf52
SYDE2
MCOLN2
LPAR3
SSX2IP
SPATA1
LOC104971676
GNG5
RPF1
SAMD13
PRKACB
TTLL7
ADGRL2
IFI44
IFI44L
DNAJB4
FUBP1
NEXN
FAM73A
USP33
ZZZ3
PIGK
MSH4
RABGGTB
ACADM
TYW3
CRYZ
TNNI3K
FPGT
ZRANB2
CTH
ANKRD13C
SRSF11
LRRC40
LOC527397
LOC107132322
LOC101907544
LOC101907753
WLS
DIRAS3
GADD45A
SERBP1
IL12RB2
IL23R
SLC35D1
MIER1
WDR78
SGIP1
LOC107132323
LOC101902048
PDE4B
LEPROT
DNAJC6
AK4
LOC101902310
JAK1
CACHD1
ROR1
PGM1
EFCAB7
ITGB3BP
ALG6
ATG4C
DOCK7
USP1
INADL
TM2D1
NFIA
LOC530929
LOC511936
LOC104971726
LOC107132327
CYP2J2
HOOK1
FGGY
LOC101903356
LOC100294994
JUN
MYSM1
OMA1
USP24
DHCR24
TTC22
PARS2
TTC4
SSBP3
MRPL37
CYB5RL
TCEANC2
TMEM59
LRRC42
HSPB11
YIPF1
LOC107131264
NDC1
LOC104971763
LRP8
MAGOH
LOC107132334
C3H1orf123
CPT2
SCP2
ZYG11B
LOC520518
GPX7
ZCCHC11
PRPF38A
ORC1
LOC101905708
CC2D1B
ZFYVE9
BTF3L4
TXNDC12
NRDC
OSBPL9
LOC104971769
EPS15
LOC101906178
RNF11
CDKN2C
FAF1
AGBL4
SPATA6
TRABD2B
FOXD2
CMPK1
STIL
TAL1
PDZK1IP1
LOC100847677
EFCAB14
ATPAF1
MOB3C
MKNK1
FAAH
NSUN4
UQCRH
LOC107132337
LOC104971814
LRRC41
LOC107131248
RAD54L
LURAP1
POMGNT1
PIK3R3
MAST2
IPP
TMEM69
GPBP1L1
CCDC17
NASP
AKR1A1
PRDX1
MMACHC
TESK2
TOE1
MUTYH
LOC101903478
ZSWIM5
UROD
HECTD3
EIF2B3
BTBD19
PLK3
RPS8
KIF2C
C3H1orf228
TMEM53
RNF220
ERI3
DMAP1
KLF17
SLC6A9
B4GALT2
ATP6V0B
DPH2
IPO13
ST3GAL3
KDM4A
PTPRF
HYI
SZT2
ELOVL1
CDC20
MPL
TIE1
EBNA1BP2
SLC2A1
ZNF691
ERMAP
SVBP
LOC531467
C3H1orf50
P3H1
YBX1
PPIH
CCDC30
PPCS
ZMYND12
FOXJ3
HIVEP3
LOC107132340
LOC107132341
SCMH1
CTPS1
LOC786231
KCNQ4
NFYC
RIMS3
EXO5
ZFP69
ZFP69B
SMAP2
ZMPSTE24
RLF
PPT1
CAP1
MYCL
TRIT1
PPIE
HPCAL4
PABPC4
MACF1
NDUFS5
AKIRIN1
MYCBP
RRAGC
UTP11L
FHL3
SF3A3
INPP5B
MTF1
C3H1orf122
YRDC
CDCA8
C3H1orf109
RSPO1
GNL2
SNIP1
MEAF6
ZC3H12A
LOC101904166
CSF3R
MRPS15
OSCP1
LSM10
LOC104971845
STK40
EVA1B
THRAP3
MAP7D1
TRAPPC3
ADPRHL2
TEKT2
AGO3
AGO1
AGO4
CLSPN
C3H1orf216
PSMB2
NCDN
KIAA0319L
ZMYM4
SFPQ
ZMYM1
ZMYM6
ZMYM6NB
LOC101907642
SMIM12
ZSCAN20
LOC104971852
GIGYF2
INPP5D
LOC107132354
ATG16L1
SAG
DGKD
USP40
HJURP
ARL4C
SH3BP4
LOC104971864
AGAP1
LOC522241
IQCA1
ACKR3
COPS8
COL6A3
RAB17
LRRFIP1
UBE2F
LOC101904947
SCLY
ESPNL
LOC789335
ILKAP
LOC101905228
PER2
TRAF3IP1
ASB1
TWIST2
HDAC4
LOC104971894
LOC100336606
LOC100336476
NDUFA10
MYEOV2
LOC104971902
LOC511497
LOC107132361
CAPN10
GPC1
MTERF4
PPP1R7
HDLBP
2019-09-02
FARP2
LOC514637
STK25
BOK
THAP4
ATG4B
DTYMK
ING5
D2HGDH
PDCD1
GRB10
FIGNL1
IKZF1
C4H7orf72
LOC101903668
ZPBP
ABCA13
LOC107131279
UPP1
CLDN12
LOC101910184
CDK14
FZD1
LOC782091
MTERF1
AKAP9
CYP51A1
KRIT1
ANKIB1
TMBIM1B
GATAD1
PEX1
RBM48
LOC524650
FAM133B
CDK6
SAMD9
HEPACAM2
VPS50
GNG11
BET1
COL1A2
CASD1
SGCE
PEG10
PPP1R9A
PON2
PDK4
SLC25A13
SHFM1
LOC618297
LOC100139363
SDHAF3
ASNS
C1GALT1
MIOS
RPA3
UMAD1
LOC107132381
GLCCI1
ICA1
NXPH1
NDUFA4
LOC101906041
PHF14
TMEM106B
SCIN
ARL4A
ISPD
ANKMY2
BZW2
TSPAN13
AHR
SNX13
HDAC9
TWISTNB
LOC104971979
TMEM196
SP4
DNAH11
LOC497208
LOC101907567
CDCA7L
RAPGEF5
TOMM7
LOC100848985
LOC613401
FAM126A
KLHL7
NUPL2
MALSU1
IGF2BP3
TRA2A
CCDC126
DBF4
SLC25A40
LOC100296627
LOC107132387
RUNDC3B
LOC101902435
ABCB1
ABCB4
CROT
[truncated: 12,280 more rows]

## Sheet: InfvsCont_wk0DE
genes	logFC	logCPM	LR	PValue	FDR
CPT1A	0.998781	6.54901	22.6458	1.95e-06	0.027813

## Sheet: InfvsCont_wk4DE
genes	logFC	logCPM	LR	PValue	FDR
SYT4	2.58936	2.99639	44.136	3.06342e-11	4.37426e-07
CDKN1A	2.10812	4.70989	40.2512	2.23322e-10	1.59441e-06
TLR5	2.21435	2.98235	36.9358	1.22085e-09	5.81086e-06
P2RY6	2.70751	3.8231	34.7592	3.73111e-09	1.33191e-05
SCARF1	1.20956	4.13844	34.2652	4.80916e-09	1.3734e-05
TNFSF9	1.47823	2.89151	33.323	7.8053e-09	1.59995e-05
FAR2	2.05971	3.45238	33.3135	7.84344e-09	1.59995e-05
C1R	3.43077	5.65534	32.518	1.18096e-08	2.10787e-05
TMC1	3.38066	1.75558	32.1178	1.45098e-08	2.18174e-05
SAMD4A	1.34411	2.45244	31.9025	1.62112e-08	2.18174e-05
NME8	3.04108	1.07269	31.8323	1.68073e-08	2.18174e-05
RIMBP3B	2.74142	-0.455701	31.5412	1.95256e-08	2.32338e-05
LOC101906823	-2.71307	0.0533074	31.3848	2.11627e-08	2.32448e-05
TXNDC16	1.66592	2.97877	31.1412	2.39921e-08	2.44702e-05
C3AR1	1.94741	3.5848	30.5361	3.27713e-08	3.11961e-05
STXBP6	1.46193	2.64053	30.2331	3.83117e-08	3.41908e-05
CMKLR1	1.70094	3.42732	29.6252	5.24177e-08	4.34223e-05
LOC513659	2.02095	6.01487	29.5413	5.47378e-08	4.34223e-05
CFI	3.19194	2.70217	29.2821	6.25706e-08	4.70235e-05
HHLA2	4.98034	1.13656	28.9456	7.44393e-08	5.31459e-05
IL17RC	1.40306	3.17163	28.8455	7.83861e-08	5.32988e-05
TBC1D9	1.45475	5.39206	28.7485	8.24147e-08	5.34909e-05
GPHN	1.19373	4.28798	28.6332	8.74694e-08	5.43033e-05
ENO3	1.7344	5.16596	28.4578	9.57645e-08	5.69759e-05
LDLRAD3	1.64314	3.18274	28.1709	1.1106e-07	6.34333e-05
UST	0.822351	4.69407	28.041	1.18773e-07	6.52293e-05
CD86	1.01	5.92739	27.9292	1.25835e-07	6.6548e-05
LAP3	1.78213	8.00738	27.7065	1.41184e-07	7.19988e-05
CLIC4	0.921627	5.48336	27.5801	1.50724e-07	7.37944e-05
LOC101903126	1.85747	8.59265	27.5254	1.55041e-07	7.37944e-05
TPC3	2.42888	4.81639	26.9947	2.04015e-07	9.39721e-05
DOCK4	1.22405	3.88205	26.8862	2.15796e-07	9.62923e-05
BAG3	0.980216	4.44995	26.7479	2.31801e-07	0.000100299
CNDP2	0.808	6.9653	26.603	2.4985e-07	0.00010239
LGALS9	0.760834	8.19357	26.5944	2.50973e-07	0.00010239
NUPR1	4.13272	4.52182	26.506	2.62714e-07	0.000104203
ZBP1	1.75296	6.26303	26.42	2.74686e-07	0.000106006
TRAFD1	0.667841	6.86295	26.1951	3.08609e-07	0.000115964
SASH1	2.7125	-0.112234	26.0898	3.25902e-07	0.000118165
CSF1R	1.06268	7.43835	26.0597	3.31019e-07	0.000118165
GPBAR1	2.04541	3.30451	25.9847	3.44133e-07	0.000119851
STXBP1	3.97134	1.55608	25.8993	3.59704e-07	0.000122291
LOC511531	2.22778	7.09605	25.7592	3.86773e-07	0.000128436
CYFIP1	0.917418	5.58923	25.5627	4.28236e-07	0.000138972
ADRB3	3.34076	1.08877	25.4555	4.52706e-07	0.000143649
WARS	1.17568	8.2992	25.38	4.70773e-07	0.000146134
SHISA5	0.902353	6.31518	25.224	5.10426e-07	0.000155072
SLC12A7	1.36967	6.7186	25.1433	5.32252e-07	0.000155226
MITF	1.01614	5.36663	25.1417	5.32675e-07	0.000155226
OPTN	0.969323	5.41004	25.1006	5.44155e-07	0.0001554
LOC521214	3.0271	1.86803	25.0175	5.68121e-07	0.000159063
ID1	3.26717	1.54002	24.8972	6.047e-07	0.000166048
TCTN1	-1.20164	4.29884	24.782	6.41956e-07	0.000172953
LOC101906105	2.82879	-0.793946	24.6426	6.90092e-07	0.000182478
ACP2	0.910681	6.1053	24.5565	7.21622e-07	0.00018471
KIAA0226L	-0.684992	6.69667	24.5491	7.24403e-07	0.00018471
ADAMTS2	0.946456	5.13654	24.4065	7.80056e-07	0.000193824
CCRL2	1.57121	2.97153	24.3887	7.87297e-07	0.000193824
SORBS3	1.7912	2.36077	24.2988	8.24894e-07	0.000199353
C16H1orf115	2.06128	4.38588	24.242	8.49596e-07	0.000199353
ZPBP2	-0.629728	5.21984	24.2374	8.51639e-07	0.000199353
FAM26F	1.74886	3.51202	23.9557	9.85781e-07	0.000227032
LOC781710	2.30767	6.30497	23.8732	1.02897e-06	0.000233216
SNX10	1.38979	7.96194	23.7991	1.06934e-06	0.00023858
TXNL4B	0.659936	5.18079	23.7184	1.11514e-06	0.000243179
ROR2	1.96113	1.01846	23.7031	1.12402e-06	0.000243179
NLRC4	1.19933	5.20677	23.5859	1.19457e-06	0.000250843
MAFB	1.18128	5.88102	23.5859	1.19458e-06	0.000250843
NFE2L3	1.13747	5.7071	23.4247	1.29903e-06	0.000268824
MPEG1	0.866508	8.46546	23.3044	1.38282e-06	0.000280257
PKLR	1.86129	0.96335	23.2896	1.39353e-06	0.000280257
ARHGAP17	0.666427	6.99633	23.2514	1.42149e-06	0.000281909
LOC521224	1.28876	3.63123	23.2199	1.44492e-06	0.000282128
MYOF	1.4387	5.71749	23.1972	1.46211e-06	0.000282128
ABCA3	0.876468	5.539	23.0989	1.53876e-06	0.000292959
LOC507055	1.40124	7.69484	23.071	1.56126e-06	0.000293331
RAB7B	2.01248	4.26572	23.0418	1.58515e-06	0.00029371
AXL	2.0128	2.3122	23.0186	1.60441e-06	0.00029371
CTTNBP2NL	1.64858	3.16147	22.8824	1.72223e-06	0.000300966
MOCOS	1.55068	4.04717	22.8737	1.73e-06	0.000300966
PLCB3	0.663815	4.95143	22.8636	1.73913e-06	0.000300966
TNFAIP8L3	3.96616	0.233015	22.8529	1.74887e-06	0.000300966
ANXA3	1.08455	7.88118	22.8306	1.76925e-06	0.000300966
TMEM71	-0.609459	7.54279	22.8292	1.77051e-06	0.000300966
SPATA6L	-2.68466	2.74575	22.7617	1.8338e-06	0.000301995
ATP6V1B2	0.810107	7.16115	22.7396	1.85501e-06	0.000301995
LOC107132962	1.82848	3.20072	22.7324	1.86203e-06	0.000301995
AGMAT	1.58191	3.44552	22.72	1.87411e-06	0.000301995
STK3	0.997718	4.05396	22.7116	1.88231e-06	0.000301995
CXCL10	2.11686	3.97149	22.5068	2.094e-06	0.000332224
CFAP69	2.49233	1.15133	22.4166	2.19468e-06	0.000344372
CCR2	0.900982	6.8924	22.3885	2.22707e-06	0.000345656
LOC104974257	2.06129	2.75612	22.3347	2.2903e-06	0.000351648
ACE	2.68858	2.50335	22.2315	2.41673e-06	0.000367111
LOC526745	3.90213	-0.71448	22.1634	2.50402e-06	0.000376367
C2	2.7705	5.7852	22.1024	2.58483e-06	0.000384467
PAQR8	0.658029	4.74449	22.0529	2.6524e-06	0.00039045
LOC614141	1.89323	3.79814	21.8888	2.88922e-06	0.000417227
FCGR3A	1.67742	8.16143	21.8864	2.89274e-06	0.000417227
MX2	2.15134	7.00241	21.7822	3.05425e-06	0.000436117
PIP4K2A	0.678285	7.52667	21.7563	3.09575e-06	0.000436605
AKAP7	0.888611	3.98019	21.742	3.11882e-06	0.000436605
MAP2	1.3914	5.07864	21.6366	3.29504e-06	0.000456795
ATP8B4	0.96983	6.076	21.6079	3.34472e-06	0.000459224
LOC101904239	1.07796	2.46289	21.5419	3.46178e-06	0.000470769
IL27	1.88044	2.08857	21.5194	3.50264e-06	0.000471831
CTSZ	1.1572	7.37196	21.305	3.91703e-06	0.000522723
CRLF2	2.24249	3.09201	21.2542	4.0223e-06	0.0005318
TSPAN33	1.58477	3.13378	21.2334	4.06622e-06	0.000532675
CROT	1.3969	4.18702	21.2063	4.12396e-06	0.000535328
LOC783920	1.30904	8.74604	21.1107	4.33503e-06	0.0005559
MT2A	2.15677	2.2902	21.0996	4.3603e-06	0.0005559
DENND2A	2.72607	3.19816	21.0766	4.41288e-06	0.000557625
SLAMF8	2.5568	2.29129	21.0123	4.56338e-06	0.000570775
CNKSR3	1.90558	0.408392	20.9983	4.5969e-06	0.000570775
RNF19B	0.692485	6.47885	20.8778	4.89547e-06	0.000602607
IVD	0.567267	6.41691	20.8454	4.97874e-06	0.000607619
TMEM106A	0.605747	5.99246	20.8142	5.06054e-06	0.000612368
AP1M2	1.92774	0.503266	20.7538	5.2228e-06	0.000622707
LGMN	0.737577	7.51407	20.75	5.2332e-06	0.000622707
TMEM51	1.90806	3.05269	20.7037	5.36134e-06	0.000625924
PSAP	0.793078	10.5214	20.7007	5.36977e-06	0.000625924
CNTLN	1.15428	2.06382	20.6928	5.39174e-06	0.000625924
BHLHE41	-0.875351	3.30713	20.6642	5.47288e-06	0.00063022
LTBR	1.07773	4.39542	20.6453	5.5273e-06	0.00063091
LOC107131142	1.59511	3.27227	20.6315	5.56724e-06	0.00063091
POR	0.521174	5.5631	20.6011	5.6565e-06	0.000635977
PLCD3	2.21714	-0.624521	20.5681	5.75483e-06	0.000641978
ATP1B3	0.774058	6.39616	20.5223	5.89408e-06	0.000649959
ALDOC	0.827551	5.90146	20.5147	5.9174e-06	0.000649959
SLC16A1	0.661473	5.69368	20.4789	6.02921e-06	0.000657184
ACVRL1	1.21485	5.55389	20.4633	6.07854e-06	0.000657541
LOC107132762	-2.94445	1.72179	20.3289	6.52073e-06	0.000700071
UNC5A	-2.46593	-0.271052	20.2104	6.93758e-06	0.000739267
GLRX2	0.91628	4.67515	20.0895	7.39008e-06	0.000781652
LGALS3BP	0.592009	6.41341	19.9428	7.97935e-06	0.000837773
GJA10	2.35809	3.48717	19.8631	8.31894e-06	0.000867052
MGC139164	-0.513293	8.0098	19.8164	8.52498e-06	0.000880294
MAPRE2	0.924892	8.15313	19.8065	8.56929e-06	0.000880294
LOC101905734	-1.13976	1.84878	19.7759	8.70724e-06	0.000888076
HPGD	-1.71868	3.71352	19.7164	8.9825e-06	0.000909654
CPED1	1.4561	2.48875	19.677	9.16966e-06	0.000920468
P2RY1	1.45913	5.10402	19.6669	9.21822e-06	0.000920468
IDH1	0.765635	5.13879	19.6342	9.37745e-06	0.000924672
ASAH1	0.676943	6.62115	19.6317	9.38984e-06	0.000924672
MVP	0.692441	7.23246	19.5685	9.70541e-06	0.000949203
LOC101907799	2.51187	4.12487	19.5008	1.00557e-05	0.000967572
MERTK	2.17206	2.87766	19.4949	1.0087e-05	0.000967572
SEPN1	0.772256	4.71494	19.4931	1.00965e-05	0.000967572
ERO1A	0.619249	5.9984	19.4544	1.0303e-05	0.00098078
COL5A3	3.29625	-0.0385251	19.4389	1.03868e-05	0.000982204
LOC508153	0.572038	6.93204	19.37	1.07688e-05	0.00101163
MFSD2B	1.1306	3.49859	19.3231	1.10362e-05	0.00102997
SIGLEC1	1.75447	2.06914	19.2742	1.13225e-05	0.00104983
ARPIN	1.32808	1.11407	19.2059	1.17348e-05	0.00108104
ARSG	-1.95243	5.9381	19.1493	1.20881e-05	0.00110645
ALDH1A1	2.36602	0.225641	19.086	1.24961e-05	0.00113651
MAPKAPK3	0.835145	5.72793	19.0307	1.2863e-05	0.00116247
PPARGC1B	0.975712	4.64972	18.9887	1.31494e-05	0.00117759
ZC3H12C	0.74998	4.38688	18.9821	1.31952e-05	0.00117759
ZAN	-1.5436	-0.0574	18.9611	1.33409e-05	0.00118284
LYSMD1	1.09665	4.41168	18.9423	1.34729e-05	0.00118284
P2RY10	-0.489832	6.14027	18.936	1.35177e-05	0.00118284
CRAT	0.562443	5.12853	18.9265	1.35853e-05	0.00118284
LOC104976500	1.78618	3.53875	18.844	1.41856e-05	0.00122761
EXOC3L2	1.59021	0.665478	18.7553	1.48611e-05	0.00127083
MOV10	0.55841	6.37378	18.7535	1.48749e-05	0.00127083
CDH10	2.25348	4.46689	18.7375	1.50006e-05	0.00127083
ATP1A1	0.768198	7.66955	18.7197	1.51407e-05	0.00127083
IL1R2	-1.4385	2.7371	18.7174	1.5159e-05	0.00127083
PEPD	0.552925	6.00063	18.7099	1.5219e-05	0.00127083
TNFSF13B	1.43096	1.5142	18.693	1.53549e-05	0.00127472
EPHX2	1.00755	4.09129	18.6625	1.56021e-05	0.00128776
AKAP1	0.504493	5.48262	18.6204	1.59501e-05	0.00130891
CRYBG3	1.36923	1.69504	18.5678	1.6397e-05	0.00133409
DHRS9	-1.21612	3.23932	18.5623	1.64438e-05	0.00133409
ARHGEF12	0.768594	4.26823	18.5298	1.67268e-05	0.00134939
ANKRD33	2.2083	-0.484675	18.5061	1.69358e-05	0.0013515
STOM	0.852703	7.38875	18.5018	1.69743e-05	0.0013515
CHCHD10	1.92244	1.24761	18.4948	1.70369e-05	0.0013515
RRAS	1.11357	2.61653	18.4731	1.72319e-05	0.00135941
TESK2	0.745934	4.14624	18.4409	1.75256e-05	0.00137499
PREB	0.561203	5.96136	18.347	1.8411e-05	0.00143656
ZNF672	0.937045	3.44844	18.3047	1.88243e-05	0.00146083
BCL2L15	1.39219	6.11228	18.2879	1.89906e-05	0.00146576
BATF2	3.09007	4.56014	18.2432	1.94416e-05	0.00149251
LOC781977	1.93468	3.97745	18.2165	1.97168e-05	0.00150554
COX7C	1.11523	6.07464	18.1973	1.99165e-05	0.0015127
DYNLL1	0.785724	6.85152	18.0815	2.11647e-05	0.001599
SLC25A17	0.864964	5.06277	17.9877	2.2234e-05	0.00167094
STX2	0.972735	6.27298	17.9515	2.26605e-05	0.00169253
LOC101907127	-0.832334	2.74649	17.9433	2.27583e-05	0.00169253
ZFYVE9	0.588237	4.57636	17.9248	2.29808e-05	0.00169348
TMEM150B	1.19994	3.64658	17.9192	2.30484e-05	0.00169348
CMPK2	1.44143	5.27004	17.9127	2.31268e-05	0.00169348
SYNJ2BP	0.676583	5.28756	17.8879	2.343e-05	0.00169832
GAS2L1	1.04363	4.55418	17.8879	2.34309e-05	0.00169832
ACSS2	0.488646	5.51409	17.8528	2.38671e-05	0.00171969
LOC107131831	2.4135	0.19224	17.8377	2.40572e-05	0.00171969
RBPMS2	2.37121	2.30099	17.8353	2.4087e-05	0.00171969
LOC504861	1.25475	3.66986	17.8194	2.42892e-05	0.0017255
C10H15orf52	1.35592	2.22617	17.7854	2.47279e-05	0.00173947
SDHAF2	0.729158	6.04899	17.7852	2.47295e-05	0.00173947
HES4	1.76606	4.06826	17.7467	2.52355e-05	0.00176636
GCLM	0.71261	4.18365	17.7261	2.55101e-05	0.00177687
LARGE	1.32422	2.29753	17.6655	2.63355e-05	0.00182546
SOCS1	1.11937	2.49827	17.6244	2.69107e-05	0.00185632
ACER3	0.941426	4.05994	17.5254	2.83497e-05	0.0019367
GPR183	-0.495653	6.94065	17.5143	2.85162e-05	0.0019367
SNX33	1.22219	0.554581	17.5125	2.85428e-05	0.0019367
LOC101903157	1.45146	3.46236	17.5074	2.86185e-05	0.0019367
MMP19	0.956405	3.35464	17.4729	2.91425e-05	0.00196286
GRAMD1C	0.738039	5.25549	17.4515	2.94732e-05	0.00197581
ZCCHC14	1.60985	1.41336	17.4339	2.97477e-05	0.0019849
BDH2	-1.14635	2.92557	17.4226	2.99254e-05	0.00198747
LOC100140121	-1.20187	0.401986	17.2904	3.20803e-05	0.00212072
LOC783613	0.800701	6.31482	17.28	3.22559e-05	0.0021225
FAM20A	1.12281	2.63043	17.255	3.26841e-05	0.00213119
LOC104971180	1.4326	1.30314	17.2548	3.26866e-05	0.00213119
IGSF8	0.789953	5.189	17.2382	3.29739e-05	0.00214016
APPL2	-0.476326	5.73874	17.2254	3.3197e-05	0.00214488
TMBIM1	0.840338	5.58858	17.2136	3.34043e-05	0.00214856
FOXS1	1.47283	2.99004	17.181	3.3981e-05	0.00215449
PARP3	1.03273	3.78773	17.1754	3.40817e-05	0.00215449
LOC529196	1.05886	4.327	17.1746	3.40967e-05	0.00215449
ARL5C	-0.677432	4.86713	17.1695	3.41888e-05	0.00215449
ADPGK	0.52043	5.07198	17.1632	3.43017e-05	0.00215449
LOC784058	0.789352	6.19905	17.1577	3.44018e-05	0.00215449
PTPRO	1.68358	1.96325	17.1216	3.50615e-05	0.00218122
NAE1	-0.420602	5.28066	17.1177	3.51342e-05	0.00218122
ACSL5	0.711318	7.4911	17.1051	3.53676e-05	0.00218129
TRIM21	0.53155	6.13526	17.1011	3.54408e-05	0.00218129
DMBT1	3.99317	2.15119	17.0725	3.598e-05	0.00220497
ARHGAP21	0.777935	4.14044	17.022	3.6949e-05	0.00224312
SEC23A	0.521683	5.42132	17.0191	3.70058e-05	0.00224312
LOC100848006	-1.10813	4.85484	17.0156	3.70738e-05	0.00224312
LOC107132435	-1.1601	0.568912	16.9962	3.74537e-05	0.00225655
ZBED5	-0.400255	5.43898	16.9801	3.77742e-05	0.0022663
CA2	1.4344	2.84985	16.967	3.80358e-05	0.00227244
NPHP1	0.688189	4.0946	16.941	3.85607e-05	0.0022942
FOXO4	-0.509789	4.99157	16.9247	3.88917e-05	0.00230429
CD300LB	1.1699	4.61071	16.9163	3.90656e-05	0.00230503
EHD4	0.854359	3.47369	16.8509	4.04335e-05	0.0023691
LOC101902838	2.0827	3.16241	16.8486	4.04833e-05	0.0023691
CTSS	0.892282	9.39922	16.8331	4.08153e-05	0.00237878
GLB1L	1.10552	1.57992	16.7902	4.17479e-05	0.00242319
CLIC2	1.91381	0.837653	16.7826	4.19167e-05	0.00242319
LOC101905447	0.799244	5.94118	16.7682	4.22354e-05	0.00243177
HIST1H2BD	0.91536	4.18367	16.7412	4.28402e-05	0.00245669
HRH1	1.35608	2.61246	16.7061	4.36398e-05	0.00249018
SMPD3	-1.97084	2.04342	16.7003	4.37731e-05	0.00249018
PLOD1	0.675705	4.26981	16.6797	4.42516e-05	0.00250742
SLC2A6	0.974514	5.7528	16.6197	4.56751e-05	0.00257595
TRIM14	0.570233	5.4479	16.6072	4.59754e-05	0.00257595
AKAP2	0.968362	5.16338	16.6061	4.60024e-05	0.00257595
MPP1	0.630494	6.82832	16.5459	4.74866e-05	0.00264868
LOC790312	0.945856	4.16034	16.5313	4.78548e-05	0.00265878
TICAM2	0.531962	4.92599	16.5239	4.80402e-05	0.00265878
TRIM47	1.35761	3.76418	16.5128	4.83233e-05	0.00266413
URI1	0.441585	6.02295	16.4998	4.86562e-05	0.00267216
CHP1	0.762918	6.14481	16.4849	4.90379e-05	0.0026828
SLC46A2	0.88257	5.71273	16.4767	4.92518e-05	0.00268423
P2RX1	1.64774	3.45696	16.4665	4.95177e-05	0.00268845
CDC42BPB	1.56558	1.64567	16.4482	4.99974e-05	0.00269673
LRRC28	0.965279	4.56315	16.4463	5.00479e-05	0.00269673
LOC515676	4.63626	-0.300253	16.4243	5.06311e-05	0.0027179
MAG	1.57421	0.981854	16.4066	5.11074e-05	0.00273319
LOC107131330	2.11411	1.4857	16.2746	5.47926e-05	0.00291934
OBSL1	-1.14352	3.48499	16.2061	5.68112e-05	0.00301564
SRSF5	-0.548769	8.65266	16.1819	5.75424e-05	0.00303823
MYO9A	0.674836	5.33594	16.1779	5.76623e-05	0.00303823
FZD2	3.38866	-0.87415	16.162	5.81484e-05	0.00304459
MOB1B	0.623892	5.75337	16.1599	5.82137e-05	0.00304459
PCYT1A	0.487254	5.92459	16.1531	5.84226e-05	0.00304459
FKBP15	0.452813	6.46021	16.1445	5.86876e-05	0.00304727
OAF	0.942809	2.20906	16.1292	5.9166e-05	0.00306099
SMTN	0.776903	2.64081	16.0643	6.12271e-05	0.00315618
LPIN3	0.951487	2.04005	16.0437	6.18957e-05	0.00317917
CAPRIN2	-0.654397	3.50807	16.034	6.22167e-05	0.0031842
TAP1	0.527288	8.73326	16.015	6.28433e-05	0.00320478
AQP9	1.22128	3.46877	15.9993	6.33674e-05	0.00322001
ATG7	0.550908	4.94304	15.9678	6.44293e-05	0.00326236
TTYH3	0.623505	6.15593	15.9606	6.46757e-05	0.00326327
MPV17L	2.07266	0.150481	15.8991	6.68088e-05	0.00335902
DAAM1	0.568228	5.27664	15.8899	6.71375e-05	0.00335991
LOC101902705	-0.566516	3.95849	15.8854	6.7297e-05	0.00335991
CLIP1	0.636632	7.03917	15.8649	6.80303e-05	0.00338469
C3H1orf54	1.18639	2.80585	15.8196	6.96767e-05	0.00345456
NR1H3	1.17832	4.82191	15.7967	7.05268e-05	0.00348461
LOC107132458	-1.23456	1.81386	15.7646	7.1731e-05	0.00353188
PYCARD	0.930259	5.68885	15.757	7.2022e-05	0.00353403
TIMP2	0.875526	6.54735	15.7371	7.27844e-05	0.00355921
NACC2	1.11987	3.32496	15.7021	7.41401e-05	0.00361302
PWWP2B	1.17917	1.88756	15.6958	7.4391e-05	0.00361302
ALOX15	-1.77479	5.18351	15.6893	7.4645e-05	0.00361307
CCDC187	0.995864	3.64402	15.6648	7.56168e-05	0.00364774
CPNE5	-1.48314	0.553989	15.6521	7.61287e-05	0.00366008
LIMS1	0.852252	7.31209	15.6146	7.76533e-05	0.00371033
CDHR5	4.86353	1.01514	15.6136	7.76937e-05	0.00371033
MTHFD2	0.656999	4.78104	15.5921	7.85816e-05	0.00374022
GLRX5	0.707366	4.32555	15.5612	7.98772e-05	0.00378926
SPRED1	1.04813	1.90696	15.5462	8.0515e-05	0.00380687
SPHK1	0.778142	5.52109	15.4831	8.32454e-05	0.00392298
CLASP1	0.577068	6.16935	15.4566	8.44214e-05	0.00395976
WDR35	-1.13156	3.19976	15.453	8.45807e-05	0.00395976
IFFO1	0.671452	5.44268	15.4407	8.51358e-05	0.00397273
RBCK1	0.493531	7.22633	15.4237	8.59033e-05	0.00399182
GNAQ	0.911272	3.46185	15.4193	8.61041e-05	0.00399182
GBP5	1.42387	5.90958	15.409	8.65771e-05	0.00400076
ZAK	0.468622	5.11549	15.381	8.78685e-05	0.00404734
DDR2	-1.03165	1.91518	15.3479	8.94191e-05	0.0040929
AMPD3	-1.01887	5.76763	15.3419	8.97035e-05	0.0040929
C23H6orf229	-0.714952	2.61716	15.3398	8.98025e-05	0.0040929
GPER1	3.00646	-0.735157	15.3346	9.00513e-05	0.0040929
LYPD8	-1.59703	-0.106613	15.3296	9.02909e-05	0.0040929
C8H9orf72	0.687386	5.03615	15.3072	9.13682e-05	0.00412863
SCPEP1	0.563584	7.15231	15.2687	9.32499e-05	0.00418652
PARP10	0.62754	6.89545	15.2683	9.32703e-05	0.00418652
LOC100848940	-0.539911	9.8571	15.263	9.3529e-05	0.00418652
DRAM1	0.944006	4.11825	15.2173	9.58199e-05	0.00427566
NAGK	0.48687	6.49634	15.1937	9.70261e-05	0.004316
PAM	0.867796	6.7254	15.1825	9.76058e-05	0.0043283
SPG20	1.02875	3.60504	15.1671	9.84015e-05	0.00434708
LOC509029	2.29173	0.0969351	15.1626	9.86382e-05	0.00434708
VDAC1	0.541925	6.2658	15.1501	9.92954e-05	0.00436258
NOD1	0.868606	4.29146	15.119	0.000100942	0.00442133
SPOCK2	-0.47557	9.23896	15.1023	0.000101842	0.0044428
LPAR5	0.760559	2.9802	15.0943	0.000102271	0.0044428
RSAD2	1.89147	5.59276	15.0926	0.000102366	0.0044428
ABHD5	0.664159	4.88974	15.0738	0.000103386	0.00447348
KREMEN1	-1.20423	2.79309	15.0458	0.000104934	0.00452675
MMP14	2.53006	-0.0167057	15.0174	0.000106522	0.0045814
SDC3	1.45872	0.871914	15.0029	0.000107346	0.00460296
ARHGAP32	2.4565	0.133482	14.9878	0.000108208	0.00462607
LOC101906756	-0.452771	4.86747	14.9779	0.000108779	0.00463659
LOC518134	-1.08046	3.99346	14.9627	0.000109659	0.00464756
FERMT3	0.519699	7.522	14.9622	0.000109688	0.00464756
IL12B	-1.43205	1.50175	14.9473	0.000110557	0.00467053
LAMP1	0.748676	8.52287	14.9159	0.000112414	0.00473499
MUC19	1.77745	0.440873	14.8696	0.000115202	0.0048293
F13A1	0.750481	10.2176	14.8676	0.00011533	0.0048293
COLGALT1	0.525853	6.5165	14.8493	0.000116453	0.00486207
LOC104969545	-1.08229	2.2907	14.8345	0.00011737	0.00488609
DPAGT1	0.623421	4.54946	14.8268	0.000117846	0.00489165
S1PR1	-0.518629	7.84203	14.8122	0.000118765	0.00491549
GBP4	1.11091	5.26916	14.7976	0.000119686	0.00493931
TBC1D8B	1.00853	2.30781	14.7875	0.000120333	0.00495169
ADAM17	0.431285	6.04834	14.7562	0.000122347	0.00501007
ATP11A	0.69117	5.44059	14.7471	0.000122935	0.00501007
PSRC1	-1.16021	0.456328	14.7447	0.000123091	0.00501007
LOC512869	1.13913	3.74641	14.7437	0.000123155	0.00501007
LOC512286	0.742123	6.04789	14.7335	0.000123828	0.00502314
CDH13	1.89763	2.12425	14.7202	0.000124703	0.00504427
SNX15	0.671552	3.95564	14.6975	0.000126215	0.00509104
PNP	0.873092	7.71041	14.677	0.000127594	0.00513215
FLOT2	0.606875	5.8802	14.64	0.00013012	0.00521907
LOC101905590	1.05056	2.69934	14.6328	0.000130618	0.00522435
STX18	0.474044	4.44518	14.6231	0.000131298	0.00523689
DHRS4	0.888025	4.48858	14.6044	0.000132606	0.00527432
CFB	1.96578	1.9532	14.5937	0.000133358	0.0052895
LOC788801	0.683771	7.29094	14.5834	0.000134089	0.0052961
HIP1	0.706322	4.9238	14.5809	0.000134266	0.0052961
CCDC86	0.622629	4.44897	14.5727	0.000134852	0.00530455
LOC107133121	1.13542	2.34217	14.56	0.000135767	0.00532585
FTL	0.655	8.66959	14.5401	0.000137205	0.0053588
STAMBPL1	-0.449674	4.5616	14.5381	0.000137357	0.0053588
HIST1H1D	1.1776	3.89421	14.5298	0.000137962	0.0053639
PLXND1	1.1186	4.40048	14.5236	0.000138414	0.0053639
CADPS2	1.22906	2.32432	14.5209	0.000138615	0.0053639
TSPAN32	0.774034	5.63586	14.4824	0.000141475	0.00545979
ASGR2	2.08546	0.358709	14.4157	0.000146578	0.00562512
PDXK	0.840238	4.93249	14.4119	0.000146871	0.00562512
NFIX	1.32095	-0.092632	14.411	0.000146941	0.00562512
RGS10	0.662963	6.71144	14.4039	0.000147498	0.00563136
ITGAE	-0.421215	5.28378	14.3928	0.000148369	0.00563863
CFAP126	1.11325	3.16934	14.3914	0.000148479	0.00563863
LOC104970698	1.28806	0.651305	14.3656	0.000150524	0.00570116
ECM1	1.44694	5.88986	14.3005	0.000155827	0.0058864
CLIC5	0.883905	5.70707	14.2875	0.000156901	0.00591133
STEAP3	0.948531	4.08461	14.2533	0.000159778	0.00600386
LOC104971636	-0.923017	1.38726	14.2341	0.000161417	0.00604954
ATF3	0.798543	3.31006	14.2184	0.000162773	0.00608437
LOC101908167	-1.4909	1.2791	14.2026	0.000164144	0.00611122
DPP3	0.408997	5.33699	14.2003	0.000164347	0.00611122
ABAT	1.02295	3.07138	14.1934	0.00016495	0.00611773
MGST1	0.822818	5.71969	14.1813	0.000166009	0.00614105
VCL	0.782372	7.7484	14.175	0.000166573	0.00614597
LOC104973832	1.85511	0.992686	14.157	0.000168168	0.00618555
TMEM106B	-0.514422	6.5509	14.1532	0.000168512	0.00618555
WFDC3	2.05505	-0.385414	14.1359	0.000170068	0.00622667
POLG2	-0.477583	5.1978	14.1037	0.000173007	0.00631808
IFI44	1.09608	5.56219	14.0774	0.000175436	0.00636561
DDX58	1.00772	6.42082	14.0764	0.000175531	0.00636561
SULF2	-1.16379	2.15074	14.0752	0.000175646	0.00636561
ABHD1	0.538786	4.59399	14.0667	0.000176441	0.00637823
TBC1D8	0.827108	6.51602	14.0456	0.000178435	0.00643404
CENPBD1	-0.823724	1.75509	14.0389	0.000179069	0.00644061
CALCOCO2	0.492761	7.37247	13.995	0.000183302	0.0065763
MAP4K3	-0.681406	5.06787	13.9657	0.000186181	0.00666285
GNS	0.58042	6.65328	13.9495	0.00018779	0.00670362
ZNF618	1.01276	1.83627	13.9391	0.000188833	0.00671817
LOC509283	1.02339	8.05444	13.936	0.000189138	0.00671817
RHCG	4.05076	-0.67177	13.9225	0.0001905	0.00673567
OAS1Y	2.12349	5.2814	13.9218	0.000190574	0.00673567
IQSEC2	0.686675	2.91378	13.8924	0.000193575	0.00681457
PECAM1	0.799938	5.34998	13.8906	0.000193761	0.00681457
SRPK3	1.66958	-0.386599	13.8492	0.000198081	0.00694937
DISC1	0.948942	3.487	13.7931	0.000204081	0.00714235
LOC100847780	0.999018	2.66058	13.773	0.00020628	0.00720163
STAC2	-1.07265	3.12037	13.7662	0.000207029	0.00721015
ACKR2	1.42159	0.930623	13.7511	0.000208696	0.00724016
SRGAP2	0.61066	5.07569	13.7492	0.000208904	0.00724016
ABO	0.995589	2.65563	13.6885	0.000215773	0.00746011
CXCL16	0.829367	4.30428	13.683	0.000216408	0.00746398
UBE2F	0.579764	5.37002	13.6738	0.000217465	0.00748236
LOC101902172	0.788446	4.36945	13.6621	0.000218831	0.00750899
IL7	1.1405	2.96498	13.6581	0.00021929	0.00750899
LOC101906463	-1.43085	4.7622	13.6256	0.000223128	0.00762212
KCNN4	-0.536996	6.36513	13.575	0.000229216	0.00780222
CISH	0.542009	5.16679	13.5727	0.000229493	0.00780222
KIF1B	0.50134	5.16442	13.5619	0.00023082	0.00781567
C16H1orf233	1.13391	0.399573	13.5606	0.000230983	0.00781567
LOC515150	-1.60924	3.83579	13.553	0.000231924	0.00782894
DOK2	0.56015	6.63327	13.509	0.000237425	0.00799574
AGBL3	-1.05827	2.88904	13.4935	0.000239396	0.00804315
GLMN	-0.364493	5.05554	13.4709	0.000242292	0.00812132
ERO1B	-0.531511	6.32567	13.4581	0.000243947	0.00815766
ADORA2B	-0.354683	6.28589	13.4399	0.00024633	0.00821304
GNB4	0.790258	4.74098	13.4367	0.000246753	0.00821304
STK17B	-0.468139	9.26534	13.4262	0.00024813	0.00822677
ZYX	0.690012	9.25416	13.4248	0.000248318	0.00822677
LOC101904916	1.64151	0.84272	13.3982	0.000251866	0.00832499
GLRX	0.681437	6.88536	13.3598	0.000257069	0.00843581
CXHXorf23	-0.525947	5.01037	13.3597	0.000257083	0.00843581
CCR5	1.19181	3.30221	13.358	0.000257325	0.00843581
LOC530437	3.89281	3.77615	13.3529	0.000258028	0.00843581
DOCK7	0.689128	3.43574	13.3467	0.000258874	0.00843581
RGN	-1.07721	0.923298	13.3449	0.000259132	0.00843581
SLC15A3	0.666482	5.44493	13.3432	0.000259358	0.00843581
ISG15	2.21492	6.14221	13.339	0.000259945	0.00843581
AKR7A2	0.674475	5.39193	13.302	0.000265117	0.00858414
RBM3	-0.560223	6.99863	13.2928	0.000266423	0.0085965
FAM20C	0.769932	2.29441	13.2909	0.000266703	0.0085965
LRRC57	-0.493517	4.53067	13.2825	0.000267889	0.00861528
EPSTI1	0.564807	7.22258	13.273	0.000269249	0.00863958
LOC100297044	-1.37746	4.96448	13.2621	0.000270826	0.00867068
CSF1	1.31201	3.81915	13.2019	0.000279669	0.00893377
LOC104968518	-0.558403	3.39536	13.1851	0.000282188	0.0089941
TCAIM	-0.596757	3.22965	13.1662	0.000285043	0.00903796
UBE2G1	-0.685731	7.59021	13.1661	0.000285065	0.00903796
SPTSSA	0.626452	5.09265	13.1607	0.000285884	0.00903796
LOC107131400	1.34084	0.815292	13.159	0.000286148	0.00903796
FAIM	-0.583292	3.28365	13.1552	0.000286728	0.00903796
LOC101903668	-1.06004	2.09344	13.1417	0.000288793	0.00908298
RNF10	0.488344	8.98701	13.1071	0.000294176	0.00923196
GAB1	0.612575	3.13626	13.0846	0.000297736	0.00932319
KYNU	0.835649	5.83632	13.068	0.000300391	0.00937974
ALAS1	0.555721	5.33953	13.0651	0.000300856	0.00937974
HK3	0.565672	7.76904	13.0441	0.000304247	0.0094648
SCFD2	0.540309	5.15285	13.0267	0.000307088	0.0095162
LOC516742	0.927883	3.39083	13.0246	0.000307433	0.0095162
CA5B	-0.834402	4.65946	13.0217	0.000307899	0.0095162
RASSF4	0.736196	5.26743	13.015	0.00030901	0.00952993
LOC104972200	-1.58636	1.44119	13.0033	0.000310948	0.00956902
AMN1	-0.445428	6.15714	12.9574	0.000318667	0.00978146
FES	0.563002	5.86643	12.9541	0.000319221	0.00978146
LOC100851913	1.83936	4.40718	12.9464	0.000320541	0.00980085
TRAPPC6B	-0.441374	4.64662	12.9404	0.000321562	0.00980211
ALDH4A1	0.714031	4.932	12.9349	0.000322514	0.00980211
LOC107131579	-1.4023	1.92261	12.9306	0.000323252	0.00980211
JAKMIP3	0.498793	4.63007	12.9302	0.000323328	0.00980211
OAT	0.499671	6.09713	12.9107	0.000326708	0.00988361
INSIG1	0.4703	5.73449	12.8864	0.000330982	0.00997105
CCDC28A	-0.393672	4.79542	12.8863	0.000330995	0.00997105
CD300LF	0.968016	5.68488	12.8746	0.000333078	0.0100127
CMBL	0.949496	3.65344	12.8432	0.000338702	0.0101603
APRT	0.656344	6.65914	12.835	0.000340204	0.010184
MCFD2	0.515099	6.26697	12.7971	0.000347166	0.0103707
TFEC	0.783912	5.50322	12.7847	0.00034946	0.0104038
ARHGAP5	1.03483	3.31168	12.7809	0.000350182	0.0104038
ZP3	-0.854915	3.08943	12.7794	0.000350462	0.0104038
BCL2L1	0.826684	5.80223	12.7639	0.000353372	0.0104685
GSR	0.582037	5.66314	12.7431	0.000357329	0.010559
OAS2	2.3817	4.69922	12.74	0.000357908	0.010559
GJB2	1.07191	2.34318	12.7322	0.000359406	0.0105814
LOC100298356	1.24276	3.52358	12.7279	0.000360244	0.0105842
CTSH	0.731961	8.00855	12.7076	0.000364168	0.0106775
CTNNA3	-0.921051	3.52182	12.7015	0.000365369	0.0106891
LOC512486	1.1229	8.07019	12.6979	0.00036606	0.0106891
GPR146	0.677721	4.04574	12.6786	0.000369874	0.010711
MIR223	-1.40059	2.78567	12.677	0.000370187	0.010711
MAPK6	0.487346	6.13321	12.6763	0.000370319	0.010711
NPC2	0.736144	7.83207	12.6726	0.000371057	0.010711
MBOAT1	0.413242	6.21446	12.6714	0.000371295	0.010711
PCDH9	1.20712	0.889768	12.6713	0.000371312	0.010711
MAD2L2	0.575032	3.62812	12.6464	0.000376286	0.0108326
LOC518080	0.926931	4.4318	12.6241	0.000380814	0.0109138
KSR1	0.515812	5.65405	12.6239	0.000380846	0.0109138
C28H10orf11	1.21549	2.87767	12.6212	0.000381398	0.0109138
LOC104975876	2.74463	-0.584193	12.6042	0.000384882	0.0109915
KIF5C	1.62041	0.442722	12.5978	0.000386203	0.0110068
SKAP2	0.6561	7.51574	12.5941	0.000386959	0.0110068
ADCY9	0.798283	4.17669	12.5856	0.000388734	0.0110353
SSPN	-1.33973	-0.408818	12.5747	0.000390998	0.0110775
NOTCH3	0.872343	3.50236	12.5619	0.000393695	0.0111205
PELI2	0.837907	3.87243	12.5577	0.00039458	0.0111205
TRIM23	-0.456039	5.15202	12.5564	0.000394853	0.0111205
MS4A8	-0.710494	6.08138	12.5373	0.000398917	0.0112129
LOC104969239	-0.850942	2.75755	12.527	0.000401123	0.0112527
CLEC1B	2.64387	1.68157	12.4984	0.000407294	0.0114034
LAMTOR2	0.771476	5.7871	12.4896	0.000409217	0.0114348
LOC101902944	-2.53869	-0.535148	12.4653	0.00041459	0.0115624
GBP2	1.24224	7.43411	12.4606	0.000415619	0.0115685
CKB	1.02377	5.66654	12.4212	0.000424483	0.0117922
SCAMP1	0.457085	5.73218	12.4119	0.000426596	0.0118224
RILPL2	0.809043	8.9782	12.4072	0.000427677	0.0118224
LPCAT3	0.486651	4.35953	12.4055	0.000428079	0.0118224
ZRANB1	-0.351443	6.1281	12.402	0.000428882	0.0118224
C10H15orf48	1.07593	6.72737	12.3946	0.00043057	0.0118461
LOC789934	-0.905319	2.00818	12.3755	0.000435012	0.0119246
SCIMP	0.869235	5.66414	12.3751	0.000435096	0.0119246
REEP2	1.31303	5.20068	12.3644	0.000437596	0.0119702
GK5	0.547332	3.90698	12.3265	0.000446561	0.0121921
PPM1E	0.971402	2.12467	12.2978	0.000453502	0.0123579
LOC104974755	-1.52245	-0.168055	12.2859	0.00045639	0.0124129
LOC104970076	-1.27146	2.38878	12.2578	0.000463311	0.0125393
NOD2	0.703135	4.76558	12.2549	0.000464028	0.0125393
LOC104968439	-1.80165	0.949653	12.2508	0.000465071	0.0125393
ZBED1	0.37827	5.31651	12.2494	0.000465397	0.0125393
ATP6V1A	0.468865	6.82293	12.2493	0.000465425	0.0125393
LMNB1	0.555645	6.68314	12.2183	0.000473222	0.0127253
HRH2	-0.921229	5.93863	12.1913	0.000480121	0.0128866
TNFAIP3	0.527206	5.13652	12.1701	0.000485618	0.0129903
DERA	0.510946	5.83192	12.1694	0.000485805	0.0129903
MTMR12	-0.434086	4.98784	12.1565	0.000489162	0.0130234
FAM8A1	0.636655	5.14191	12.1565	0.000489181	0.0130234
UBA7	0.91601	6.28218	12.1542	0.000489779	0.0130234
GNG2	-0.453693	7.03484	12.1415	0.000493114	0.0130877
LOC100141258	0.820533	7.65603	12.1028	0.00050345	0.0133372
LACTB	0.553843	5.56982	12.0891	0.000507184	0.0133812
COMT	0.562986	4.74099	12.0845	0.000508425	0.0133812
OCIAD2	0.611749	4.39836	12.0793	0.000509848	0.0133812
APLP2	0.407684	7.2425	12.0756	0.000510866	0.0133812
MCOLN2	-0.370319	5.59995	12.0748	0.000511078	0.0133812
ICAM1	1.14101	2.07069	12.0703	0.000512303	0.0133812
LOC511936	0.894308	2.79312	12.0698	0.00051246	0.0133812
EMILIN2	0.754781	7.75651	12.0692	0.000512607	0.0133812
RTP4	0.987476	3.80457	12.0627	0.000514395	0.0133975
LRRC25	0.88494	4.42469	12.0593	0.000515352	0.0133975
LOC407204	-0.977476	2.39708	12.0568	0.000516045	0.0133975
PPP1R9A	0.845751	2.94747	12.0521	0.000517337	0.0134066
LOC104971501	-0.44122	4.92727	12.0484	0.000518368	0.013409
MYLK	1.55678	3.44344	12.0422	0.000520101	0.0134295
LOC100847245	3.6106	3.72595	12.0336	0.000522511	0.0134674
LOC104976233	-0.804678	3.57247	12.0296	0.000523622	0.0134717
ZNF710	0.517922	5.66744	12.015	0.000527731	0.013553
BTBD8	-0.464633	6.05463	11.9878	0.000535487	0.0137275
BPNT1	0.478654	5.15272	11.9611	0.000543235	0.013864
IL10	1.67174	0.28464	11.9596	0.000543661	0.013864
LOC100848072	1.65606	0.92347	11.9594	0.000543724	0.013864
MROH5	-1.2184	0.885432	11.9464	0.000547542	0.0139232
ARSA	0.564338	5.0607	11.9448	0.000547995	0.0139232
DCXR	0.636514	2.87195	11.9367	0.000550375	0.0139588
CD14	0.765328	5.76029	11.923	0.000554453	0.0140373
RAB27B	0.76746	4.22141	11.8987	0.000561724	0.0141726
ENDOD1	0.892787	6.64303	11.8985	0.000561782	0.0141726
LOC532875	-0.376267	4.72415	11.885	0.000565864	0.0142504
BAK1	0.66333	6.21243	11.8698	0.000570516	0.0143423
CRTAC1	-3.01823	-0.522539	11.8622	0.000572857	0.0143758
DAB2	-2.12798	1.41079	11.8564	0.00057462	0.0143947
NEDD4L	0.377809	5.22095	11.8512	0.000576227	0.0144097
ACSL6	0.510547	6.67001	11.8441	0.000578442	0.0144398
CALD1	1.55584	6.23408	11.812	0.000588487	0.0146195
LOC618409	1.37466	2.99404	11.8106	0.000588947	0.0146195
SLC40A1	1.05489	7.74386	11.8104	0.000589018	0.0146195
ATPIF1	0.91313	7.33578	11.8081	0.000589735	0.0146195
KREMEN2	1.35955	0.833431	11.7975	0.000593099	0.0146528
ADGRG5	-0.575617	5.26791	11.7974	0.00059313	0.0146528
PLAC8	0.717396	9.63734	11.7924	0.000594726	0.0146668
CD27	-0.400794	6.99832	11.7628	0.000604272	0.0148766
NFKB2	0.537222	6.41828	11.7479	0.000609132	0.0149704
HSD17B12	0.637228	5.99644	11.737	0.000612704	0.0150323
PGAM1	0.492174	8.30069	11.7257	0.000616426	0.0150977
FKBP4	0.565533	6.01345	11.7145	0.000620153	0.0151629
COX7A1	1.17529	2.01002	11.7023	0.000624223	0.0152364
LOC101907348	1.01539	1.96921	11.6904	0.00062824	0.0153083
C28H10orf105	-0.909746	4.22884	11.6645	0.000637051	0.0154965
LOC107131138	0.516359	7.29273	11.6613	0.000638151	0.0154969
LOC513508	-0.780738	4.72774	11.6571	0.000639581	0.0155052
GATA6	1.94285	0.322427	11.6533	0.000640889	0.0155106
SLAMF6	-0.535833	7.73251	11.649	0.000642373	0.0155202
LOC104974258	1.13834	1.12532	11.6429	0.000644467	0.0155445
CCBL2	0.508132	4.98548	11.6349	0.000647269	0.0155858
MICU1	0.531947	5.77024	11.6317	0.000648386	0.0155864
RGS18	0.938822	6.27465	11.6239	0.000651096	0.0156252
RAP1GAP	0.611287	4.26838	11.613	0.000654914	0.0156905
GATM	0.913529	4.84213	11.604	0.00065809	0.0157402
SHTN1	0.515926	5.43788	11.5955	0.000661121	0.0157862
OPHN1	1.42425	3.3069	11.59	0.000663068	0.0158062
TMEM220	1.65835	0.339508	11.5725	0.000669329	0.0159062
RFC5	-0.312292	5.83021	11.5721	0.000669489	0.0159062
LOC788175	0.952241	3.49982	11.5669	0.000671352	0.015924
LOC100337493	2.02939	2.2741	11.5625	0.000672966	0.0159358
HMOX1	0.807946	5.21699	11.5589	0.000674257	0.0159399
SEMA7A	-0.787602	5.19819	11.5321	0.000684048	0.0161375
FAM111B	0.705215	5.13765	11.5299	0.000684875	0.0161375
CRYL1	0.688217	3.0155	11.5154	0.000690235	0.0162106
KLHL22	-0.554932	7.32354	11.5153	0.000690249	0.0162106
PTPRN2	1.12345	0.652426	11.5009	0.00069563	0.0163102
RCC2	0.305259	7.20617	11.4895	0.000699901	0.0163779
LOC101904784	-1.5896	-0.117995	11.4847	0.000701705	0.0163779
CPT1A	0.701736	6.54901	11.4841	0.000701958	0.0163779
TNS3	0.592773	6.50392	11.4663	0.000708713	0.0165085
LOC787709	-1.17195	0.643403	11.4536	0.000713542	0.0165939
IMPDH1	0.547802	5.08585	11.4384	0.000719415	0.0167033
LOC614705	0.842322	0.997388	11.4177	0.000727496	0.0168575
GNAS	0.513176	9.39931	11.4153	0.00072842	0.0168575
C14H8orf37	-0.542704	3.94457	11.4069	0.000731715	0.0168904
LOC104972992	0.987244	0.879795	11.4057	0.000732205	0.0168904
ZNF469	-1.43576	-0.199978	11.3915	0.000737827	0.0169926
SRL	1.6693	0.674992	11.3761	0.000743941	0.0171058
SESN1	-0.466718	4.77106	11.3726	0.000745342	0.0171105
UGCG	0.457232	5.42679	11.3653	0.000748299	0.0171508
PDLIM1	1.65191	6.6086	11.3504	0.000754332	0.0172504
MAP4K5	0.48733	3.79225	11.3479	0.000755343	0.0172504
BOLA-DMB	0.575929	8.57856	11.3456	0.000756268	0.0172504
LOC104975871	1.2294	0.0202287	11.334	0.000760989	0.0173304
LOC104972612	-2.47367	0.937982	11.3291	0.000763005	0.0173486
C13H20orf202	1.02516	0.86362	11.3065	0.000772362	0.0175335
LOC101907327	-1.55931	-0.45404	11.2982	0.000775807	0.0175816
CR2	-0.568212	6.62656	11.2926	0.000778174	0.0175816
SLC25A33	-0.701627	4.35836	11.2907	0.000778943	0.0175816
CHST15	-0.525676	5.90329	11.2896	0.000779409	0.0175816
PROSC	0.406544	4.5267	11.2735	0.000786213	0.0177047
IQCD	1.21484	1.91624	11.2708	0.000787345	0.0177047
ETHE1	0.562445	4.77115	11.2607	0.000791661	0.0177738
ELMO2	0.38671	6.77302	11.2488	0.000796732	0.0178595
IFI6	1.07609	5.32735	11.2437	0.000798955	0.0178623
LOC101903632	-0.93124	1.98244	11.2427	0.000799358	0.0178623
LOC107132903	0.755766	3.34569	11.2332	0.000803451	0.0179257
CCDC15	-0.337521	5.71926	11.2286	0.00080546	0.0179425
AFF1	0.414999	6.33617	11.2195	0.000809402	0.0179794
ZNF177	-0.358878	5.13939	11.219	0.000809634	0.0179794
LOC789335	2.51689	-0.60641	11.1973	0.000819156	0.0181626
PTGS2	0.953308	1.76358	11.1587	0.000836385	0.0185042
PLVAP	-1.3859	-0.201149	11.1557	0.000837718	0.0185042
CCSER1	1.03537	3.02376	11.1513	0.000839706	0.0185042
LOC100335205	-0.80243	7.94875	11.1513	0.000839745	0.0185042
LOC788142	-0.740154	3.18073	11.1267	0.000850932	0.0187189
NLRP1	0.51354	6.05584	11.1218	0.000853175	0.0187189
ZNF572	-0.440274	5.41026	11.1205	0.000853781	0.0187189
PVRL2	1.1312	3.57213	11.1156	0.00085605	0.0187189
COL26A1	1.59238	1.59539	11.1133	0.00085713	0.0187189
LOC104968527	-0.739651	1.76594	11.1128	0.000857356	0.0187189
STAT1	0.744622	9.51091	11.102	0.00086236	0.018793
STARD5	0.676553	2.62779	11.0998	0.000863382	0.018793
TSTD3	-0.363324	4.90366	11.0868	0.000869439	0.0188961
TMEM191C	1.05258	0.778375	11.0812	0.000872091	0.0188998
PQLC2	0.609917	4.79675	11.0808	0.000872258	0.0188998
NLRC5	0.420153	8.48935	11.0673	0.00087864	0.0190092
LOC101906312	-1.19262	0.687712	11.0591	0.000882542	0.0190648
OAS1Z	1.4753	5.59189	11.0496	0.000887054	0.0191111
MSRB3	0.783173	2.44401	11.049	0.000887363	0.0191111
ZNF227	-0.408838	4.76287	11.0208	0.000900958	0.0193747
SARS	0.636607	9.03942	11.0149	0.000903822	0.019407
KCTD19	1.22543	0.338597	10.9811	0.000920476	0.019735
LOC104971613	-1.09024	0.881817	10.974	0.000923985	0.0197805
RAB13	1.6086	1.30376	10.9636	0.00092917	0.0198617
CORO1B	0.543757	5.66067	10.9572	0.000932414	0.0199013
ADM	2.96736	-0.889893	10.9435	0.000939312	0.0199939
GPR4	-1.24122	1.64948	10.9422	0.000940007	0.0199939
PILRA	0.6327	7.2214	10.9403	0.000940956	0.0199939
PPP1CC	-0.282171	7.78632	10.9153	0.000953758	0.0202358
SPATA24	-0.462298	3.95891	10.9055	0.000958768	0.0202974
LOC100848900	0.599852	3.03184	10.9041	0.000959501	0.0202974
ZEB2	0.954484	5.81709	10.9001	0.000961567	0.020311
MSH2	-0.315529	6.10744	10.8973	0.00096307	0.0203127
MSL3	-0.268919	6.53531	10.8933	0.000965105	0.0203256
GPR141	0.85033	2.77069	10.8661	0.000979421	0.0205706
DLC1	0.971644	1.74496	10.8657	0.000979621	0.0205706
DNASE1	-0.502058	4.73405	10.8479	0.000989064	0.0207113
H4	1.49991	1.08572	10.8446	0.000990847	0.0207113
PLOD3	0.336339	4.96842	10.8419	0.000992272	0.0207113
LMNA	0.98613	3.98149	10.8405	0.000993027	0.0207113
MR1	0.650698	5.00273	10.8368	0.000995018	0.0207113
ASCL2	1.56971	-0.129993	10.8368	0.000995024	0.0207113
TRABD2B	-0.717117	2.80648	10.8318	0.000997717	0.0207371
GOLGA7B	1.47058	2.53305	10.7916	0.00101959	0.0211354
LOC107131176	1.1573	0.686874	10.7892	0.00102095	0.0211354
43525	0.757118	4.56336	10.7885	0.00102132	0.0211354
TEP1	0.428272	5.76564	10.7841	0.00102376	0.0211552
TAPBPL	0.461181	6.12556	10.7639	0.00103498	0.0213562
SPDEF	-0.982157	2.19419	10.7594	0.0010375	0.0213772
ZBTB24	-0.375078	5.49647	10.7424	0.00104706	0.0215197
MYLIP	-0.386854	6.34228	10.7418	0.00104742	0.0215197
HSPH1	0.536147	5.8768	10.7355	0.00105101	0.0215228
VAT1L	-0.947105	5.10569	10.7348	0.00105142	0.0215228
LOC101902053	-1.23104	3.88658	10.7336	0.0010521	0.0215228
HIP1R	-0.381052	7.05565	10.7261	0.00105635	0.0215789
IMMP1L	-0.380343	5.8933	10.6995	0.00107163	0.0218597
TCF7L2	1.13261	2.91441	10.6946	0.00107451	0.0218688
PDE7A	-0.352859	6.2078	10.6925	0.00107569	0.0218688
CSTF3	-0.321829	6.26327	10.6908	0.00107667	0.0218688
NMI	0.600376	6.87058	10.6721	0.00108763	0.0220157
ACTB	0.419937	11.6495	10.6711	0.00108824	0.0220157
RSU1	0.955312	7.54403	10.6703	0.00108868	0.0220157
ADARB1	1.05641	3.28033	10.668	0.00109007	0.0220157
HACD2	0.455321	4.32033	10.6564	0.0010969	0.0221224
FAM109B	-0.598996	2.39289	10.6455	0.00110336	0.0222087
LOC104976274	-0.379456	5.51459	10.644	0.00110429	0.0222087
WWC2	0.626587	3.607	10.6397	0.00110684	0.0222286
C1QB	0.996278	5.52318	10.6283	0.00111372	0.0223353
DYRK3	1.46653	3.35372	10.6218	0.00111759	0.0223816
IFI35	0.461186	6.0572	10.6041	0.00112838	0.022566
LOC539533	-0.457949	6.44799	10.5993	0.00113131	0.022593
CDC42EP3	-0.491543	4.94619	10.5752	0.00114613	0.0228569
RASSF6	1.70316	0.924824	10.5693	0.00114983	0.0228988
LOC104973494	-1.38429	3.40949	10.5534	0.00115975	0.0230566
APOBEC3A	1.53815	4.59799	10.5505	0.00116156	0.0230566
LOC104971307	1.25616	-0.106286	10.5486	0.00116275	0.0230566
BFSP2	0.695577	3.51914	10.5463	0.00116421	0.0230566
SEPP1	0.672135	5.93207	10.5284	0.00117556	0.0232491
RAB44	-1.35115	1.4253	10.5029	0.00119184	0.0235385
CD9	0.947193	5.27851	10.4949	0.00119701	0.023608
FBXL3	-0.350733	6.62792	10.4898	0.00120034	0.0236318
LOC101903253	-0.594853	3.80133	10.488	0.00120153	0.0236318
CD83	0.708626	4.18164	10.4704	0.00121305	0.0238255
RIPK1	0.376494	6.81654	10.467	0.00121529	0.0238367
C1D	-0.349989	5.22074	10.4574	0.00122157	0.0239271
PARVB	1.25233	5.90215	10.4534	0.00122423	0.0239462
BLM	-0.37211	4.36944	10.4496	0.00122674	0.0239625
KLHDC2	-0.425147	5.55378	10.4421	0.00123173	0.0240272
CRLS1	-0.438178	6.97116	10.4248	0.00124335	0.0242201
ATF6	0.368421	5.67734	10.4223	0.00124501	0.0242201
LOC531691	-1.15301	1.8539	10.419	0.00124722	0.02423
TCN2	0.631867	4.53952	10.4098	0.00125349	0.0243187
DNASE1L1	0.431657	6.01756	10.4056	0.00125634	0.0243409
MAFG	0.411644	5.72231	10.3998	0.00126026	0.0243723
NUB1	0.431156	7.40984	10.3982	0.00126137	0.0243723
FAM188A	1.61984	9.37805	10.3873	0.00126884	0.0244369
LOC107132917	-1.5426	1.52119	10.3863	0.00126956	0.0244369
HSF4	0.956143	3.15047	10.3858	0.00126985	0.0244369
DPYD	0.577533	6.13425	10.3738	0.00127815	0.0245635
LOC101906317	-1.46659	5.32023	10.3648	0.00128443	0.0246395
HHEX	-0.354834	5.84996	10.3632	0.00128556	0.0246395
CNR2	-0.542808	4.90754	10.3534	0.00129234	0.0247364
ZNF585A	-0.395526	5.58853	10.3442	0.00129879	0.0248265
IRAK2	0.401093	4.42813	10.3149	0.00131959	0.0251904
MARVELD1	0.67072	3.88089	10.3113	0.00132221	0.0252068
CBR3	0.623961	4.28298	10.3002	0.00133015	0.0253242
LIN52	0.569057	4.39561	10.2938	0.0013348	0.025379
LRRC36	0.919114	1.79912	10.2863	0.00134025	0.0254487
SLC22A15	-0.523994	3.85612	10.2682	0.00135345	0.0256335
PISD	0.377794	4.7982	10.2665	0.00135465	0.0256335
GPR34	-0.930303	2.11836	10.2653	0.00135559	0.0256335
TBC1D12	0.872079	2.07037	10.2631	0.00135716	0.0256335
BIN1	0.345914	7.02179	10.2583	0.00136071	0.0256637
ZNF548	-0.88172	1.74632	10.2561	0.00136236	0.0256637
LRRK1	0.50409	4.69288	10.2517	0.00136559	0.0256908
SLC35A5	-0.419267	6.7855	10.2433	0.00137185	0.0257745
LOC107132799	-0.868529	2.57902	10.2371	0.00137643	0.0258266
AIF1	1.0824	7.22279	10.2126	0.00139485	0.026135
RAD51AP1	-0.379432	4.60619	10.2083	0.00139808	0.026135
PRIM1	-0.362771	5.50728	10.208	0.00139836	0.026135
CIRBP	-0.524331	6.97559	10.1981	0.00140586	0.0262409
YPEL5	0.519967	6.97321	10.1826	0.00141769	0.0264272
CPA3	-0.782861	1.32695	10.1786	0.00142083	0.0264511
ABTB2	0.518159	3.77494	10.1734	0.00142478	0.0264901
IFI27	2.38992	3.53187	10.1696	0.00142779	0.0265115
LOC509810	-0.405214	4.42685	10.1584	0.00143643	0.0266374
F12	-0.580363	2.16271	10.1547	0.00143931	0.0266561
C23H6orf141	0.909649	2.88393	10.1429	0.00144855	0.0267926
NFYC	-0.300539	5.94739	10.1176	0.00146864	0.027129
ZFYVE21	0.628202	4.40376	10.1139	0.00147152	0.0271471
DAG1	0.464282	4.29191	10.1023	0.00148083	0.0272836
ACSF3	-0.384216	4.06312	10.0943	0.0014873	0.0273641
ARGLU1	-0.552971	8.45191	10.091	0.00148992	0.0273641
PRKCDBP	1.05881	2.54914	10.0898	0.00149095	0.0273641
SP100	-0.328453	7.59258	10.0844	0.00149528	0.0274084
CD180	0.852027	5.51313	10.0807	0.00149828	0.0274282
LOC101907482	-1.24238	-0.259617	10.0768	0.00150149	0.0274516
CXHXorf21	0.492988	5.99871	10.0607	0.00151462	0.0276564
LOC101905499	-0.882346	6.27554	10.0487	0.00152456	0.0277985
TMEM135	0.491895	4.17419	10.0466	0.0015263	0.0277985
SDR42E1	-0.819407	1.4102	10.0369	0.00153432	0.0278598
MYCN	-1.46635	-0.504265	10.0363	0.00153482	0.0278598
PADI4	-0.90162	5.70426	10.0355	0.00153552	0.0278598
IRF7	0.862352	5.7126	10.0247	0.00154453	0.0279878
KIAA1211L	-1.41145	4.76988	10.0186	0.00154971	0.0280132
OSCAR	0.851009	4.66516	10.0184	0.00154986	0.0280132
LOC107131558	1.51304	0.71035	9.99962	0.00156573	0.0282643
RYBP	0.324736	6.11266	9.99552	0.00156921	0.0282914
NCAPH	-0.501561	4.14461	9.94946	0.00160897	0.0289521
FZD4	1.17341	0.405739	9.94838	0.00160991	0.0289521
THEG	-4.21743	-0.991126	9.92153	0.00163357	0.0293233
FBXO7	0.403782	6.0457	9.92029	0.00163466	0.0293233
POU6F1	0.661395	2.71576	9.89786	0.00165471	0.0296088
LOC107131543	-0.754078	1.50733	9.89784	0.00165473	0.0296088
LOC512150	0.423131	5.15542	9.87626	0.00167425	0.0298859
SLC6A2	1.32597	1.03511	9.8761	0.00167439	0.0298859
ARMC12	-0.516262	4.04551	9.8729	0.00167731	0.0299004
GRAP2	0.596379	6.94403	9.85453	0.00169414	0.0300829
PSMF1	0.401948	5.5945	9.85393	0.0016947	0.0300829
MAP7D1	0.339097	6.38466	9.85305	0.00169551	0.0300829
MTFP1	0.426867	4.95624	9.85255	0.00169597	0.0300829
MS4A2	-0.947307	3.64774	9.84701	0.00170108	0.0301362
ADD3	-0.387676	9.25622	9.84135	0.00170632	0.0301915
LOC104973104	1.80671	1.23793	9.83487	0.00171235	0.0302606
ASCL4	0.845423	1.55914	9.82818	0.00171858	0.0303333
GPR15	-0.606202	4.30991	9.78014	0.00176407	0.0310805
LOC100847143	-0.487886	5.05046	9.77706	0.00176702	0.0310805
SQSTM1	0.472833	8.69295	9.77662	0.00176745	0.0310805
DCBLD1	0.605605	3.23846	9.76631	0.00177738	0.0312168
YARS	0.382542	5.67491	9.74721	0.00179595	0.0315042
LOC100336690	-0.37365	4.64649	9.74405	0.00179904	0.0315197
GOLPH3	0.28386	6.61944	9.73987	0.00180314	0.0315527
LOC511229	-0.434255	7.14153	9.72332	0.00181944	0.031799
LOC100336669	0.949189	5.19905	9.70885	0.00183382	0.0319564
LOC101903951	1.30435	0.0256552	9.7083	0.00183438	0.0319564
RIPK2	0.352429	5.41935	9.70623	0.00183645	0.0319564
CXXC5	-0.436412	5.33801	9.70528	0.0018374	0.0319564
SH2D1B	0.891787	4.22508	9.70125	0.00184143	0.0319674
ANAPC4	-0.292788	5.99143	9.69804	0.00184465	0.0319674
NFKBIE	0.467531	4.95627	9.69757	0.00184512	0.0319674
LOC101904579	0.855225	3.75425	9.69571	0.00184698	0.0319674
GCKR	-1.37321	0.927973	9.67632	0.00186658	0.0322674
RBM23	-0.326648	6.31953	9.66751	0.00187555	0.0323541
LOC104973829	-1.14086	2.16612	9.66695	0.00187613	0.0323541
ASUN	-0.311348	6.08129	9.63939	0.00190448	0.0327738
CD1B	-1.16718	0.347456	9.63842	0.00190549	0.0327738
RAB37	0.626719	5.8366	9.63663	0.00190735	0.0327738
CDCA7	-0.326206	7.54529	9.63432	0.00190975	0.0327756
CYP2D14	0.70453	3.57859	9.62741	0.00191694	0.0328516
FADS1	0.867407	3.85278	9.6224	0.00192218	0.0328516
PDE3A	1.26897	2.518	9.61924	0.0019255	0.0328516
RNF144A	-0.397408	6.52561	9.61845	0.00192632	0.0328516
TRIB2	-0.515971	5.14937	9.61836	0.00192642	0.0328516
NPEPPS	0.316473	6.1782	9.61687	0.00192798	0.0328516
ACSL4	0.457012	7.35235	9.60514	0.00194034	0.0329644
LGALS12	-0.685536	4.12465	9.6042	0.00194133	0.0329644
NT5C3B	-0.385398	5.31232	9.60188	0.00194379	0.0329644
H2AFY	-0.328304	7.63223	9.60183	0.00194383	0.0329644
SH3PXD2A	0.778492	2.66605	9.59282	0.0019534	0.0330554
NUP155	-0.343191	5.26765	9.59241	0.00195383	0.0330554
BOLA-DMA	0.474172	7.16533	9.58621	0.00196044	0.0331279
SLC35E4	0.789192	2.29075	9.58319	0.00196367	0.0331434
FAM65C	1.49971	2.87686	9.56768	0.00198033	0.033385
NRG1	0.977407	3.20691	9.56278	0.00198562	0.0334348
TPST2	-0.348577	6.57832	9.55657	0.00199235	0.0335085
LOC788425	0.742616	3.06301	9.54161	0.00200866	0.0336769
SV2B	-1.27451	0.327619	9.54118	0.00200912	0.0336769
HIGD1A	0.530565	5.34457	9.5409	0.00200943	0.0336769
PROCR	1.5899	2.86899	9.53588	0.00201493	0.0337294
UPB1	1.00741	2.08011	9.53045	0.0020209	0.0337898
MIPOL1	1.31888	0.111149	9.52574	0.00202609	0.033837
ND6	0.533595	5.54171	9.51451	0.00203853	0.033972
PPP5C	0.325157	5.57965	9.51415	0.00203894	0.033972
GPR174	-0.473605	8.45667	9.49614	0.00205905	0.034267
SLC7A11	-1.38854	-0.396112	9.48939	0.00206663	0.0343439
MLH1	-0.359813	5.21523	9.48775	0.00206848	0.0343439
ADAT2	-0.408182	4.25885	9.46416	0.00209526	0.0347482
BAZ1A	0.356683	7.58052	9.45863	0.00210158	0.0348126
GNA15	0.388379	5.42634	9.45568	0.00210496	0.0348282
PLEKHF2	-0.341954	7.41935	9.45347	0.0021075	0.0348299
LOC100337093	1.78394	3.63014	9.42358	0.00214213	0.0353613
EGLN3	1.05094	6.41438	9.41375	0.00215364	0.0355102
LOC104968436	-0.772119	4.23357	9.40838	0.00215996	0.0355733
LOC104968408	-0.888783	0.846906	9.39196	0.00217939	0.035852
RABGAP1L	0.654363	8.7671	9.3884	0.00218363	0.0358804
CUX1	0.325589	6.73283	9.37568	0.00219883	0.0360766
WSCD1	-1.06043	1.31124	9.3728	0.00220229	0.0360766
PSME2	0.536267	7.08742	9.37	0.00220565	0.0360766
DLL1	-0.670661	2.49153	9.36998	0.00220568	0.0360766
LOC100847609	-0.511663	3.59611	9.36593	0.00221056	0.0360978
RPS6KA2	-0.557876	5.14253	9.36471	0.00221203	0.0360978
LOC104969644	-1.82061	1.29054	9.36025	0.00221742	0.0361445
TRIM25	0.615439	5.43188	9.35143	0.00222812	0.0362774
HEXIM2	1.08353	3.39954	9.32929	0.00225519	0.0366764
ARRDC4	0.666794	6.01694	9.32685	0.00225821	0.0366837
WIPF3	1.88831	-0.860137	9.32134	0.00226501	0.0367417
MAP2K3	0.326054	6.01348	9.31979	0.00226693	0.0367417
BUB3	-0.297463	6.65823	9.31365	0.00227453	0.0368138
CELF5	1.44605	-0.691226	9.31117	0.0022776	0.0368138
EXD1	-0.816071	1.28178	9.30996	0.00227911	0.0368138
FBP1	-1.34436	1.17253	9.3052	0.00228504	0.0368679
SVIL	-0.531102	5.84029	9.29998	0.00229156	0.0369314
P2RY12	-1.19004	5.47784	9.29712	0.00229514	0.0369469
CACNA2D1	-0.915176	1.18715	9.29508	0.0022977	0.0369469
DYSF	0.75645	4.77477	9.29222	0.0023013	0.0369631
LOC104973604	-1.76118	0.226874	9.28755	0.00230716	0.0370157
LOC101901983	-0.772604	3.61514	9.28525	0.00231007	0.0370207
CYBB	0.651195	8.78918	9.28145	0.00231487	0.037056
ANKRD9	0.997446	0.33957	9.27773	0.00231957	0.0370898
GGT5	0.814725	3.659	9.27461	0.00232352	0.0371114
LOC101908144	-1.00364	6.60986	9.26035	0.00234169	0.0373271
LOC510382	2.35377	6.57628	9.2566	0.00234649	0.0373271
MGC127055	1.23468	0.324936	9.2556	0.00234777	0.0373271
BCL2A1	0.582993	5.43259	9.25413	0.00234965	0.0373271
IL5RA	-1.34781	2.30957	9.25378	0.0023501	0.0373271
BTG3	0.49723	3.94607	9.24368	0.00236309	0.0374918
IMPACT	-0.395665	5.50718	9.23931	0.00236874	0.0375397
ZNF311	-0.723019	2.72402	9.23242	0.00237767	0.0376394
KIAA0930	0.390172	6.91694	9.22729	0.00238434	0.0376699
RNF44	-0.365403	6.44746	9.22689	0.00238487	0.0376699
MTURN	0.723029	6.961	9.21796	0.00239653	0.0378122
LOC104968494	0.516924	4.67026	9.20903	0.00240825	0.0379551
SLC15A1	0.839511	2.25714	9.20594	0.00241231	0.0379588
MEI1	-1.14294	0.809537	9.20481	0.0024138	0.0379588
ITSN1	0.487214	4.24274	9.18691	0.00243752	0.0382897
CFP	0.593869	6.90647	9.177	0.00245075	0.038427
FCRLA	-0.566098	5.14223	9.1745	0.00245411	0.038427
CCNJL	-0.821391	4.31594	9.17433	0.00245434	0.038427
LOC100848494	1.42679	0.829047	9.17019	0.00245989	0.0384718
C19H17orf75	-0.338605	6.1633	9.16438	0.00246772	0.0385353
M6PR	0.346544	7.47802	9.16317	0.00246934	0.0385353
LOC788334	0.878706	6.06976	9.15962	0.00247415	0.0385527
CTNND1	0.53183	4.52225	9.15834	0.00247586	0.0385527
BRB	-1.38759	3.66521	9.15506	0.00248031	0.0385799
DTX1	-0.596277	3.77125	9.15215	0.00248426	0.0385993
LOC104970589	-0.429644	3.84915	9.12265	0.00252464	0.0391078
LOC104968958	3.59594	-0.152964	9.12087	0.0025271	0.0391078
LOC101905675	-0.745674	1.26512	9.11844	0.00253045	0.0391078
LOC100847890	0.568341	6.90518	9.11774	0.00253142	0.0391078
SLC6A4	1.61114	5.32071	9.11718	0.00253219	0.0391078
PARP14	0.645307	8.11572	9.1163	0.00253342	0.0391078
TRIM65	0.364635	5.53216	9.11336	0.0025375	0.0391285
FADS3	0.677653	5.93035	9.10463	0.00254964	0.0392732
CTSC	0.544509	8.18375	9.09438	0.00256396	0.0394513
LOC107131888	-2.24789	0.346993	9.08537	0.00257662	0.0396034
CTSB	0.525773	8.85101	9.08225	0.00258103	0.0396285
TXK	-0.387179	6.43326	9.07604	0.0025898	0.0397204
LOC104970831	-1.02433	1.67098	9.07201	0.00259551	0.0397654
NAIP	0.721074	9.06141	9.0667	0.00260306	0.0398382
NPHP3	0.469363	3.69452	9.05733	0.00261644	0.0400001
SREBF1	0.420632	5.51622	9.05018	0.00262669	0.0401139
LOC101905770	-0.878368	1.05126	9.04268	0.00263749	0.0402358
LOC511982	1.51834	5.73169	9.03956	0.00264199	0.0402614
LOC107131274	0.328435	6.01668	9.0336	0.00265063	0.0403181
LOC101905779	-0.78965	1.37943	9.03309	0.00265136	0.0403181
UBE2O	0.414112	5.57998	9.02987	0.00265603	0.0403458
FXYD3	2.16797	1.70887	9.02795	0.00265883	0.0403458
NCSTN	0.265399	6.56106	9.01006	0.00268498	0.0406794
C1H21orf33	0.385096	5.67468	9.00547	0.00269173	0.0406794
LOC786372	0.665652	7.44752	9.00532	0.00269194	0.0406794
COX8B	1.73078	0.477775	9.00514	0.00269221	0.0406794
CHCHD5	0.395593	4.18284	8.99648	0.002705	0.0408271
BOLA-DRB2	0.71868	6.61152	8.99466	0.0027077	0.0408271
JAM3	-0.881464	3.50712	8.98715	0.00271885	0.0409235
LOC100294954	-1.40043	0.501241	8.98649	0.00271983	0.0409235
LOC616868	-0.917538	2.97449	8.98136	0.00272748	0.0409955
CLTB	0.565657	5.63581	8.97115	0.00274276	0.0411818
TMCO4	0.361121	5.34306	8.96205	0.00275645	0.0413439
ZDHHC2	0.988085	3.77475	8.95246	0.00277096	0.0414616
BOLA-DRA	0.485078	10.439	8.94789	0.0027779	0.0414616
NOL3	1.01331	0.259087	8.94733	0.00277875	0.0414616
CARS	0.345012	5.64005	8.94712	0.00277908	0.0414616
FST	-0.636379	2.05361	8.94578	0.00278112	0.0414616
MESDC1	0.334499	4.97809	8.94538	0.00278173	0.0414616
LOC107132617	0.719544	4.3797	8.94317	0.00278509	0.0414685
FER	0.55994	3.9224	8.93126	0.0028033	0.0416594
NRN1	0.678659	3.26698	8.93097	0.00280375	0.0416594
ZNF140	-0.548732	3.3196	8.92265	0.00281655	0.0418061
FAM76B	-0.290481	5.87309	8.91902	0.00282216	0.0418459
LAMA5	1.66598	-0.338718	8.91687	0.00282548	0.0418517
LOC505306	-0.720516	3.80461	8.9066	0.00284142	0.0420441
TIGAR	0.495626	2.7921	8.90024	0.00285133	0.0421271
FTH1	0.540865	10.0341	8.89922	0.00285292	0.0421271
VSTM1	-0.57565	6.28426	8.89443	0.00286042	0.0421712
DSE	0.494284	3.87265	8.89354	0.00286182	0.0421712
LOC101902469	-0.611919	2.72255	8.88959	0.00286801	0.042219
PTPRB	0.942362	1.2819	8.87217	0.00289551	0.0425798
LOC107131743	0.49818	3.92874	8.85857	0.00291715	0.042854
WRB	-0.58299	2.56128	8.85564	0.00292185	0.0428789
TMEM184B	0.536304	5.22928	8.85355	0.00292519	0.0428837
NAMPT	0.374073	5.83669	8.84458	0.00293961	0.0430509
MSH6	-0.3065	6.86684	8.83813	0.00295001	0.0431589
RNF14	0.308995	5.53223	8.83447	0.00295594	0.0432015
PRKCB	0.311664	8.40096	8.82749	0.00296727	0.043297
ECE1	0.427578	7.65629	8.82543	0.00297061	0.043297
FOXJ2	0.271824	5.75597	8.82484	0.00297157	0.043297
HPRT1	0.457879	6.72854	8.81256	0.00299164	0.043545
LOC101905248	-0.751435	2.97906	8.80464	0.00300465	0.0436476
TCEB1	0.451773	6.0093	8.80455	0.0030048	0.0436476
KCTD18	-0.376136	4.33456	8.79813	0.0030154	0.043757
LOC616782	-1.05674	5.02901	8.7952	0.00302024	0.0437787
IFI44L	0.679652	6.20806	8.79173	0.00302599	0.0437787
CDADC1	0.361969	6.27945	8.79167	0.0030261	0.0437787
STOML1	0.717464	4.75013	8.78357	0.00303956	0.0439291
ERICH6B	2.91351	-0.759248	8.7794	0.00304651	0.0439849
PRCC	0.263658	5.64507	8.7726	0.00305789	0.0441046
LOC107133300	-2.0495	-0.192159	8.7664	0.00306831	0.0442103
RRBP1	0.357702	6.63878	8.76112	0.00307719	0.0442936
TCF4	-0.420867	6.25811	8.75776	0.00308288	0.0443307
APH1B	-0.415777	3.60659	8.74036	0.00311244	0.0446733
LOC104976281	-1.47818	4.42946	8.74005	0.00311296	0.0446733
PDK4	0.84333	4.94221	8.73772	0.00311694	0.0446856
RAD9B	-0.727747	1.01958	8.73439	0.00312264	0.0447223
PARD3B	0.918957	2.51683	8.72549	0.00313791	0.044896
TCP11L2	-0.354767	7.74983	8.71867	0.00314967	0.0450192
IL22RA2	-1.43136	1.27137	8.71125	0.00316253	0.0451577
RGS14	-0.331571	7.62638	8.70493	0.00317351	0.0452329
YDJC	0.842805	0.902618	8.70457	0.00317412	0.0452329
CMAS	0.444751	6.45711	8.69776	0.00318602	0.0453571
TSPYL2	-0.335796	5.21473	8.6928	0.0031947	0.0454354
PRCP	0.359317	4.9009	8.67512	0.00322584	0.0457764
TTLL3	-0.476648	4.45661	8.67472	0.00322654	0.0457764
JUN	0.44369	6.29134	8.66964	0.00323555	0.0457764
LOC100848517	-0.831553	1.08538	8.66817	0.00323816	0.0457764
GAPT	-0.50056	6.17302	8.66813	0.00323823	0.0457764
LOC104969050	-0.618338	2.81562	8.66694	0.00324035	0.0457764
LOC101905804	0.892519	5.81801	8.6665	0.00324112	0.0457764
SH3GL3	2.48365	-0.128854	8.66191	0.0032493	0.0458466
LOC618733	0.453638	7.84329	8.65559	0.00326059	0.0459161
POLR1D	0.439627	5.65698	8.65432	0.00326287	0.0459161
TPI1	0.457786	6.83697	8.65124	0.00326839	0.0459161
RBPMS	1.07797	3.72692	8.65095	0.0032689	0.0459161
ARPC5L	-0.346625	6.95304	8.65017	0.00327031	0.0459161
GSTM3	1.58822	1.60596	8.64392	0.00328155	0.0460288
SUSD1	0.385376	5.78072	8.64082	0.00328714	0.0460619
LOC104971220	1.46785	0.126166	8.63584	0.00329613	0.0461425
LOC789229	-0.455878	6.63684	8.62924	0.00330809	0.0462647
OMG	-0.407372	4.04284	8.61768	0.00332916	0.0464902
AGL	-0.497581	4.4877	8.61682	0.00333073	0.0464902
AK1	1.33748	0.643699	8.60958	0.00334399	0.0466298
UBE2V2	0.343077	6.01911	8.60456	0.00335323	0.0467129
LOC513767	-0.483982	3.63432	8.60037	0.00336095	0.0467491
DUSP5	0.611481	4.23151	8.5996	0.00336237	0.0467491
KIF1C	0.431431	5.27704	8.59753	0.00336619	0.0467566
APOM	-0.489918	3.79819	8.58446	0.00339044	0.0470477
MDH1B	-0.947518	-0.0863547	8.57622	0.00340582	0.0472153
GPC3	1.14912	0.713822	8.56927	0.00341884	0.0473497
COX5A	0.455837	6.49458	8.56747	0.00342223	0.0473508
METTL17	-0.361587	5.07143	8.56303	0.00343057	0.0473733
SUV39H1	-0.404523	3.65131	8.56174	0.003433	0.0473733
ATOX1	0.395002	4.02237	8.56132	0.00343381	0.0473733
FRMD6	-0.549239	4.84831	8.55926	0.0034377	0.0473812
CUEDC1	0.703528	2.61301	8.55385	0.00344792	0.0474763
LOC104973297	-1.77632	-0.332528	8.55057	0.00345415	0.0475041
DRAM2	0.422578	6.31168	8.54928	0.0034566	0.0475041
NFYA	-0.276793	5.72714	8.54219	0.00347007	0.047605
RNF115	0.277069	5.15721	8.54191	0.00347061	0.047605
DIXDC1	-0.564527	7.18548	8.53855	0.00347702	0.0476471
LOC107132070	-0.753306	0.710988	8.52886	0.00349558	0.0478556
KEAP1	0.341609	5.57189	8.52079	0.00351111	0.0480222
CALHM2	-0.395547	4.04966	8.5085	0.00353491	0.0483013
C7H19orf66	0.481386	5.71744	8.50322	0.00354518	0.0483954
CCDC181	-0.995398	1.84001	8.50008	0.00355131	0.0484328
ACER2	0.80823	3.45242	8.48768	0.00357559	0.0486917
LOC104975742	1.55631	-0.152211	8.48691	0.00357712	0.0486917
LOC613677	0.625416	3.40386	8.48253	0.00358573	0.0487625
RNASEH2A	-0.388536	6.40323	8.47772	0.00359523	0.048824
TPP1	0.509496	4.69068	8.47678	0.00359709	0.048824
AHCY	0.498526	7.96503	8.47458	0.00360144	0.0488366
CXHXorf65	-0.581572	2.40952	8.46924	0.00361203	0.0489337
ZNF865	-0.388598	4.60917	8.45665	0.00363711	0.0492268
PIP4K2C	-0.284242	6.09917	8.44814	0.00365418	0.049411
RMDN1	-0.367173	4.60726	8.43547	0.00367972	0.0497093
RELT	0.742739	5.48463	8.42994	0.00369092	0.0498134
NKG7	0.754887	4.59913	8.42487	0.00370123	0.0498945
IER5L	0.607437	4.90295	8.42355	0.00370392	0.0498945

## Sheet: InfvsCont_wk10DE
genes	logFC	logCPM	LR	PValue	FDR
SYT4	2.18714	2.99639	32.9055	9.67495e-09	0.000138149
CD300LB	1.51764	4.61071	27.5346	1.54313e-07	0.00110172
CTTNBP2NL	1.70223	3.16147	24.3875	7.8779e-07	0.00374962
CD86	0.89629	5.92739	22.2133	2.43973e-06	0.00705748
TXNDC16	1.39457	2.97877	22.1887	2.47128e-06	0.00705748
LOC104971180	1.67304	1.30314	21.7743	3.06673e-06	0.00729831
LDLRAD3	1.41311	3.18274	21.4698	3.59445e-06	0.00733216
GNB4	0.985541	4.74098	20.5453	5.82361e-06	0.00874369
TLR5	1.59358	2.98235	20.3967	6.29395e-06	0.00874369
LOC789229	-0.69575	6.63684	20.327	6.52727e-06	0.00874369
CCR2	0.855488	6.8924	20.2668	6.73581e-06	0.00874369
LOC104970698	1.49909	0.651305	19.7865	8.65934e-06	0.00921257
CYFIP1	0.80093	5.58923	19.7475	8.83775e-06	0.00921257
ANXA3	0.999971	7.88118	19.5474	9.81322e-06	0.00921257
C3AR1	1.53311	3.5848	19.5412	9.84553e-06	0.00921257
HK2	0.862714	4.70603	19.3832	1.06946e-05	0.00921257
LOC100848940	-0.606843	9.8571	19.3345	1.09708e-05	0.00921257
MAP2	1.31963	5.07864	19.2258	1.16133e-05	0.00921257
LOC512286	0.839448	6.04789	18.7263	1.50887e-05	0.0113396
P2RY1	1.41542	5.10402	18.4648	1.73075e-05	0.0123567
ARHGAP32	2.80789	0.133482	18.3162	1.87107e-05	0.0127224
CFI	2.39618	2.70217	18.0639	2.13611e-05	0.0138643
PLPPR1	-2.69408	-0.886627	17.9118	2.31383e-05	0.0143353
MYOF	1.24518	5.71749	17.719	2.56059e-05	0.0143353
TMEM51	1.74767	3.05269	17.6937	2.59491e-05	0.0143353
STEAP3	1.06923	4.08461	17.6824	2.61024e-05	0.0143353
ARPIN	1.24406	1.11407	17.5266	2.83311e-05	0.0147734
ACVRL1	1.11783	5.55389	17.4843	2.89695e-05	0.0147734
HES4	1.7463	4.06826	17.3695	3.0772e-05	0.0149535
TGM3	-1.63706	7.70158	17.3197	3.159e-05	0.0149535
SH3GLB1	0.47831	5.75186	17.2678	3.24644e-05	0.0149535
EHD4	0.85626	3.47369	17.1076	3.53209e-05	0.0151592
ZC3H12C	0.709806	4.38688	17.035	3.6698e-05	0.0151592
GRAMD1C	0.72761	5.25549	17.0242	3.69061e-05	0.0151592
HMGCS1	0.532144	6.76997	16.9364	3.86524e-05	0.0151592
MOCOS	1.32025	4.04717	16.9135	3.91214e-05	0.0151592
ASPRV1	-1.4474	0.239066	16.8616	4.02077e-05	0.0151592
NFE2L3	0.957108	5.7071	16.8552	4.03424e-05	0.0151592
PSAP	0.708829	10.5214	16.645	4.50692e-05	0.0162017
C16H1orf115	1.67365	4.38588	16.6188	4.56967e-05	0.0162017
C8H9orf72	0.716512	5.03615	16.5849	4.65207e-05	0.0162017
CXCL10	1.78071	3.97149	16.4576	4.97505e-05	0.0162865
RAB7B	1.67149	4.26572	16.4519	4.99003e-05	0.0162865
TFEC	0.893307	5.50322	16.429	5.05059e-05	0.0162865
MMP14	2.68635	-0.0167057	16.3985	5.13267e-05	0.0162865
LOC101902944	-2.97818	-0.535148	16.3435	5.28376e-05	0.0164015
DOCK7	0.766636	3.43574	16.2295	5.61121e-05	0.0170473
ENO3	1.2782	5.16596	16.1617	5.81586e-05	0.017301
MAFB	0.966201	5.88102	16.0924	6.03272e-05	0.0174307
RAB39A	0.910232	2.32877	16.0567	6.14724e-05	0.0174307
ATP1A1	0.707111	7.66955	15.9523	6.49586e-05	0.0174307
UBE2G1	-0.7537	7.59021	15.949	6.50718e-05	0.0174307
PLXND1	1.17285	4.40048	15.9349	6.55574e-05	0.0174307
TPM1	0.698177	4.3406	15.8664	6.79732e-05	0.0174307
TSPAN33	1.34977	3.13378	15.8612	6.81619e-05	0.0174307
CD27	-0.463053	6.99832	15.8557	6.83604e-05	0.0174307
MPEG1	0.70935	8.46546	15.8197	6.96729e-05	0.0174537
SH2D1B	1.14737	4.22508	15.737	7.2787e-05	0.0176336
FDFT1	0.4532	6.48646	15.7316	7.29937e-05	0.0176336
FKBP15	0.445504	6.46021	15.7033	7.40959e-05	0.0176336
TRPC3	1.76155	0.138571	15.6009	7.82179e-05	0.0183094
CKB	1.15143	5.66654	15.5353	8.09809e-05	0.0186504
PPARGC1B	0.876514	4.64972	15.5033	8.23606e-05	0.0186671
PPP1R9A	0.954995	2.94747	15.4607	8.42378e-05	0.0187942
NRP1	0.873004	5.73546	15.4049	8.67629e-05	0.0190598
ACP2	0.712538	6.1053	15.3046	9.14933e-05	0.0197944
TNFSF9	0.979357	2.89151	15.2592	9.37198e-05	0.0199735
LOC100337044	1.28064	3.34671	15.1625	9.86415e-05	0.0207133
LOC617785	1.22742	4.62957	14.9734	0.000109038	0.0225646
CYBB	0.830435	8.78918	14.8846	0.000114291	0.0233137
HIST1H2BD	0.862262	4.18367	14.821	0.000118214	0.0235289
SERPINE1	0.763858	6.00391	14.8142	0.000118641	0.0235289
APLP2	0.450849	7.2425	14.7689	0.000121524	0.0237704
PCYT1A	0.462668	5.92459	14.6082	0.00013234	0.0255071
PPM1E	1.04791	2.12467	14.585	0.000133975	0.0255071
THEG	-5.43304	-0.991126	14.5544	0.000136171	0.0255839
AASS	0.713023	3.47111	14.501	0.000140084	0.0259775
PECAM1	0.818138	5.34998	14.4756	0.00014199	0.0259933
LOC107131142	1.31698	3.27227	14.4444	0.000144356	0.026092
PTGS2	1.11214	1.76358	14.3627	0.000150762	0.0260989
LOC101905590	1.04183	2.69934	14.3554	0.000151343	0.0260989
LOC101908403	1.34284	2.5938	14.3514	0.000151667	0.0260989
TPC3	1.70474	4.81639	14.3509	0.000151706	0.0260989
DIRAS3	-1.51418	0.121577	14.3011	0.000155775	0.0264799
LOC516742	0.977765	3.39083	14.1905	0.0001652	0.0277517
P2RY6	1.62778	3.8231	14.0227	0.000180619	0.0299891
SKAP2	0.692662	7.51574	13.9976	0.000183042	0.0300421
LOC788334	1.09512	6.06976	13.9734	0.000185419	0.0300863
TBC1D9	0.99215	5.39206	13.9468	0.000188057	0.0301715
SASH1	1.90229	-0.112234	13.8689	0.000196019	0.0307838
LOC101906823	-1.807	0.0533074	13.8643	0.000196492	0.0307838
NAMPT	0.469213	5.83669	13.8467	0.000198341	0.0307838
STX2	0.849188	6.27298	13.818	0.000201393	0.0309215
CLIC4	0.649737	5.48336	13.7722	0.000206372	0.0309318
MX2	1.66835	7.00241	13.7582	0.000207911	0.0309318
FAR2	1.27774	3.45238	13.7448	0.000209397	0.0309318
TBC1D8	0.817246	6.51602	13.7364	0.000210338	0.0309318
ASAH1	0.562832	6.62115	13.702	0.000214229	0.0309318
ATP6V1B2	0.624214	7.16115	13.7	0.000214458	0.0309318
FXYD7	-1.05782	1.51475	13.5665	0.000230261	0.032642
PTPRO	1.49155	1.96325	13.5492	0.000232389	0.032642
SLC46A2	0.797104	5.71273	13.5429	0.000233173	0.032642
CLIP1	0.586959	7.03917	13.5176	0.00023634	0.0327641
MSRB3	0.876662	2.44401	13.4883	0.000240058	0.0329227
TMC1	2.01761	1.75558	13.4724	0.000242096	0.0329227
PILRA	0.700429	7.2214	13.3454	0.000259057	0.0347256
SNX10	1.02359	7.96194	13.337	0.000260217	0.0347256
RASSF4	0.74326	5.26743	13.2908	0.000266717	0.0352228
ADGRG6	1.33321	0.298943	13.2684	0.000269912	0.0352228
EFNB1	0.724237	3.06984	13.2499	0.000272599	0.0352228
LOC526745	2.75433	-0.71448	13.2371	0.000274466	0.0352228
LOC107132962	1.36905	3.20072	13.2247	0.000276277	0.0352228
PLCD3	1.85801	-0.624521	13.1529	0.000287072	0.0353146
ADAP2	0.955835	3.10185	13.1493	0.000287631	0.0353146
LOC513659	1.30139	6.01487	13.1449	0.000288308	0.0353146
OPTN	0.694029	5.41004	13.1413	0.000288855	0.0353146
HK3	0.567604	7.76904	13.1374	0.00028946	0.0353146
CRYBG3	1.13443	1.69504	13.1221	0.000291836	0.0353146
MGC139164	-0.417234	8.0098	13.092	0.000296558	0.0353958
LOC614141	1.43204	3.79814	13.0863	0.000297464	0.0353958
LOC104974755	-1.58839	-0.168055	12.9496	0.000319988	0.037726
SIGLEC1	1.39877	2.06914	12.936	0.000322331	0.037726
GJA10	1.89287	3.48717	12.9173	0.000325565	0.0377946
TXNL4B	0.48151	5.18079	12.8689	0.000334093	0.0379761
AGMAT	1.16965	3.44552	12.8642	0.000334928	0.0379761
WWC2	0.690203	3.607	12.8632	0.000335107	0.0379761
ERO1A	0.499403	5.9984	12.824	0.000342203	0.0382675
IDH1	0.614158	5.13879	12.8175	0.000343398	0.0382675
ZNF697	0.852055	1.23646	12.7971	0.000347164	0.0382675
STOM	0.704542	7.38875	12.777	0.000350906	0.0382675
XDH	0.561095	9.69836	12.7679	0.000352627	0.0382675
LGALS8	0.58722	5.61551	12.7565	0.000354778	0.0382675
VASH1	0.91323	4.2401	12.7478	0.000356438	0.0382675
CALU	0.413078	5.86021	12.6884	0.000367937	0.0386981
LOC100847245	3.72862	3.72595	12.6859	0.000368432	0.0386981
CYP51A1	0.438113	6.41257	12.6851	0.000368579	0.0386981
JAKMIP3	0.490303	4.63007	12.6384	0.000377905	0.0393877
TICAM2	0.461321	4.92599	12.5894	0.000387944	0.0401409
CHN2	-0.689608	2.70441	12.521	0.000402396	0.0412987
C2	1.9996	5.7852	12.5094	0.000404918	0.0412987
HACD2	0.492903	4.32033	12.4802	0.000411285	0.0416507
CD1E	0.882596	3.99101	12.4438	0.000419383	0.0421716
QKI	0.473794	6.40904	12.3589	0.000438885	0.0435874
LOC100847780	0.943874	2.66058	12.356	0.000439567	0.0435874
ZNF414	-0.567507	4.81698	12.3353	0.000444484	0.0436525
STXBP6	0.908002	2.64053	12.3242	0.000447119	0.0436525
LOC107133157	1.70364	-0.162596	12.3147	0.000449395	0.0436525
CDADC1	0.427872	6.27945	12.2507	0.00046509	0.0444425
IL17RC	0.8898	3.17163	12.2474	0.000465898	0.0444425
LOC104976500	1.41562	3.53875	12.2436	0.000466866	0.0444425
SCIMP	0.863885	5.66414	12.2284	0.000470677	0.0445086
TMTC4	0.417474	4.67451	12.1877	0.00048105	0.0451903
ABAT	0.941175	3.07138	12.1732	0.000484823	0.045247
LOC104968753	-0.938157	2.48048	12.133	0.000495383	0.0459323
FRMD4B	0.506267	4.39394	12.1198	0.000498898	0.0459598
NLRC4	0.845846	5.20677	12.0748	0.000511077	0.0467799
NUPR1	2.55551	4.52182	12.0629	0.000514357	0.0467803
C1R	1.92249	5.65534	12.0433	0.000519778	0.0469741
LAP3	1.13595	8.00738	11.9654	0.000541978	0.0486632
LOC101903951	1.46515	0.0256552	11.9434	0.000548401	0.0486632
GLT1D1	-1.08516	2.15869	11.9425	0.000548692	0.0486632
CXHXorf65	-0.667016	2.40952	11.8918	0.000563826	0.0496968
