# Supplementary material for: Severity of bovine tuberculosis is associated with innate immune-biased transcriptional signatures of whole blood in early weeks after experimental Mycobacterium bovis infection
Source: PLoS One. 2020 Nov 9;15(11):e0239938. doi: 10.1371/journal.pone.0239938 (PMC7652326; doi:10.1371/journal.pone.0239938)
Supplement: S2 File — (XLSX) [file pone.0239938.s002.xlsx]

## Sheet: ModVsSevVsCont_allGenes
genes
RCAN1
SMIM11A
MRPS6
ATP5O
ITSN1
TRNAC-GCA
CRYZL1
DONSON
SON
GART
LOC104970777
DNAJC28
TMEM50B
IFNGR2
IFNAR1
IL10RB
IFNAR2
LOC100848368
PAXBP1
SYNJ1
C1H21orf59
EVA1C
LOC104970780
URB1
MIS18A
HUNK
SCAF4
SOD1
TIAM1
BACH1
LOC104970784
LOC100851369
CCT8
USP16
RWDD2B
LTN1
LOC615183
N6AMT1
APP
GABPA
ATP5J
JAM2
MRPL39
NCAM2
C1H21orf91
BTG3
CXADR
USP25
NRIP1
SAMSN1
HSPA13
LOC518080
RBM11
ROBO1
GBE1
LOC107131261
CADM2
CHMP2B
CGGBP1
LOC100335242
LOC104970809
C1H3orf38
LOC101904492
PROS1
ARL13B
NSUN3
LOC782966
EPHA6
ARL6
CRYBG3
MINA
CLDND1
LOC100848517
GPR15
CPOX
LOC100848540
LOC100848335
ST3GAL6
DCBLD2
LOC104970815
CMSS1
FILIP1L
TBC1D23
NIT2
TOMM70A
LNP1
LOC529036
EFHB
LOC104970821
LOC104970822
RAB5A
LOC107131289
KAT2B
SGOL1
ZNF596
TFG
IMPG2
SENP7
LOC524181
TRMT10C
LOC101909795
PCNP
ZBTB11
RPL24
CEP97
NXPE3
NFKBIZ
ALCAM
CBLB
TMSB4
LOC100848469
BBX
LOC104970840
LOC100848494
CD47
IFT57
HHLA2
KIAA1524
DZIP3
TRAT1
CD96
PLCXD2
ABHD10
GCSAM
SLC9C1
CD200
BTLA
ATG3
SLC35A5
CCDC80
LOC104970848
CD200R1L
GTPBP8
C1H3orf17
CFAP44
SPICE1
SIDT1
USF3
LOC101908760
NAA50
ATP6V1A
GRAMD1C
ZDHHC23
CCDC191
QTRTD1
TIGIT
ZBTB20
LSAMP
LOC101901963
B4GALT4
ARHGAP31
TMEM39A
POGLUT1
TIMMDC1
CD80
ADPRH
PLA1A
COX17
MAATS1
LOC107131288
GSK3B
LRRC58
FSTL1
NDUFB4
RABL3
GTF2E1
STXBP5L
POLQ
HCLS1
GOLGB1
IQCB1
EAF2
ILDR1
CD86
LOC104970876
CCDC58
FAM162A
KPNA1
PARP9
DTX3L
PARP14
HSPBAP1
DIRC2
SEMA5B
PDIA5
SEC22A
LOC104970880
HACD2
MYLK
CCDC14
KALRN
LOC101905265
UMPS
ITGB5
MUC13
HEG1
SLC12A8
ZNF148
SNX4
OSBPL11
LMLN
IQCG
RPL35A
LRCH3
FYTTD1
RUBCN
TNK2
TFRC
LOC107132186
ZDHHC19
PCYT1A
TCTEX1D2
TM4SF19
UBXN7
RNF168
WDR53
FBXO45
NRROS
CEP19
PIGX
PAK2
SENP5
NCBP2
LOC783161
DLG1
BDH1
PPP1R2
ACAP2
XXYLT1
FAM43A
LSG1
ATP13A3
GP5
LOC101905099
HES1
OPA1
ATP13A5
MB21D2
FGF12
CCDC50
LOC101905532
IL1RAP
P3H2
LPP
LOC100847122
LOC100847171
BCL6
RTP4
ST6GAL1
RFC4
EIF4A2
DNAJB11
TBCCD1
CRYGS
DGKG
ETV5
TRA2B
SENP2
TMEM41A
MAP3K13
EHHADH
C1H3orf70
VPS8
MAGEF1
POLR2H
FAM131A
EIF4G1
PSMD2
ECE2
ALG3
ABCF3
AP2M1
DVL3
EIF2B5
ABCC5
PARL
MAP6D1
YEATS2
KLHL24
KLHL6
LOC100848684
MCF2L2
B3GNT5
LAMP3
MCCC1
DCUN1D1
ATP11B
LOC104970942
DNAJC19
FXR1
TTC14
USP13
NDUFB5
MRPL47
ACTL6A
GNB4
MFN1
ZNF639
KCNMB3
PIK3CA
ZMAT3
TBL1XR1
LOC616200
LOC104970954
LOC100294973
LOC100847574
SPATA16
GPX5
ECT2
NCEH1
TNFSF10
GHSR
FNDC3B
PLD1
LOC101905533
TNIK
EIF5A2
RPL22L1
SKIL
PRKCI
PHC3
GPR160
SEC62
MYNN
ACTRT3
LOC100139843
GOLIM4
SERPINI1
PDCD10
NMD3
PPM1L
KPNA4
TRIM59
SMC4
IFT80
LOC511229
MFSD1
RARRES1
GFM1
LXN
RSRC1
PTX3
CCNL1
LEKR1
TIPARP
SSR3
KCNAB1
GMPS
SLC33A1
C1H3orf33
MME
DHX36
LOC100299503
RAP2B
P2RY1
MBNL1
SUCNR1
MED12L
P2RY12
P2RY13
GPR87
P2RY14
GPR171
SIAH2
SELT
EIF2A
SERP1
TSC22D2
PFN2
RNF13
ANKUB1
COMMD2
CP
HPS3
HLTF
GYG1
CPA3
LOC101905819
LOC100139345
LOC107132207
PLSCR1
LOC782279
C1H3orf58
LOC100847509
LOC101906694
SLC9A9
CHST2
U2SURP
TRPC1
LOC100847999
ATR
XRN1
GK5
TFDP2
ATP1B3
RNF7
RASA2
ZBTB38
PXYLP1
SLC25A36
NMNAT3
KPNA6
TXLNA
COPB2
MRPS22
PIK3CB
FAIM
CEP70
ESYT3
LOC107132213
MRAS
ARMC8
DBR1
IL20RB
NCK1
LOC100847791
STAG1
LOC104971044
PCCB
MSL2
PPP2R3A
EPHB1
CEP63
ANAPC13
RYK
SRPRB
TOPBP1
CDV3
BFSP2
TMEM108
NPHP3
UBA5
ACAD11
DNAJC13
KCNH8
LOC104968413
MRPL3
NUDT16
NEK11
ASTE1
ATP2C1
LOC100297522
PSMG1
BRWD1
HMGN1
LOC534913
WRB
SH3BGR
B3GALT5
BACE2
FAM3B
LOC101907799
MX2
MX1
PRDM15
C2CD2
ZBTB21
ABCG1
TFF2
UBASH3A
RSPH1
SLC37A1
PDE9A
WDR4
NDUFV3
PKNOX1
LOC101906110
CBS
U2AF1
LOC101906293
SUMO3
PTTG1IP
ITGB2
FAM207A
ADARB1
POFUT2
ICOSLG
PFKL
C1H21orf2
TRPM2
UBE2G2
SIK1
HSF2BP
RRP1B
PDXK
CSTB
RRP1
AGPAT3
TRAPPC10
PWP2
C1H21orf33
COL18A1
SLC19A1
LOC100849587
PCBP3
LSS
MCM3AP
YBEY
PCNT
LOC100847825
DIP2A
S100B
PRMT2
FBXO25
RUNX1
LOC104971070
SETD4
CBR1
CBR3
DOPEY2
LOC101903402
MORC3
CHAF1B
HLCS
LOC101904025
PIGP
TTC3
DSCR3
DYRK1A
ERG
LOC107132224
LOC107132225
ETS2
LOC100847346
PIK3R4
CAPN7
SH3BP5
LOC107132228
METTL6
EAF1
HACL1
BTD
ANKRD28
LOC100848527
DPH3
OXNAD1
RFTN1
LOC101907852
PLCL2
TBC1D5
SATB1
LOC101908237
HERC2
NIPA1
NIPA2
CYFIP1
TUBGCP5
CCDC115
IMP4
PTPN18
ARHGEF4
FAM168B
PLEKHB2
HS6ST1
UGGT1
SAP130
AMMECR1L
POLR2D
WDR33
SFT2D3
LIMS2
MYO7B
IWS1
PROC
MAP3K2
ERCC3
BIN1
NAB1
NEMP2
MFSD6
INPP1
HIBCH
C2H2orf88
LOC104971104
LOC104971103
LOC104971102
PMS1
ORMDL1
OSGEPL1
ASNSD1
SLC40A1
WDR75
COL3A1
TFPI
CALCRL
FAM171B
ITGAV
ZC3H15
LOC614531
NUP35
DUSP19
NCKAP1
FRZB
DNAJC10
PDE1A
LOC101905179
SSFA2
CERKL
ITGA4
LOC101905778
LOC104971122
LOC101905824
LOC101905876
UBE2E3
CWC22
SESTD1
CCDC141
TTN
PLEKHA3
FKBP7
PRKRA
OSBPL6
RBM45
TTC30A
AGPS
NFE2L2
HNRNPA3
MTX2
KIAA1715
ATP5G3
ATF2
CHN1
WIPF1
LOC107132239
GPR155
SCRN3
OLA1
SP3
CDCA7
ZAK
PDK1
ITGA6
METAP1D
HAT1
SLC25A12
DYNC1I2
LOC784052
CYBRD1
DCAF17
METTL8
LOC104971162
TLK1
GORASP2
UBR3
METTL5
SSB
KLHL23
PHOSPHO2
PPIG
FASTKD1
BBS5
DHRS9
SPC25
CERS6
STK39
B3GALT1
SCN9A
TTC21B
LOC104971180
GALNT3
CSRNP3
LOC534223
SLC38A11
COBLL1
GRB14
KCNH7
GCA
LOC104971186
IFIH1
DPP4
LOC107131208
PSMD14
TANK
RBMS1
ITGB6
PLA2R1
LY75
CD302
2019-03-07
BAZ2B
WDSUB1
TANC1
DAPL1
PKP4
CYTIP
ACVR1
GPD2
NR4A2
ARL6IP6
PRPF40A
FMNL2
STAM2
LOC107131300
LOC104971203
CACNB4
ARL5A
LOC104971208
NEB
RIF1
TNFAIP6
NMI
RBM43
RND3
MMADHC
LYPD6
KIF5C
EPC2
MBD5
PTMA
LOC107132255
ORC4
ACVR2A
LOC104971220
LOC107131397
LOC613677
ZEB2
LOC107132256
LOC104971223
GTDC1
ARHGAP15
KYNU
LOC101906569
SPOPL
LOC107132262
HNMT
LOC785761
LOC104971235
CXCR4
DARS
MCM6
UBXN4
R3HDM1
LOC533850
ZRANB3
RAB3GAP1
CCNT2
TMEM163
MGAT5
NCKAP5
SLC35F5
LOC100847374
ACTR3
LOC101904159
LOC101904117
MIR2904-1
MIR2887-1
DPP10
LOC107131415
DDX18
CCDC93
INSIG2
STEAP3
C2H2orf76
DBI
TMEM177
PTPN4
EPB41L5
TMEM185B
RALB
CLASP1
NIFK
TSN
CNTNAP5
LOC789626
GYPC
GLS
STAT1
LOC104971266
STAT4
NABP1
LOC104971270
SLC39A10
DNAH7
STK17B
LOC531691
CCDC150
GTF3C3
PGAP1
ANKRD44
LOC104971273
SF3B1
COQ10B
HSPD1
HSPE1
MOB4
RFTN2
MARS2
BOLL
PLCL1
LOC613365
C2H2orf69
TYW5
C2H2orf47
SPATS2L
KCTD18
SGOL2
AOX1
LOC101908056
BZW1
CLK1
PPIL3
NIF3L1
ORC2
FAM126B
NDUFB3
CFLAR
CASP8
ALS2CR12
TRAK2
STRADB
TMEM237
ALS2
FZD7
SUMO1
NOP58
BMPR2
WDR12
CARF
NBEAL1
CYP20A1
ABI2
RAPH1
CD28
CTLA4
ICOS
PARD3B
NRP2
INO80D
LOC104968518
NDUFS1
EEF1B2
MDH1B
FASTKD2
KLF7
LOC107131539
CREB1
LOC104971296
METTL21A
CCNYL1
FZD5
PLEKHM3
IDH1
PIKFYVE
MAP2
RPE
KANSL1L
LANCL1
ERBB4
LOC104968902
IKZF2
SPAG16
VWC2L
BARD1
ATIC
FN1
MREG
TMEM169
PECR
XRCC5
SMARCAL1
RPL37A
TNS1
RUFY4
CXCR2
CXCR1
ARPC2
GPBAR1
AAMP
PNKD
TMBIM1
LOC104971307
SLC11A1
CTDSP1
VIL1
USP37
RQCD1
PLCD4
ZNF142
BCS1L
RNF25
STK36
TTLL4
CYP27A1
WNT10A
NHEJ1
SLC23A3
CNPPD1
FAM134A
ZFAND2B
ABCB6
ATG9A
ANKZF1
GLB1L
STK16
TUBA4A
TUBA1D
DNAJB2
PTPRN
DNPEP
SPEG
GMPPA
CHPF
TMEM198
OBSL1
STK11IP
SLC4A3
SGPP2
FARSB
ACSL3
AP1S3
WDFY1
MRPL44
SERPINE2
CUL3
DOCK10
RHBDD1
COL4A3
MFF
AGFG1
DNER
TRIP12
FBXO36
SLC16A14
SP140
SP110
LOC101903473
SP100
SP140L
LOC104971325
CAB39
ITM2C
GPR55
PSMD1
ARMC9
B3GNT7
NCL
LOC100848851
NMUR1
LOC101905734
PDE6D
COPS7B
DIS3L2
EIF4E2
PHC2
ZNF362
TRIM62
AK2
LOC107131740
RNF19B
HPCA
S100PBP
YARS
KIAA1522
RBBP4
ZBTB8OS
BSDC1
FAM229A
MARCKSL1
HDAC1
LCK
FAM167B
MTMR9
EIF3I
TMEM234
IQCC
CCDC28B
TMEM39B
KHDRBS1
PTP4A2
PEF1
LOC100847376
FABP3
ZCCHC17
SERINC2
LOC101902670
LOC107131754
SNRNP40
PUM1
SDC3
LAPTM5
MECR
SRSF4
TMEM200B
EPB41
YTHDF2
GMEB1
TAF12
SNHG12
TRNAU1AP
RCC1
SNHG3
PHACTR4
MED18
SESN2
ATPIF1
DNAJC8
PTAFR
LOC104976843
EYA3
XKR8
RPA2
THEMIS2
PPP1R8
STX12
FAM76A
IFI6
FGR
AHDC1
WASF2
CD164L2
MAP3K6
SYTL1
WDTC1
SLC9A1
NUDC
GPATCH3
GPN2
ZDHHC18
PIGV
ARID1A
LOC101902362
RPS6KA1
HMGN2
DHDDS
ZNF683
AIM1L
CD52
UBXN11
SH3BGRL3
CEP85
ZNF593
PDIK1L
EXTL1
PAFAH2
STMN1
PAQR7
AUNIP
MTFR1L
SEPN1
MAN1C1
LDLRAP1
TMEM57
TMEM50A
RSRP1
SYF2
RUNX3
CLIC4
SRRM1
NCMAP
RCAN3
NIPAL3
GRHL3
IFNLR1
SRSF10
PNRC2
CNR2
FUCA1
HMGCL
GALE
LYPLA2
PITHD1
LOC100849054
LOC101909432
TCEB3
RPL11
LOC101909455
LOC104971363
ID3
LOC100851883
LOC104971364
E2F2
ASAP3
ZNF436
HNRNPR
LUZP1
KDM1A
C1QB
C1QC
C1QA
ZBTB40
CDC42
LOC515042
HSPG2
USP48
RAP1GAP
ALPL
LOC101906756
ECE1
EIF4G3
HP1BP3
SH2D5
DDOST
PINK1
CDA
MUL1
CAMK2N1
UBXN10
OTUD3
TMCO4
LOC535280
MINOS1
CAPZB
PQLC2
AKR7A2
LOC788425
MRTO4
EMC1
UBR4
IFFO2
ALDH4A1
ARHGEF10L
LOC104971388
LOC104971390
RCC2
PADI4
PADI3
PADI2
SDHB
LOC101903997
ATP13A2
MFAP2
CROCC
NECAP2
LOC107131928
LOC789347
SZRD1
FBXO42
RSG1
EPHA2
LOC101905127
LOC101905319
LOC104971397
SFT2D2
TIPRL
GPR161
DCAF6
MPC2
MPZL1
LOC104971405
RCSD1
CREG1
CD247
POU2F1
ILDR2
TADA1
POGK
LOC787714
UCK2
LOC101907516
TMCO1
ALDH9A1
MGST3
PBX1
NUF2
LOC104970589
HSD17B7
DDR2
UAP1
UHMK1
SH2D1B
C3H1orf226
NOS1AP
ATF6
DUSP12
FCRLA
FCGR2B
FCGR3A
HSPA6
FCGR2A
CFAP126
SDHC
TOMM40L
FCER1G
NDUFS2
B4GALT3
PPOX
LOC107132055
USP21
UFC1
DEDD
NIT1
PFDN2
ARHGAP30
USF1
F11R
CD244
LY9
LOC613822
SLAMF7
CD48
SLAMF1
CD84
SLAMF6
NHLH1
NCSTN
COPA
PEX19
DCAF8
PEA15
IGSF8
LOC101903058
PIGM
LOC107132062
TAGLN2
CFAP45
SLAMF8
FCRL6
DUSP23
FCER1A
LOC101903951
IFI16
AIM2
LOC100141145
LOC515418
CD1E
CD1B5
CD1B
LOC781726
CD1A
CD1D
LOC782367
LOC788175
LOC512286
CD5L
FCRL1
FCRL3
FCRL4
FCRL5
LOC101904872
LOC100849046
LOC107132121
LOC101904923
LOC784007
LOC101906408
ETV3
LOC107131245
LOC511220
LRRC71
INSRR
SH2D2A
PRCC
HDGF
MRPL24
RRNAD1
ISG20L2
GPATCH4
APOA1BP
IQGAP3
LOC100848553
MEF2D
LOC100848574
TSACC
CCT3
GLMP
SMG5
PAQR6
BGLAP
PMF1
SLC25A44
SEMA4A
LMNA
MEX3A
RAB25
LAMTOR2
UBQLN4
SSR2
ARHGEF2
KIAA0907
RIT1
SYT11
LOC101906206
GON4L
MSTO1
LOC100848721
DAP3
ASH1L
RUSC1
FDPS
PKLR
CLK2
SCAMP3
FAM189B
GBA
MTX1
KRTCAP2
DPM3
SLC50A1
EFNA1
LOC107132270
ADAM15
ZBTB7B
FLAD1
CKS1B
SHC1
PYGO2
PBXIP1
PMVK
KCNN3
ADAR
UBE2Q1
TDRD10
IL6R
ATP8B2
HAX1
UBAP2L
C3H1orf43
C3H1orf189
TPM3
NUP210L
RPS27
RAB13
JTB
CREB3L4
SLC39A1
CRTC2
DENND4B
GATAD2B
SLC27A3
INTS3
ILF2
SNAPIN
CHTOP
S100A1
S100A13
S100A4
LOC618256
S100A7
S100A8
S100A12
S100A9
PGLYRP4
S100A11
S100A10
THEM4
RORC
MRPL9
SNX27
TUFT1
CGN
POGZ
PSMB4
SELENBP1
RFX5
PI4KB
ZNF687
PSMD4
PIP5K1A
VPS72
TMOD4
SCNM1
LYSMD1
TNFAIP8L2
SEMA6C
GABPB2
LOC104971501
MLLT11
CDC42SE1
BNIPL
PRUNE
FAM63A
CERS2
SETDB1
ARNT
CTSK
CTSS
HORMAD1
GOLPH3L
ENSA
LOC104971503
MCL1
ADAMTSL4
LOC104971510
ECM1
TARS2
RPRD2
PRPF3
MRPS21
C3H1orf54
APH1A
ANP32E
PLEKHO1
LOC100847236
VPS45
OTUD7B
MTMR11
SV2A
HIST2H2AC
LOC101906484
HIST2H2BE
LOC516742
HIST1H2BL
LOC107132277
HIST1H2AK
LOC788142
FCGR1A
LOC101907327
TXNIP
POLR3GL
ANKRD34A
LIX1L
RBM8A
PEX11B
ITGA10
ANKRD35
PIAS3
NUDT17
POLR3C
RNF115
PDZK1
LOC107132283
GPR89A
ACP6
BCL9
CHD1L
FMO5
PRKAB2
LOC508547
SEC22B
NOTCH2
PHGDH
ZNF697
WARS2
LOC104971535
WDR3
GDAP2
FAM46C
MAN1A2
LOC618976
VTCN1
TRIM45
TTF2
CD101
PTGFRN
CD2
IGSF3
CD58
ATP1A1
MAB21L3
SLC22A15
NHLH2
VANGL1
TSPAN2
SYCP1
SIKE1
CSDE1
NRAS
DENND2C
BCAS2
TRIM33
OLFML3
HIPK1
LOC107132292
LOC100849652
DCLRE1B
AP4B1
BCL2L15
PTPN22
RSBN1
PHTF1
MAGI3
LOC101908104
LRIG2
LOC101901998
SLC16A1
RHOC
MOV10
CAPZA1
ST7L
CTTNBP2NL
DDX20
LOC100847765
FAM212B
RAP1A
LOC101903375
TMIGD3
C3H1orf162
ATP5F1
WDR77
OVGP1
CHI3L2
DENND2D
LOC107132298
CEPT1
DRAM2
LRIF1
CD53
KCNA3
LAMTOR5
RBM15
SLC6A17
STRIP1
AHCYL1
CSF1
GSTM3
GSTM1
GSTM2
AMPD2
GNAI3
AMIGO1
CYB561D1
ATXN7L2
PSMA5
SORT1
PSRC1
CELSR2
SARS
KIAA1324
TMEM167B
TAF13
WDR47
CLCC1
GPSM2
AKNAD1
STXBP3
PRPF38B
LOC101906177
HENMT1
FAM102B
LOC534742
VAV3
PRMT6
AMY2B
RNPC3
COL11A1
S1PR1
LOC104971613
DPH5
SLC30A7
EXTL2
LOC534578
CDC14A
RTCA
DBT
TRMT13
SASS6
MFSD14A
SLC35A3
AGL
PLPPR5
SNX7
LOC101904239
DPYD
PTBP2
RWDD3
LOC614522
ALG14
CNN3
ABCD3
ARHGAP29
GCLM
DNTTIP2
BCAR3
FNBP1L
DR1
CCDC18
TMED5
MTF2
FAM69A
RPL5
EVI5
GFI1
RPAP2
GLMN
BTBD8
LOC104971636
EPHX4
TGFBR3
CDC7
ZNF644
ZNF326
MIR2904-2
MIR2904-3
LRRC8D
LRRC8C
LRRC8B
LOC513659
LOC786372
LOC786389
GBP6
GBP5
LOC512486
GBP2
LOC785445
LOC781675
LOC781710
GBP4
LOC510382
LOC100336669
LOC507055
LOC100336443
LOC783604
LOC511531
LOC104971647
CCBL2
GTF2B
PKN2
LMO4
HS2ST1
2019-09-15
SH3GLB1
ODF2L
ZNHIT6
BCL10
C3H1orf52
SYDE2
MCOLN2
LPAR3
SSX2IP
CTBS
SPATA1
LOC104971676
GNG5
RPF1
SAMD13
PRKACB
TTLL7
ADGRL2
IFI44
IFI44L
DNAJB4
FUBP1
NEXN
FAM73A
USP33
ZZZ3
PIGK
MSH4
RABGGTB
ACADM
TYW3
CRYZ
TNNI3K
FPGT
ZRANB2
CTH
ANKRD13C
SRSF11
LRRC40
LOC527397
LOC107132322
LOC101907544
LOC101907753
WLS
DIRAS3
GADD45A
SERBP1
IL12RB2
IL23R
SLC35D1
MIER1
WDR78
SGIP1
LOC107132323
LOC101902048
PDE4B
LEPROT
DNAJC6
AK4
LOC101902310
JAK1
CACHD1
ROR1
PGM1
EFCAB7
ITGB3BP
ALG6
ATG4C
DOCK7
USP1
INADL
TM2D1
NFIA
LOC530929
LOC511936
LOC104971726
LOC107132327
CYP2J2
HOOK1
FGGY
LOC101903356
LOC100294994
JUN
MYSM1
OMA1
PLPP3
USP24
DHCR24
TTC22
PARS2
TTC4
SSBP3
MRPL37
CYB5RL
TCEANC2
TMEM59
LRRC42
HSPB11
YIPF1
LOC107131264
NDC1
LOC104971763
LRP8
MAGOH
LOC107132334
C3H1orf123
CPT2
SCP2
ZYG11B
LOC520518
GPX7
ZCCHC11
PRPF38A
ORC1
LOC101905708
CC2D1B
ZFYVE9
BTF3L4
TXNDC12
NRDC
OSBPL9
LOC104971769
EPS15
LOC101906178
RNF11
CDKN2C
FAF1
AGBL4
SPATA6
TRABD2B
FOXD2
CMPK1
STIL
TAL1
PDZK1IP1
LOC100847677
EFCAB14
ATPAF1
MOB3C
MKNK1
FAAH
NSUN4
UQCRH
LOC107132337
LOC104971814
LRRC41
LOC107131248
RAD54L
LURAP1
POMGNT1
PIK3R3
MAST2
IPP
TMEM69
GPBP1L1
CCDC17
NASP
AKR1A1
PRDX1
MMACHC
TESK2
TOE1
MUTYH
LOC101903478
ZSWIM5
UROD
HECTD3
EIF2B3
BTBD19
PLK3
RPS8
KIF2C
C3H1orf228
TMEM53
RNF220
ERI3
DMAP1
KLF17
SLC6A9
B4GALT2
ATP6V0B
DPH2
IPO13
ST3GAL3
KDM4A
PTPRF
HYI
SZT2
ELOVL1
CDC20
MPL
TIE1
EBNA1BP2
SLC2A1
ZNF691
ERMAP
SVBP
LOC531467
C3H1orf50
P3H1
YBX1
PPIH
CCDC30
PPCS
ZMYND12
FOXJ3
HIVEP3
LOC107132340
LOC107132341
SCMH1
CTPS1
LOC786231
KCNQ4
NFYC
RIMS3
EXO5
ZFP69
ZFP69B
SMAP2
ZMPSTE24
TMCO2
RLF
PPT1
CAP1
MYCL
TRIT1
PPIE
HPCAL4
PABPC4
MACF1
NDUFS5
AKIRIN1
MYCBP
RRAGC
UTP11L
FHL3
SF3A3
INPP5B
MTF1
C3H1orf122
YRDC
CDCA8
C3H1orf109
RSPO1
GNL2
SNIP1
MEAF6
ZC3H12A
LOC107132345
LOC101904166
CSF3R
MRPS15
OSCP1
LSM10
LOC104971845
STK40
EVA1B
THRAP3
MAP7D1
TRAPPC3
ADPRHL2
TEKT2
AGO3
AGO1
AGO4
CLSPN
C3H1orf216
PSMB2
NCDN
KIAA0319L
ZMYM4
SFPQ
ZMYM1
ZMYM6
ZMYM6NB
LOC101907642
SMIM12
ZSCAN20
LOC104971852
GIGYF2
INPP5D
LOC107132354
ATG16L1
SAG
DGKD
USP40
HJURP
ARL4C
SH3BP4
LOC104971864
AGAP1
LOC522241
IQCA1
ACKR3
COPS8
COL6A3
RAB17
LRRFIP1
RBM44
UBE2F
LOC101904947
SCLY
ESPNL
LOC789335
ILKAP
LOC101905228
PER2
TRAF3IP1
ASB1
TWIST2
HDAC4
LOC104971894
LOC100336606
LOC100336476
NDUFA10
MYEOV2
LOC104971902
LOC511497
LOC107132361
CAPN10
GPC1
MTERF4
PPP1R7
HDLBP
2019-09-02
FARP2
LOC514637
STK25
BOK
THAP4
ATG4B
DTYMK
ING5
D2HGDH
PDCD1
GRB10
FIGNL1
IKZF1
C4H7orf72
LOC101903668
ZPBP
ABCA13
LOC107131279
UPP1
CLDN12
LOC101910184
CDK14
FZD1
LOC782091
MTERF1
AKAP9
CYP51A1
KRIT1
ANKIB1
TMBIM1B
GATAD1
PEX1
RBM48
LOC524650
FAM133B
CDK6
SAMD9
HEPACAM2
VPS50
GNG11
BET1
COL1A2
CASD1
SGCE
PEG10
PPP1R9A
PON2
PDK4
SLC25A13
SHFM1
LOC618297
LOC100139363
SDHAF3
ASNS
C1GALT1
MIOS
RPA3
UMAD1
LOC107132381
GLCCI1
ICA1
NXPH1
NDUFA4
LOC101906041
PHF14
TMEM106B
SCIN
ARL4A
ISPD
ANKMY2
BZW2
TSPAN13
AHR
SNX13
HDAC9
[truncated: 12,526 more rows]

## Sheet: ModVsCont_wk4DE
genes	logFC	logCPM	LR	PValue	FDR
SYT4	1.61854	2.99095	27.838	1.31911e-07	0.00191601
HBA	4.30096	7.25664	22.9963	1.62309e-06	0.00802836
HBA1	4.29988	7.25305	22.9552	1.65818e-06	0.00802836
MAP2	1.22422	5.09855	20.4575	6.09715e-06	0.0177428
GAS2L1	1.23728	4.56899	20.4542	6.10768e-06	0.0177428
SCARF1	0.904418	4.14168	19.765	8.75711e-06	0.0179945
MMP19	1.15936	3.38047	19.5281	9.91287e-06	0.0179945
ARG1	4.47324	-0.221949	19.2019	1.17596e-05	0.0179945
CA2	1.75553	2.88438	19.1475	1.20993e-05	0.0179945
RIMBP3B	2.43486	-0.50178	19.1024	1.23887e-05	0.0179945
CDHR5	5.22503	1.10834	18.8483	1.41541e-05	0.0186898
CDKN1A	1.09623	4.70821	18.5322	1.67061e-05	0.019218
CLIC4	0.777659	5.47978	18.4355	1.7575e-05	0.019218
ALDOC	0.806331	5.90985	18.2651	1.92195e-05	0.019218
AP1M2	2.06474	0.477127	18.204	1.98465e-05	0.019218
TLR5	1.42422	2.93102	17.3529	3.10429e-05	0.0279571
RBM44	5.99957	0.494082	17.2036	3.35804e-05	0.0279571
TMC1	1.95656	1.7069	17.1442	3.46457e-05	0.0279571
IL17RC	1.08107	3.18294	16.8279	4.09266e-05	0.0299548
SH3BP4	1.18923	2.12755	16.7622	4.2368e-05	0.0299548
ARPIN	1.48784	1.09096	16.5908	4.63745e-05	0.0299548
CFI	1.50306	2.71106	16.5576	4.71943e-05	0.0299548
TNFSF9	0.979795	2.86676	16.5396	4.76433e-05	0.0299548
SNX33	1.39425	0.529838	16.4674	4.9495e-05	0.0299548
BPI	1.29292	3.80474	16.321	5.34694e-05	0.0310657
CD300LG	-6.10657	1.01721	16.1654	5.80434e-05	0.0324262
HBB	2.69857	8.77622	15.8662	6.79836e-05	0.0365726
SASH1	2.13874	-0.161968	15.6617	7.57416e-05	0.039291
NME8	2.13577	1.07888	15.5321	8.11166e-05	0.0394167
SAMD4A	0.995125	2.44865	15.5252	8.14114e-05	0.0394167
FAR2	0.865645	3.41988	15.4011	8.69361e-05	0.039949
LOC521224	1.12524	3.63342	15.3779	8.80117e-05	0.039949
ZC3H12C	0.78256	4.38502	15.1248	0.000100634	0.0442943
REEP1	3.21624	-0.59191	15.0498	0.000104709	0.0447322
HSPB6	1.46818	0.521259	14.9317	0.000111472	0.0462607

## Sheet: SevVsCont_wk0DE
genes	logFC	logCPM	LR	PValue	FDR
ANKRD31	-2.84834	4.04102	39.1933	3.83852e-10	5.57546e-06
COX7C	1.15424	6.06884	27.6741	1.43569e-07	0.00104267
LOC514978	1.71191	1.7156	25.598	4.20479e-07	0.00203582
DHRS4	0.891545	4.42294	20.9825	4.63502e-06	0.0168038
CACNA1B	3.58083	-0.378814	20.5582	5.78445e-06	0.0168038
CPT1A	0.992176	6.57333	19.6625	9.23991e-06	0.0223683
LOC786126	2.6247	2.89957	18.6179	1.59713e-05	0.0331404
SVIL	-0.60367	5.86594	17.8725	2.36208e-05	0.0428864

## Sheet: SevVsCont_wk4DE
genes	logFC	logCPM	LR	PValue	FDR
FAR2	2.53598	3.41988	151.983	6.39011e-35	9.28163e-31
P2RY6	3.18581	3.74145	134.661	3.9172e-31	2.84487e-27
CDKN1A	2.64099	4.70821	116.789	3.19368e-27	1.54627e-23
CFI	3.84674	2.71106	115.254	6.92425e-27	2.51437e-23
SYT4	3.08173	2.99095	109.967	9.9654e-26	2.89495e-22
NUPR1	4.9542	4.53341	94.7499	2.1603e-22	5.22972e-19
ENO3	2.12754	5.13895	86.9804	1.09602e-20	2.27424e-17
LOC521214	3.66827	1.80373	85.5658	2.24122e-20	4.06921e-17
LOC507055	1.81725	7.65044	81.9784	1.37585e-19	2.22047e-16
LAP3	2.21986	7.97945	77.8826	1.09352e-18	1.58834e-15
STXBP1	4.53394	1.46895	74.7012	5.47629e-18	7.23119e-15
ZBP1	2.27193	6.23652	73.9874	7.86175e-18	9.516e-15
WARS	1.4817	8.26683	73.4372	1.03892e-17	1.16079e-14
TNFAIP8L3	4.56224	0.125091	73.0112	1.28917e-17	1.33751e-14
OPTN	1.28443	5.41104	72.723	1.49182e-17	1.44458e-14
TMC1	3.89346	1.7069	72.1857	1.95872e-17	1.77815e-14
DAB2	-4.79434	1.43148	71.9249	2.2355e-17	1.91003e-14
BAG3	1.31756	4.45397	71.0333	3.51238e-17	2.8343e-14
DHRS9	-2.10456	3.27525	69.8096	6.53131e-17	4.99301e-14
CXCL10	2.5473	3.92344	68.4799	1.28176e-16	9.30878e-14
NFE2L3	1.40784	5.68769	64.5399	9.45953e-16	6.54284e-13
CTSZ	1.50784	7.35205	64.33	1.05229e-15	6.94752e-13
SORBS3	2.28129	2.33708	63.6094	1.517e-15	9.58019e-13
ADAMDEC1	-3.67141	4.9926	63.2447	1.82558e-15	1.10486e-12
TXNDC16	2.00972	2.94955	62.4253	2.76751e-15	1.6059e-12
TLR5	2.57383	2.93102	62.3505	2.87458e-15	1.6059e-12
TNFSF9	1.76621	2.86676	62.0431	3.36023e-15	1.80768e-12
SCARF1	1.48803	4.14168	61.3966	4.66622e-15	2.4206e-12
ID1	3.90027	1.5097	61.0767	5.48943e-15	2.74945e-12
LOC513659	2.40605	5.96753	60.5102	7.31989e-15	3.54405e-12
ATP6V1B2	1.03002	7.13974	59.8206	1.0391e-14	4.86867e-12
MAFB	1.52262	5.877	59.0833	1.51133e-14	6.8186e-12
LOC107132962	2.33172	3.19799	59.0347	1.54915e-14	6.8186e-12
ACE	3.39348	2.49443	58.8812	1.67482e-14	7.15494e-12
TBC1D9	1.83172	5.38881	58.6401	1.89318e-14	7.85668e-12
CA5B	-1.49909	4.67064	58.112	2.47605e-14	9.99018e-12
C1R	3.91138	5.57883	57.9351	2.70907e-14	1.06349e-11
SMPD3	-4.12536	2.00948	57.6862	3.07448e-14	1.17518e-11
STK3	1.35267	4.05171	57.6216	3.17712e-14	1.18327e-11
IL7	1.61758	2.9561	57.0394	4.27172e-14	1.55117e-11
ADRB3	3.91619	1.01048	56.9354	4.50363e-14	1.59549e-11
ALOX15	-3.50937	5.11894	56.2042	6.53203e-14	2.25899e-11
RAB7B	2.45441	4.22062	55.6248	8.77106e-14	2.96278e-11
IL27	2.37221	2.08556	54.9523	1.23492e-13	4.07664e-11
MT2A	2.69446	2.22757	54.7683	1.35613e-13	4.3773e-11
CD86	1.2562	5.91524	54.6877	1.41287e-13	4.46129e-11
TCTN1	-1.71046	4.31024	54.3855	1.64776e-13	5.09229e-11
GPHN	1.542	4.30275	54.1029	1.90262e-13	5.7574e-11
ATP1B3	1.01519	6.37947	53.9543	2.05207e-13	6.08293e-11
LDLRAD3	1.97969	3.1723	53.6548	2.38995e-13	6.9428e-11
MTHFD2	0.929001	4.7691	53.3042	2.85702e-13	8.13691e-11
SNX10	1.71041	7.94015	53.1051	3.16166e-13	8.83138e-11
LOC104973494	-2.79805	3.45644	53.05	3.25169e-13	8.91146e-11
LOC526745	4.57958	-0.73707	52.7409	3.80588e-13	1.02371e-10
TSPAN33	1.9738	3.1196	52.5262	4.24553e-13	1.1212e-10
P2RY1	1.79123	5.10082	52.2451	4.89874e-13	1.27061e-10
C16H1orf115	2.45303	4.32313	52.1596	5.11693e-13	1.29232e-10
C3AR1	2.36341	3.53767	52.143	5.16036e-13	1.29232e-10
ACSL5	0.973919	7.47863	52.0802	5.32797e-13	1.31168e-10
SCIMP	1.25493	5.65702	51.4488	7.34887e-13	1.76923e-10
LOC781710	2.83352	6.29136	51.4272	7.43015e-13	1.76923e-10
SAMD4A	1.67028	2.44865	50.566	1.15226e-12	2.69944e-10
MITF	1.31225	5.36602	50.1956	1.39161e-12	3.20844e-10
GNS	0.869176	6.63838	50.0592	1.49177e-12	3.38562e-10
ATP1A1	1.00775	7.65232	49.8104	1.69344e-12	3.78418e-10
LOC511531	2.65362	7.05123	49.5457	1.93802e-12	4.26511e-10
TRAFD1	0.859399	6.84797	49.1179	2.41034e-12	5.17378e-10
PIP4K2A	0.955111	7.53276	49.1083	2.42215e-12	5.17378e-10
LOC508153	0.780674	6.91662	48.8634	2.7442e-12	5.77675e-10
LOC101906105	3.48598	-0.775875	48.7402	2.92218e-12	6.06352e-10
ANXA3	1.35459	7.86388	48.6352	3.08293e-12	6.30698e-10
STXBP6	1.76157	2.61272	48.351	3.56353e-12	7.17287e-10
CSF1R	1.35943	7.43325	48.3284	3.60495e-12	7.17287e-10
SLC12A7	1.71457	6.70956	48.1783	3.89177e-12	7.63891e-10
IL17RC	1.70549	3.18294	47.6911	4.98946e-12	9.66291e-10
CROT	1.78571	4.19172	47.6134	5.19121e-12	9.92135e-10
UNC5A	-4.86853	-0.253675	46.8542	7.64692e-12	1.44249e-09
ACP2	1.16768	6.09909	46.6959	8.29044e-12	1.54383e-09
ZCCHC14	2.18917	1.42712	46.3358	9.96251e-12	1.83172e-09
HHLA2	5.41521	0.990236	46.1185	1.11313e-11	2.02103e-09
TESK2	1.10167	4.15184	45.7245	1.36108e-11	2.44071e-09
NME8	3.53276	1.07888	45.6551	1.41021e-11	2.49796e-09
IL12B	-2.60549	1.54262	45.5949	1.45422e-11	2.54489e-09
IVD	0.76438	6.4138	45.4853	1.53791e-11	2.63854e-09
FLOT2	0.849129	5.86449	45.4774	1.54407e-11	2.63854e-09
RPS6KA2	-0.992895	5.15608	45.4406	1.57342e-11	2.65744e-09
ACVRL1	1.52876	5.55037	45.1829	1.79462e-11	2.99619e-09
STX2	1.2849	6.2768	45.0569	1.91391e-11	3.15904e-09
MYOF	1.7823	5.69969	44.7875	2.19619e-11	3.58423e-09
GPBAR1	2.44507	3.29407	44.5967	2.42098e-11	3.90719e-09
KYNU	1.17911	5.82489	44.5541	2.47425e-11	3.94929e-09
ASAH1	0.894594	6.6006	44.4225	2.6463e-11	4.17799e-09
CHCHD10	2.41762	1.20318	44.2773	2.85003e-11	4.45125e-09
GJA10	2.89318	3.49438	44.1822	2.99188e-11	4.62309e-09
SHISA5	1.12907	6.31271	44.0391	3.21885e-11	4.91498e-09
COX7C	1.46157	6.06884	44.0212	3.24845e-11	4.91498e-09
FZD2	4.04097	-0.930416	43.8957	3.46358e-11	5.18644e-09
TPC3	2.85738	4.78547	43.8271	3.58698e-11	5.31642e-09
CTTNBP2NL	2.03628	3.1699	43.0442	5.35174e-11	7.85192e-09
DYNLL1	1.11943	6.8491	42.8932	5.78111e-11	8.36858e-09
AXL	2.45356	2.31234	42.8804	5.81912e-11	8.36858e-09
DENND2A	3.25238	3.15698	42.6608	6.51032e-11	9.27083e-09
AGMAT	1.90429	3.37935	42.5289	6.96451e-11	9.82131e-09
LOC616782	-2.04983	5.0728	42.4412	7.28385e-11	1.01729e-08
LOC100335205	-1.32588	7.90451	42.1597	8.41149e-11	1.16359e-08
ELANE	-2.81497	1.70911	42.1373	8.50835e-11	1.16588e-08
GLRX2	1.27396	4.67466	41.922	9.49887e-11	1.28945e-08
LTBR	1.39912	4.39346	41.8705	9.75249e-11	1.31162e-08
KIAA1211L	-2.74015	4.8105	41.5282	1.16182e-10	1.54821e-08
HAVCR2	-1.07926	5.04506	41.2302	1.35314e-10	1.78676e-08
LOC101903157	2.04442	3.46362	41.1113	1.43802e-10	1.88173e-08
HIST1H1D	1.65827	3.84526	41.0386	1.49252e-10	1.93561e-08
LGALS9	0.946673	8.18839	40.6034	1.86479e-10	2.397e-08
LOC785168	-1.97831	6.65928	40.5754	1.89177e-10	2.41035e-08
LOC107131142	1.95914	3.26984	40.3842	2.08621e-10	2.61786e-08
LOC783613	1.14523	6.31667	40.38	2.09068e-10	2.61786e-08
CLIC4	1.06872	5.47978	40.0878	2.42805e-10	3.00226e-08
ARHGAP17	0.871374	6.98746	40.079	2.43901e-10	3.00226e-08
MMP14	3.17978	-0.0262498	39.939	2.62015e-10	3.19812e-08
LOC101905734	-1.68015	1.82324	39.8744	2.70826e-10	3.26493e-08
FCGR3A	2.04554	8.13368	39.864	2.72281e-10	3.26493e-08
PREB	0.754122	5.95577	39.85	2.74232e-10	3.26493e-08
AKAP7	1.13725	3.96438	39.8078	2.80231e-10	3.30022e-08
PADI4	-1.68623	5.72163	39.7901	2.82779e-10	3.30022e-08
DOCK4	1.54051	3.87971	39.7816	2.84012e-10	3.30022e-08
CMKLR1	2.06917	3.41124	39.7074	2.95003e-10	3.40072e-08
FKBP4	0.876174	6.00575	39.6371	3.05822e-10	3.49769e-08
LOC784058	1.12789	6.2001	39.5349	3.22253e-10	3.65681e-08
CNDP2	0.976908	6.95313	39.4542	3.35845e-10	3.78152e-08
SLC16A1	0.857303	5.69514	39.3077	3.62015e-10	4.04482e-08
TM6SF2	4.56936	-1.22927	39.0933	4.04026e-10	4.47975e-08
LOC515150	-2.68487	3.89063	39.0161	4.20315e-10	4.62506e-08
HPGD	-2.8208	3.69358	38.9611	4.32343e-10	4.72164e-08
MAP2	1.59037	5.09855	38.9342	4.38337e-10	4.74965e-08
LOC107133121	1.54547	2.32137	38.9204	4.41447e-10	4.74965e-08
CCR2	1.09448	6.88104	38.7966	4.70336e-10	5.02326e-08
ERO1A	0.803151	5.98661	38.6425	5.08986e-10	5.39636e-08
PAQR8	0.842664	4.73529	38.5349	5.37829e-10	5.66085e-08
TIMP2	1.18619	6.54661	38.42	5.70441e-10	5.96091e-08
HRH2	-1.58517	5.93805	38.0856	6.77082e-10	7.00476e-08
SDHAF2	0.958402	6.03585	38.0773	6.7998e-10	7.00476e-08
NR1H3	1.50186	4.81239	38.0427	6.92129e-10	7.05212e-08
MOV10	0.763213	6.35922	38.0366	6.94288e-10	7.05212e-08
LOC504861	1.6286	3.64123	37.8995	7.44848e-10	7.51313e-08
LOC101905447	1.14096	5.94339	37.7743	7.94232e-10	7.95601e-08
LGMN	0.96613	7.5263	37.4801	9.23516e-10	9.18772e-08
TRIM21	0.735943	6.12375	37.3545	9.84914e-10	9.73189e-08
RBM3	-0.952188	6.98907	37.108	1.11762e-09	1.09686e-07
HIST1H2BD	1.2508	4.14601	36.9851	1.19038e-09	1.16042e-07
ADPGK	0.691103	5.06626	36.9289	1.22513e-09	1.18634e-07
MERTK	2.7515	2.87431	36.6395	1.42125e-09	1.36713e-07
MVP	0.904304	7.23134	36.2641	1.72313e-09	1.64661e-07
MOCOS	1.90159	4.03833	36.2091	1.77239e-09	1.68261e-07
LOC104968436	-1.42175	4.2717	36.1921	1.7879e-09	1.68631e-07
MAPK6	0.755026	6.13579	36.1614	1.81633e-09	1.70208e-07
TMEM51	2.27418	3.01177	36.1478	1.82907e-09	1.70303e-07
MOB1B	0.897184	5.76753	36.1195	1.8558e-09	1.71691e-07
CD300LB	1.50355	4.5772	36.0977	1.8767e-09	1.72526e-07
PECAM1	1.09338	5.35335	36.0085	1.96462e-09	1.7934e-07
LOC101903126	2.23948	8.57594	35.9977	1.97552e-09	1.7934e-07
CYFIP1	1.09191	5.58066	35.9673	2.00661e-09	1.81031e-07
CRLF2	2.68064	3.12578	35.9361	2.03899e-09	1.82817e-07
CFAP69	2.92747	1.11667	35.7107	2.28903e-09	2.03977e-07
CPNE5	-2.48339	0.580736	35.6171	2.40173e-09	2.12714e-07
ATP8B4	1.27776	6.07428	35.5883	2.43747e-09	2.13913e-07
LOC104973604	-3.49141	0.268304	35.5825	2.44472e-09	2.13913e-07
EPHX2	1.26534	4.08013	35.5259	2.51676e-09	2.16812e-07
BCL2L15	1.70881	6.07896	35.5255	2.51737e-09	2.16812e-07
HIGD1A	0.795454	5.33876	35.5214	2.52263e-09	2.16812e-07
MAPKAPK3	1.0588	5.72089	35.444	2.62492e-09	2.24276e-07
PLCB3	0.885471	4.94778	35.2341	2.92352e-09	2.48329e-07
CNTLN	1.4791	2.086	35.1719	3.01854e-09	2.54909e-07
PYCARD	1.226	5.67601	35.1141	3.10937e-09	2.61061e-07
LOC104975876	3.40749	-0.618777	35.0641	3.19022e-09	2.6631e-07
DMBT1	4.88764	2.20788	35.0184	3.26605e-09	2.71082e-07
C2	3.24932	5.75389	34.9413	3.39804e-09	2.80435e-07
POR	0.675032	5.55664	34.8694	3.52574e-09	2.8933e-07
ALOX5	-3.37603	3.12568	34.695	3.85616e-09	3.14667e-07
TRIM14	0.760492	5.4234	34.6756	3.89476e-09	3.15501e-07
CRAT	0.747407	5.12296	34.6681	3.90982e-09	3.15501e-07
ALAS2	-4.86785	4.19465	34.5023	4.25748e-09	3.41547e-07
CCR5	1.58637	3.28444	34.4922	4.27963e-09	3.41547e-07
TMBIM1	1.09968	5.5828	34.4338	4.40993e-09	3.48623e-07
TTYH3	0.864919	6.15687	34.431	4.4163e-09	3.48623e-07
CCRL2	1.86757	2.93968	34.2949	4.73625e-09	3.7186e-07
UST	1.01809	4.69412	34.2735	4.78863e-09	3.7395e-07
MIR223	-2.46503	2.83696	34.2598	4.82232e-09	3.74568e-07
RNF19B	0.87122	6.46997	34.2254	4.90851e-09	3.77301e-07
GBP4	1.49983	5.25112	34.218	4.92721e-09	3.77301e-07
KIAA0226L	-0.871309	6.70756	34.2147	4.93544e-09	3.77301e-07
MPEG1	1.05276	8.46091	34.1671	5.05776e-09	3.84628e-07
CPED1	1.76925	2.45307	34.127	5.16297e-09	3.90584e-07
LOC515676	5.46082	-0.334802	34.1119	5.20329e-09	3.91595e-07
CMPK2	1.84319	5.27875	34.0175	5.46174e-09	4.08358e-07
GCLM	0.899866	4.18958	34.0051	5.49683e-09	4.08358e-07
SLC25A17	1.15695	5.0831	34.0003	5.51037e-09	4.08358e-07
CTSH	1.03371	8.02098	33.9882	5.54468e-09	4.08814e-07
EPSTI1	0.82438	7.21563	33.8955	5.81544e-09	4.26612e-07
LOC107131330	2.62208	1.5257	33.8099	6.07701e-09	4.4211e-07
PKLR	2.22745	0.931471	33.8065	6.08757e-09	4.4211e-07
ROR2	2.40478	0.999513	33.7292	6.33436e-09	4.57745e-07
CCDC86	0.845301	4.42955	33.7163	6.37636e-09	4.58498e-07
ZFYVE28	-2.10414	5.23525	33.6309	6.6626e-09	4.76721e-07
NLRC4	1.39534	5.17357	33.5268	7.02893e-09	5.00467e-07
ZP3	-1.33796	3.07142	33.4678	7.24533e-09	5.1008e-07
FKBP15	0.616411	6.4558	33.4653	7.25457e-09	5.1008e-07
SVIL	-0.83695	5.86594	33.4614	7.2693e-09	5.1008e-07
STEAP3	1.19366	4.08373	33.2713	8.01566e-09	5.59748e-07
DAAM1	0.777865	5.26637	33.1981	8.32326e-09	5.78446e-07
MROH5	-2.16901	0.867852	33.1476	8.54224e-09	5.88535e-07
SOX4	-1.13319	4.2698	33.1459	8.54946e-09	5.88535e-07
SDC3	1.89976	0.805538	33.1087	8.71482e-09	5.96623e-07
PPARGC1B	1.23004	4.64334	33.1011	8.74911e-09	5.96623e-07
GPR34	-1.5953	2.10631	32.9294	9.55652e-09	6.48638e-07
PYGM	-1.67274	4.02746	32.8769	9.8183e-09	6.63306e-07
SASH1	2.89152	-0.161968	32.7128	1.06832e-08	7.18395e-07
TNFSF13B	1.74982	1.4966	32.6902	1.08082e-08	7.23454e-07
LOC100851913	2.62323	4.44954	32.6232	1.11873e-08	7.4539e-07
GATA6	2.55699	0.316815	32.6051	1.12917e-08	7.48914e-07
WDR35	-1.86383	3.16986	32.5919	1.13688e-08	7.50602e-07
LOC101904916	2.16304	0.878017	32.5575	1.15718e-08	7.60544e-07
DNASE1	-0.842653	4.72669	32.4915	1.19712e-08	7.83251e-07
CADPS2	1.61649	2.30321	32.3329	1.29894e-08	8.46061e-07
LOC101904836	3.77954	-1.11942	32.3098	1.3145e-08	8.52371e-07
VDAC1	0.726076	6.25845	32.2193	1.37713e-08	8.89014e-07
CKB	1.43602	5.67745	32.2106	1.38332e-08	8.89061e-07
IL1R1	-1.16252	5.98971	31.9871	1.55198e-08	9.90294e-07
ARHGAP32	3.04778	0.140884	31.984	1.55447e-08	9.90294e-07
YARS	0.586173	5.66444	31.8525	1.66339e-08	1.05506e-06
DHRS4	1.09907	4.42294	31.7935	1.71469e-08	1.08286e-06
LOC101907799	3.02092	4.10978	31.7152	1.78517e-08	1.12249e-06
CCDC187	1.29726	3.62211	31.7067	1.79306e-08	1.12259e-06
C8H9orf72	0.895439	5.02758	31.6826	1.81544e-08	1.13173e-06
CDC42BPB	2.01585	1.63396	31.6324	1.86295e-08	1.15638e-06
CFB	2.54958	1.95463	31.6182	1.87663e-08	1.15992e-06
S1PR1	-0.747157	7.82709	31.5408	1.95295e-08	1.20197e-06
AKAP1	0.656225	5.4724	31.412	2.08688e-08	1.27898e-06
JAM3	-1.44511	3.54396	31.3043	2.20594e-08	1.34627e-06
LGR6	-2.18068	1.68433	31.2234	2.29976e-08	1.39766e-06
ANKRD31	-2.49633	4.04102	31.1722	2.36124e-08	1.42667e-06
ACER3	1.25323	4.0705	31.1673	2.36715e-08	1.42667e-06
C5AR1	-1.39121	7.56035	31.1547	2.38259e-08	1.43004e-06
EMB	-1.30872	6.46663	31.0591	2.50296e-08	1.49611e-06
H4	2.15085	1.07849	30.9576	2.63723e-08	1.56991e-06
NOD1	1.16046	4.27572	30.8609	2.77204e-08	1.64342e-06
YPEL5	0.837953	6.99093	30.8188	2.83278e-08	1.66814e-06
IQCD	1.7363	1.94918	30.8161	2.83671e-08	1.66814e-06
EPHX1	-1.19435	4.67909	30.6753	3.05028e-08	1.7865e-06
COL5A3	3.83667	-0.0193768	30.6529	3.08561e-08	1.79994e-06
CD180	1.18928	5.48512	30.6344	3.11517e-08	1.80991e-06
COLGALT1	0.718787	6.52441	30.6172	3.14294e-08	1.81877e-06
SLAMF8	2.93945	2.24746	30.5742	3.21345e-08	1.8522e-06
ADAMTS2	1.11059	5.13844	30.5568	3.24233e-08	1.86146e-06
CTSS	1.12407	9.3897	30.221	3.8552e-08	2.2046e-06
LOC101905590	1.28098	2.6459	30.2098	3.87754e-08	2.20867e-06
PCYT1A	0.659347	5.91768	30.1973	3.9026e-08	2.21427e-06
LAMTOR2	1.04598	5.77833	30.1239	4.05299e-08	2.29065e-06
LOC100336669	1.41083	5.21358	30.1044	4.09403e-08	2.30487e-06
LOC101906463	-2.31887	4.82489	30.0102	4.29788e-08	2.4103e-06
STX18	0.667708	4.43467	29.9416	4.45251e-08	2.48741e-06
GPR4	-2.36368	1.64984	29.9261	4.4884e-08	2.49785e-06
BCL2A1	0.834767	5.42346	29.8702	4.61965e-08	2.56109e-06
LOC790312	1.19053	4.15941	29.8468	4.6757e-08	2.5823e-06
SLC6A4	2.24106	5.35671	29.8172	4.74773e-08	2.60329e-06
LOC101902172	1.14008	4.36758	29.8164	4.74955e-08	2.60329e-06
LOC521224	1.46556	3.63342	29.6302	5.22853e-08	2.85505e-06
IL10	2.21015	0.266234	29.5893	5.34002e-08	2.90501e-06
ABCA3	1.03737	5.54192	29.4828	5.64157e-08	3.05761e-06
LOC100297044	-2.38466	4.92602	29.3691	5.98228e-08	3.22616e-06
CALCOCO2	0.674679	7.36428	29.3644	5.997e-08	3.22616e-06
IL1R2	-2.04126	2.76816	29.3186	6.14038e-08	3.29111e-06
COL18A1	-1.34533	5.38419	29.2251	6.44396e-08	3.44112e-06
MPV17L	2.59515	0.182137	29.1569	6.67487e-08	3.55137e-06
DRAM2	0.669992	6.30551	29.1172	6.813e-08	3.61163e-06
RIMBP3B	2.85185	-0.50178	29.0864	6.92211e-08	3.65613e-06
ADM	3.80609	-0.878991	29.0176	7.17219e-08	3.77449e-06
LOC104972200	-2.52152	1.48964	28.94	7.46546e-08	3.91465e-06
LYSMD1	1.33578	4.37747	28.7625	8.18186e-08	4.27488e-06
SYNJ2BP	0.881999	5.29557	28.7234	8.34869e-08	4.34641e-06
LOC783920	1.56508	8.71037	28.6008	8.89458e-08	4.61406e-06
ASGR2	2.60583	0.337162	28.5887	8.95048e-08	4.62654e-06
CXHXorf23	-0.792717	5.00672	28.5301	9.22526e-08	4.75166e-06
SLC2A6	1.18602	5.7405	28.4937	9.40054e-08	4.82484e-06
LOC104973832	2.36165	0.994278	28.4731	9.50075e-08	4.84832e-06
LOC509029	2.84787	0.157496	28.4706	9.51305e-08	4.84832e-06
FOXO4	-0.692151	4.99523	28.4294	9.71762e-08	4.93526e-06
GPR15	-0.956387	4.26788	28.3822	9.95755e-08	5.03949e-06
SOCS1	1.37292	2.4898	28.3654	1.00443e-07	5.06575e-06
LMNB1	0.772202	6.67838	28.329	1.02354e-07	5.14424e-06
SLC15A1	1.30113	2.26325	28.2456	1.06856e-07	5.352e-06
DERA	0.740191	5.83273	28.2024	1.09268e-07	5.45399e-06
IGSF8	1.0127	5.19437	28.1721	1.10991e-07	5.50459e-06
ARHGAP5	1.31405	3.276	28.1713	1.11039e-07	5.50459e-06
TMEM106A	0.742371	5.98586	28.1566	1.11887e-07	5.52776e-06
ZNF672	1.12311	3.4088	28.1485	1.12355e-07	5.53203e-06
BATF2	3.56454	4.48115	28.1058	1.14864e-07	5.63646e-06
RIPK2	0.535911	5.41216	28.0482	1.18329e-07	5.78696e-06
FCGR1A	2.79022	-0.879458	28.0265	1.19667e-07	5.83276e-06
URI1	0.568471	6.01123	28.0173	1.20236e-07	5.83625e-06
HSPH1	0.840275	5.86804	28.0124	1.20542e-07	5.83625e-06
LOC101902838	2.71177	3.1896	27.9159	1.26705e-07	6.11425e-06
PARP10	0.843795	6.88052	27.8448	1.31449e-07	6.32217e-06
HRH1	1.71678	2.58108	27.8123	1.33674e-07	6.40795e-06
KLHL22	-0.893024	7.33665	27.7915	1.35121e-07	6.45604e-06
CMAS	0.708248	6.46011	27.7726	1.36442e-07	6.49778e-06
GBP2	1.61772	7.39004	27.72	1.40205e-07	6.65517e-06
CD72	0.728876	5.14914	27.6852	1.42748e-07	6.72929e-06
SLC40A1	1.54794	7.78228	27.6847	1.42785e-07	6.72929e-06
SLC25A33	-1.15451	4.3808	27.6771	1.43348e-07	6.72929e-06
FAM20A	1.46802	2.65346	27.6735	1.4362e-07	6.72929e-06
LOC104976500	2.07699	3.52417	27.6129	1.48184e-07	6.92083e-06
LOC101904239	1.33574	2.46965	27.5696	1.51543e-07	7.05501e-06
FAM213A	-1.44085	3.22135	27.5309	1.54605e-07	7.17456e-06
ARHGEF12	0.999134	4.28591	27.5119	1.5613e-07	7.22227e-06
ADAM17	0.581548	6.04089	27.4726	1.59337e-07	7.3472e-06
UBE2V2	0.565496	6.01363	27.4526	1.60994e-07	7.40011e-06
RBPMS2	2.91257	2.31818	27.3937	1.6597e-07	7.60476e-06
ZPBP2	-0.796596	5.21672	27.3854	1.66681e-07	7.61333e-06
BAK1	0.911554	6.19676	27.3332	1.71243e-07	7.79719e-06
FAM188A	2.17181	9.4107	27.3182	1.7258e-07	7.83352e-06
PAM	1.12853	6.73654	27.2773	1.76266e-07	7.9759e-06
CIRBP	-0.874755	6.96604	27.178	1.8556e-07	8.37037e-06
SCFD2	0.788728	5.16155	27.1494	1.88321e-07	8.4686e-06
GSR	0.768866	5.67118	27.0865	1.94552e-07	8.71853e-06
CHP1	0.952328	6.13471	27.0813	1.95079e-07	8.71853e-06
NPHP1	0.871247	4.08404	27.056	1.97643e-07	8.80602e-06
SEC23A	0.682828	5.40414	27.0141	2.01981e-07	8.94931e-06
IL5RA	-2.71947	2.27839	27.013	2.02091e-07	8.94931e-06
TRIM47	1.65782	3.7294	26.9574	2.07992e-07	9.18264e-06
SRSF5	-0.778007	8.64722	26.9393	2.09944e-07	9.24071e-06
LOC104970831	-1.83043	1.69873	26.7989	2.25763e-07	9.90696e-06
AIF1	1.4984	7.23734	26.6427	2.44774e-07	1.07089e-05
CLEC1B	3.24005	1.67309	26.5684	2.54373e-07	1.10704e-05
IMPDH1	0.810461	5.0908	26.5657	2.54724e-07	1.10704e-05
TNF	0.868468	3.80618	26.5612	2.55324e-07	1.10704e-05
OSBPL6	-1.2019	4.5625	26.5011	2.6339e-07	1.13861e-05
GPER1	3.78275	-0.704971	26.4875	2.65243e-07	1.14322e-05
CRYBG3	1.61838	1.66468	26.4487	2.70632e-07	1.16038e-05
MX2	2.46271	7.01107	26.4473	2.70821e-07	1.16038e-05
LOC518134	-1.63702	3.99254	26.4173	2.75072e-07	1.17513e-05
LOC101906823	-3.3558	0.0975947	26.3874	2.79358e-07	1.18993e-05
PNP	1.0715	7.68997	26.3581	2.83627e-07	1.20459e-05
PTPRO	1.93855	1.90014	26.3259	2.88398e-07	1.22128e-05
MAG	1.90715	1.00377	26.2418	3.01231e-07	1.27013e-05
TICAM2	0.669237	4.92053	26.2389	3.01682e-07	1.27013e-05
PLAC8	0.972784	9.62468	26.2301	3.03057e-07	1.27223e-05
PSAP	0.92234	10.5149	26.1707	3.12532e-07	1.30822e-05
ATP1B1	-0.836027	4.9863	26.1539	3.15252e-07	1.31581e-05
ARSG	-2.8501	5.98668	26.1279	3.19537e-07	1.32988e-05
LIMS1	1.072	7.33485	26.1196	3.20911e-07	1.33178e-05
LOC100848006	-1.5199	4.85373	26.1028	3.23709e-07	1.33957e-05
STX11	1.31859	5.62373	26.0743	3.28531e-07	1.35566e-05
RRAS	1.32944	2.58317	25.9192	3.56004e-07	1.46486e-05
TMEM150B	1.47063	3.62701	25.873	3.64636e-07	1.49614e-05
STXBP3	0.63202	6.33095	25.8421	3.70509e-07	1.51595e-05
SEPN1	0.934182	4.70269	25.8216	3.74483e-07	1.52791e-05
PLOD1	0.899956	4.25891	25.7803	3.8258e-07	1.55658e-05
PARP3	1.29725	3.77998	25.7272	3.93237e-07	1.59546e-05
MBOAT1	0.546403	6.21275	25.689	4.01101e-07	1.62284e-05
SLC46A2	1.05067	5.69421	25.6536	4.08529e-07	1.6483e-05
TNR	3.30021	-0.864125	25.5966	4.20789e-07	1.69306e-05
RGS14	-0.547364	7.63015	25.5854	4.23229e-07	1.69818e-05
FAM26F	1.93125	3.48344	25.4649	4.50514e-07	1.80045e-05
AQP9	1.50088	3.47853	25.4619	4.51197e-07	1.80045e-05
LRRC57	-0.758022	4.52604	25.4528	4.53347e-07	1.80407e-05
RYBP	0.522025	6.11102	25.4444	4.55313e-07	1.80695e-05
ALDOC	0.886366	5.90985	25.404	4.64945e-07	1.84014e-05
MYO9A	0.892464	5.32008	25.3588	4.75974e-07	1.87742e-05
DYRK3	1.89038	3.36199	25.3549	4.76949e-07	1.87742e-05
SPRED1	1.36831	1.90735	25.3143	4.87074e-07	1.9121e-05
LOC100848072	2.11073	0.94465	25.2958	4.91791e-07	1.92541e-05
LY86	0.780896	6.9696	25.2274	5.09526e-07	1.98948e-05
DCHS1	-1.3345	2.52957	25.1814	5.21835e-07	2.03208e-05
KSR1	0.751561	5.65379	25.1297	5.36005e-07	2.07703e-05
ABO	1.3265	2.65441	25.1289	5.36237e-07	2.07703e-05
CLEC7A	-1.41191	2.43154	25.0935	5.46169e-07	2.10987e-05
LOC781977	2.27154	3.93824	25.049	5.58929e-07	2.15343e-05
ACKR2	1.7675	0.925279	24.99	5.76272e-07	2.20869e-05
LOC513969	-2.02806	2.11909	24.9899	5.76312e-07	2.20869e-05
CNKSR3	2.14549	0.407831	24.9796	5.79388e-07	2.21464e-05
SIGLEC1	2.09949	2.04707	24.9073	6.01534e-07	2.29325e-05
LARGE	1.6636	2.28255	24.7978	6.36708e-07	2.42022e-05
LGALS12	-1.14731	4.10883	24.7934	6.38172e-07	2.42022e-05
PEPD	0.692225	5.99516	24.7542	6.51258e-07	2.46342e-05
C23H6orf141	1.23238	2.87984	24.723	6.61878e-07	2.49709e-05
PPM1E	1.34053	2.0999	24.6861	6.74689e-07	2.53882e-05
LPAR5	1.03131	2.96525	24.6622	6.83109e-07	2.56387e-05
STOM	1.0298	7.3847	24.5922	7.08361e-07	2.65179e-05
TCF7L2	1.52744	2.9246	24.5696	7.16751e-07	2.6763e-05
LOC614141	2.0945	3.7171	24.5639	7.18873e-07	2.67734e-05
MTMR12	-0.635507	4.98434	24.5148	7.37395e-07	2.7393e-05
SH3PXD2A	1.21097	2.6949	24.475	7.52822e-07	2.78948e-05
LOC104975694	-1.03192	5.2632	24.4609	7.58328e-07	2.80273e-05
PWWP2B	1.42874	1.87109	24.4514	7.62099e-07	2.80951e-05
GBP5	1.68224	5.83185	24.4073	7.79708e-07	2.86715e-05
LOC101906302	-1.51309	4.55163	24.3369	8.08734e-07	2.96638e-05
HMOX1	1.12219	5.21842	24.3232	8.14517e-07	2.98007e-05
C10H15orf48	1.38215	6.73186	24.3074	8.21222e-07	2.99479e-05
ANKRD33	2.54679	-0.492945	24.3005	8.24164e-07	2.99479e-05
LOC101908167	-2.1466	1.33866	24.2992	8.24726e-07	2.99479e-05
C1QB	1.40656	5.50588	24.2739	8.35659e-07	3.02692e-05
OAT	0.665888	6.09145	24.2631	8.40334e-07	3.03628e-05
LGALS3BP	0.709618	6.39818	24.2579	8.42624e-07	3.037e-05
FAM20C	1.06394	2.30663	24.2394	8.50755e-07	3.05872e-05
KCNJ2	-1.50978	5.25804	24.2157	8.61279e-07	3.08891e-05
BPNT1	0.613894	5.12485	24.1885	8.73516e-07	3.12012e-05
RBCK1	0.633625	7.21796	24.1868	8.74278e-07	3.12012e-05
GNG2	-0.631602	7.05161	24.1686	8.82587e-07	3.14025e-05
FADS1	1.28176	3.85137	24.1609	8.86117e-07	3.14025e-05
IDH1	0.910703	5.13901	24.1577	8.87626e-07	3.14025e-05
TRPC1	-1.32608	2.46932	24.1556	8.88566e-07	3.14025e-05
LOC104974257	2.31426	2.77255	24.142	8.94879e-07	3.15488e-05
APRT	0.902209	6.66621	24.0992	9.14978e-07	3.20137e-05
MAPRE2	1.09505	8.1595	24.097	9.16036e-07	3.20137e-05
SPG20	1.26326	3.58964	24.0967	9.16158e-07	3.20137e-05
HES4	1.98978	4.05608	24.0952	9.1688e-07	3.20137e-05
ATP6V1A	0.620791	6.81926	24.0616	9.33032e-07	3.24995e-05
TCEB1	0.740985	6.01283	24.0386	9.44238e-07	3.28111e-05
PTGS2	1.34799	1.72708	23.9715	9.77742e-07	3.38943e-05
C10H15orf52	1.62585	2.20959	23.9382	9.94805e-07	3.44037e-05
WEE2	-3.48035	-0.449185	23.9025	1.01339e-06	3.49631e-05
LOC101909551	-1.60894	4.01242	23.8858	1.02223e-06	3.51293e-05
TAP1	0.660537	8.71902	23.8843	1.02304e-06	3.51293e-05
CHI3L2	-1.86281	1.49136	23.8761	1.02739e-06	3.51953e-05
LAMP1	0.932701	8.51771	23.842	1.04577e-06	3.57407e-05
FCER2	-0.924208	5.73325	23.8357	1.0492e-06	3.57739e-05
DDR2	-1.45007	1.93922	23.8241	1.0555e-06	3.59043e-05
2019-03-01	1.12418	4.58132	23.8011	1.06824e-06	3.62527e-05
LOC101902705	-0.778437	3.94931	23.7769	1.08175e-06	3.66258e-05
SPOCK2	-0.631946	9.23315	23.6748	1.14068e-06	3.85312e-05
AKAP2	1.2072	5.16586	23.619	1.1742e-06	3.95521e-05
SKAP2	0.875243	7.51905	23.6155	1.17635e-06	3.95521e-05
RSAD2	2.36508	5.5954	23.5323	1.22837e-06	4.12059e-05
MYLIP	-0.610847	6.34058	23.524	1.23362e-06	4.12866e-05
MGC139164	-0.63653	8.02089	23.4804	1.26195e-06	4.19815e-05
GRAMD1C	0.915115	5.25024	23.4754	1.26524e-06	4.19815e-05
TBC1D8	1.06657	6.51691	23.4743	1.2659e-06	4.19815e-05
MGST1	1.02172	5.72497	23.4717	1.26764e-06	4.19815e-05
DPP3	0.547923	5.33493	23.4699	1.26884e-06	4.19815e-05
DISC1	1.24519	3.49614	23.3877	1.3242e-06	4.37137e-05
HSD17B12	0.821497	6.00727	23.3172	1.37365e-06	4.52433e-05
SEPP1	0.951798	5.94083	23.277	1.40268e-06	4.6095e-05
SPDEF	-1.68068	2.186	23.2573	1.41709e-06	4.64634e-05
SPATA6L	-3.59593	2.81314	23.2421	1.42834e-06	4.67266e-05
FOXS1	1.78349	2.98159	23.2331	1.43509e-06	4.6842e-05
LOC100337090	-1.32423	4.73773	23.2207	1.44432e-06	4.70374e-05
MFSD2B	1.34611	3.50861	23.1911	1.46673e-06	4.76016e-05
DRAM1	1.19047	4.12933	23.1892	1.46819e-06	4.76016e-05
PILRA	0.86073	7.22106	23.1782	1.47662e-06	4.77682e-05
P3H3	2.82424	-0.885292	23.165	1.48676e-06	4.79893e-05
RAB44	-2.3952	1.37965	23.1501	1.49838e-06	4.82408e-05
ATP11A	0.900273	5.44358	23.1445	1.50276e-06	4.82408e-05
DBN1	-0.983463	4.28483	23.1422	1.50452e-06	4.82408e-05
LOC104976912	-1.5626	2.59464	23.1199	1.52207e-06	4.8696e-05
LOC100847890	0.818571	6.90165	23.0782	1.55544e-06	4.96543e-05
ECM1	1.87391	5.90968	23.0734	1.55934e-06	4.96699e-05
LOC100848517	-1.52609	1.06399	23.0522	1.57659e-06	5.01092e-05
MPP1	0.769435	6.82421	23.0265	1.59785e-06	5.06742e-05
CDR2	-1.05239	2.89998	22.9857	1.6321e-06	5.16477e-05
LOC512486	1.42139	8.0468	22.9802	1.6368e-06	5.16836e-05
LOC515418	-1.06931	7.38305	22.8988	1.70756e-06	5.38012e-05
PVRL2	1.45687	3.6195	22.8886	1.71664e-06	5.397e-05
SLFN14	1.36063	2.98989	22.8782	1.72598e-06	5.41466e-05
CD300LF	1.30855	5.68079	22.864	1.73883e-06	5.43635e-05
PBX4	1.37679	2.80923	22.8602	1.74221e-06	5.43635e-05
TRIB3	-0.741992	4.83504	22.8581	1.74412e-06	5.43635e-05
RBM23	-0.496249	6.30857	22.8338	1.76629e-06	5.49366e-05
LRRC25	1.19584	4.40699	22.8113	1.7871e-06	5.5465e-05
PTPRN2	1.56526	0.667991	22.7765	1.81981e-06	5.63599e-05
SEMA7A	-1.23091	5.216	22.7144	1.87951e-06	5.79181e-05
TXNL4B	0.714088	5.1626	22.7134	1.88048e-06	5.79181e-05
CLIC5	1.12277	5.7394	22.7118	1.88209e-06	5.79181e-05
ANGPTL4	1.55031	0.323596	22.6685	1.92496e-06	5.90416e-05
LOC107132458	-1.70431	1.85357	22.6668	1.92673e-06	5.90416e-05
CDC42EP3	-0.723989	4.97108	22.6576	1.93598e-06	5.9086e-05
PDLIM1	2.02839	6.61029	22.6572	1.93631e-06	5.9086e-05
CDH13	2.45999	2.14073	22.6362	1.95764e-06	5.96114e-05
SLC16A12	-1.52585	6.20911	22.5382	2.06002e-06	6.24989e-05
LOC107132903	1.04586	3.339	22.5373	2.06107e-06	6.24989e-05
CXCL16	1.02332	4.29878	22.5042	2.09685e-06	6.34515e-05
ALAS1	0.708938	5.30341	22.465	2.1401e-06	6.46257e-05
GLB1L	1.33423	1.59029	22.4584	2.1474e-06	6.47114e-05
HIBADH	0.606655	4.65597	22.4473	2.15988e-06	6.49528e-05
AK2	0.549501	6.52214	22.4106	2.20157e-06	6.60698e-05
PLXNB1	-1.17737	2.63647	22.3997	2.21409e-06	6.61785e-05
LACTB	0.72244	5.57317	22.3995	2.2143e-06	6.61785e-05
GPR141	1.19286	2.75792	22.3559	2.26514e-06	6.75589e-05
LOC104973085	-1.60485	3.97572	22.3403	2.28362e-06	6.79703e-05
GLRX5	0.844829	4.30064	22.2634	2.37698e-06	7.05866e-05
FAM131B	-1.24178	3.29896	22.2599	2.38124e-06	7.05866e-05
GNAQ	1.167	3.45501	22.2103	2.44355e-06	7.22862e-05
LPIN3	1.12719	2.04141	22.1891	2.47074e-06	7.29419e-05
SMTN	1.00383	2.63982	22.1175	2.56459e-06	7.54715e-05
CFAP126	1.47925	3.17381	22.1137	2.56963e-06	7.54715e-05
PLB1	-1.43564	1.99457	22.112	2.57201e-06	7.54715e-05
ARHGAP21	0.970001	4.15239	22.0668	2.63325e-06	7.71129e-05
RHCG	4.59144	-0.778677	22.0567	2.64708e-06	7.73619e-05
P2RY10	-0.621786	6.13336	22.0407	2.66925e-06	7.7853e-05
DOK2	0.734012	6.62683	22.0319	2.68151e-06	7.79673e-05
TMEM71	-0.721329	7.55431	22.0269	2.6886e-06	7.79673e-05
SDHD	0.615366	6.35423	22.0264	2.68927e-06	7.79673e-05
ZFP37	-1.33071	1.73635	22.0171	2.70234e-06	7.8189e-05
LOC101901948	-1.43751	6.55112	22.0107	2.71133e-06	7.8189e-05
OAF	1.19315	2.1967	22.0095	2.71306e-06	7.8189e-05
DRG1	0.536173	6.18902	21.993	2.73644e-06	7.87066e-05
VAT1L	-1.45708	5.14678	21.9818	2.75242e-06	7.90098e-05
LOC107132998	-2.16925	2.152	21.92	2.84255e-06	8.14359e-05
CISH	0.70219	5.16858	21.9035	2.86712e-06	8.19783e-05
ARL5C	-0.877932	4.8581	21.867	2.9222e-06	8.3389e-05
GPR146	0.94776	4.05484	21.8432	2.9587e-06	8.42648e-05
NMI	0.843732	6.87074	21.8369	2.96841e-06	8.4376e-05
DGKG	-1.17901	2.92708	21.7847	3.05023e-06	8.65324e-05
ACSS2	0.592284	5.51156	21.7514	3.10362e-06	8.78755e-05
FAM111B	0.942531	5.10398	21.7259	3.14522e-06	8.88431e-05
LOC101903632	-1.46613	1.98558	21.7229	3.15003e-06	8.88431e-05
CRLS1	-0.651771	6.96239	21.6639	3.24846e-06	9.14416e-05
BRB	-2.19443	3.70588	21.6362	3.29576e-06	9.25937e-05
P2RX1	2.04428	3.47628	21.6144	3.33335e-06	9.3469e-05
MAFG	0.618299	5.72853	21.6074	3.34552e-06	9.36294e-05
PCDH9	1.56035	0.880593	21.5657	3.41907e-06	9.54005e-05
PDXK	1.07192	4.94212	21.5641	3.42194e-06	9.54005e-05
PROKR1	1.106	3.44455	21.5264	3.48996e-06	9.71106e-05
SCPEP1	0.705166	7.1417	21.5085	3.52268e-06	9.78336e-05
TTLL3	-0.742445	4.46943	21.4877	3.56107e-06	9.86499e-05
OBSL1	-1.53959	3.51895	21.4852	3.56566e-06	9.86499e-05
CDH10	2.59735	4.42664	21.48	3.57545e-06	9.87326e-05
C3H1orf54	1.24952	2.76972	21.4658	3.60204e-06	9.92782e-05
MCFD2	0.669405	6.26116	21.4489	3.63387e-06	9.99658e-05
ADCY9	1.05658	4.1763	21.4428	3.64536e-06	0.000100092
PEG10	-1.5809	1.97494	21.4077	3.7127e-06	0.000101637
SPHK1	0.955512	5.53763	21.4062	3.71562e-06	0.000101637
SRL	2.13747	0.679548	21.3809	3.76498e-06	0.000102637
CD83	0.948563	4.15438	21.3803	3.76629e-06	0.000102637
IFI44	1.39535	5.53912	21.3556	3.81513e-06	0.000103773
LOC100847999	-1.83972	0.371055	21.3291	3.8681e-06	0.000104876
XG	-0.780238	6.44767	21.3281	3.87012e-06	0.000104876
SNX15	0.84713	3.94767	21.3041	3.9189e-06	0.000106
MICU1	0.720207	5.77069	21.265	3.99974e-06	0.000107986
GNAI1	-1.51188	2.66835	21.2564	4.01776e-06	0.000108195
BFSP2	0.954051	3.50042	21.2541	4.02239e-06	0.000108195
CLEC4E	-1.5062	2.8664	21.2466	4.03831e-06	0.000108339
TBC1D8B	1.2096	2.29087	21.2445	4.04267e-06	0.000108339
IDH3A	0.590797	4.69654	21.2362	4.06033e-06	0.000108612
NFKBIE	0.662844	4.95726	21.1747	4.19273e-06	0.000111947
SCN4B	-1.69913	1.14528	21.1287	4.29447e-06	0.000114453
LOC101904563	-1.49897	2.82438	21.1173	4.32008e-06	0.000114925
LOC104971894	-2.71003	-0.28944	21.0821	4.40014e-06	0.000116841
PSMA6	0.666792	6.88531	21.071	4.42572e-06	0.000117306
MGC137036	-2.86874	-0.381176	21.0357	4.50801e-06	0.000119269
UBE2F	0.737633	5.36825	20.9737	4.65637e-06	0.00012297
KREMEN1	-1.62014	2.82269	20.969	4.66766e-06	0.000123045
LOC539533	-0.680786	6.44422	20.8736	4.90618e-06	0.000129098
ENDOD1	1.15129	6.66133	20.8624	4.93486e-06	0.000129618
FAM129B	-1.07399	5.05114	20.8188	5.04849e-06	0.000132162
LOC107131400	1.60301	0.813637	20.8183	5.04992e-06	0.000132162
ITGAE	-0.546767	5.27908	20.8027	5.09103e-06	0.000132814
LOC511180	-2.04589	2.25121	20.802	5.0931e-06	0.000132814
C28H10orf105	-1.41972	4.23922	20.7769	5.16029e-06	0.000134325
BTG3	0.712399	3.94171	20.7689	5.18174e-06	0.000134642
PLEKHA4	2.83817	-1.04855	20.7555	5.2182e-06	0.000135347
DDX58	1.31538	6.41727	20.7452	5.24617e-06	0.00013561
BCL2L1	1.07848	5.81457	20.7449	5.24702e-06	0.00013561
GK5	0.748111	3.90364	20.7289	5.29102e-06	0.000136505
PIGR	-1.94342	1.66543	20.7123	5.33717e-06	0.000137451
LYSMD2	0.777932	3.41946	20.6911	5.39649e-06	0.000138457
MARVELD1	0.959316	3.89962	20.69	5.39972e-06	0.000138457
AGBL3	-1.45282	2.94595	20.6882	5.40483e-06	0.000138457
BAZ1A	0.526644	7.57699	20.6759	5.4396e-06	0.000139102
SCAMP1	0.593126	5.73694	20.6703	5.45563e-06	0.000139267
PDE3A	1.63261	2.55955	20.6665	5.46635e-06	0.000139296
ZAN	-2.06291	-0.0355204	20.654	5.50225e-06	0.000139965
COX7A1	1.5244	2.00816	20.6015	5.65532e-06	0.000143608
SARS	0.828454	9.03501	20.5896	5.69042e-06	0.000144247
LOC407204	-1.41733	2.41527	20.5699	5.74936e-06	0.000145487
ABHD1	0.685156	4.58196	20.5558	5.79179e-06	0.000146306
CCNJL	-1.27818	4.36063	20.522	5.89489e-06	0.000148651
EMID1	-1.16904	4.90315	20.5104	5.93084e-06	0.000149299
LOC101907127	-1.04977	2.7583	20.4751	6.0411e-06	0.000151811
GLRX	0.889316	6.89311	20.4278	6.19226e-06	0.000155341
CD276	-1.33053	3.23953	20.4197	6.21848e-06	0.00015573
TMEM106B	-0.704688	6.55141	20.3935	6.30429e-06	0.000157607
KDM4B	-0.514311	6.28663	20.3779	6.3559e-06	0.000158624
APPL2	-0.598248	5.74067	20.3369	6.49358e-06	0.000161783
RGN	-1.6024	0.923217	20.3171	6.56116e-06	0.000163186
MS4A2	-1.50414	3.64352	20.2974	6.62906e-06	0.000164593
FBP1	-2.40815	1.11656	20.2933	6.6432e-06	0.000164663
PELI2	1.14975	3.89026	20.2363	6.84417e-06	0.000169355
GPR183	-0.629789	6.9356	20.2136	6.92595e-06	0.000171087
LOC508459	1.65429	5.63382	20.1896	7.01316e-06	0.000172948
C16H1orf233	1.44769	0.402712	20.1326	7.2255e-06	0.000177882
NUGGC	0.917634	3.83587	20.0411	7.57948e-06	0.000186281
VCAN	-1.33637	6.40158	20.0277	7.6329e-06	0.000187277
LOC104971636	-1.32963	1.37776	19.9795	7.82759e-06	0.00019173
CD14	1.0216	5.7463	19.9616	7.9013e-06	0.000193209
C28H10orf11	1.61406	2.90084	19.9564	7.92291e-06	0.000193412
MIPOL1	1.84846	0.0844131	19.9192	8.0783e-06	0.000196875
LOC512286	0.913473	6.02479	19.8995	8.16198e-06	0.000198581
PROSC	0.581615	4.52214	19.8854	8.22248e-06	0.000199718
CLIC2	2.10677	0.839758	19.8371	8.43278e-06	0.000204365
BIN1	0.468836	7.01355	19.8351	8.44194e-06	0.000204365
LOC100847159	-1.14862	4.85891	19.8076	8.56409e-06	0.000206977
LOC101907084	1.00383	2.90542	19.7809	8.6845e-06	0.000209539
SULF2	-1.6371	2.17015	19.7727	8.72176e-06	0.000210089
TFEC	0.986944	5.50019	19.7442	8.85278e-06	0.000212892
COMT	0.756828	4.74081	19.6468	9.316e-06	0.000223661
RNASE10	1.87072	-0.0534245	19.6184	9.45545e-06	0.000226634
SPTSSA	0.714722	5.06968	19.5748	9.67392e-06	0.000231489
ZNF710	0.690838	5.68443	19.5564	9.76719e-06	0.000233124
RGS18	1.20081	6.30705	19.555	9.77434e-06	0.000233124
CD27	-0.576887	7.00251	19.5513	9.79356e-06	0.000233199
FDPS	0.515883	6.18609	19.5423	9.83958e-06	0.000233911
MAD2L2	0.748182	3.61099	19.5127	9.99351e-06	0.000237183
LOC104968518	-0.779699	3.40686	19.5081	1.00173e-05	0.00023736
OAS1Y	2.57904	5.25193	19.4978	1.00714e-05	0.000238252
ZNF572	-0.665619	5.3994	19.4778	1.01777e-05	0.000240376
NUB1	0.588055	7.3992	19.4185	1.04986e-05	0.000247552
BAZ2B	-0.765033	5.70227	19.4098	1.05462e-05	0.000248273
NACC2	1.32196	3.3075	19.3953	1.06267e-05	0.000249762
LOC101903253	-0.877062	3.78085	19.3222	1.10418e-05	0.000259099
LOC100336807	0.700991	4.22154	19.2304	1.15853e-05	0.000271413
OPHN1	1.95841	3.3414	19.2059	1.17352e-05	0.000274483
EXOC3L2	1.81257	0.668348	19.1786	1.19041e-05	0.000277985
LOC788997	-1.16848	1.95782	19.17	1.19579e-05	0.000278794
SLC15A3	0.813147	5.43158	19.1661	1.19821e-05	0.00027891
NOTCH3	1.16766	3.49107	19.1458	1.21102e-05	0.000281441
CD9	1.23057	5.33321	19.1409	1.21414e-05	0.000281715
CDADC1	0.522597	6.26286	19.112	1.2327e-05	0.000285565
PLCD3	2.26067	-0.6992	19.1066	1.23619e-05	0.000285919
PLEKHH1	-1.11369	3.11057	19.0702	1.25996e-05	0.000290953
NAGK	0.613656	6.48729	19.0565	1.26903e-05	0.000292583
ABCC3	-1.08108	3.53509	19.044	1.2774e-05	0.000294045
L3MBTL3	0.528767	5.12707	19.0339	1.28416e-05	0.000295134
LIN52	0.810884	4.40595	18.9981	1.30846e-05	0.000300243
ARSA	0.734188	5.04303	18.9812	1.32011e-05	0.000302438
IFFO1	0.831883	5.45335	18.9586	1.33587e-05	0.000305185
ETHE1	0.735376	4.75224	18.958	1.3363e-05	0.000305185
WFDC3	2.53168	-0.360977	18.8293	1.42954e-05	0.000325967
COX5A	0.665595	6.49011	18.8171	1.43869e-05	0.000327539
KLRC1	-2.06295	4.06098	18.7851	1.46308e-05	0.000332571
BHLHE41	-1.04654	3.31578	18.7767	1.46954e-05	0.000333517
RRAGD	-1.50968	1.36047	18.7529	1.48796e-05	0.00033717
LRRC28	1.13776	4.58635	18.7379	1.49971e-05	0.000339303
LOC107133300	-4.04474	-0.16381	18.7025	1.52782e-05	0.000345126
LOC104971180	1.61195	1.26555	18.6987	1.53086e-05	0.000345275
ICAM1	1.38613	2.06463	18.6557	1.56578e-05	0.000352604
PRNP	0.720586	4.32732	18.6027	1.60995e-05	0.000361989
LOC100337493	2.67672	2.31059	18.5588	1.64742e-05	0.000369842
EXD1	-1.35031	1.27769	18.555	1.65075e-05	0.000370017
PLIN2	0.896908	5.66699	18.5449	1.6595e-05	0.000371406
ACO2	0.469087	6.51902	18.5348	1.6683e-05	0.000371757
TET1	-1.07997	3.73939	18.5346	1.6685e-05	0.000371757
DTX1	-0.883376	3.75375	18.5343	1.66875e-05	0.000371757
NFKB2	0.697719	6.41309	18.521	1.6804e-05	0.00037378
DNASE1L1	0.572211	6.02134	18.5098	1.69033e-05	0.000375413
RAB27B	1.05333	4.23176	18.4867	1.71091e-05	0.000379405
ADGRG5	-0.765245	5.25977	18.4769	1.71975e-05	0.000379919
ZFYVE9	0.684246	4.55879	18.4761	1.72047e-05	0.000379919
INSIG1	0.588803	5.73252	18.4754	1.72108e-05	0.000379919
TPI1	0.656839	6.83115	18.4317	1.76101e-05	0.000388144
LOC100849762	-1.49092	1.49693	18.4257	1.76656e-05	0.000388778
CLEC5A	-1.35756	2.88526	18.4155	1.77606e-05	0.000390277
C5AR2	-1.17286	6.04527	18.4069	1.78411e-05	0.000391454
RIPK1	0.521513	6.81592	18.3184	1.8689e-05	0.000409147
M6PR	0.486953	7.4668	18.3169	1.87039e-05	0.000409147
ATF6	0.51718	5.6682	18.3069	1.88027e-05	0.000410691
RTP4	1.25288	3.76546	18.3028	1.88431e-05	0.000410955
CHST15	-0.675324	5.93649	18.2348	1.95281e-05	0.000424683
SGMS1	0.471461	6.35947	18.2328	1.95486e-05	0.000424683
LOC104976322	0.680192	4.85221	18.2316	1.95603e-05	0.000424683
DUSP10	0.819748	2.87228	18.2132	1.97502e-05	0.000428167
ZC3H12C	0.801344	4.38502	18.2026	1.98609e-05	0.000429925
KLRB1	-1.71933	3.90318	18.1716	2.01871e-05	0.000436335
LOC101906179	-1.71914	1.65118	18.1545	2.03688e-05	0.000439609
JAKMIP3	0.649776	4.61237	18.1175	2.07679e-05	0.000447092
FES	0.713805	5.87886	18.1167	2.07771e-05	0.000447092
BLK	-0.951764	7.70988	18.1105	2.08452e-05	0.000447894
LOC101907482	-2.16218	-0.240968	18.1034	2.09229e-05	0.0004489
NAE1	-0.529431	5.27703	18.0877	2.10957e-05	0.000451939
LNX2	0.749959	3.81921	17.9427	2.27653e-05	0.00048699
CDHR5	4.90982	1.10834	17.8438	2.39795e-05	0.00051221
LOC101908395	1.21568	2.27595	17.8295	2.41603e-05	0.000515313
MAF	-0.966974	5.63475	17.8106	2.44025e-05	0.000519716
UQCRB	0.620577	5.78394	17.7805	2.47913e-05	0.000527223
POLG2	-0.630317	5.18919	17.7756	2.48556e-05	0.000527819
NPC2	0.88912	7.83244	17.7553	2.51223e-05	0.000532703
LOC107131831	2.59327	0.102099	17.7477	2.52227e-05	0.000534052
P4HA1	0.534235	4.6055	17.7388	2.53408e-05	0.000535772
RASSF6	2.13507	0.945242	17.7238	2.55412e-05	0.000539225
ANKRD2	-1.28363	1.84411	17.7086	2.5746e-05	0.000542759
PDE9A	-1.16175	2.53214	17.6954	2.59257e-05	0.000545755
SV2B	-2.23003	0.315184	17.6831	2.6093e-05	0.000548481
BDH2	-1.40104	2.95648	17.6761	2.61899e-05	0.000549723
KLHDC2	-0.64067	5.54846	17.6729	2.62342e-05	0.000549858
LOC104974259	-1.57593	0.775034	17.6228	2.69334e-05	0.000563699
TCAIM	-0.796416	3.22912	17.608	2.71449e-05	0.000567308
C1QA	1.19542	4.79882	17.6046	2.71925e-05	0.000567488
MRPL34	0.642233	4.74018	17.5884	2.74258e-05	0.000571534
ZNF140	-0.82481	3.32191	17.5693	2.77018e-05	0.000576459
LPCAT3	0.618437	4.36443	17.5571	2.78812e-05	0.000579012
NHLH2	-5.51861	-0.809234	17.5555	2.79042e-05	0.000579012
F13A1	0.907569	10.2195	17.5459	2.80461e-05	0.000581127
MAPK11	2.58379	-0.57625	17.5118	2.85536e-05	0.000590799
LOC529196	1.20018	4.29451	17.4968	2.87792e-05	0.000593983
ZRANB1	-0.463569	6.13322	17.4961	2.87893e-05	0.000593983
OCIAD2	0.675417	4.37944	17.4858	2.89461e-05	0.000595631
MS4A8	-0.956352	6.0834	17.4855	2.89511e-05	0.000595631
DPYD	0.79735	6.15338	17.4706	2.9179e-05	0.000599469
LOC107131397	1.95449	2.75949	17.4602	2.93387e-05	0.000601898
LOC101907995	2.19105	-0.753743	17.451	2.94804e-05	0.000603954
CPT1A	0.930952	6.57333	17.4013	3.02612e-05	0.000619076
LOC789335	3.15416	-0.597506	17.3428	3.12077e-05	0.000637542
TNFRSF11A	-1.67591	0.754373	17.3264	3.14788e-05	0.000642176
PPP5C	0.472103	5.57183	17.3234	3.15273e-05	0.000642264
HK3	0.682606	7.75864	17.308	3.17838e-05	0.000646583
CCDC181	-1.52691	1.84008	17.2995	3.19267e-05	0.00064858
CMBL	1.12383	3.6376	17.29	3.20872e-05	0.000650931
ZAK	0.578846	5.10487	17.2711	3.24079e-05	0.000656484
NR4A1	1.12791	3.33335	17.2682	3.24582e-05	0.000656484
GCSAM	-1.01994	3.35956	17.2659	3.24965e-05	0.000656484
IPO5	-0.635161	5.90383	17.2517	3.27405e-05	0.000660494
IRS2	-0.842644	5.30419	17.2165	3.33519e-05	0.000671895
SALL2	-1.1653	2.56104	17.2008	3.36287e-05	0.000676218
AMN1	-0.576591	6.15383	17.1991	3.36596e-05	0.000676218
LOC107131743	0.743205	3.91977	17.1863	3.38868e-05	0.000679842
ABAT	1.18415	3.04552	17.1823	3.39591e-05	0.000680352
DLAT	0.495876	4.67784	17.1598	3.43626e-05	0.000687489
ZBED1	0.47801	5.30162	17.1552	3.44458e-05	0.000688206
SLC11A1	0.926247	6.78062	17.142	3.46872e-05	0.000692077
PLAUR	-1.08656	4.06361	17.1252	3.49943e-05	0.000697246
TOMM40	0.5337	5.05722	17.1012	3.544e-05	0.000705159
WIPF3	2.41099	-0.89988	17.0788	3.58596e-05	0.000712532
LOC101903668	-1.41088	2.08576	17.0696	3.60343e-05	0.000714127
DAG1	0.665117	4.3018	17.068	3.60648e-05	0.000714127
LOC508441	-2.68894	1.06749	17.0668	3.60874e-05	0.000714127
ZBED5	-0.485551	5.43648	17.0637	3.61461e-05	0.000714315
ZFP1	-0.74433	3.14213	17.0501	3.64064e-05	0.000718483
FCER1A	-1.50757	2.61105	17.044	3.65229e-05	0.000719803
LTB4R	-1.87781	1.67812	17.0369	3.66597e-05	0.00072152
SRGAP2	0.744625	5.08044	17.0204	3.698e-05	0.000726839
LOC101908760	-0.710747	3.91278	17.0055	3.72722e-05	0.000731593
CLEC2B	1.12415	2.96459	16.9999	3.73823e-05	0.000732763
CLIP1	0.736098	7.05	16.9961	3.74566e-05	0.00073323
TMEM135	0.68978	4.1864	16.9808	3.77595e-05	0.0007373
PDIA3	0.492285	8.76963	16.9805	3.7766e-05	0.0007373
ACER2	1.16161	3.48116	16.9715	3.79446e-05	0.000739793
POLR1D	0.63336	5.6467	16.9457	3.84638e-05	0.00074891
LOC104969002	3.10759	-1.13839	16.9323	3.87372e-05	0.000753222
LIF	-1.71992	1.33471	16.9215	3.89583e-05	0.000756509
LOC100847780	1.17555	2.65457	16.9123	3.91472e-05	0.000759164
HAX1	0.523046	4.52404	16.9083	3.92304e-05	0.000759763
PRKCDBP	1.43562	2.54049	16.8976	3.94512e-05	0.000763022
LOC101906756	-0.574489	4.86961	16.8857	3.96989e-05	0.000766791
CCSER1	1.36482	3.05478	16.8803	3.98122e-05	0.000767958
LOC751804	-1.00264	8.00067	16.8709	4.0011e-05	0.000770769
CYCS	0.642235	5.58294	16.849	4.04736e-05	0.000778648
DCXR	0.808549	2.85258	16.8188	4.11235e-05	0.000790104
MPP2	1.55754	0.222058	16.8004	4.15256e-05	0.000796775
PSME2	0.724033	7.07624	16.7852	4.18589e-05	0.000802112
COL26A1	2.0428	1.63283	16.776	4.20623e-05	0.000804947
LOC104968958	4.37686	-0.126918	16.7656	4.22924e-05	0.000808286
FER	0.789736	3.92491	16.7362	4.29542e-05	0.000819855
CALD1	1.70974	6.27888	16.687	4.40812e-05	0.000840262
DNAJA3	0.430476	5.71015	16.6837	4.41596e-05	0.000840653
LOC509283	1.2344	8.05154	16.6786	4.42775e-05	0.000841795
NDUFA5	0.75537	4.55344	16.6622	4.46615e-05	0.000847985
LOC613677	0.88465	3.40317	16.6493	4.49659e-05	0.000852649
SLC44A1	0.416568	5.67579	16.6165	4.57507e-05	0.000865843
PRR5L	-0.848882	6.04193	16.6153	4.57809e-05	0.000865843
ISG15	2.59134	6.14037	16.6011	4.61248e-05	0.000871213
MUC19	1.95358	0.43259	16.5781	4.66881e-05	0.000880707
IKBKB	0.412048	6.47891	16.5177	4.81988e-05	0.000908026
SLC45A3	-1.17927	3.35505	16.5106	4.83788e-05	0.000910235
EDNRB	-2.60149	-0.164048	16.5005	4.86364e-05	0.000913899
SRPK2	-0.598064	7.25043	16.4867	4.89935e-05	0.00091942
PI16	-1.36146	0.983472	16.4825	4.91001e-05	0.000920231
CD209	-2.13671	0.644142	16.4786	4.92018e-05	0.000920948
TRGC6	-1.34859	4.81542	16.4727	4.93551e-05	0.00092263
ALDH4A1	0.876121	4.90065	16.4616	4.96445e-05	0.000926845
DNAJA1	0.519065	7.0608	16.4571	4.9764e-05	0.000927885
PDK4	1.1708	4.98631	16.4455	5.00681e-05	0.000932359
LOC512684	-0.893489	4.33158	16.4418	5.01672e-05	0.000933008
GJB2	1.25316	2.35589	16.4375	5.02803e-05	0.000933915
LETM1	0.438294	5.29316	16.4233	5.06578e-05	0.000939724
PDE8A	1.05889	1.96748	16.3907	5.15369e-05	0.00095446
GAS1	-1.02107	2.7714	16.389	5.15835e-05	0.00095446
ATG7	0.655837	4.94244	16.374	5.19927e-05	0.000960507
H2AFY	-0.474215	7.63818	16.3716	5.206e-05	0.000960507
LOC100337168	-1.45931	0.937279	16.3698	5.21088e-05	0.000960507
LOC100847700	0.729342	4.54536	16.3616	5.23338e-05	0.000962287
DCSTAMP	1.81269	3.5558	16.3615	5.23378e-05	0.000962287
LOC101905786	-0.964782	3.17105	16.3421	5.28766e-05	0.000970964
OVOS2	-3.74514	-0.747424	16.3364	5.30346e-05	0.000972636
IFI27	3.13128	3.58448	16.3196	5.35081e-05	0.000980082
DYSF	1.05923	4.7964	16.2757	5.47629e-05	0.0010018
CLIP4	-0.6319	4.92776	16.2611	5.51856e-05	0.00100827
PGAM1	0.606632	8.30327	16.2535	5.54085e-05	0.00101107
LOC107131279	-2.35234	1.31541	16.2362	5.59168e-05	0.00101906
MGAM	-1.50425	3.59319	16.2129	5.66082e-05	0.00103037
LDLR	0.776283	5.12171	16.2032	5.68986e-05	0.00103436
TSPAN32	0.888278	5.63615	16.1475	5.85959e-05	0.00106336
CLUH	0.635419	5.15068	16.1461	5.86406e-05	0.00106336
SLAMF6	-0.7516	7.73022	16.1275	5.9218e-05	0.00107027
AMPD3	-1.23908	5.78727	16.126	5.92648e-05	0.00107027
EVI5	0.631465	4.61631	16.1248	5.93039e-05	0.00107027
CD1B	-1.89799	0.356361	16.1244	5.93163e-05	0.00107027
MLH1	-0.482473	5.18585	16.1159	5.95821e-05	0.00107373
FAM117A	-0.496902	6.15249	16.1059	5.98972e-05	0.00107808
LOC100337093	2.33056	3.65439	16.1029	5.99926e-05	0.00107846
GSTM3	2.20548	1.62765	16.0972	6.01722e-05	0.00108035
C23H6orf229	-0.901115	2.6184	16.0927	6.03171e-05	0.0010804
PIBF1	0.713293	3.9893	16.0925	6.0324e-05	0.0010804
MAP4K3	-0.874081	5.0777	16.0813	6.06805e-05	0.00108545
CLDND1	-0.523285	6.21763	16.0741	6.09109e-05	0.00108823
LOC107131174	0.979884	1.79211	16.0603	6.13572e-05	0.00109241
CXXC5	-0.582955	5.32564	16.0597	6.1375e-05	0.00109241
NRG1	1.29041	3.25621	16.0587	6.1408e-05	0.00109241
TBC1D12	1.11067	2.0741	16.0576	6.14458e-05	0.00109241
ATG2A	-0.582253	6.75248	16.0446	6.18666e-05	0.00109838
PRKRA	-1.15829	3.10644	16.0426	6.19328e-05	0.00109838
DSE	0.672163	3.86302	16.0177	6.27539e-05	0.00111159
FTL	0.759181	8.66165	16.0055	6.3158e-05	0.00111738
DCBLD1	0.797198	3.26511	15.9892	6.37059e-05	0.00112477
LOC107132710	0.606116	4.31055	15.9884	6.37306e-05	0.00112477
TCN2	0.825367	4.52247	15.9766	6.41306e-05	0.00113046
ARMC12	-0.732436	4.04659	15.9727	6.42622e-05	0.0011314
LOC100295883	-1.05622	3.98196	15.9497	6.50484e-05	0.00114312
COX8B	2.32014	0.478872	15.9486	6.5085e-05	0.00114312
LOC107131579	-1.96764	1.96924	15.9451	6.52072e-05	0.00114388
SV2A	-0.59593	5.40228	15.9284	6.57838e-05	0.00115261
SGCE	-1.68716	0.717667	15.9162	6.62103e-05	0.00115868
ZNF548	-1.27774	1.74624	15.9127	6.63307e-05	0.00115926
EHD4	0.940306	3.45208	15.9094	6.64493e-05	0.00115926
SYNGR1	-1.12078	1.92692	15.9074	6.6519e-05	0.00115926
PSRC1	-1.43953	0.43412	15.9061	6.65628e-05	0.00115926
MMP19	0.984941	3.38047	15.8988	6.68219e-05	0.00116238
LOC788801	0.789594	7.27669	15.8953	6.69452e-05	0.00116313
LOC107132256	1.83516	0.92965	15.8909	6.71013e-05	0.00116445
ECE1	0.58898	7.65777	15.8878	6.721e-05	0.00116495
LOC107131274	0.461322	6.01497	15.8776	6.75747e-05	0.00116987
PGK1	0.57854	7.9488	15.8697	6.78558e-05	0.00117334
LOC616868	-1.40895	3.01639	15.8578	6.82842e-05	0.00117934
C1QC	1.14826	4.75607	15.8493	6.85917e-05	0.00118325
ATP5C1	0.447248	7.06964	15.8461	6.87079e-05	0.00118385
ARGLU1	-0.820788	8.44476	15.8297	6.93071e-05	0.00119275
CAMK2G	-0.631963	5.77732	15.821	6.96259e-05	0.00119682
BTBD8	-0.618105	6.05566	15.7995	7.04229e-05	0.00120909
WRB	-0.816924	2.55187	15.763	7.17944e-05	0.00123119
NCKAP1	-1.17915	2.50519	15.7425	7.25742e-05	0.00124305
WSCD1	-1.63424	1.28036	15.7404	7.26573e-05	0.00124305
HSPB1	0.672735	7.28434	15.697	7.43425e-05	0.00127038
BOLA-DMB	0.710842	8.56745	15.6887	7.46684e-05	0.00127445
KIF1C	0.602203	5.27049	15.6744	7.52372e-05	0.00128265
ADAT2	-0.5694	4.26115	15.6555	7.59907e-05	0.00129328
LOC101905123	2.76053	-1.29046	15.6543	7.60387e-05	0.00129328
FAM65C	1.85889	2.87575	15.6376	7.67141e-05	0.00130324
ZEB2	1.26935	5.84535	15.6231	7.73046e-05	0.00131174
RHBDD2	-0.490786	5.38797	15.617	7.75554e-05	0.00131336
LOC100848494	1.8528	0.802869	15.6163	7.75811e-05	0.00131336
NOD2	0.823173	4.76395	15.5774	7.91973e-05	0.00133916
FAM71F2	1.85707	-0.648605	15.5537	8.01934e-05	0.00135443
EHD3	0.761021	7.21255	15.5344	8.10179e-05	0.00136677
RAB13	1.93735	1.33873	15.5215	8.15727e-05	0.00137453
MAPK12	2.64459	-1.00068	15.5176	8.17419e-05	0.00137578
LOC100298356	1.5187	3.50837	15.5004	8.24857e-05	0.0013867
TAPBPL	0.615561	6.12649	15.4928	8.28202e-05	0.00139071
HACD2	0.586699	4.31118	15.4724	8.37201e-05	0.0014042
ATF3	0.923168	3.32142	15.4699	8.38313e-05	0.00140444
MYLK	1.75122	3.47436	15.4631	8.41307e-05	0.00140758
ABTB2	0.72768	3.77813	15.4613	8.42125e-05	0.00140758
MAB21L3	-2.35234	0.07882	15.4384	8.52393e-05	0.0014231
LOC101904579	1.09644	3.74969	15.4155	8.62755e-05	0.00143875
NFYC	-0.398737	5.93445	15.4114	8.64637e-05	0.00144024
CLASP1	0.668898	6.1812	15.4027	8.68628e-05	0.00144523
LOC101903951	1.59166	-0.000839854	15.3694	8.84097e-05	0.00146928
LOC104970076	-1.642	2.44627	15.3644	8.86436e-05	0.00147148
PLVAP	-2.06918	-0.193325	15.3484	8.93964e-05	0.00148229
SRSF12	-1.1857	2.52822	15.3294	9.03017e-05	0.00149559
IMPACT	-0.578914	5.49577	15.3213	9.06883e-05	0.00150028
TPPP	-1.13448	3.43719	15.31	9.12299e-05	0.00150752
LRRK1	0.674086	4.68881	15.2985	9.17904e-05	0.00151506
STK17B	-0.600925	9.27631	15.2878	9.23099e-05	0.00152191
IFI44L	0.946834	6.19365	15.2624	9.35588e-05	0.00153981
RGS10	0.756498	6.72467	15.2607	9.36424e-05	0.00153981
WC1.3	-0.989886	8.18026	15.2593	9.37138e-05	0.00153981
AKR7A2	0.770782	5.37468	15.2471	9.43235e-05	0.00154808
ZNF362	-0.578706	4.40273	15.2293	9.52146e-05	0.00156047
FAM105A	-0.59287	5.85197	15.2277	9.52935e-05	0.00156047
EPB41L2	0.636866	4.36449	15.2233	9.55158e-05	0.00156235
LOC101906545	1.54678	-0.142027	15.2168	9.58464e-05	0.001566
LOC512869	1.29535	3.71919	15.2018	9.66121e-05	0.00157673
LOC100299281	0.80121	5.77889	15.1933	9.70477e-05	0.00158206
LOC100300760	-1.23972	3.09061	15.1847	9.7492e-05	0.00158752
LOC785752	-1.01574	2.26982	15.1804	9.77145e-05	0.00158937
CSF1	1.50848	3.80058	15.1674	9.83897e-05	0.00159856
LOC532875	-0.47849	4.7333	15.1462	9.94968e-05	0.00161474
IFI35	0.587597	6.05092	15.1415	9.97487e-05	0.00161551
SULT2B1	-3.41966	-0.896681	15.1411	9.97667e-05	0.00161551
LOC100847567	-0.487465	5.35335	15.1323	0.000100232	0.00162124
CYBB	0.836301	8.77353	15.1284	0.00010044	0.0016228
LOC104971220	1.98605	0.160379	15.1252	0.00010061	0.00162374
LOC516742	1.1268	3.34941	15.1094	0.000101456	0.00163557
LYPD8	-2.13108	-0.0915833	15.0947	0.000102249	0.00164652
FAIM	-0.736476	3.27454	15.0799	0.000103056	0.00165769
GNAS	0.668716	9.4	15.0681	0.000103702	0.00166623
MXD1	-0.932564	8.57597	15.0419	0.000105153	0.00168609
LOC100337081	0.690611	5.48973	15.0415	0.00010517	0.00168609
SLC36A1	-0.530047	5.84597	15.0134	0.00010675	0.00170803
IL4R	0.491978	6.3015	15.013	0.000106774	0.00170803
CENPBD1	-1.01399	1.75768	15.0053	0.000107211	0.00171314
ELMO2	0.504921	6.77032	14.9912	0.000108014	0.00172407
GIMAP2	-0.781883	6.1881	14.9666	0.000109429	0.00174474
SQSTM1	0.641118	8.69578	14.9405	0.000110955	0.00176713
AGFG2	-0.630004	5.13054	14.9377	0.000111121	0.00176783
HIP1	0.823082	4.91652	14.9345	0.000111306	0.00176884
EXOC6B	0.864549	4.84704	14.9223	0.000112031	0.00177727
DLC1	1.2584	1.73748	14.9214	0.000112081	0.00177727
LOC104973322	-1.18641	2.31413	14.9032	0.000113171	0.00179259
ALDH1A1	2.17136	0.0475119	14.8955	0.000113636	0.00179801
KIF5C	1.914	0.43023	14.891	0.000113902	0.00180025
SH2D1B	1.14091	4.21575	14.8745	0.000114905	0.00181412
PSMB10	0.777737	7.2076	14.8721	0.00011505	0.00181445
USP32	-0.801871	7.38075	14.869	0.000115241	0.00181549
LOC107132838	1.11864	2.88113	14.8331	0.000117458	0.00184841
UGCG	0.564816	5.41603	14.8308	0.000117596	0.00184858
GAS2L1	0.986336	4.56899	14.7756	0.000121095	0.00190151
OAS2	2.77844	4.7048	14.7536	0.000122516	0.00192176
DAGLA	-1.57639	2.4784	14.7432	0.00012319	0.00193024
DPAGT1	0.724003	4.53484	14.7317	0.000123943	0.00193995
SOX13	-0.940236	7.19278	14.7217	0.000124603	0.00194818
LOC101905172	-1.61807	4.71468	14.6907	0.000126668	0.00197611
MIR24-2	-1.71689	0.648599	14.69	0.000126714	0.00197611
LOC104975871	1.52743	-0.00850446	14.6888	0.000126797	0.00197611
C14H8orf37	-0.718244	3.95171	14.6734	0.00012784	0.00199022
MESDC1	0.452973	4.97743	14.6713	0.000127982	0.0019903
EFR3B	-1.24938	1.52115	14.6609	0.000128691	0.00199771
BOLA-DRA	0.627529	10.4212	14.6602	0.000128734	0.00199771
CXCR4	-0.76827	6.66322	14.652	0.0001293	0.00200283
MNAT1	0.592005	4.20234	14.6514	0.00012934	0.00200283
LOC107131979	-1.35693	3.11023	14.6441	0.000129844	0.0020085
LOC100335608	-0.637292	4.44071	14.6411	0.000130048	0.00200952
LOC100294954	-2.24891	0.527436	14.6377	0.00013028	0.00201097
CD74	0.642923	11.5938	14.6061	0.000132486	0.00204285
LOC511936	1.0983	2.77082	14.6023	0.000132753	0.00204479
SMPD1	-0.527171	4.29241	14.5873	0.000133815	0.00205896
OAS1Z	1.79683	5.56727	14.554	0.000136199	0.00209342
GNB4	0.875907	4.72125	14.5473	0.000136685	0.00209867
FXYD3	2.71928	1.75861	14.5435	0.000136964	0.00210074
DOCK7	0.801725	3.42548	14.5407	0.000137167	0.00210164
NUDT10	-1.42315	0.315692	14.5226	0.000138487	0.00211962
TSPAN15	-0.858544	4.77539	14.5188	0.000138767	0.00212168
NMRK1	-0.647429	3.84262	14.4962	0.000140445	0.00214507
DFNB31	-0.695301	3.90891	14.4903	0.000140881	0.00214947
UBAC1	0.420704	6.05365	14.4858	0.000141217	0.00215234
C19H17orf75	-0.501735	6.15612	14.4752	0.000142014	0.00216221
RFC5	-0.41298	5.82045	14.4704	0.000142383	0.00216556
LOC101906312	-1.6896	0.702581	14.4431	0.000144456	0.0021948
LOC107133179	-0.854838	4.57787	14.4108	0.000146959	0.00222838
FAM129C	0.545217	6.50886	14.4106	0.000146974	0.00222838
FARSA	0.448961	5.12723	14.4021	0.000147641	0.00223617
LOC101902053	-1.73484	3.93077	14.3539	0.000151468	0.00229004
LOC100849074	-0.762392	3.04737	14.3501	0.000151769	0.00229004
ITGA5	-0.589208	5.85584	14.3501	0.000151769	0.00229004
LOC100336941	-0.60773	7.59546	14.3494	0.000151829	0.00229004
LOC104973690	0.808669	2.79462	14.3373	0.000152809	0.00230016
ZSCAN26	-0.734061	3.80744	14.3372	0.000152816	0.00230016
KEAP1	0.475371	5.56581	14.3351	0.000152987	0.00230034
LOC101907567	-2.20261	4.43559	14.3286	0.000153513	0.00230588
CPOX	0.627085	4.58432	14.3146	0.000154661	0.00232072
ZNF227	-0.516609	4.74138	14.3098	0.000155053	0.00232419
NMUR2	2.04061	0.111147	14.3068	0.000155299	0.00232549
RABGAP1L	0.840919	8.76202	14.2995	0.000155909	0.00233222
STAMBPL1	-0.511438	4.55382	14.2795	0.000157571	0.00235465
EMILIN2	0.878776	7.76933	14.2458	0.000160418	0.00239472
PRCP	0.461908	4.89794	14.2164	0.000162946	0.00242946
LOC104971307	1.56668	-0.0918432	14.2148	0.000163079	0.00242946
ZNF395	-0.704833	4.11088	14.2005	0.000164329	0.00244558
GGT5	1.09249	3.68755	14.1976	0.000164578	0.00244677
AFF1	0.520077	6.3433	14.1928	0.000164999	0.00245052
IGFBP4	-0.806847	4.13157	14.1648	0.000167471	0.0024847
NLRP1	0.602041	6.07368	14.1464	0.000169116	0.00250654
UBE2A	0.442292	5.5367	14.1342	0.000170224	0.00251842
ZNF397	-0.764571	4.36485	14.1337	0.000170264	0.00251842
ZSCAN2	-0.844108	2.27424	14.1081	0.000172597	0.00255033
NCK2	0.720354	4.84305	14.1039	0.000172984	0.00255345
LOC101904603	-0.938616	2.35115	14.1012	0.000173238	0.0025546
TXNDC17	0.980498	3.29787	14.0976	0.000173567	0.00255686
LOC104970589	-0.620119	3.84183	14.0852	0.000174713	0.0025693
ENO1	0.509685	9.05894	14.0846	0.000174765	0.0025693
MEIS1	1.23195	2.31689	14.0796	0.000175233	0.00257356
CELF5	1.7166	-0.721647	14.0687	0.000176249	0.00258588
ASPH	0.600029	4.16983	14.0628	0.000176807	0.0025904
ABHD5	0.733677	4.89243	14.0617	0.000176914	0.0025904
RILPL2	0.917809	8.98919	14.0413	0.000178836	0.0026159
EGLN3	1.21934	6.42429	14.0318	0.000179746	0.00262658
MBP	-0.49646	8.48577	14.0034	0.000182485	0.00266335
LCN2	1.08727	3.17394	14.0019	0.00018263	0.00266335
VCL	0.87603	7.76554	13.9747	0.000185285	0.00269936
DIRAS2	-0.927724	4.10706	13.97	0.000185753	0.00270078
LOC100847143	-0.677442	5.07025	13.97	0.000185754	0.00270078
CTSB	0.693295	8.85051	13.9676	0.000185984	0.00270142
LOC100847696	-0.613483	4.91795	13.9288	0.000189868	0.00275508
ND6	0.684728	5.5617	13.9226	0.00019049	0.00275888
OGFR	0.52668	5.87685	13.9224	0.00019051	0.00275888
CDK19	0.42912	6.07487	13.9092	0.000191862	0.00277569
STARD5	0.840208	2.63288	13.9066	0.000192125	0.00277674
LOC751789	-1.17573	3.51942	13.9032	0.000192475	0.00277903
LOC509972	-1.12741	8.8018	13.9013	0.000192669	0.00277907
ITGB5	-1.36097	2.55964	13.8884	0.000193988	0.00279531
GLMN	-0.455613	5.05126	13.8703	0.00019587	0.00281963
LOC101907196	1.11249	4.67608	13.8668	0.000196238	0.00282213
GBA	0.449819	5.47845	13.8539	0.000197582	0.00283865
HRH4	-1.04457	4.59697	13.8471	0.000198308	0.00284432
PTDSS1	0.375609	6.18473	13.8462	0.000198398	0.00284432
KREMEN2	1.57482	0.844639	13.8435	0.000198678	0.00284432
ANKRD66	-1.76233	-0.0579179	13.8428	0.000198759	0.00284432
CD226	0.508338	6.17318	13.8313	0.000199974	0.00285888
HYOU1	0.487684	6.22345	13.8201	0.000201169	0.00287314
KCNN4	-0.631271	6.3783	13.818	0.000201399	0.0028736
DOCK5	-0.777291	3.51229	13.8134	0.000201894	0.00287783
TNFAIP3	0.599589	5.14751	13.7933	0.000204063	0.00290589
HPRT1	0.599477	6.72488	13.7808	0.000205424	0.00292242
LOC101907348	1.18211	1.9419	13.777	0.000205844	0.00292553
ADHFE1	-0.619536	4.20834	13.7636	0.000207313	0.00293924
LOC515828	-0.889028	8.04827	13.762	0.000207496	0.00293924
ZBTB25	-0.76601	5.75638	13.7619	0.000207504	0.00293924
MAP4K5	0.603715	3.77669	13.7608	0.000207619	0.00293924
JMJD1C	-0.601408	8.19806	13.7524	0.000208558	0.00294852
PTPRS	-0.710834	3.8905	13.7513	0.00020868	0.00294852
SPATA24	-0.60228	3.95228	13.7429	0.000209609	0.00295877
PLXND1	1.19783	4.36408	13.7343	0.000210575	0.00296951
REEP2	1.43663	5.22284	13.7271	0.000211387	0.00297807
AMD1	0.431943	6.26991	13.7141	0.00021285	0.00299392
CYTH3	-0.567854	4.61756	13.7126	0.000213023	0.00299392
GATM	1.09345	4.87701	13.7104	0.000213273	0.00299392
ZNF496	-0.610016	3.93548	13.7087	0.000213463	0.00299392
KCNH8	-2.98289	0.372721	13.708	0.000213543	0.00299392
CCBL2	0.625278	4.95154	13.6736	0.000217496	0.00304437
AP1M2	1.71493	0.477127	13.673	0.00021756	0.00304437
LOC107131176	1.36323	0.67015	13.6709	0.000217807	0.00304489
LOC107133304	-1.18157	2.62997	13.6416	0.00022123	0.00308977
SDR42E1	-1.10814	1.44112	13.6296	0.000222646	0.00310488
FBXO7	0.51084	6.02182	13.6288	0.000222739	0.00310488
LOC101905675	-1.08619	1.2728	13.6236	0.000223357	0.0031105
TNS3	0.705979	6.4986	13.6137	0.000224536	0.00312393
MDH2	0.429916	6.62784	13.6066	0.000225397	0.00313291
C13H20orf202	1.14894	0.812342	13.603	0.000225829	0.00313591
AK3	-0.590548	6.75363	13.5987	0.000226337	0.00313997
LOC789148	0.513093	4.83955	13.5882	0.000227608	0.00315459
CORO1B	0.655471	5.64608	13.5853	0.000227969	0.00315658
SFXN3	-0.659974	3.78017	13.5769	0.000228987	0.00316765
CYGB	-1.14176	2.82459	13.5743	0.000229306	0.00316905
HIC1	-0.981135	2.94751	13.5319	0.000234546	0.00323838
LOC107132979	-0.921245	1.756	13.4673	0.000242752	0.00334851
PIK3CB	0.460169	5.15968	13.4546	0.000244408	0.00336815
LAMP2	0.556115	7.14121	13.4402	0.000246288	0.00339084
HERPUD2	-0.450534	6.64359	13.4366	0.000246759	0.0033941
LAMA4	-1.19419	4.56918	13.4297	0.000247677	0.00340351
CAPRIN2	-0.739609	3.50176	13.4278	0.000247921	0.00340364
TCAF1	-0.992916	4.3797	13.4196	0.000249004	0.00341528
GZMA	1.53779	4.82379	13.4118	0.000250048	0.00342481
XRN2	0.393971	6.94914	13.4109	0.00025017	0.00342481
FRMD6	-0.778128	4.84553	13.4069	0.000250695	0.00342615
SERP1	0.468707	6.2886	13.4066	0.00025074	0.00342615
TLR2	0.648513	6.3772	13.4047	0.000250994	0.00342639
RRBP1	0.486013	6.63988	13.3843	0.000253739	0.00346062
ZNF177	-0.458836	5.13622	13.3791	0.000254439	0.00346691
CHST7	1.05785	2.5105	13.3772	0.000254699	0.00346721
DMD	-1.32348	1.11452	13.3745	0.000255074	0.00346905
NPHP3	0.652666	3.68882	13.3702	0.000255656	0.00347371
CYB561	1.66922	-0.162898	13.3623	0.000256734	0.00348511
HAUS4	-0.480133	4.3545	13.3558	0.000257628	0.00348852
ARPIN	1.27733	1.09096	13.3548	0.000257763	0.00348852
SESN1	-0.574791	4.76794	13.3542	0.000257838	0.00348852
LOC104972869	-2.2481	2.37648	13.3535	0.000257946	0.00348852
UPB1	1.18199	2.04576	13.3513	0.000258249	0.00348937
ANKRD22	1.08155	3.41047	13.3219	0.000262318	0.00354047
CA2	1.38232	2.88438	13.3205	0.000262519	0.00354047
FAM65B	-0.507636	9.80491	13.3146	0.000263352	0.00354654
RCC2	0.378499	7.20132	13.3138	0.000263457	0.00354654
LOC100300483	1.2146	6.26818	13.3028	0.000265011	0.00356004
SEMA3B	-1.45448	0.772083	13.3001	0.000265394	0.00356004
SEPSECS	-0.77625	5.13925	13.2997	0.000265454	0.00356004
IRF8	0.523725	6.21525	13.2983	0.000265646	0.00356004
HK2	0.677742	4.68101	13.298	0.000265685	0.00356004
TPST2	-0.43662	6.59407	13.2922	0.000266511	0.00356781
LOC100141258	0.955853	7.60407	13.2762	0.000268795	0.00359508
LOC781430	-1.50442	1.22481	13.2654	0.000270347	0.0036125
LOC100848011	-0.562213	3.43799	13.2611	0.000270974	0.00361504
KCTD19	1.46747	0.365755	13.2607	0.000271034	0.00361504
GOLPH3	0.37728	6.61162	13.2564	0.000271644	0.00361985
LOC100848492	-0.651979	3.89424	13.2447	0.000273346	0.00363616
CERS2	0.429906	7.19528	13.2446	0.000273369	0.00363616
HBA	-3.25341	7.25664	13.2346	0.000274831	0.00365139
RNF149	-0.868215	9.05369	13.2333	0.000275017	0.00365139
PARVB	1.43962	5.93592	13.2281	0.00027578	0.00365818
EEF1E1	0.489338	4.37573	13.2255	0.000276161	0.00365989
NMT1	0.35286	6.18161	13.2175	0.000277353	0.00367098
MAP2K6	-0.62732	3.80723	13.2162	0.000277545	0.00367098
ETF1	0.369479	6.83564	13.2147	0.000277756	0.00367098
LOC107132435	-1.28194	0.585651	13.2105	0.000278378	0.00367586
ZNF618	1.11236	1.8396	13.2043	0.000279301	0.00368469
HBA1	-3.25107	7.25305	13.2007	0.00027985	0.00368859
TMEM220	1.92048	0.335437	13.1883	0.000281706	0.00370969
MPC2	0.607047	4.74424	13.1424	0.000288682	0.00379811
LOC104970840	1.0687	3.06909	13.1327	0.000290192	0.00381451
LOC506088	0.870815	5.79875	13.1225	0.000291776	0.00383187
CSTB	0.593199	5.76794	13.1193	0.000292266	0.00383484
CFAP45	-1.82788	-0.0323897	13.1135	0.000293178	0.00384333
PSMF1	0.522775	5.59412	13.1086	0.000293936	0.00384822
LDOC1L	-0.593942	3.70457	13.1077	0.000294081	0.00384822
VSTM1	-0.753161	6.32189	13.0948	0.000296114	0.00386982
C23H6orf132	-1.81307	0.828496	13.0939	0.000296264	0.00386982
HSD3B7	0.948832	2.12465	13.0883	0.000297148	0.00387556
JMJD6	0.401272	5.1138	13.0877	0.000297238	0.00387556
PISD	0.476896	4.79576	13.0771	0.000298924	0.00389356
DEDD2	-0.730106	6.88334	13.0757	0.000299154	0.00389356
LOC789934	-1.13181	2.03855	13.0686	0.000300294	0.00390489
PKNOX1	-0.490598	4.28998	13.0436	0.00030433	0.00395384
PCBD1	1.34312	2.19115	13.0352	0.000305696	0.00396804
LOC101907753	-1.83016	3.52564	13.0282	0.000306831	0.00397772
MRVI1	1.86196	1.32925	13.0273	0.00030699	0.00397772
FAM109B	-0.777699	2.40939	13.0147	0.000309053	0.00400089
LOC101905776	-2.22229	2.82041	13.0062	0.000310455	0.00401546
IQSEC2	0.740355	2.90111	13.0025	0.000311069	0.00401982
ACSL6	0.576271	6.67619	12.9853	0.00031394	0.0040518
LOC100337296	1.43897	5.10496	12.9842	0.000314127	0.0040518
WC-7	-1.03413	5.60455	12.9827	0.000314381	0.0040518
CCDC28A	-0.481559	4.79422	12.9685	0.000316774	0.00407902
NDST3	-0.980548	2.62405	12.9587	0.000318438	0.00409682
LOC104968527	-0.986907	1.78002	12.9508	0.000319784	0.0041105
LOC530437	3.89601	3.8742	12.9456	0.000320672	0.00411129
LOC788142	-0.947376	3.17846	12.9456	0.000320681	0.00411129
APOBEC3A	1.84939	4.60891	12.9441	0.000320923	0.00411129
LOC107131543	-1.05485	1.49199	12.9438	0.000320978	0.00411129
NPHP4	-0.714186	3.03017	12.9397	0.000321688	0.00411675
HSF4	1.17608	3.15657	12.9376	0.000322051	0.00411778
RHOH	-0.392248	6.82142	12.9279	0.000323715	0.00413541
FAM96A	0.531568	6.01902	12.9089	0.000327026	0.00417256
CHM	0.534139	5.03105	12.9079	0.000327197	0.00417256
KIAA1324L	-0.738991	4.41834	12.9056	0.000327601	0.00417404
SMC5	-0.604979	7.56909	12.8997	0.000328636	0.00418356
LOC618409	1.60001	2.98348	12.861	0.000335498	0.00426717
ZFP36L2	-0.378543	8.31221	12.8528	0.000336967	0.0042821
MAP7D1	0.424131	6.38504	12.8474	0.000337941	0.00429073
MXD4	-0.547457	7.37694	12.8404	0.000339214	0.00430173
LOC100336396	1.1123	1.25105	12.8389	0.000339489	0.00430173
CFP	0.749636	6.91332	12.8377	0.000339696	0.00430173
LOC101906110	-1.04379	1.30663	12.828	0.000341472	0.00432045
ARL16	0.445017	4.58562	12.8205	0.000342851	0.00433412
ATP9A	-0.932866	3.2931	12.8137	0.000344094	0.00434606
NEDD4L	0.464769	5.20554	12.8085	0.000345043	0.00435426
PTGIR	2.08229	-0.387059	12.8028	0.000346102	0.00436382
ABCA2	-0.699508	5.46812	12.8003	0.000346567	0.0043659
SCO1	0.36017	5.74584	12.7969	0.000347194	0.00437001
SP100	-0.437307	7.58732	12.7918	0.000348144	0.00437817
NFIX	1.40657	-0.116887	12.7858	0.000349266	0.00438849
PRCC	0.352743	5.63205	12.7603	0.000354045	0.00444469
ATG3	0.513955	7.09415	12.7509	0.000355836	0.00446332
BOLA-DRB3	0.697624	10.2085	12.7437	0.000357203	0.00447659
LOC104973297	-2.72041	-0.309907	12.7404	0.00035785	0.00447796
PSME1	0.570999	7.97433	12.7399	0.000357928	0.00447796
STAT1	0.870123	9.4836	12.7144	0.000362846	0.00453557
BEGAIN	-0.974241	1.98288	12.7119	0.00036333	0.00453772
LOC513767	-0.675952	3.62853	12.7082	0.000364047	0.00454277
NT5C3B	-0.492799	5.30932	12.6948	0.000366682	0.00457172
TFPI	1.29848	0.822519	12.6844	0.000368715	0.00459102
LOC101907327	-2.12871	-0.447015	12.6837	0.000368862	0.00459102
PSMB9	0.714048	7.80216	12.6742	0.000370741	0.00461046
LOC787709	-1.49886	0.650306	12.6706	0.000371456	0.0046154
ENKUR	-1.39031	1.47537	12.6661	0.000372344	0.00462247
TMEM184B	0.708114	5.23645	12.6618	0.000373196	0.0046291
RAB18	0.435363	6.73853	12.655	0.000374557	0.00464201
SLCO5A1	1.2347	0.472908	12.6291	0.000379784	0.00470278
SAMSN1	-0.616242	7.74783	12.6218	0.000381276	0.00471724
PDE7A	-0.444338	6.19839	12.6201	0.000381625	0.00471753
LOC100848407	-0.976588	1.94749	12.5946	0.000386854	0.00477811
MCOLN2	-0.459387	5.59683	12.5921	0.000387375	0.00478047
GAB1	0.677559	3.13804	12.5715	0.00039167	0.00482938
DDX1	0.391224	7.21772	12.5529	0.0003956	0.0048737
LOC782367	1.29034	3.41929	12.5486	0.000396513	0.0048808
CRYL1	0.82719	3.00396	12.5432	0.000397656	0.00489073
SDHA	0.363195	7.55596	12.5381	0.000398732	0.00489981
LOC107131261	1.16468	5.2293	12.5337	0.000399669	0.00490717
C1S	2.25233	-1.08068	12.5199	0.000402641	0.00493949
CTNNA3	-1.07826	3.54239	12.5164	0.000403388	0.004942
IL1RAPL2	1.72439	0.628764	12.5153	0.000403624	0.004942
SAG	-1.09976	2.15862	12.5142	0.000403866	0.004942
C1H21orf33	0.479879	5.65299	12.5122	0.000404294	0.00494308
LOC786372	0.84677	7.43394	12.506	0.000405642	0.00495538
CACNA2D1	-1.31392	1.21273	12.5032	0.000406245	0.00495858
UBA7	1.05249	6.26939	12.4984	0.000407296	0.00496059
LOC101904128	-1.19902	2.16266	12.4977	0.000407451	0.00496059
LOC104971613	-1.49637	0.886509	12.4972	0.000407556	0.00496059
CYSLTR2	-0.936242	2.24627	12.4962	0.000407776	0.00496059
ABHD14B	-0.457873	5.60633	12.4907	0.000408982	0.0049682
L3HYPDH	-1.02293	1.47022	12.4902	0.000409085	0.0049682
APBB3	-0.586927	4.22068	12.4871	0.000409769	0.00497235
SYCP1	-1.16352	1.23747	12.4842	0.000410404	0.00497301
FERMT3	0.536323	7.51349	12.4837	0.000410509	0.00497301
CYP2J2	-1.26118	3.71697	12.4817	0.00041095	0.00497421
KCTD12	-0.690463	8.99613	12.4766	0.000412071	0.00498362
ADCY4	-0.688677	3.24727	12.4638	0.000414925	0.00501396
LOC101906694	1.66394	5.36572	12.45	0.000417996	0.00504327
LOC507247	-1.10489	4.97647	12.4498	0.000418045	0.00504327
LOC789029	-1.04503	1.87884	12.4171	0.000425414	0.00512792
CARS	0.449342	5.62979	12.4069	0.00042774	0.00514664
METTL17	-0.482162	5.0526	12.406	0.000427963	0.00514664
LOC101904449	0.74008	3.39697	12.4044	0.000428313	0.00514664
LOC100336589	1.3141	5.00951	12.4041	0.000428385	0.00514664
ABHD3	0.460945	5.5721	12.3914	0.000431317	0.00517759
KLF17	-1.65058	-0.0297033	12.3759	0.00043491	0.0052164
HR	-1.02222	1.54616	12.3705	0.00043617	0.0052272
LOC506364	-0.693192	5.23691	12.3683	0.000436691	0.00522913
IFI6	1.30152	5.31448	12.3371	0.00044405	0.00530937
GOLGA7B	1.65778	2.49764	12.3368	0.000444126	0.00530937
TSPYL2	-0.428988	5.21256	12.3352	0.000444488	0.00530937
ACSL4	0.561447	7.33796	12.2968	0.000453743	0.00541546
RHOBTB1	0.809701	3.08954	12.29	0.000455395	0.00543071
2019-03-07	-0.582358	7.53382	12.267	0.000461028	0.00548945
ABI2	-0.654397	4.9101	12.2669	0.000461076	0.00548945
PLOD3	0.400194	4.96137	12.2574	0.000463425	0.00551132
PRMT2	-0.451334	5.66022	12.2564	0.000463672	0.00551132
NYNRIN	-1.28048	1.74541	12.2531	0.000464477	0.00551638
TSPYL4	-0.435368	5.76929	12.2461	0.000466227	0.00553263
KLRG2	2.53722	-1.44368	12.2442	0.000466713	0.00553389
LOC104970537	-0.587908	7.70948	12.2384	0.000468155	0.00554231
LOC788425	0.924008	3.05958	12.2383	0.000468187	0.00554231
CXHXorf21	0.607324	5.98413	12.2263	0.000471194	0.00557113
GPATCH3	0.522714	4.63435	12.2256	0.000471389	0.00557113
ATP12A	-2.31635	-0.844287	12.2172	0.000473521	0.00558593
ABCF3	0.330001	5.5877	12.2153	0.000473991	0.00558593
DAB2IP	-1.56606	0.0392539	12.2152	0.000474011	0.00558593
LOC104972992	1.17117	0.878393	12.2146	0.000474179	0.00558593
DMTF1	-0.532895	6.52639	12.212	0.000474833	0.0055891
FAM76B	-0.413992	5.87236	12.2047	0.000476684	0.00560635
TXK	-0.536523	6.43731	12.1996	0.000477994	0.00561098
LOC100848900	0.74193	3.02045	12.1994	0.000478039	0.00561098
PROM1	-1.22142	1.89709	12.1987	0.000478237	0.00561098
RCBTB2	-0.414047	5.63426	12.1565	0.000489174	0.00573467
PFKFB2	-0.561715	4.27157	12.1531	0.00049005	0.00574031
SLC35E4	0.983857	2.30607	12.1484	0.000491307	0.00575039
LOC104971501	-0.545747	4.92691	12.1467	0.000491748	0.00575092
ADD3	-0.512633	9.25111	12.1425	0.000492853	0.0057592
ERICH6B	3.38103	-0.803655	12.1283	0.000496625	0.00579862
LOC783680	0.684918	12.5553	12.1161	0.000499872	0.00583184
LOC101902468	-0.897728	2.24161	12.1016	0.000503797	0.00586894
POU6F1	0.800289	2.6797	12.1013	0.00050386	0.00586894
HEXIM2	1.24252	3.42049	12.0837	0.000508655	0.00591672
TSTD3	-0.464418	4.90731	12.0832	0.000508776	0.00591672
PLD3	-0.639252	4.8753	12.0734	0.000511475	0.00594334
DUSP15	1.17879	0.33213	12.0676	0.00051307	0.00595711
VDAC3	0.626016	6.93121	12.0537	0.0005169	0.00599678
TTF1	0.421206	6.24825	12.0435	0.000519719	0.00602468
ERLIN2	0.361798	6.19307	12.0187	0.000526693	0.00610065
C22H3orf67	1.42246	0.734215	12.0101	0.000529134	0.00612404
RAMP3	1.80046	1.56844	11.988	0.000535431	0.0061867
S100A11	0.622881	7.56098	11.9873	0.000535635	0.0061867
ABCB1	-0.727149	4.34333	11.9857	0.000536097	0.0061867
CPNE7	-1.06964	3.14872	11.984	0.0005366	0.0061867
KTN1	0.450705	6.92547	11.9837	0.000536678	0.0061867
XYLT1	-0.550697	6.14545	11.9817	0.000537268	0.00618859
LOC101902310	-1.05148	4.72703	11.9527	0.000545693	0.0062789
PKM	0.458511	9.08926	11.9517	0.000545973	0.0062789
COQ5	0.507094	3.92014	11.9488	0.000546814	0.0062789
DESI1	0.408408	4.8299	11.9488	0.000546837	0.0062789
PHACTR4	0.512063	5.06297	11.9464	0.000547539	0.006282
LOC788334	1.07015	6.03621	11.9403	0.000549322	0.00629748
DUSP22	-0.583498	4.10988	11.9347	0.000550969	0.00631137
TMEM50B	0.379897	6.35239	11.9314	0.000551969	0.00631785
ADGRA1	-1.61553	0.397774	11.9258	0.000553633	0.00632949
DGKD	-0.442828	7.63434	11.925	0.000553858	0.00632949
LOC528802	-0.593474	4.37412	11.9143	0.000557055	0.00636102
LOC107132799	-1.05569	2.6378	11.908	0.000558935	0.00637747
LOC788175	1.08627	3.47969	11.9004	0.000561205	0.00639836
FTH1	0.680085	10.04	11.8832	0.000566421	0.00645045
ZBTB1	-0.543606	7.05942	11.8824	0.000566662	0.00645045
FUNDC1	0.602217	4.05623	11.8809	0.000567137	0.00645079
MGST3	0.587848	4.80256	11.8638	0.000572369	0.00650521
ZNF585A	-0.49214	5.57807	11.8595	0.000573685	0.0065116
AHCY	0.635769	7.95616	11.859	0.000573828	0.0065116
ACADVL	0.404897	6.92117	11.857	0.000574462	0.00651371
TTI1	-0.496844	6.0482	11.8543	0.000575274	0.0065147
TMCO4	0.472913	5.33096	11.8503	0.000576511	0.0065147
SLC35A5	-0.533997	6.80431	11.8502	0.000576545	0.0065147
CYP2U1	-0.867906	2.76699	11.8496	0.000576748	0.0065147
TEP1	0.532258	5.76492	11.8494	0.000576792	0.0065147
UBE2O	0.541756	5.5931	11.8436	0.000578609	0.00652802
MYCN	-1.86247	-0.496851	11.8427	0.00057887	0.00652802
B3GALT4	-0.671172	3.60324	11.8404	0.000579585	0.00653101
LOC107133249	-1.34045	0.775834	11.8326	0.000582017	0.00654972
STAB1	-0.949916	4.39388	11.8322	0.000582147	0.00654972
FXYD6	-0.850418	5.91262	11.8216	0.000585464	0.00658194
LOC100139881	-1.55671	4.04693	11.8048	0.00059078	0.00663657
IDO1	0.90066	8.46387	11.7922	0.000594806	0.00667663
ZNF84	-0.442355	5.06562	11.7896	0.000595612	0.00668051
WNT5A	-1.3657	4.55473	11.7852	0.000597046	0.00669143
FAM3B	1.42752	-0.423567	11.7825	0.000597888	0.0066957
KCNIP3	-1.02096	2.98822	11.767	0.000602894	0.00674656
IER5L	0.786929	4.90623	11.7403	0.000611614	0.00683887
DUSP5	0.771948	4.23069	11.7373	0.000612585	0.00684446
PRDM16	-1.22943	3.15877	11.7341	0.000613659	0.00685119
LOC511229	-0.554633	7.14466	11.7285	0.000615494	0.00686639
RNF10	0.52844	8.99302	11.7132	0.000620584	0.00691787
LOC104969159	-0.675025	2.73049	11.7099	0.000621679	0.00692222
LOC101905248	-1.01901	2.95767	11.7092	0.000621927	0.00692222
MIR27A	-1.85341	0.383665	11.6973	0.000625895	0.00696104
ATOX1	0.527834	4.01844	11.6707	0.000634904	0.00705584
SCYL1	0.411379	6.92115	11.6665	0.000636371	0.0070665
ADAM11	-1.28294	2.60155	11.6639	0.000637234	0.0070665
LOC104971845	1.05731	1.83527	11.6637	0.000637323	0.0070665
LOC530929	0.789109	2.57245	11.6597	0.000638696	0.00707632
LOC107131580	-0.835378	2.2139	11.6533	0.000640903	0.00709537
UBE2G1	-0.781274	7.62061	11.6487	0.00064248	0.0071074
SLC25A19	0.563261	6.13649	11.6459	0.000643431	0.00711251
MTFP1	0.523742	4.9447	11.6309	0.000648653	0.00716478
PODXL2	-1.49964	2.19285	11.6262	0.000650276	0.00717725
LPAR2	0.694165	2.318	11.6162	0.000653812	0.00721079
ZFP62	-0.605279	4.67821	11.6067	0.000657144	0.00724204
LOC104975044	-1.14258	0.929261	11.5988	0.000659936	0.00726731
TRIM25	0.779244	5.41518	11.5943	0.000661553	0.00727959
LOC101908144	-1.37793	6.65372	11.5614	0.000673351	0.0074038
ZBTB12	0.738724	3.47967	11.5504	0.000677348	0.00744212
LLGL1	0.438865	5.01286	11.5405	0.000680948	0.0074699
KCNJ14	0.98306	0.781687	11.5403	0.000681028	0.0074699
LOC101904754	-1.81879	-0.183552	11.5393	0.00068142	0.0074699
IPO11	-0.583565	6.09685	11.5345	0.000683171	0.00748346
ERP27	-0.718757	3.22701	11.5253	0.000686558	0.00751489
TM6SF1	-0.450699	6.33742	11.5233	0.000687289	0.00751722
RSU1	1.0384	7.56271	11.5152	0.000690297	0.00754444
RGS17	-1.97027	0.509228	11.5108	0.000691942	0.00755325
PTPRB	1.16963	1.26648	11.5102	0.000692143	0.00755325
GNA15	0.446899	5.42337	11.508	0.000692987	0.00755678
TRAF7	0.413582	5.77407	11.4976	0.000696874	0.00759182
LOC101910184	-1.39911	0.418865	11.4955	0.000697637	0.00759182
SRPK3	1.76281	-0.416133	11.4946	0.000697994	0.00759182
ARL10	-0.561122	3.88159	11.4938	0.000698291	0.00759182
LOC783163	-0.666377	4.30314	11.4916	0.000699106	0.007595
CPNE9	-0.857959	1.89464	11.4747	0.000705512	0.00765302
CCDC62	-0.896822	1.99971	11.4736	0.000705908	0.00765302
DUSP2	-0.842905	7.43293	11.4733	0.000706027	0.00765302
PQLC2	0.701986	4.7968	11.4693	0.000707543	0.00766373
UQCC	0.374197	4.92052	11.4564	0.000712474	0.00770764
LURAP1	-0.781637	4.16507	11.4548	0.000713084	0.00770764
TRIB2	-0.675941	5.1641	11.4546	0.000713189	0.00770764
LOC107132917	-2.05459	1.57946	11.4526	0.000713953	0.00770929
BOLA-DMA	0.566235	7.14971	11.4514	0.000714403	0.00770929
PFN2	-2.31422	1.26915	11.4445	0.000717063	0.00773225
LOC100847609	-0.658026	3.59798	11.431	0.000722297	0.00778292
ZBTB46	-0.810897	4.26861	11.4247	0.000724722	0.00780325
LOC104973928	1.93054	-0.727987	11.4145	0.000728717	0.00784046
C18H16orf74	-0.452831	5.21305	11.406	0.000732081	0.00787082
RASSF4	0.730966	5.23541	11.4036	0.000733025	0.00787514
IRF4	-0.625236	6.82596	11.399	0.000734844	0.00788884
LOC104969545	-1.16806	2.34722	11.3929	0.000737237	0.00790869
CD40	0.557593	5.79075	11.3786	0.000742971	0.00796432
SCIN	0.928637	3.6353	11.3629	0.000749269	0.00802591
ESRRA	0.455627	6.17294	11.3592	0.000750735	0.00803569
LOC786914	-1.23254	0.966491	11.357	0.000751653	0.00803958
SLC30A4	-0.874998	2.99308	11.3426	0.000757474	0.00809589
PIK3IP1	-0.482011	6.77716	11.337	0.000759787	0.00811463
LOC101907941	-0.530135	3.60005	11.3303	0.000762511	0.00813775
SPTLC1	0.387819	6.19706	11.3115	0.000770275	0.00821456
RNF207	-1.30902	1.06593	11.3027	0.000773936	0.00824756
B3GNT6	1.77589	-0.293934	11.3013	0.000774543	0.00824798
BREH1	-1.50324	1.03576	11.2937	0.000777726	0.00827035
NR3C1	-0.415237	6.99052	11.2935	0.000777783	0.00827035
TCF7	-0.523721	8.15911	11.2776	0.000784461	0.00833526
SIPA1L1	0.464125	6.05553	11.2762	0.000785057	0.0083355
TARSL2	-1.65968	1.87079	11.2745	0.000785774	0.00833701
CPA3	-0.986801	1.32133	11.2649	0.000789867	0.00837432
FAM45A	-0.479027	7.20827	11.252	0.000795376	0.00842658
GPR174	-0.611567	8.45529	11.2392	0.000800886	0.00847877
RNF44	-0.460834	6.44339	11.2263	0.000806476	0.00853173
MPO	-1.999	-0.0783229	11.2237	0.000807608	0.00853749
RNASE4	0.732128	6.21041	11.2168	0.00081062	0.00856309
CEBPE	-1.42625	1.41408	11.2103	0.000813444	0.00858668
B3GALNT2	0.886452	2.09408	11.2051	0.00081572	0.00860152
SHTN1	0.576216	5.43518	11.2044	0.000816034	0.00860152
CALU	0.428259	5.84483	11.2001	0.000817936	0.00861033
NCKAP5L	-0.569648	4.12824	11.1998	0.000818055	0.00861033
MAGED4B	-0.647989	4.54083	11.1943	0.000820476	0.00862956
TOB1	-0.541254	5.36403	11.1921	0.000821456	0.00863361
STAT5A	0.394864	6.80293	11.1883	0.000823139	0.00864505
TNS1	-1.49769	1.08675	11.1708	0.000830929	0.00872055
RTCB	0.44291	5.7035	11.1594	0.000836072	0.00876819
TMEM57	-0.369134	5.61545	11.1563	0.00083748	0.00877662
COX7B2	3.07777	0.585372	11.1406	0.000844576	0.0088446
TAP2	0.47167	7.10844	11.1336	0.000847799	0.00887196
COMMD10	-0.568605	4.64972	11.1198	0.000854099	0.00893146
C16H1orf186	-0.796388	7.16571	11.1147	0.000856478	0.0089383
MID2	0.887195	3.03487	11.1126	0.000857428	0.0089383
EPM2AIP1	-0.678328	6.42884	11.1124	0.000857545	0.0089383
LOC788634	-1.73466	6.9168	11.112	0.000857721	0.0089383
FADS3	0.822969	5.92	11.1107	0.000858294	0.0089383
MGC127055	1.46984	0.334835	11.1104	0.000858446	0.0089383
MSRB3	0.824403	2.43269	11.1081	0.000859514	0.00894301
TRAPPC6B	-0.510857	4.65391	11.103	0.000861868	0.00896108
LAMA5	2.00931	-0.357106	11.0966	0.000864845	0.0089856
NCSTN	0.336853	6.55839	11.0889	0.000868438	0.00901649
APLP2	0.44667	7.23843	11.0841	0.0008707	0.00903352
ZNF706	0.425785	5.94708	11.0823	0.000871566	0.00903605
SNX33	1.10358	0.529838	11.0745	0.000875223	0.00906502
ZFYVE21	0.731317	4.41016	11.0737	0.000875609	0.00906502
RAD23B	0.33337	6.55403	11.0678	0.000878415	0.00908759
LOC100847835	-1.69865	0.877719	11.0659	0.000879311	0.00909039
IL17RE	-1.53825	0.202388	11.0594	0.000882398	0.00911581
WWC2	0.709928	3.60308	11.0551	0.00088443	0.00912412
LOC107133082	-1.80546	0.0594359	11.0551	0.000884459	0.00912412
LOC104970698	1.27402	0.644609	11.047	0.000888305	0.0091573
DIXDC1	-0.779277	7.20333	11.0369	0.000893144	0.00920065
LOC101904097	-1.52333	0.404912	11.0329	0.00089511	0.00921437
STX3	-0.890866	3.50858	11.0222	0.000900287	0.0092611
CLTB	0.673171	5.65539	11.0182	0.000902226	0.00927448
CBR3	0.742713	4.26833	11.0154	0.000903591	0.00928194
AP2M1	0.357361	7.57848	11.0072	0.000907587	0.00931639
GPR55	-0.975121	3.28404	11.0003	0.000910983	0.00934466
ARHGEF9	-0.998507	1.84377	10.9911	0.000915508	0.00938444
PXDN	-1.73182	0.795655	10.9877	0.000917197	0.00939512
HSPA1A	0.47023	7.11567	10.9507	0.000935706	0.00957796
PXN	-0.641674	6.84283	10.9473	0.000937424	0.00958879
MRC2	-1.45954	0.385732	10.9455	0.000938293	0.00959093
RAB20	1.22317	3.46699	10.941	0.000940604	0.00960779
LOC104974028	-1.7215	-0.389307	10.9392	0.00094153	0.00961049
TRAF3IP2	-0.52466	4.80946	10.9342	0.000944064	0.00962596
LOC104976274	-0.465088	5.51905	10.9336	0.000944371	0.00962596
TBC1D16	-0.99989	1.4307	10.9297	0.000946329	0.00963915
INPP5E	-0.621729	3.61263	10.9273	0.000947582	0.00964515
TULP2	-0.772384	2.14155	10.9223	0.000950144	0.00966446
FGD1	-0.879162	2.17258	10.9158	0.000953498	0.00969178
CD1B5	-2.33317	-0.471544	10.9145	0.000954166	0.00969179
CSTF3	-0.399463	6.26427	10.9017	0.000960756	0.00974689
LOC101904903	-2.47451	0.186062	10.9014	0.000960933	0.00974689
QKI	0.483739	6.41037	10.8929	0.000965358	0.00978171
SSBP3	-0.430694	6.04569	10.8922	0.000965712	0.00978171
EARS2	0.954764	2.69312	10.8884	0.00096769	0.00979491
NDUFAB1	0.493023	5.19301	10.8824	0.000970811	0.00981736
NKG2C	-1.77621	2.65106	10.8816	0.000971259	0.00981736
WDSUB1	0.781518	2.62272	10.8798	0.000972164	0.00981967
IL20RA	1.93299	-0.339706	10.8773	0.000973512	0.00982645
KIAA0930	0.4715	6.90898	10.8729	0.00097582	0.00984291
RSPH1	-2.42188	-0.676787	10.8452	0.000990546	0.00998451
PIEZO1	0.451427	5.61979	10.8419	0.000992311	0.00999537
LOC511982	1.879	5.70861	10.8297	0.000998863	0.0100544
RNASEH2A	-0.514451	6.40376	10.8248	0.00100151	0.010074
LOC100847245	3.64601	3.8068	10.8175	0.00100547	0.0101069
IFI16	0.500353	8.25041	10.8127	0.00100804	0.0101257
ZBTB14	-0.395618	4.78689	10.8111	0.00100895	0.0101278
LOC618733	0.557835	7.83429	10.8094	0.00100988	0.0101302
NAIP	0.86656	9.06854	10.7889	0.00102109	0.0102356
GNG11	1.31378	8.68437	10.7816	0.00102512	0.0102688
TP53I11	-0.834046	1.61916	10.7785	0.00102688	0.0102794
CTSC	0.621125	8.18419	10.7753	0.00102863	0.0102898
SYTL3	-0.688729	6.669	10.7648	0.00103447	0.0103412
ZNF300	-1.03579	1.34087	10.7496	0.00104301	0.0104194
MTSS1	0.498235	6.86282	10.7454	0.00104536	0.0104357
LOC100847724	-2.30668	1.83538	10.7394	0.00104881	0.0104629
PPA1	0.404248	5.97791	10.7321	0.00105295	0.010497
CMTM4	0.568851	4.62256	10.7214	0.00105902	0.0105502
NR1D1	0.774721	2.21994	10.7129	0.00106391	0.0105917
WC1-8	-1.55198	4.88911	10.7094	0.00106595	0.0106048
LOC104972294	0.718603	3.16988	10.7063	0.00106771	0.010615
MAPK13	-1.00755	2.13096	10.6999	0.0010714	0.0106444
RNF114	0.42689	7.53426	10.6956	0.00107393	0.0106622
C1D	-0.435796	5.22206	10.6657	0.00109143	0.0108279
TMEM204	-0.454076	5.38267	10.6645	0.00109211	0.0108279
ZBTB24	-0.459925	5.4902	10.6621	0.0010935	0.0108279
CD47	0.389487	9.23545	10.662	0.0010936	0.0108279
LMNA	1.02956	4.01213	10.6602	0.00109467	0.0108294
CRTAC1	-4.02101	-0.469638	10.6592	0.00109524	0.0108294
INPP1	-0.439273	5.36505	10.6518	0.00109964	0.0108655
GADD45B	0.852025	5.43075	10.6454	0.00110347	0.0108892
ABCA6	0.965841	5.77271	10.6446	0.00110391	0.0108892
CUEDC1	0.906159	2.59319	10.6431	0.0011048	0.0108892
PPP1CC	-0.336263	7.78428	10.6427	0.00110504	0.0108892
CD7	-0.68549	4.91677	10.6407	0.00110624	0.0108914
CAPN15	0.481656	5.12878	10.6399	0.00110676	0.0108914
BCOR	-0.441707	5.68444	10.6384	0.00110766	0.0108929
SURF6	0.477435	4.5161	10.6364	0.00110886	0.0108973
PDE5A	1.34082	-0.083555	10.6316	0.00111174	0.0109182
LOC100848869	-2.78189	-0.901086	10.6238	0.00111642	0.0109567
PTK2B	0.59666	7.97844	10.622	0.00111748	0.0109598
BIVM	-0.337988	5.731	10.6201	0.00111868	0.0109641
AK1	1.61475	0.677854	10.6179	0.00111998	0.010967
LOC101904622	-1.47434	0.616876	10.6171	0.00112048	0.010967
TP53INP1	-0.531517	7.71405	10.6153	0.00112157	0.0109695
LOC513508	-0.907624	4.71334	10.6142	0.00112225	0.0109695
PPME1	-0.352408	5.14269	10.6044	0.00112817	0.0110186
HORMAD1	1.27302	0.640869	10.6034	0.00112881	0.0110186
SFT2D2	-0.538136	5.41841	10.6021	0.00112958	0.0110186
LOC518080	0.942409	4.40163	10.6009	0.00113031	0.0110186
LRRC32	-1.23234	1.18885	10.5919	0.00113586	0.0110653
ENHO	-2.25288	-0.120864	10.5773	0.00114487	0.0111456
LOC104973633	-2.36861	3.26084	10.5723	0.00114796	0.011166
LOC101903213	0.614623	4.09827	10.5707	0.00114895	0.011166
AHSA2	0.471242	3.95535	10.5693	0.00114983	0.011166
FBXL3	-0.438007	6.62812	10.5689	0.00115004	0.011166
ATAD1	0.491377	6.83144	10.5666	0.00115152	0.0111729
IGCGAMMA	-1.3593	8.94674	10.5636	0.00115334	0.0111831
CHPF	-0.545406	4.44305	10.5395	0.0011685	0.0113225
DGKH	1.0937	1.51706	10.5371	0.00117003	0.0113298
IL21R	0.538842	5.16326	10.534	0.00117199	0.0113412
PLEKHF2	-0.426998	7.41578	10.5174	0.00118257	0.011436
LOC104969173	-0.762419	2.46022	10.5126	0.00118564	0.011458
NFE2L2	0.522249	6.64445	10.5105	0.001187	0.01146
NDUFB1	0.672354	4.42681	10.5098	0.00118742	0.01146
NRP1	0.763309	5.71597	10.506	0.0011899	0.0114763
ERMAP	-1.2298	0.729445	10.4983	0.00119486	0.0115131
RMDN3	0.460193	4.09633	10.4966	0.00119596	0.0115131
FCER1G	0.66632	7.5138	10.4964	0.0011961	0.0115131
MYADM	-0.523578	7.48413	10.495	0.00119697	0.0115139
FAM134C	-0.366985	7.85598	10.4912	0.00119942	0.0115298
LOC531557	0.629755	5.15234	10.48	0.00120673	0.0115925
LPAR1	1.59335	-0.554654	10.4752	0.00120986	0.0116148
NPEPPS	0.392233	6.17121	10.471	0.00121264	0.0116338
PARP14	0.788148	8.10615	10.4629	0.00121796	0.0116771
BAIAP2	-0.885793	2.72688	10.4599	0.00121991	0.0116815
TRADD	0.454276	4.95713	10.458	0.0012212	0.0116815
PTGDR	-0.752309	4.34118	10.4579	0.00122126	0.0116815
MAFF	1.25849	2.24439	10.4573	0.00122163	0.0116815
DPF3	1.04717	1.91608	10.4544	0.00122358	0.0116924
LAMTOR3	0.401807	6.05122	10.4514	0.00122557	0.0117037
LOC101905290	1.67967	0.302618	10.4465	0.0012288	0.0117202
LOC100848940	-0.537255	9.88581	10.4459	0.0012292	0.0117202
SLC5A6	0.604307	3.72633	10.4452	0.00122972	0.0117202
NFYA	-0.353734	5.71774	10.4395	0.00123346	0.0117482
HDHD3	-0.622733	4.21276	10.4301	0.00123977	0.0117925
LOC100848315	-0.432384	6.73017	10.4298	0.00123997	0.0117925
CD8B	-0.611778	5.62676	10.4288	0.00124064	0.0117925
CDH20	1.93143	1.0579	10.4277	0.00124136	0.0117925
RNF144A	-0.456833	6.51049	10.4214	0.00124564	0.011822
LOC514978	-1.15066	1.7156	10.4207	0.00124609	0.011822
ZNF865	-0.507724	4.6147	10.417	0.00124861	0.0118381
LOC613822	0.660583	3.19788	10.4152	0.0012498	0.0118417
CIITA	0.533683	7.79289	10.4074	0.00125509	0.0118841
LOC101905134	-1.11808	2.99256	10.399	0.00126087	0.011931
DEGS1	0.41969	5.88906	10.3954	0.00126333	0.0119465
CAB39	0.391447	7.68185	10.3896	0.00126725	0.0119758
PLXNA2	-1.50793	1.84006	10.3846	0.00127068	0.0120004
MLLT11	-0.699643	3.84719	10.3814	0.00127289	0.0120129
ZNF683	-0.872631	4.39097	10.3803	0.00127365	0.0120129
PDZD11	0.566444	5.30093	10.379	0.00127456	0.0120136
LOC540312	-0.534766	4.6432	10.373	0.00127872	0.0120434
ACTB	0.493763	11.6491	10.372	0.00127938	0.0120434
AP3D1	0.342572	7.14704	10.3684	0.00128191	0.0120594
LOC107131138	0.571806	7.29467	10.3627	0.00128584	0.0120886
ETAA1	-0.523392	5.68506	10.3604	0.00128744	0.0120958
NRP2	0.78678	5.03724	10.3429	0.00129973	0.0122034
ZNF713	-1.06909	0.938353	10.3417	0.00130061	0.0122037
LOC100336690	-0.464193	4.63682	10.3312	0.00130799	0.0122651
NLK	0.445154	4.97015	10.3261	0.00131165	0.012286
MIR23A	-1.46227	0.183733	10.3257	0.00131193	0.012286
TRIM8	0.3616	5.64663	10.3245	0.00131276	0.012286
LOC101901983	-0.979535	3.63315	10.3064	0.00132571	0.0123991
RAD51AP1	-0.461431	4.59817	10.2953	0.00133373	0.0124661
SLC2A1	-0.587749	3.76438	10.283	0.00134264	0.0125413
CNR2	-0.645584	4.93592	10.2795	0.00134519	0.0125571
KCTD18	-0.479487	4.35074	10.2782	0.00134612	0.0125577
LOC100300223	-0.888632	4.26855	10.2763	0.00134752	0.0125627
FZD4	1.33024	0.38687	10.2638	0.00135664	0.0126337
CD80	-0.502836	5.91889	10.2635	0.00135688	0.0126337
TRIM23	-0.51304	5.15372	10.259	0.00136018	0.0126564
LOC101903368	-1.79414	-0.873639	10.2392	0.00137485	0.0127847
LOC617785	0.905935	4.62017	10.2336	0.00137905	0.0128156
PMM2	0.315159	5.70758	10.2286	0.00138277	0.0128419
XK	1.08761	3.61485	10.2258	0.0013849	0.0128534
DNAH7	-0.992123	4.32646	10.2166	0.00139181	0.0129093
SOCS6	0.943361	3.54589	10.2146	0.00139332	0.0129151
CYP2D14	0.828218	3.5739	10.2035	0.00140171	0.0129846
TOM1L1	0.994644	4.75137	10.199	0.00140516	0.0130083
RORC	0.944801	2.68261	10.1943	0.00140876	0.0130251
EFHB	-0.770881	4.0117	10.1943	0.00140877	0.0130251
ZNF419	-0.651763	3.43755	10.1815	0.00141856	0.0131072
FHL3	-0.62459	4.30853	10.1678	0.00142914	0.0131966
LOC504548	0.997385	7.39614	10.1459	0.0014462	0.0133456
LOC509810	-0.470833	4.42932	10.1428	0.00144868	0.0133601
IL9R	-0.815753	5.01762	10.1308	0.00145812	0.0134386
IL10RA	0.507721	7.5677	10.128	0.00146036	0.0134507
CDH24	-0.901568	2.27116	10.1078	0.00147646	0.0135904
LOC505306	-0.90878	3.7999	10.091	0.00148997	0.013706
MCM8	-0.557446	3.83799	10.0796	0.00149919	0.0137821
PCDH15	1.24553	0.277048	10.0725	0.00150502	0.013827
STIP1	0.348527	6.50202	10.0664	0.00151	0.013864
CHST1	-0.64206	4.55881	10.064	0.00151198	0.0138697
GDAP2	0.397645	4.51421	10.0633	0.00151254	0.0138697
AASS	0.638385	3.45554	10.0537	0.00152039	0.013931
CRYM	2.55196	-0.735036	10.0521	0.00152171	0.013931
STMN1	-0.543508	7.75965	10.0514	0.00152229	0.013931
OSCAR	0.987964	4.65755	10.0505	0.00152306	0.013931
LOC784541	0.674217	4.82053	10.0447	0.0015279	0.0139665
MR1	0.709299	4.99611	10.0398	0.00153196	0.0139948
PRIM1	-0.44817	5.50554	10.0382	0.0015333	0.0139983
LOC531747	-0.707655	2.78125	10.0332	0.00153746	0.0140274
LOC104969239	-0.934665	2.77227	10.0292	0.00154081	0.0140491
LOC104972309	-1.39062	2.38503	10.0243	0.00154491	0.0140777
ZNF771	0.560489	3.53318	10.0216	0.00154711	0.0140889
MDH1B	-1.28859	-0.0931805	10.0196	0.00154879	0.0140953
ACSF3	-0.466263	4.06936	10.0061	0.00156021	0.0141904
LOC107131148	1.15392	1.39387	10.0044	0.00156164	0.0141945
AAMP	0.373865	6.65687	9.99891	0.00156633	0.0142282
APH1B	-0.538845	3.61174	9.99607	0.00156874	0.0142374
SSPN	-1.5631	-0.409712	9.99537	0.00156934	0.0142374
PSMB2	0.427273	5.76302	9.99427	0.00157028	0.0142374
MRPS15	-0.968919	7.10677	9.98464	0.00157852	0.0142985
RAB38	-1.54341	-0.385675	9.98408	0.00157899	0.0142985
TLL2	-1.54839	2.54077	9.97668	0.00158535	0.0143472
CDS2	-0.506201	7.99878	9.97526	0.00158657	0.0143493
EIF2AK2	0.790462	7.27369	9.97269	0.00158879	0.0143557
RAB37	0.757449	5.83939	9.97193	0.00158945	0.0143557
SMAD9	-1.04354	2.54447	9.97076	0.00159046	0.0143557
KIT	-0.848247	3.96261	9.9696	0.00159146	0.0143557
QRSL1	0.337392	5.33871	9.96872	0.00159222	0.0143557
LOC107132617	0.869968	4.375	9.96014	0.00159966	0.0144112
RBM4B	-0.461355	6.44493	9.9588	0.00160082	0.0144112
SMS	0.488416	6.48656	9.9582	0.00160135	0.0144112
C10H15orf57	0.340108	6.16426	9.95555	0.00160366	0.014423
NUDT11	-1.47797	-0.0352818	9.94353	0.00161415	0.0145084
TLR4	0.695708	6.01656	9.93717	0.00161974	0.0145496
BRD8	-0.334358	7.14844	9.93448	0.00162211	0.0145619
PRICKLE3	0.506038	3.75817	9.93196	0.00162433	0.0145729
CDCA7L	-0.496014	5.42345	9.9215	0.0016336	0.0146469
SH3BGRL2	-1.51787	-0.369249	9.91934	0.00163551	0.014655
SERF2	0.654715	8.66712	9.9164	0.00163812	0.0146694
ZNF345	-0.726607	2.89743	9.91303	0.00164113	0.0146854
IRF3	0.413082	6.84638	9.91213	0.00164193	0.0146854
UQCR10	0.604495	4.92638	9.90915	0.00164459	0.0147001
LOC101904574	0.705246	3.39683	9.90599	0.00164742	0.0147163
FCRLA	-0.717232	5.13873	9.90096	0.00165193	0.0147476
SPATA7	-0.563543	4.68755	9.89826	0.00165435	0.0147601
SLC6A2	1.50375	1.043	9.8954	0.00165693	0.014774
ZNF287	-0.555397	4.34012	9.89258	0.00165947	0.0147876
LOC101901998	0.884755	1.87964	9.89089	0.00166099	0.01479
TARBP1	-0.427163	6.13658	9.89002	0.00166177	0.01479
SPSB2	0.695646	4.53167	9.88351	0.00166766	0.0148333
SLC25A27	0.537545	4.11149	9.87899	0.00167176	0.0148607
ST3GAL5	-0.38397	7.21587	9.87527	0.00167515	0.0148816
SPTLC2	0.505528	6.58605	9.85502	0.00169369	0.0150372
LOC104968494	0.578241	4.66114	9.84601	0.001702	0.0151018
PIP4K2C	-0.345137	6.10058	9.84295	0.00170484	0.0151177
YWHAG	0.394669	6.23475	9.84066	0.00170697	0.0151273
LOC104974755	-1.69859	-0.126769	9.83545	0.0017118	0.0151566
LOC100336949	-1.70527	-0.317968	9.83486	0.00171236	0.0151566
GRINA	0.51756	6.35704	9.83101	0.00171594	0.0151791
NKG7	0.934453	4.59018	9.82878	0.00171802	0.0151882
PCCA	0.492309	4.32745	9.81002	0.00173564	0.0153313
CDC7	-0.442653	5.3912	9.80929	0.00173632	0.0153313
LOC100296778	-1.31889	4.25216	9.80556	0.00173985	0.0153492
ITGB3	1.0565	8.16372	9.80443	0.00174092	0.0153492
SEPHS2	0.345677	6.80346	9.8038	0.00174151	0.0153492
ITGAD	-0.753785	4.05045	9.79253	0.00175223	0.0154343
MME	1.35065	1.06538	9.7727	0.00177122	0.0155853
SRGAP3	-0.940063	3.81495	9.77239	0.00177152	0.0155853
SUMF1	0.409894	5.26684	9.76358	0.00178003	0.0156507
SYNGR2	0.531282	7.11207	9.76027	0.00178324	0.0156694
TALDO1	0.592387	8.08866	9.75543	0.00178793	0.0157012
NONO	-0.363002	8.84932	9.75372	0.0017896	0.0157063
ABCG1	-0.632341	4.5512	9.75113	0.00179213	0.015719
HIST2H2BE	0.453353	7.41359	9.74961	0.00179361	0.0157225
PALM3	0.954788	2.48674	9.74494	0.00179817	0.015753
LOC104971676	-1.25829	-0.18359	9.74213	0.00180092	0.015764
CEP83	0.560943	4.19201	9.74097	0.00180206	0.015764
STOML1	0.883173	4.74534	9.74033	0.00180268	0.015764
C13H20orf27	0.415574	6.11502	9.73825	0.00180473	0.0157661
LOC104969735	-1.86998	-0.31097	9.73788	0.00180509	0.0157661
MMACHC	0.63324	2.04099	9.71775	0.00182497	0.0159301
SPIN4	-1.23508	0.719391	9.6999	0.00184278	0.0160638
LOC101905222	-1.46764	-0.125278	9.69907	0.00184362	0.0160638
RIDA	0.672776	7.65606	9.69853	0.00184416	0.0160638
ISM2	-1.67097	0.245216	9.69703	0.00184566	0.0160638
PNPO	0.551962	3.43226	9.69688	0.00184581	0.0160638
OST4	0.602577	5.90778	9.69422	0.00184849	0.0160774
TRIM58	1.0403	4.31864	9.68913	0.00185362	0.0161124
FRZB	-1.63879	0.710085	9.67411	0.00186882	0.0162334
HCCS	0.481503	3.42013	9.67318	0.00186978	0.0162334
SMIM3	0.432869	5.12679	9.66678	0.0018763	0.0162803
PRKCB	0.384574	8.4019	9.65948	0.00188377	0.0163354
LOC100848368	-0.8199	2.99185	9.65791	0.00188538	0.0163396
NCMAP	-0.736882	3.90747	9.65653	0.00188679	0.0163421
AARS	0.315372	6.60959	9.65529	0.00188807	0.0163434
STAC2	-1.11413	3.16058	9.64797	0.00189561	0.0163989
ABCG2	-0.614394	3.56631	9.64613	0.00189751	0.0164056
LOC101901926	-0.822748	3.08097	9.64477	0.00189891	0.0164079
TFPT	0.514422	4.47283	9.63922	0.00190467	0.0164478
RASD2	-1.01494	2.79838	9.63409	0.00190999	0.016484
LOC104975607	1.30115	1.82306	9.62341	0.00192113	0.0165703
TGFBR3	-0.508893	4.31002	9.61893	0.00192582	0.0166009
LOC101906317	-1.81749	5.37196	9.61352	0.0019315	0.0166272
HSPE1	0.524819	6.21337	9.61285	0.00193221	0.0166272
GFPT2	-2.05289	-0.761335	9.61276	0.0019323	0.0166272
ZDHHC2	1.04763	3.77954	9.59542	0.00195064	0.016775
LOC107132439	1.64173	6.24737	9.59305	0.00195315	0.0167793
GHSR	1.04999	2.41147	9.59277	0.00195345	0.0167793
ZNHIT3	-0.34735	5.76716	9.59126	0.00195506	0.0167821
CCDC157	-0.992459	0.937215	9.5903	0.00195608	0.0167821
ZYX	0.683416	9.25482	9.58526	0.00196145	0.0168182
MAP9	-0.631919	2.97029	9.57422	0.00197328	0.0169097
C13H20orf24	0.471742	5.92908	9.57307	0.00197452	0.0169103
FAM216A	-0.991444	1.69238	9.57169	0.00197601	0.0169131
CASP3	0.442177	4.47873	9.56111	0.00198743	0.0169935
NUP210L	0.705697	2.42056	9.56082	0.00198774	0.0169935
LOC101905381	-1.59921	0.208589	9.54617	0.00200367	0.0171071
SOS1	0.401381	5.77384	9.54577	0.0020041	0.0171071
MFSD13A	0.481977	4.35545	9.54535	0.00200456	0.0171071
FLYWCH1	-0.693501	3.43458	9.54213	0.00200809	0.0171271
PLP2	-0.463796	6.45446	9.53556	0.00201529	0.0171784
SLC22A4	0.753133	3.21768	9.53064	0.0020207	0.0172129
PRPSAP1	0.350126	5.10846	9.52931	0.00202216	0.0172129
ADORA2B	-0.349317	6.29376	9.52865	0.00202289	0.0172129
SGCB	-0.848004	1.75181	9.52387	0.00202817	0.0172477
MAGEE2	-0.727246	2.20114	9.52255	0.00202963	0.01725
ITGA2B	1.03822	6.39375	9.51867	0.00203392	0.0172764
TLE1	-0.719333	3.88204	9.51452	0.00203852	0.0173048
CLCN7	0.469529	6.6683	9.51351	0.00203964	0.0173048
SNTA1	1.17177	1.91729	9.50771	0.00204611	0.0173495
LOC104972724	-1.67663	0.594092	9.50622	0.00204777	0.0173534
CSGALNACT1	-0.574524	3.74542	9.50342	0.00205089	0.0173627
LOC100140121	-1.09423	0.428528	9.5031	0.00205125	0.0173627
JUN	0.512136	6.31026	9.49842	0.00205649	0.0173969
WSB2	0.334745	5.52813	9.48647	0.00206992	0.0175004
CACNA1B	2.3403	-0.378814	9.47736	0.00208023	0.0175773
STAT3	0.406504	7.63913	9.47565	0.00208217	0.0175835
LOC100138951	-1.15467	3.40449	9.46462	0.00209473	0.0176792
S100PBP	-0.397386	7.12949	9.46249	0.00209716	0.0176894
CHIC1	-0.754109	2.99955	9.46028	0.0020997	0.0177006
GRN	0.531584	7.98346	9.45711	0.00210332	0.0177209
CREBZF	-0.424913	7.24492	9.45037	0.00211106	0.0177757
SPRY2	-0.845705	2.89995	9.44908	0.00211255	0.0177779
SLC8B1	0.485993	6.84223	9.4436	0.00211888	0.0178209
UBE2D4	-0.373243	5.30102	9.44118	0.00212167	0.0178341
GOLM1	0.620051	4.58745	9.43847	0.0021248	0.017848
ARSK	-1.10621	0.771017	9.43668	0.00212689	0.017848
RNFT1	-0.38297	5.96985	9.43656	0.00212702	0.017848
JAML	-0.581136	7.79213	9.43052	0.00213403	0.0178896
C7H19orf66	0.567158	5.70903	9.42822	0.00213672	0.0178896
MT1E	1.18036	0.37176	9.42759	0.00213745	0.0178896
DNAJC21	0.402096	5.2022	9.4272	0.0021379	0.0178896
PGRMC1	0.657472	6.27333	9.42683	0.00213834	0.0178896
GNA12	0.621227	4.01148	9.42494	0.00214054	0.0178896
PRLR	-1.12935	0.624415	9.4249	0.00214059	0.0178896
SEC11A	0.40173	6.07209	9.41425	0.00215306	0.0179749
TIGAR	0.603497	2.77681	9.41407	0.00215327	0.0179749
RRAGB	-0.438597	4.61193	9.40834	0.00216	0.0180207
BBIP1	-0.595231	3.43108	9.40697	0.00216163	0.0180239
LOC107132762	-2.70019	1.79411	9.39783	0.00217243	0.0180926
METRNL	0.624389	4.92345	9.39718	0.00217319	0.0180926
ZCCHC2	0.667788	3.74273	9.39684	0.0021736	0.0180926
MRPL33	0.465469	4.22647	9.38332	0.00218968	0.0182116
NLRC5	0.469327	8.48306	9.38272	0.00219041	0.0182116
LOC101905770	-1.03355	1.02454	9.38162	0.00219172	0.0182121
ZSWIM5	-1.25793	0.928297	9.37777	0.00219633	0.0182333
SRXN1	1.14077	6.92463	9.37738	0.00219679	0.0182333
FGL2	-0.598283	8.81565	9.37382	0.00220106	0.0182584
PGAM5	0.307275	5.84592	9.3651	0.00221156	0.018335
ANAPC5	-0.340952	5.86784	9.36303	0.00221406	0.0183452
UCP2	-0.519973	9.05997	9.35893	0.00221902	0.0183758
HPCAL1	0.474186	4.32683	9.35574	0.00222289	0.0183974
SCN2B	-1.68538	0.831092	9.35274	0.00222652	0.018417
GTPBP8	-0.573686	5.25034	9.35152	0.002228	0.0184187
LOC520518	0.584901	2.70668	9.34698	0.00223353	0.0184436
LOC786126	1.79277	2.89957	9.34697	0.00223355	0.0184436
OMG	-0.506544	4.04886	9.34481	0.00223618	0.0184549
MON2	-0.439129	6.19354	9.3405	0.00224144	0.0184878
JAM2	2.53413	0.23258	9.3365	0.00224634	0.0185176
IL10RB	-0.427599	6.93037	9.32699	0.00225803	0.0186035
ZNF512	-0.367828	6.42693	9.3231	0.00226282	0.0186324
HSPD1	0.360792	7.43273	9.32072	0.00226577	0.0186461
RP9	-0.463613	4.96277	9.31947	0.00226732	0.0186483
GATA2	-1.06487	3.66383	9.31194	0.00227665	0.0187137
TMEM198	-1.41406	0.0715095	9.31098	0.00227785	0.0187137
LOC101903326	-0.865177	1.81817	9.30652	0.00228339	0.0187486
LOC781584	-1.51972	0.301754	9.30342	0.00228727	0.0187698
IMMP1L	-0.441732	5.88644	9.30212	0.00228889	0.0187726
NECAB2	-1.10164	2.04933	9.29094	0.0023029	0.0188767
CARD10	1.28787	2.46024	9.28878	0.00230562	0.0188884
FAM25A	-1.15568	0.645145	9.28216	0.00231396	0.018946
CXCR6	0.616549	4.80775	9.27633	0.00232134	0.0189957
LOC101907335	-0.927052	4.54281	9.25887	0.00234358	0.0191588
PRPF39	-0.432207	6.9154	9.25861	0.00234391	0.0191588
NUDT3	-0.608549	8.14384	9.25358	0.00235036	0.0192008
CHPF2	-0.46283	4.75572	9.24779	0.0023578	0.0192508
FBXL4	-0.469925	3.51578	9.24334	0.00236353	0.0192772
AKTIP	-0.448042	4.52715	9.24322	0.00236369	0.0192772
ATG14	-0.506643	4.45908	9.24099	0.00236657	0.0192898
ZSCAN30	-0.924149	1.46831	9.23962	0.00236834	0.0192934
LOC101902469	-0.742254	2.7256	9.23715	0.00237153	0.0193086
LIX1L	-0.439694	4.16806	9.23591	0.00237314	0.0193108
LOC100847256	1.17604	1.88975	9.22272	0.0023903	0.0194396
MGME1	-0.534725	4.08334	9.22129	0.00239216	0.0194439
GLIPR1	-0.58993	6.34281	9.21573	0.00239945	0.0194654
LOC104973119	1.51222	-0.229273	9.21463	0.00240089	0.0194654
RBPMS	1.20589	3.72855	9.21434	0.00240127	0.0194654
TNFRSF1B	0.549397	7.95004	9.21427	0.00240136	0.0194654
ATP6V1H	0.362929	5.28262	9.21415	0.00240151	0.0194654
CCND3	-0.382874	8.66135	9.21147	0.00240504	0.0194767
MSMO1	0.395327	6.12232	9.21105	0.00240559	0.0194767
LTC4S	1.90778	3.42547	9.20776	0.00240992	0.0195009
CD44	-0.388452	7.79012	9.2013	0.00241844	0.0195589
TMCO1	0.331493	5.20802	9.19632	0.00242502	0.0196012
ATP7A	0.451815	6.74891	9.19174	0.0024311	0.0196322
SLC22A23	1.11711	2.15905	9.19139	0.00243156	0.0196322
GATA3	-0.658431	6.29286	9.18883	0.00243496	0.0196488
TLR7	-0.442665	6.03411	9.18297	0.00244278	0.019696
KDM1B	0.392355	6.41285	9.18241	0.00244352	0.019696
ANKRD9	1.09967	0.33058	9.16544	0.00246629	0.0198583
LOC100847554	-1.16237	1.52319	9.16536	0.0024664	0.0198583
ADCY3	1.2614	1.0931	9.1638	0.0024685	0.0198642
PRSS45	-1.77997	0.340242	9.15751	0.002477	0.0199216
RASGRP4	-0.480652	6.27154	9.15374	0.0024821	0.0199353
MTM1	0.498006	3.93719	9.15357	0.00248233	0.0199353
FKBP9	-1.07318	0.585513	9.15231	0.00248404	0.0199353
LOC107131209	1.19698	1.17287	9.1522	0.0024842	0.0199353
IFIH1	0.776266	6.87602	9.14465	0.00249446	0.0200067
FHL2	-0.496263	4.47682	9.13802	0.00250352	0.020059
SMIM15	0.400544	5.57315	9.1369	0.00250505	0.020059
CMTR2	0.448686	4.74141	9.13522	0.00250735	0.020059
IL17RA	0.353909	6.46497	9.13441	0.00250847	0.020059
RELB	0.392412	5.21414	9.13403	0.00250899	0.020059
XPO6	-0.46325	8.01637	9.13382	0.00250927	0.020059
ZNF154	-0.598913	4.3406	9.11795	0.00253113	0.0202132
TCP11L2	-0.431925	7.74361	9.1178	0.00253134	0.0202132
LOC505972	1.41969	0.685379	9.11644	0.00253322	0.0202171
RNF115	0.343143	5.15041	9.11418	0.00253636	0.020231
TPP1	0.598579	4.67378	9.11298	0.00253802	0.0202331
RNF14	0.355164	5.52902	9.11181	0.00253964	0.0202349
LOC107132967	-0.598271	8.28209	9.10873	0.00254393	0.020258
SVIP	-1.99821	2.7953	9.10507	0.00254902	0.0202874
CASP7	0.589372	5.56742	9.1014	0.00255414	0.0203062
KAT2A	0.418527	4.8142	9.10137	0.00255418	0.0203062
TREM1	0.81825	5.6465	9.09911	0.00255734	0.0203202
SLC31A1	0.474673	4.59002	9.09553	0.00256235	0.0203484
LOC101903400	1.7495	-1.08064	9.09457	0.00256369	0.0203484
SMIM10L1	0.594064	6.86482	9.08746	0.00257368	0.0204165
LOC787405	-1.27408	1.78034	9.08353	0.00257922	0.0204435
SUSD1	0.457945	5.77908	9.08305	0.00257989	0.0204435
LOC104968439	-2.02279	1.01713	9.08035	0.00258371	0.0204626
IER3	0.817146	3.24154	9.07761	0.00258758	0.0204821
LOC104973104	1.84507	1.25141	9.07294	0.0025942	0.0205192
KIF1B	0.472894	5.16388	9.0723	0.0025951	0.0205192
LOC104968408	-1.0787	0.856992	9.06953	0.00259904	0.0205392
PLEKHA1	-0.641949	7.23783	9.06688	0.0026028	0.0205577
TH	-1.08783	1.75055	9.06311	0.00260818	0.020589
AOX1	-6.12446	0.727202	9.05807	0.00261537	0.0206346
NRIP3	-1.36621	3.2246	9.0559	0.00261849	0.020648
LOC107132460	-3.51976	-0.302769	9.05379	0.0026215	0.0206507
YDJC	0.989581	0.894134	9.05367	0.00262168	0.0206507
CD3EAP	0.65089	2.99865	9.05179	0.00262437	0.0206607
CCR6	-0.494946	3.98222	9.04913	0.00262819	0.0206796
TPM4	0.388583	6.78788	9.04648	0.00263201	0.0206984
SLCO2B1	2.72464	-1.09218	9.04174	0.00263884	0.0207409
ZCWPW1	-0.671127	3.59274	9.03616	0.00264691	0.0207931
LOC784451	-0.396761	6.26517	9.01398	0.00267922	0.0210355
GFRA4	-1.11288	0.429219	8.9929	0.0027103	0.021268
LOC101905779	-0.978661	1.38539	8.99173	0.00271205	0.0212702
LOC100335514	-3.42173	-0.185285	8.9906	0.00271372	0.0212719
VWF	1.47588	5.99043	8.98923	0.00271575	0.0212763
RAP1GAP	0.636249	4.26821	8.98809	0.00271745	0.0212782
EXOSC10	-0.331689	6.32091	8.98706	0.00271898	0.0212787
CCR3	1.0845	6.03808	8.98441	0.00272293	0.0212981
LOC101902869	-1.26967	0.567158	8.98249	0.00272579	0.021309
RHBDF1	1.26321	-0.209397	8.97808	0.00273238	0.021349
ADCY6	1.28311	-0.442209	8.96152	0.00275725	0.0215318
LOC100297099	-2.12181	-0.740028	8.95675	0.00276446	0.0215765
CCNG2	-0.429004	5.34849	8.95093	0.00277329	0.0216337
DHX34	-0.515939	4.84385	8.9458	0.00278108	0.0216828
ZNF135	-0.771006	1.56653	8.93938	0.00279087	0.0217475
PM20D2	-1.13267	3.07772	8.93673	0.00279493	0.0217675
ZC3H6	-0.663569	3.28599	8.93537	0.002797	0.021772
GPX4	0.592325	5.00352	8.93241	0.00280154	0.0217956
XRRA1	-0.793585	1.33221	8.93078	0.00280404	0.0218034
GLIS3	1.36031	0.495323	8.92839	0.00280771	0.0218202
NUDT4	-0.35472	5.50098	8.92417	0.00281422	0.0218591
VCPIP1	0.561706	6.97132	8.92297	0.00281606	0.0218617
ATP13A3	0.734135	5.8329	8.92129	0.00281866	0.0218702
PNPLA6	0.397266	6.02229	8.91766	0.00282426	0.0219019
P2RY12	-1.47956	5.5386	8.91532	0.00282788	0.0219173
MEX3B	-0.765472	2.27227	8.91443	0.00282926	0.0219173
ARHGAP28	1.42827	1.5219	8.91126	0.00283418	0.0219437
GSS	0.476339	3.94459	8.89284	0.00286291	0.0221543
FAM50A	0.306654	6.28254	8.87734	0.00288733	0.0223314
F12	-0.635924	2.16706	8.87462	0.00289162	0.0223528
PPP1R16A	-1.07761	1.19555	8.86914	0.00290032	0.0224081
ADAR	0.62543	7.56965	8.86453	0.00290765	0.0224528
TCIRG1	0.516238	7.082	8.86354	0.00290923	0.022453
DBNDD1	-0.793249	1.87664	8.86002	0.00291485	0.0224819
LOC107131359	1.19086	0.322561	8.85925	0.00291607	0.0224819
EPN1	0.455118	6.03358	8.85233	0.00292715	0.0225554
MRPL44	0.424171	4.54603	8.84951	0.00293168	0.0225783
IL3RA	1.00832	3.08881	8.84764	0.00293467	0.0225894
LOC107131738	-1.14433	3.80262	8.84082	0.00294567	0.022662
ZNF462	-0.803813	4.3181	8.82231	0.0029757	0.0228809
RMND5B	-0.334223	6.25018	8.81899	0.00298111	0.0229104
CCDC15	-0.369643	5.72251	8.81778	0.0029831	0.0229135
MB21D2	-0.592511	4.10831	8.8036	0.00300637	0.0230801
TUBB1	1.16836	10.422	8.80247	0.00300823	0.0230821
DDB2	-0.375405	6.08768	8.79689	0.00301745	0.0231407
ALS2CR12	1.05258	1.51165	8.79124	0.00302681	0.0232002
MVB12B	-0.497393	5.14407	8.78763	0.0030328	0.0232339
LOC510185	0.974845	2.25284	8.78531	0.00303665	0.0232511
PRKCD	0.456666	6.55303	8.7779	0.00304903	0.0233336
CLU	1.54607	6.96605	8.77308	0.00305709	0.023383
RELT	0.836999	5.49378	8.77151	0.00305972	0.0233904
LEPROTL1	-0.4712	6.39251	8.7697	0.00306275	0.0233904
REXO2	0.465147	4.82645	8.76962	0.0030629	0.0233904
SP6	1.26157	-0.272723	8.75796	0.00308253	0.023523
EPB41L1	-0.84057	1.64791	8.75739	0.0030835	0.023523
TCN1	1.09964	6.12726	8.75533	0.00308699	0.0235373
LOC508858	1.69772	2.8665	8.74921	0.00309737	0.023604
PRODH	0.411668	5.63674	8.74116	0.00311106	0.023696
WDR41	-0.435796	6.30069	8.7389	0.00311492	0.0237129
GRIN3A	0.924075	2.98051	8.73496	0.00312166	0.0237449
2019-03-03	0.91071	0.815783	8.73453	0.00312239	0.0237449
EPC1	-0.292189	6.87677	8.72938	0.00313122	0.0237996
SBK1	-0.685464	2.49451	8.72782	0.00313391	0.0238034
C7H5orf15	0.359441	6.3376	8.72719	0.003135	0.0238034
LOC104975742	1.75305	-0.130381	8.72464	0.00313939	0.0238243
HSDL2	0.341808	5.208	8.7228	0.00314255	0.0238358
SURF4	0.306807	6.27059	8.70931	0.00316588	0.0240002
ZNF354C	-0.975856	0.899173	8.70804	0.0031681	0.0240045
GIN1	-0.452765	3.98411	8.70549	0.00317253	0.0240256
ZNF862	0.405779	4.54977	8.69495	0.00319094	0.0241523
CTIF	0.618249	4.38884	8.6899	0.00319979	0.0242067
BLOC1S5	0.310543	5.18887	8.68338	0.00321124	0.0242807
DGKE	-0.436406	4.79872	8.68169	0.00321423	0.0242907
VAMP1	-0.589696	3.7688	8.67093	0.00323326	0.0244218
ZBTB7B	0.44922	6.65388	8.66957	0.00323568	0.0244274
SYNPO2	1.13546	3.9097	8.66455	0.0032446	0.024482
EMC3	0.424793	6.81028	8.66342	0.00324662	0.0244825
NAMPT	0.441901	5.82739	8.66249	0.00324827	0.0244825
LOC104976233	-0.87046	3.56813	8.66168	0.00324972	0.0244825
GAREM1	-0.883497	2.15112	8.66014	0.00325246	0.0244904
LOC104973929	-2.09293	-0.635076	8.65596	0.00325993	0.0245307
NPTX1	1.8369	-0.957253	8.65485	0.00326192	0.0245307
WNK2	0.836852	1.87131	8.65432	0.00326287	0.0245307
LHPP	0.559221	4.64579	8.65221	0.00326665	0.0245355
BLM	-0.415536	4.3713	8.6513	0.00326827	0.0245355
LOC787554	-0.40726	5.9059	8.65113	0.00326858	0.0245355
ECM2	-1.07727	0.885376	8.64081	0.00328715	0.0246621
CCL8	2.09454	-1.38574	8.6394	0.00328969	0.0246634
TEF	-0.450131	4.36603	8.63857	0.00329119	0.0246634
RAD9B	-0.876197	1.03143	8.63711	0.00329384	0.0246634
DHX57	-0.459696	5.5899	8.63665	0.00329466	0.0246634
LOC534913	-0.658694	3.487	8.63602	0.00329581	0.0246634
POC5	-0.399044	4.60219	8.63358	0.00330022	0.0246837
ADA	0.67439	5.07224	8.63052	0.00330577	0.0247105
PHKA1	0.444659	4.75689	8.62955	0.00330753	0.0247105
LOC525286	-1.4693	-0.273259	8.62879	0.00330891	0.0247105
NXPE3	-0.395722	6.20077	8.62252	0.00332032	0.024783
RAB32	0.564946	4.90461	8.61876	0.00332719	0.0248215
SAC3D1	0.7415	1.85807	8.61774	0.00332905	0.0248226
STRIP2	0.984569	4.78596	8.61224	0.00333911	0.0248709
ADCYAP1R1	-0.471973	6.05743	8.61124	0.00334094	0.0248709
SQRDL	0.432822	7.54978	8.61083	0.0033417	0.0248709
LOC507756	-1.30084	0.760668	8.61046	0.00334238	0.0248709
LOC107131168	-0.488794	6.39059	8.606	0.00335058	0.0249068
C14H8orf76	-0.373126	4.58358	8.60527	0.00335191	0.0249068
CTSA	0.416382	6.8241	8.6048	0.00335277	0.0249068
RGS3	-0.402156	6.12782	8.60411	0.00335406	0.0249068
MTURN	0.744456	6.97117	8.59236	0.00337576	0.0250552
ASCL2	1.59927	-0.177975	8.58091	0.00339706	0.0252002
RBM38	0.414577	6.48355	8.57919	0.00340026	0.0252002
CAPN3	-1.08489	2.28992	8.57906	0.00340051	0.0252002
ANKRD26	-0.469221	4.48418	8.57342	0.00341105	0.0252654
SLC35G1	0.48443	4.26369	8.57152	0.00341461	0.0252789
UBASH3B	-0.579846	4.17138	8.57017	0.00341716	0.0252849
CLEC10A	1.5745	-0.0195493	8.56908	0.00341921	0.0252871
LMBRD1	0.357131	5.32237	8.56774	0.00342172	0.0252929
PARP9	0.504329	6.78864	8.56561	0.00342572	0.025294
DDX19B	0.355637	5.82296	8.56554	0.00342585	0.025294
ZBTB5	-0.459658	3.72507	8.56424	0.0034283	0.025294
IL16	-0.315873	7.15084	8.56395	0.00342884	0.025294
ZDHHC14	0.639521	3.89631	8.55283	0.00344985	0.0254361
GAPT	-0.622021	6.17961	8.54774	0.00345952	0.0254875
DOCK9	0.438396	6.02207	8.54731	0.00346034	0.0254875
SREBF1	0.482382	5.50531	8.54236	0.00346976	0.025544
IFIT5	0.983418	6.49942	8.54102	0.00347232	0.0255498
ATP6V0E1	0.519048	7.40976	8.53708	0.00347984	0.0255922
LOC107131558	1.63261	0.686191	8.53418	0.00348538	0.02562
PLEKHA5	0.753602	3.1304	8.53176	0.00349002	0.0256412
PPP1R9A	0.805222	2.93825	8.52996	0.00349347	0.0256535
LOC101906086	-0.803111	1.80719	8.52902	0.00349528	0.0256538
LPIN2	0.374455	6.60417	8.52765	0.00349791	0.0256601
USP31	0.455269	4.01454	8.5264	0.00350032	0.0256649
CDCA7	-0.362317	7.54705	8.51599	0.00352039	0.025799
NKAIN3	1.86409	-0.866501	8.50904	0.00353386	0.0258847
LOC101907707	-1.3809	1.68058	8.50577	0.00354023	0.0259182
SNX24	0.663715	3.62809	8.50303	0.00354556	0.0259442
LOC101905239	-1.27527	3.69387	8.50152	0.00354851	0.0259444
SLC39A1	0.401605	5.30453	8.50118	0.00354916	0.0259444
ATG12	0.328555	5.54586	8.49725	0.00355684	0.0259875
TLR8	0.719381	6.78596	8.49386	0.00356346	0.0260228
TOMM40L	0.528831	3.62721	8.48893	0.00357315	0.0260804
BSN	0.907445	1.19203	8.4877	0.00357556	0.0260849
FUK	0.409543	4.85318	8.48261	0.00358558	0.0261449
ARRDC4	0.727031	6.0046	8.48008	0.00359055	0.0261581
FXYD7	-0.943239	1.50041	8.47986	0.003591	0.0261581
TRIM65	0.406551	5.53197	8.47365	0.00360329	0.0262345
PTPRR	0.837044	2.60201	8.46894	0.00361262	0.0262695
LOC101903997	-1.0953	0.582738	8.46882	0.00361286	0.0262695
ATP5J2	0.55739	5.74147	8.46848	0.00361352	0.0262695
F11R	1.18652	5.55261	8.4673	0.00361589	0.0262735
[truncated: 489 more rows]

## Sheet: SevVsCont_wk10DE
genes	logFC	logCPM	LR	PValue	FDR
SYT4	2.79541	2.99095	92.7419	5.95787e-22	8.6538e-18
FAR2	1.91063	3.41988	87.8575	7.03451e-21	5.10881e-17
CFI	3.23623	2.71106	86.6796	1.27604e-20	6.17816e-17
P2RY6	2.34515	3.74145	76.7915	1.89993e-18	6.89911e-15
ENO3	1.87466	5.13895	68.6779	1.15934e-16	3.30094e-13
NFE2L3	1.44681	5.68769	68.3579	1.36355e-16	3.30094e-13
P2RY1	2.0552	5.10082	67.2777	2.35835e-16	4.7571e-13
CXCL10	2.51914	3.92344	67.0702	2.62009e-16	4.7571e-13
FGF11	-3.06913	0.912154	65.9937	4.52373e-16	7.3008e-13
CD300LB	1.97678	4.5772	61.1829	5.20108e-15	7.55456e-12
SCIMP	1.34688	5.65702	59.192	1.43015e-14	1.88844e-11
STEAP3	1.59654	4.08373	57.8637	2.80917e-14	3.40027e-11
ATP1A1	1.06762	7.65232	55.9916	7.27799e-14	8.13176e-11
CD86	1.26533	5.91524	55.5881	8.9362e-14	9.27131e-11
TXNDC16	1.88129	2.94955	54.5239	1.53567e-13	1.40338e-10
ANXA3	1.43561	7.86388	54.5109	1.54589e-13	1.40338e-10
DCHS1	-1.95986	2.52957	53.8786	2.13272e-13	1.82222e-10
MAFB	1.43783	5.877	52.9942	3.34532e-13	2.5691e-10
CTTNBP2NL	2.26092	3.1699	52.9853	3.36061e-13	2.5691e-10
ATP6V1B2	0.966675	7.13974	52.8253	3.64581e-13	2.64777e-10
LDLRAD3	1.93392	3.1723	52.1995	5.0138e-13	3.32952e-10
MAP2	1.87616	5.09855	52.1881	5.043e-13	3.32952e-10
NUPR1	3.43561	4.53341	51.6348	6.68466e-13	4.22151e-10
ACVRL1	1.63213	5.55037	51.4453	7.36207e-13	4.45559e-10
TSPAN33	1.9318	3.1196	51.352	7.72052e-13	4.48562e-10
WC1.3	-1.86963	8.18026	51.0854	8.8433e-13	4.77419e-10
OPTN	1.07419	5.41104	51.0785	8.87457e-13	4.77419e-10
RAB7B	2.33117	4.22062	50.635	1.11241e-12	5.77063e-10
DAB2	-3.53763	1.43148	49.6148	1.87093e-12	9.37078e-10
CCR2	1.20774	6.88104	47.1997	6.41106e-12	3.00805e-09
LOC507055	1.3678	7.65044	47.1551	6.55852e-12	3.00805e-09
LAP3	1.70618	7.97945	47.1348	6.62702e-12	3.00805e-09
COL18A1	-1.71737	5.38419	46.7598	8.02439e-12	3.49544e-09
TNFAIP8L3	3.51881	0.125091	46.7216	8.18211e-12	3.49544e-09
STX2	1.30259	6.2768	46.3177	1.00549e-11	4.08947e-09
C16H1orf115	2.29914	4.32313	46.3021	1.01357e-11	4.08947e-09
PECAM1	1.21954	5.35335	44.5924	2.42629e-11	9.52484e-09
MTHFD2	0.844678	4.7691	44.5322	2.50205e-11	9.56374e-09
C8H9orf72	1.06061	5.02758	44.4576	2.59932e-11	9.6808e-09
MMP14	3.4083	-0.0262498	44.1044	3.11322e-11	1.13049e-08
SNX10	1.54524	7.94015	43.6066	4.0148e-11	1.42232e-08
LOC107132962	1.99382	3.19799	43.4868	4.26818e-11	1.47608e-08
MYOF	1.74917	5.69969	43.3351	4.61226e-11	1.55293e-08
KYNU	1.16479	5.82489	43.2965	4.70422e-11	1.55293e-08
HK2	1.2169	4.68101	43.204	4.93202e-11	1.59195e-08
STXBP1	3.22415	1.46895	42.8823	5.81329e-11	1.82478e-08
TLR5	2.09913	2.93102	42.8518	5.90463e-11	1.82478e-08
CKB	1.65991	5.67745	42.7194	6.31826e-11	1.91193e-08
SLC34A3	-1.96828	1.66535	41.8939	9.63607e-11	2.85641e-08
LOC521214	2.43453	1.80373	41.8002	1.01094e-10	2.93679e-08
TMC1	2.77785	1.7069	41.4077	1.23568e-10	3.51925e-08
ARHGAP32	3.57462	0.140884	40.882	1.617e-10	4.5167e-08
MAPK12	4.77609	-1.00068	40.4728	1.99372e-10	5.46391e-08
TNFSF9	1.41125	2.86676	40.3552	2.11743e-10	5.69548e-08
LOC101905590	1.45865	2.6459	39.1449	3.93497e-10	1.03919e-07
TMEM51	2.35768	3.01177	38.9522	4.34301e-10	1.12647e-07
LOC107131142	1.90919	3.26984	38.6504	5.06929e-10	1.26231e-07
NR1H3	1.51049	4.81239	38.648	5.07548e-10	1.26231e-07
ZBP1	1.61682	6.23652	38.5999	5.20204e-10	1.26231e-07
CTSZ	1.16289	7.35205	38.5953	5.21435e-10	1.26231e-07
LOC526745	3.57705	-0.73707	38.4319	5.66989e-10	1.35008e-07
ASAH1	0.83001	6.6006	38.3615	5.87809e-10	1.37708e-07
LOC513659	1.87991	5.96753	37.9844	7.13116e-10	1.64413e-07
CYFIP1	1.11517	5.58066	37.7574	8.01124e-10	1.81818e-07
FKBP15	0.6517	6.4558	37.6903	8.2915e-10	1.85283e-07
IL27	1.92751	2.08556	37.5484	8.91741e-10	1.96251e-07
WARS	1.04804	8.26683	37.1506	1.0935e-09	2.3706e-07
TBC1D9	1.44455	5.38881	37.0566	1.14751e-09	2.45111e-07
LY86	0.947552	6.9696	37.0069	1.17712e-09	2.47793e-07
ACP2	1.03498	6.09909	36.9185	1.23172e-09	2.55582e-07
DBN1	-1.23202	4.28483	36.6512	1.41271e-09	2.89008e-07
SOX4	-1.1832	4.2698	36.6112	1.44199e-09	2.90901e-07
C3AR1	1.96716	3.53767	36.4638	1.55531e-09	3.09463e-07
LOC100335205	-1.22724	7.90451	36.4218	1.58912e-09	3.11919e-07
LOC100300760	-1.92075	3.09061	36.335	1.66157e-09	3.21791e-07
ANKRD31	-2.71924	4.04102	36.2089	1.77262e-09	3.3878e-07
LOC617785	1.71546	4.62017	36.0728	1.90084e-09	3.58568e-07
ERO1A	0.771212	5.98661	35.9603	2.01376e-09	3.74998e-07
ITGA5	-0.934449	5.85584	35.8276	2.15577e-09	3.94766e-07
GJA10	2.66129	3.49438	35.8109	2.17427e-09	3.94766e-07
ADGRL1	-1.30558	4.77829	35.6425	2.37053e-09	4.25086e-07
ACSL5	0.800757	7.47863	35.331	2.78171e-09	4.92736e-07
PILRA	1.06038	7.22106	35.1338	3.0781e-09	5.38667e-07
LOC508153	0.657362	6.91662	34.7982	3.65717e-09	6.32386e-07
CD180	1.26217	5.48512	34.4222	4.4364e-09	7.58103e-07
BLK	-1.3254	7.70988	34.316	4.68518e-09	7.91304e-07
LOC104975694	-1.22245	5.2632	34.1475	5.10892e-09	8.52954e-07
CD72	0.805236	5.14914	34.1248	5.16879e-09	8.53144e-07
PPARGC1B	1.24197	4.64334	33.9616	5.62102e-09	9.07432e-07
HES4	2.385	4.05608	33.9611	5.62264e-09	9.07432e-07
MVB12B	-0.982827	5.14407	33.8977	5.80884e-09	9.2718e-07
CLIC4	0.986904	5.47978	33.6016	6.76387e-09	1.06788e-06
IL7	1.23023	2.9561	33.4768	7.21201e-09	1.12182e-06
GNB4	1.33225	4.72125	33.4512	7.30764e-09	1.12182e-06
SVIL	-0.831858	5.86594	33.4433	7.33722e-09	1.12182e-06
SLC46A2	1.19893	5.69421	33.4112	7.45931e-09	1.12861e-06
JAM3	-1.47861	3.54396	33.2033	8.30089e-09	1.24299e-06
LOC789229	-0.950477	6.67248	33.0414	9.02187e-09	1.33717e-06
MOCOS	1.80738	4.03833	32.8287	1.00647e-08	1.47666e-06
LOC100847159	-1.49544	4.85891	32.7646	1.04024e-08	1.50726e-06
ATP6V1A	0.72262	6.81926	32.75	1.04808e-08	1.50726e-06
TFEC	1.27428	5.50019	32.7156	1.06676e-08	1.51909e-06
EPHX1	-1.22416	4.67909	32.6299	1.11486e-08	1.57217e-06
GSR	0.844384	5.67118	32.3844	1.26499e-08	1.76673e-06
SLC6A4	2.35648	5.35671	32.2336	1.36708e-08	1.87386e-06
SKAP2	1.02328	7.51905	32.233	1.3675e-08	1.87386e-06
AGMAT	1.6482	3.37935	32.1531	1.42489e-08	1.92703e-06
AIF1	1.65024	7.23734	32.1423	1.43283e-08	1.92703e-06
WC-7	-1.65522	5.60455	31.9013	1.62208e-08	2.15216e-06
FXYD7	-1.77825	1.50041	31.892	1.62986e-08	2.15216e-06
CCR5	1.51146	3.28444	31.6008	1.89347e-08	2.47772e-06
MPEG1	1.01138	8.46091	31.5789	1.91498e-08	2.48349e-06
PLXNB1	-1.36834	2.63647	31.4531	2.0432e-08	2.62632e-06
PTPRS	-1.06848	3.8905	31.1768	2.35561e-08	3.00133e-06
TMBIM1	1.04486	5.5828	31.1426	2.39754e-08	3.02819e-06
SLC16A1	0.759864	5.69514	31.1019	2.44828e-08	3.06563e-06
HMGCS1	0.731977	6.75879	31.0823	2.47313e-08	3.07028e-06
PCYT1A	0.667606	5.91768	31.0579	2.50444e-08	3.0828e-06
PSAP	1.00284	10.5149	30.9093	2.70371e-08	3.30012e-06
NAALADL1	-1.98466	1.68913	30.8303	2.81603e-08	3.40857e-06
CYBB	1.19566	8.77353	30.7639	2.91405e-08	3.49807e-06
TIMP2	1.05977	6.54661	30.5858	3.1943e-08	3.80305e-06
CROT	1.4517	4.19172	30.4444	3.4358e-08	4.05732e-06
TPC3	2.33525	4.78547	30.3165	3.66992e-08	4.2987e-06
LOC104975876	3.19556	-0.618777	30.2997	3.7019e-08	4.2987e-06
MBOAT1	0.588944	6.21275	30.2855	3.729e-08	4.2987e-06
LOC512286	1.12614	6.02479	30.2064	3.88432e-08	4.4425e-06
PNP	1.14669	7.68997	30.1284	4.04373e-08	4.58868e-06
SOX13	-1.36232	7.19278	30.1012	4.10086e-08	4.61744e-06
GATA6	2.38562	0.316815	29.9778	4.37014e-08	4.88279e-06
COX7C	1.20002	6.06884	29.9574	4.41643e-08	4.89684e-06
SORBS3	1.52689	2.33708	29.9086	4.52911e-08	4.98373e-06
ARHGAP5	1.34964	3.276	29.7091	5.01978e-08	5.48213e-06
MAPK11	3.20691	-0.57625	29.5524	5.44244e-08	5.89936e-06
C1R	2.65628	5.57883	29.4201	5.82687e-08	6.26928e-06
SLC12A7	1.32961	6.70956	29.3803	5.94796e-08	6.35251e-06
CTSS	1.10517	9.3897	29.2251	6.44387e-08	6.82705e-06
PTPRO	2.05235	1.90014	29.2124	6.48628e-08	6.82705e-06
LOC100337081	0.960425	5.48973	29.1622	6.65645e-08	6.95575e-06
LOC751804	-1.32871	8.00067	29.0138	7.18632e-08	7.45581e-06
EMID1	-1.39503	4.90315	28.9636	7.37498e-08	7.59727e-06
LOC100847951	-1.95477	3.55417	28.8859	7.67712e-08	7.81694e-06
MAPKAPK3	0.952525	5.72089	28.8811	7.69585e-08	7.81694e-06
CD7	-1.13519	4.91677	28.8126	7.97318e-08	8.04239e-06
PYGM	-1.54277	4.02746	28.7851	8.08688e-08	8.10083e-06
TICAM2	0.694692	4.92053	28.6855	8.51387e-08	8.46447e-06
TBC1D8	1.17899	6.51691	28.6736	8.56645e-08	8.46447e-06
DHRS4	1.03583	4.42294	28.607	8.86594e-08	8.70121e-06
IL17RC	1.29946	3.18294	28.542	9.16891e-08	8.93815e-06
DENND2A	2.69682	3.15698	28.4796	9.46906e-08	9.16921e-06
GPBAR1	1.92038	3.29407	28.4213	9.75869e-08	9.38708e-06
LOC104971180	2.05127	1.26555	28.3891	9.92217e-08	9.48154e-06
ID1	2.53361	1.5097	28.319	1.02883e-07	9.76717e-06
LOC511531	1.96045	7.05123	28.1247	1.13745e-07	1.07282e-05
MAGED4B	-1.02761	4.54083	28.0652	1.17294e-07	1.09916e-05
LOC100337090	-1.45539	4.73773	28.0152	1.20368e-07	1.12074e-05
HIST1H2BD	1.09121	4.14601	27.922	1.26303e-07	1.16577e-05
CXCL16	1.14058	4.29878	27.9143	1.2681e-07	1.16577e-05
ACE	2.25151	2.49443	27.8384	1.3188e-07	1.20476e-05
FAM188A	2.18998	9.4107	27.7181	1.40344e-07	1.27406e-05
SH2D1B	1.56103	4.21575	27.6261	1.47177e-07	1.32779e-05
C3H1orf54	1.39931	2.76972	27.4366	1.62329e-07	1.45421e-05
DRAM2	0.650716	6.30551	27.4264	1.63192e-07	1.45421e-05
CCL19	2.7009	-1.08467	27.3206	1.72363e-07	1.51666e-05
GRAMD1C	0.985601	5.25024	27.3205	1.72372e-07	1.51666e-05
MITF	0.961989	5.36602	27.3098	1.73333e-07	1.51666e-05
CD276	-1.53803	3.23953	27.211	1.82413e-07	1.58656e-05
TRPC3	2.30718	0.141559	27.192	1.84216e-07	1.5927e-05
S1PR1	-0.690254	7.82709	27.0951	1.93685e-07	1.66466e-05
TNFSF13B	1.57037	1.4966	26.9788	2.05697e-07	1.7575e-05
STK3	0.920119	4.05171	26.8988	2.14389e-07	1.82105e-05
SPG20	1.32779	3.58964	26.8189	2.23444e-07	1.88693e-05
FDFT1	0.622684	6.47204	26.7867	2.27201e-07	1.90757e-05
LYSMD2	0.85921	3.41946	26.7518	2.31339e-07	1.92287e-05
SPTSSA	0.831487	5.06968	26.749	2.31671e-07	1.92287e-05
CDKN1A	1.24678	4.70821	26.7295	2.34016e-07	1.9313e-05
CDC42BPB	1.83371	1.63396	26.7049	2.37018e-07	1.94502e-05
CALD1	2.1921	6.27888	26.564	2.54956e-07	2.07961e-05
LOC104976500	2.03312	3.52417	26.5463	2.57292e-07	2.07961e-05
CDADC1	0.614863	6.26286	26.5432	2.57714e-07	2.07961e-05
FZD2	2.94153	-0.930416	26.4321	2.72973e-07	2.17909e-05
ZC3H12C	0.964212	4.38502	26.4316	2.73042e-07	2.17909e-05
NLRC4	1.23255	5.17357	26.2778	2.95675e-07	2.34682e-05
SSBP3	-0.666643	6.04569	26.2175	3.05041e-07	2.40339e-05
HIGD1A	0.680442	5.33876	26.2097	3.06283e-07	2.40339e-05
SLC2A6	1.13539	5.7405	26.2004	3.07766e-07	2.40339e-05
ATP1B3	0.705	6.37947	26.1352	3.18325e-07	2.47255e-05
TPM1	0.949465	4.35009	26.0933	3.25317e-07	2.51342e-05
PAM	1.1018	6.73654	26.0495	3.32771e-07	2.55741e-05
FCGR3A	1.63731	8.13368	25.9964	3.42057e-07	2.61494e-05
CPOX	0.841171	4.58432	25.9721	3.46386e-07	2.63416e-05
PPM1E	1.3532	2.0999	25.8766	3.6396e-07	2.7534e-05
CENPV	-0.978111	4.5434	25.7214	3.9443e-07	2.95245e-05
ADAM17	0.560055	6.04089	25.7181	3.95101e-07	2.95245e-05
LOC781710	1.95265	6.29136	25.7119	3.9637e-07	2.95245e-05
BCL2A1	0.771047	5.42346	25.6717	4.04714e-07	2.99922e-05
C2	2.7275	5.75389	25.5659	4.27527e-07	3.1522e-05
SASH1	2.48036	-0.161968	25.5447	4.32256e-07	3.17097e-05
VASH1	1.31608	4.26677	25.5045	4.41358e-07	3.22147e-05
TRIM47	1.61073	3.7294	25.4819	4.46557e-07	3.24312e-05
EBI3	1.3575	1.74149	25.4093	4.63683e-07	3.35075e-05
MSRB3	1.25025	2.43269	25.3624	4.75101e-07	3.41626e-05
CRYBG3	1.5645	1.66468	25.3085	4.88563e-07	3.4914e-05
GBP4	1.28501	5.25112	25.3014	4.90358e-07	3.4914e-05
C10H15orf48	1.40933	6.73186	25.2469	5.04404e-07	3.57389e-05
LACTB	0.763901	5.57317	25.1462	5.31431e-07	3.74711e-05
STXBP6	1.24987	2.61272	25.0502	5.58573e-07	3.91945e-05
NRP1	1.17667	5.71597	24.9361	5.92619e-07	4.12924e-05
CMPK2	1.57252	5.27875	24.9311	5.94156e-07	4.12924e-05
AASS	0.990873	3.45554	24.8843	6.08777e-07	4.21071e-05
ADRB3	2.42163	1.01048	24.8646	6.15012e-07	4.23367e-05
ADPGK	0.561131	5.06626	24.823	6.28419e-07	4.30556e-05
CFB	2.24648	1.95463	24.7703	6.45843e-07	4.40416e-05
LRRC25	1.24508	4.40699	24.7278	6.60233e-07	4.47261e-05
MERTK	2.22618	2.87431	24.7226	6.62039e-07	4.47261e-05
HK3	0.814494	7.75864	24.655	6.85681e-07	4.61089e-05
SARS	0.905321	9.03501	24.5798	7.12958e-07	4.77222e-05
CSF1R	0.963576	7.43325	24.5034	7.41776e-07	4.92409e-05
NOXA1	-1.04827	3.83088	24.501	7.4273e-07	4.92409e-05
TM6SF2	3.34732	-1.22927	24.493	7.45817e-07	4.92409e-05
SH3GLB1	0.640868	5.7428	24.4249	7.72642e-07	5.07811e-05
SCARF1	0.925279	4.14168	24.3687	7.9552e-07	5.20249e-05
NCAM2	-2.34881	1.94939	24.3542	8.01518e-07	5.20249e-05
GNS	0.605375	6.63838	24.3523	8.02312e-07	5.20249e-05
LOC104973604	-2.84425	0.268304	24.3044	8.22506e-07	5.30611e-05
MEIS1	1.73061	2.31689	24.2972	8.25598e-07	5.30611e-05
MAP4K2	-0.663577	7.65462	24.2551	8.43831e-07	5.3994e-05
RIPK2	0.494116	5.41216	24.2257	8.56815e-07	5.43017e-05
HSD17B12	0.842178	6.00727	24.2186	8.59975e-07	5.43017e-05
LOC790312	1.07517	4.15941	24.2164	8.60966e-07	5.43017e-05
LOC100848407	-1.3394	1.94749	24.2105	8.63593e-07	5.43017e-05
LMNB1	0.710734	6.67838	24.1678	8.82945e-07	5.52792e-05
PDE3A	1.89795	2.55955	24.1425	8.94627e-07	5.57702e-05
LOC101907799	2.59383	4.10978	24.0529	9.37248e-07	5.80055e-05
TOM1L1	1.56483	4.75137	24.0442	9.41472e-07	5.80055e-05
NR4A1	1.32048	3.33335	24.0422	9.42465e-07	5.80055e-05
RASSF4	1.05771	5.23541	23.9485	9.89473e-07	6.06417e-05
PEG10	-1.64542	1.97494	23.9129	1.00796e-06	6.15152e-05
ADGRG6	1.80498	0.30255	23.8658	1.03292e-06	6.25128e-05
TSPYL2	-0.590701	5.21256	23.8596	1.03625e-06	6.25128e-05
SALL2	-1.33196	2.56104	23.8578	1.03722e-06	6.25128e-05
WNT5A	-1.99177	4.55473	23.8308	1.05185e-06	6.31328e-05
LOC101903951	1.98412	-0.000839854	23.7797	1.08018e-06	6.45664e-05
ZSCAN2	-1.06284	2.27424	23.7601	1.09121e-06	6.4958e-05
LOC101904916	1.8368	0.878017	23.7439	1.10045e-06	6.5241e-05
STOM	1.01133	7.3847	23.7295	1.10873e-06	6.53096e-05
GNG11	1.97521	8.68437	23.7262	1.1106e-06	6.53096e-05
ID3	-1.21415	6.33875	23.6793	1.13799e-06	6.66507e-05
PRKCD	0.746786	6.55303	23.5684	1.20552e-06	7.03223e-05
TRIM21	0.582714	6.12375	23.5428	1.22168e-06	7.09045e-05
LOC100847999	-1.81333	0.371055	23.5371	1.22527e-06	7.09045e-05
LOC107131161	-1.84354	1.17213	23.4832	1.26008e-06	7.22862e-05
ITGAE	-0.571706	5.27908	23.4808	1.26167e-06	7.22862e-05
LOC526769	1.46181	1.99747	23.4771	1.26407e-06	7.22862e-05
LOC521224	1.29205	3.63342	23.4192	1.30274e-06	7.42052e-05
PDLIM1	2.07096	6.61029	23.3764	1.33205e-06	7.54034e-05
PTGS2	1.37462	1.72708	23.3733	1.33416e-06	7.54034e-05
CPED1	1.45026	2.45307	23.2079	1.45398e-06	8.1857e-05
SRL	2.22281	0.679548	23.1689	1.48381e-06	8.32138e-05
VDAC1	0.613518	6.25845	23.1491	1.4991e-06	8.37475e-05
SERPINE1	1.02836	6.02476	23.1	1.53794e-06	8.5306e-05
CSPG4	-1.63118	2.77953	23.094	1.54272e-06	8.5306e-05
CD83	0.985547	4.15438	23.0916	1.54461e-06	8.5306e-05
GNA15	0.625199	5.42337	23.0301	1.59483e-06	8.77461e-05
BAG3	0.745482	4.45397	23.0203	1.60302e-06	8.78637e-05
GBP2	1.46871	7.39004	22.9583	1.65558e-06	9.04033e-05
COLGALT1	0.619023	6.52441	22.8445	1.75655e-06	9.53155e-05
CYGB	-1.4782	2.82459	22.8421	1.75866e-06	9.53155e-05
HR	-1.30916	1.54616	22.82	1.77902e-06	9.60605e-05
FAM117A	-0.58911	6.15249	22.8104	1.78794e-06	9.61844e-05
LOC504861	1.24914	3.64123	22.7374	1.85718e-06	9.93661e-05
CHST1	-0.963746	4.55881	22.7337	1.86076e-06	9.93661e-05
TGM3	-2.18903	7.76831	22.7069	1.88691e-06	0.000100393
AIFM3	-1.60946	2.45705	22.6553	1.9383e-06	0.000102432
HDAC7	-0.667736	6.68506	22.6542	1.93934e-06	0.000102432
TCF7	-0.743735	8.15911	22.5661	2.03032e-06	0.000106849
TRIM58	1.63273	4.31864	22.5383	2.0599e-06	0.000108015
ATP11A	0.88562	5.44358	22.4866	2.11619e-06	0.000110567
BPNT1	0.587761	5.12485	22.4523	2.15423e-06	0.000112151
PLXND1	1.53288	4.36408	22.4079	2.2046e-06	0.000113671
LOC107132439	2.57974	6.24737	22.4028	2.21054e-06	0.000113671
LOC101905296	-1.08904	4.30889	22.3993	2.21453e-06	0.000113671
PLAGL2	0.660518	5.35424	22.3991	2.21472e-06	0.000113671
HACD2	0.702976	4.31118	22.363	2.2568e-06	0.000115423
LOC788334	1.46958	6.03621	22.319	2.30916e-06	0.000117513
CTSH	0.836307	8.02098	22.3092	2.32096e-06	0.000117513
LOC104970840	1.39896	3.06909	22.306	2.32476e-06	0.000117513
IDH1	0.872506	5.13901	22.297	2.33567e-06	0.000117513
STAB1	-1.31539	4.39388	22.295	2.33813e-06	0.000117513
LOC104970698	1.76226	0.644609	22.2544	2.3881e-06	0.000119299
INPP5E	-0.879406	3.61263	22.2528	2.39009e-06	0.000119299
LOC785752	-1.21776	2.26982	22.2263	2.42338e-06	0.000120426
SCAMP1	0.617648	5.73694	22.2148	2.43784e-06	0.000120426
BCL2L15	1.34288	6.07896	22.2114	2.44213e-06	0.000120426
TCF7L2	1.44685	2.9246	22.2085	2.44582e-06	0.000120426
TNRC6C	-0.68044	6.53623	22.1942	2.46418e-06	0.000120919
MX2	2.24013	7.01107	22.1637	2.50363e-06	0.000122159
CADPS2	1.31467	2.30321	22.1617	2.50625e-06	0.000122159
DHRS7	1.27712	5.92404	22.017	2.70252e-06	0.000130884
MSMO1	0.609445	6.12232	22.0164	2.70328e-06	0.000130884
LOC101904579	1.31349	3.74969	21.977	2.75943e-06	0.000133158
TLR2	0.829801	6.3772	21.9476	2.80191e-06	0.000134761
OCIAD2	0.756326	4.37944	21.919	2.84409e-06	0.000136338
LOC101906694	2.25096	5.36572	21.8958	2.87869e-06	0.000137543
QKI	0.683596	6.41037	21.8492	2.94947e-06	0.000140462
CTSC	0.884038	8.18419	21.8184	2.99716e-06	0.000142267
ABAT	1.32558	3.04552	21.7381	3.12517e-06	0.00014786
ZNF672	0.978581	3.4088	21.7238	3.14863e-06	0.000148486
GCLM	0.721987	4.18958	21.6743	3.23088e-06	0.000151872
LOC100847780	1.32663	2.65457	21.6433	3.28349e-06	0.000153847
ARHGEF9	-1.38039	1.84377	21.6311	3.30457e-06	0.000154337
SSBP4	-0.654727	5.65944	21.5786	3.39616e-06	0.000158107
TULP2	-1.06386	2.14155	21.5471	3.45245e-06	0.000160213
TCTN1	-1.05167	4.31024	21.455	3.62222e-06	0.000167556
WC1-8	-2.25702	4.88911	21.3754	3.77582e-06	0.000173861
EHD4	1.08249	3.45208	21.3708	3.78494e-06	0.000173861
PROKR1	1.10023	3.44455	21.361	3.80435e-06	0.000173861
ZP3	-1.02799	3.07142	21.3562	3.81381e-06	0.000173861
CCDC86	0.666759	4.42955	21.3539	3.81837e-06	0.000173861
ZNF462	-1.26144	4.3181	21.2998	3.92767e-06	0.00017828
GATA3	-1.00925	6.29286	21.2741	3.98078e-06	0.000180127
IDO1	1.21226	8.46387	21.2657	3.99816e-06	0.000180352
AK2	0.532845	6.52214	21.2406	4.05092e-06	0.000182166
MIB2	-0.572246	5.39851	21.2051	4.12673e-06	0.000185002
AKAP7	0.824658	3.96438	21.1684	4.20641e-06	0.000187994
CYTH3	-0.700375	4.61756	21.1397	4.26982e-06	0.000190243
AQP9	1.3587	3.47853	21.0783	4.40883e-06	0.000195836
MT2A	1.60935	2.22757	21.0555	4.46181e-06	0.000197585
LOC100298870	-1.68205	0.980062	21.0075	4.57498e-06	0.000201981
ARMC12	-0.835658	4.04659	20.998	4.59761e-06	0.000202026
HMOX1	1.04088	5.21842	20.9928	4.61017e-06	0.000202026
PXDN	-2.44663	0.795655	20.9896	4.61774e-06	0.000202026
CDC42BPG	-0.755222	3.92675	20.9711	4.66261e-06	0.000203377
PPP1R9A	1.24975	2.93825	20.95	4.71435e-06	0.000203869
SNX15	0.835656	3.94767	20.9478	4.71975e-06	0.000203869
RSAD2	2.22216	5.5954	20.9439	4.72926e-06	0.000203869
CA5B	-0.87349	4.67064	20.9436	4.73003e-06	0.000203869
KIAA0226L	-0.677327	6.70756	20.933	4.75633e-06	0.000204395
CD1E	1.24126	3.95967	20.8902	4.86386e-06	0.0002084
ZFYVE28	-1.62308	5.23525	20.8531	4.95891e-06	0.000211848
DOCK7	0.964368	3.42548	20.8287	5.02243e-06	0.000213338
ZCCHC14	1.42899	1.42712	20.8284	5.02317e-06	0.000213338
PROM1	-1.6092	1.89709	20.7957	5.10963e-06	0.000216183
PAQR8	0.612722	4.73529	20.7919	5.11992e-06	0.000216183
C28H10orf107	-1.44627	1.94126	20.7743	5.16719e-06	0.000217236
IVD	0.514147	6.4138	20.7715	5.17479e-06	0.000217236
TXNL4B	0.678903	5.1626	20.7518	5.2282e-06	0.000218411
PBX4	1.32125	2.80923	20.7501	5.23284e-06	0.000218411
NCALD	-1.11667	5.42377	20.7234	5.30639e-06	0.000220551
BOLA-DRA	0.746087	10.4212	20.7205	5.31449e-06	0.000220551
ARHGAP17	0.625145	6.98746	20.7051	5.35719e-06	0.000221565
IL10	1.82273	0.266234	20.7008	5.36943e-06	0.000221565
OLR1	0.988502	5.23579	20.6656	5.46904e-06	0.000225036
ACSL6	0.725641	6.67619	20.6365	5.55263e-06	0.00022783
MPP1	0.728059	6.82421	20.6233	5.59126e-06	0.000228769
LAMA4	-1.49002	4.56918	20.5849	5.7043e-06	0.000232739
NPHP1	0.753643	4.08404	20.5481	5.8151e-06	0.000236595
SEMA3B	-1.74181	0.772083	20.5175	5.90886e-06	0.000239357
PVRL2	1.3718	3.6195	20.5152	5.91596e-06	0.000239357
UPB1	1.44625	2.04576	20.4776	6.03318e-06	0.000243422
KLF17	-2.28649	-0.0297033	20.4616	6.08401e-06	0.000244307
VSTM2L	-1.22122	4.19485	20.4599	6.08953e-06	0.000244307
SBK1	-1.04874	2.49451	20.4548	6.10557e-06	0.000244307
MATK	-0.681504	6.22906	20.4324	6.17739e-06	0.000246218
SH3BGRL	0.937891	8.06075	20.4294	6.18723e-06	0.000246218
RNF19B	0.670575	6.46997	20.3944	6.30147e-06	0.000250079
MMEL1	-1.47365	0.983002	20.3888	6.31988e-06	0.000250126
DYRK3	1.7509	3.36199	20.3459	6.46298e-06	0.000255094
TRAFD1	0.551621	6.84797	20.3138	6.57255e-06	0.000258716
MYLK	2.08646	3.47436	20.288	6.66157e-06	0.000261512
SLC45A3	-1.3062	3.35505	20.2796	6.69106e-06	0.000261961
UGCG	0.658644	5.41603	20.2596	6.76142e-06	0.00026346
WDSUB1	1.0611	2.62272	20.2584	6.76562e-06	0.00026346
TBC1D8B	1.17124	2.29087	20.1792	7.05158e-06	0.000273861
CXXC5	-0.649682	5.32564	20.136	7.21271e-06	0.000279211
CACNA1S	-1.05721	4.08996	20.1271	7.24618e-06	0.000279211
TLE2	-1.40942	1.8086	20.1269	7.247e-06	0.000279211
RPS6KA2	-0.648742	5.15608	20.121	7.26934e-06	0.000279331
ETF1	0.453918	6.83564	20.0963	7.36383e-06	0.000282215
TNFRSF1B	0.809706	7.95004	20.0266	7.63718e-06	0.000291921
MAFF	1.80227	2.24439	19.9678	7.87557e-06	0.000300243
CLEC1B	3.02462	1.67309	19.933	8.02046e-06	0.000304966
LOC751789	-1.41168	3.51942	19.9279	8.04199e-06	0.000304987
RAB39A	1.13394	2.31501	19.8998	8.16091e-06	0.000308691
COL5A3	2.8118	-0.0193768	19.8876	8.21325e-06	0.000309863
STX11	1.15071	5.62373	19.8766	8.26061e-06	0.000310843
CD27	-0.578478	7.00251	19.869	8.29342e-06	0.000311271
PWWP2B	1.27896	1.87109	19.8419	8.41174e-06	0.000314314
PDE9A	-1.20426	2.53214	19.8406	8.41777e-06	0.000314314
SIGLEC1	1.83851	2.04707	19.8215	8.502e-06	0.000316645
PPBP	2.41125	5.9972	19.7953	8.61942e-06	0.000320197
TUBB1	1.76851	10.422	19.7842	8.66985e-06	0.000321114
PDE2A	-0.911566	4.24191	19.7801	8.68831e-06	0.000321114
LYSMD1	1.10224	4.37747	19.7521	8.81646e-06	0.000325023
C23H6orf141	1.11925	2.87984	19.7119	9.00371e-06	0.000331086
EMP1	0.769914	5.75762	19.7064	9.02991e-06	0.000331211
YARS	0.457155	5.66444	19.6818	9.14664e-06	0.000334647
AXL	1.61455	2.31234	19.6615	9.24431e-06	0.000337145
LOC614141	1.86259	3.7171	19.658	9.26133e-06	0.000337145
LOC104971979	-2.68739	-0.451192	19.6222	9.43668e-06	0.000342669
GPSM1	-0.695105	4.90821	19.5988	9.55269e-06	0.000345641
LOC107131400	1.55106	0.813637	19.5962	9.5661e-06	0.000345641
NOD2	0.921213	4.76395	19.5784	9.65527e-06	0.000347997
LOC515828	-1.06418	8.04827	19.52	9.9551e-06	0.000357916
LAMP2	0.668853	7.14121	19.4639	1.02519e-05	0.000367677
CNDP2	0.684302	6.95313	19.4419	1.03707e-05	0.000371021
SLAMF8	2.28578	2.24746	19.4004	1.05984e-05	0.000378235
CASP1	0.893886	6.30024	19.3617	1.08152e-05	0.000385028
CRLF2	1.98555	3.12578	19.3561	1.08472e-05	0.000385221
BATF2	2.87978	4.48115	19.3223	1.10407e-05	0.000391138
LOC100337168	-1.53352	0.937279	19.2901	1.12286e-05	0.000396824
WIPF3	2.65441	-0.89988	19.2678	1.13604e-05	0.00040051
RGS20	2.07823	5.46437	19.2507	1.14626e-05	0.000403133
RELT	1.24209	5.49378	19.2217	1.16382e-05	0.000408321
ADAP2	1.28517	3.10368	19.1817	1.18845e-05	0.000415957
SYTL3	-0.924503	6.669	19.1701	1.19572e-05	0.000417496
TRGC6	-1.45644	4.81542	19.1567	1.20412e-05	0.000419419
FAM111B	0.883356	5.10398	19.083	1.25156e-05	0.000434904
GNG2	-0.558683	7.05161	19.0601	1.26669e-05	0.000439109
WWC2	0.928968	3.60308	19.0263	1.28932e-05	0.000445891
CALU	0.555381	5.84483	19.0168	1.29573e-05	0.000447041
CMBL	1.17578	3.6376	18.9962	1.30978e-05	0.000450819
LOC107133121	1.07523	2.32137	18.9465	1.34436e-05	0.000461626
CLIC2	2.01129	0.839758	18.9213	1.36221e-05	0.000466653
GALNTL6	-1.8255	0.50016	18.9146	1.36702e-05	0.0004672
ALAD	-1.11318	4.32343	18.8923	1.38311e-05	0.000471589
NCKAP5L	-0.730839	4.12824	18.8656	1.40256e-05	0.000477102
GPC1	-0.768933	4.35347	18.8577	1.40839e-05	0.000477963
TBK1	0.606528	5.10753	18.8232	1.43411e-05	0.000485559
SEC23A	0.567141	5.40414	18.8028	1.44951e-05	0.000489632
INSIG1	0.592253	5.73252	18.7972	1.45378e-05	0.000489933
IQCD	1.34101	1.94918	18.7581	1.4839e-05	0.000498929
SYNPO2	1.72322	3.9097	18.7354	1.50172e-05	0.000503731
PLCD3	2.32538	-0.6992	18.731	1.50512e-05	0.000503731
CHCHD10	1.53661	1.20318	18.7059	1.52509e-05	0.000509239
MME	1.87006	1.06538	18.6948	1.534e-05	0.000511039
CCDC187	0.989629	3.62211	18.6862	1.54096e-05	0.000512183
DNASE1L1	0.57343	6.02134	18.6407	1.57818e-05	0.000522761
NCMAP	-1.02447	3.90747	18.6385	1.57998e-05	0.000522761
AKAP2	1.06729	5.16586	18.6044	1.60847e-05	0.000530564
ZNF362	-0.6284	4.40273	18.6016	1.61087e-05	0.000530564
TTC28	-1.09864	3.31948	18.5805	1.62876e-05	0.000535243
LOC104974542	-1.22581	4.02091	18.5668	1.64053e-05	0.000536608
IL20RA	2.56866	-0.339706	18.5657	1.64151e-05	0.000536608
SLC15A3	0.797933	5.43158	18.5628	1.644e-05	0.000536608
ARL10	-0.705398	3.88159	18.5521	1.65326e-05	0.00053842
MGC139164	-0.563494	8.02089	18.5418	1.66222e-05	0.000540128
ECE1	0.635499	7.65777	18.528	1.67422e-05	0.000541919
LGALS9	0.638417	8.18839	18.5269	1.67519e-05	0.000541919
ADGRG5	-0.763454	5.25977	18.5144	1.68627e-05	0.000544289
LOC107132903	0.935101	3.339	18.5024	1.69687e-05	0.000546498
PBX1	-1.47282	3.20029	18.4774	1.71934e-05	0.000552508
MAP2K6	-0.733121	3.80723	18.4663	1.72935e-05	0.0005545
SHISA5	0.728041	6.31271	18.4501	1.74412e-05	0.000557871
NXN	-0.879469	3.86161	18.4464	1.74755e-05	0.000557871
IFI44	1.29518	5.53912	18.4339	1.759e-05	0.000560295
CPNE7	-1.32643	3.14872	18.4032	1.78757e-05	0.00056815
SPTLC2	0.689818	6.58605	18.3885	1.80142e-05	0.000571137
ENAH	-0.908124	3.59033	18.3796	1.80985e-05	0.000571137
EPS8	-1.52806	1.0706	18.3769	1.81239e-05	0.000571137
TOX	-0.968621	5.573	18.3766	1.8127e-05	0.000571137
ABCA2	-0.839059	5.46812	18.3711	1.81799e-05	0.000571564
APLP2	0.573342	7.23843	18.3439	1.84405e-05	0.000578507
EGLN3	1.40239	6.42429	18.332	1.85564e-05	0.000580887
CFAP69	2.0281	1.11667	18.3198	1.86754e-05	0.000583356
IL1R2	-1.56789	2.76816	18.2723	1.91476e-05	0.00059682
FNBP1L	-1.05049	1.92695	18.2463	1.94098e-05	0.000603698
FMNL3	-0.67386	5.178	18.2214	1.96658e-05	0.000610354
LOC100849762	-1.47767	1.49693	18.2173	1.9708e-05	0.00061036
SDHAF2	0.660617	6.03585	18.1947	1.9943e-05	0.000616322
ZAP70	-0.757695	9.02298	18.1876	2.00174e-05	0.000617309
LOC100848540	2.29675	1.38658	18.1727	2.01747e-05	0.000620841
CLEC2B	1.15921	2.96459	18.1486	2.04321e-05	0.000627433
XDH	0.736967	9.70579	18.1345	2.05835e-05	0.000630425
NQO2	-0.907046	4.79951	18.1315	2.06163e-05	0.000630425
GPR15	-0.748424	4.26788	18.127	2.06649e-05	0.000630584
AMD1	0.49729	6.26991	18.0998	2.09619e-05	0.000638306
LOC104968958	4.56441	-0.126918	18.0829	2.11492e-05	0.000641541
LOC104973832	2.09517	0.994278	18.0822	2.11565e-05	0.000641541
PGK1	0.616424	7.9488	18.0461	2.1562e-05	0.000652476
LOC101907196	1.28096	4.67608	18.0408	2.16216e-05	0.000652918
ASGR2	2.06484	0.337162	18.0319	2.17236e-05	0.000654638
MEX3B	-1.06964	2.27227	18.0183	2.18795e-05	0.00065797
TTLL3	-0.669145	4.46943	18.0018	2.20693e-05	0.000662308
PHC1	-0.616691	5.09249	17.9651	2.24989e-05	0.000673808
DGKD	-0.543587	7.63434	17.9506	2.26709e-05	0.000677561
CISH	0.627979	5.16858	17.9359	2.28469e-05	0.00068142
CD300LF	1.15704	5.68079	17.8794	2.35359e-05	0.000700531
ARPIN	1.43823	1.09096	17.8157	2.4337e-05	0.000722892
PREB	0.50073	5.95577	17.7693	2.49369e-05	0.000738075
NPC2	0.889255	7.83244	17.7684	2.49497e-05	0.000738075
OBSL1	-1.39003	3.51895	17.7628	2.5023e-05	0.000738738
LOC101907348	1.33773	1.9419	17.7474	2.52264e-05	0.000743231
SGCE	-1.72672	0.717667	17.7204	2.55869e-05	0.000752328
BRB	-1.96006	3.70588	17.705	2.57949e-05	0.00075691
GBP5	1.42559	5.83185	17.6855	2.60608e-05	0.000763171
ZDHHC2	1.46722	3.77954	17.6503	2.65475e-05	0.000775137
CHP1	0.767025	6.13471	17.6482	2.65761e-05	0.000775137
FAM131B	-1.08308	3.29896	17.5974	2.72967e-05	0.000793204
CALCOCO2	0.521502	7.36428	17.5968	2.73048e-05	0.000793204
AP1G2	-0.612599	4.74535	17.5557	2.79006e-05	0.000808895
LOC107131726	-1.69551	1.44803	17.492	2.88525e-05	0.000833955
TTYH3	0.614792	6.15687	17.4902	2.88798e-05	0.000833955
SERPINE2	-0.717979	6.07242	17.4803	2.90295e-05	0.000836613
AOAH	0.740756	6.75202	17.4174	3.00063e-05	0.000863053
SPRED1	1.13606	1.90735	17.4011	3.02655e-05	0.000868788
CDC25B	-0.595338	8.23705	17.3944	3.0372e-05	0.000870125
MPV17L	1.95185	0.182137	17.3707	3.07532e-05	0.000877236
LOC100299600	-1.26201	2.83458	17.3699	3.07667e-05	0.000877236
NECAB2	-1.50364	2.04933	17.3677	3.08014e-05	0.000877236
SLC22A17	-1.2499	1.70628	17.3489	3.11082e-05	0.000884239
MVP	0.624112	7.23134	17.337	3.13028e-05	0.000888033
SAP25	-0.92965	4.87184	17.3258	3.14883e-05	0.000891256
FAM134C	-0.471704	7.85598	17.3227	3.15391e-05	0.000891256
TSPAN18	-0.926598	3.90831	17.3153	3.16626e-05	0.00089289
SGPP1	0.551283	5.77309	17.3119	3.17199e-05	0.00089289
TNS3	0.793991	6.4986	17.2593	3.26096e-05	0.000914594
ASB2	1.53869	1.2187	17.2589	3.26169e-05	0.000914594
JAKMIP3	0.629963	4.61237	17.2378	3.29809e-05	0.00092302
FAM65C	2.04992	2.87575	17.2158	3.33651e-05	0.000931977
DCAF15	-0.541713	5.53627	17.1981	3.3677e-05	0.000938884
FSTL1	-1.02877	2.92742	17.1832	3.39419e-05	0.000944456
RTCB	0.547219	5.7035	17.1576	3.44035e-05	0.000955165
BTG3	0.643945	3.94171	17.1542	3.44652e-05	0.000955165
ZNF428	-0.977287	3.34847	17.1509	3.4524e-05	0.000955165
BCAS1	2.2544	-0.726293	17.1224	3.50461e-05	0.000967766
LOC512486	1.22277	8.0468	17.0961	3.55345e-05	0.000979389
DLG3	-0.978786	2.49698	17.0846	3.57516e-05	0.000983509
NYNRIN	-1.51122	1.74541	17.0676	3.60731e-05	0.000990475
LOC616782	-1.25857	5.0728	17.0224	3.6941e-05	0.00101239
2019-03-09	-0.708588	3.88435	17.0161	3.7064e-05	0.00101385
TRIM14	0.529567	5.4234	17.0043	3.72949e-05	0.00101825
ARRDC4	1.02996	6.0046	16.9763	3.78494e-05	0.00103145
IL10RA	0.656423	7.5677	16.9617	3.81415e-05	0.00103609
MTMR12	-0.519066	4.98434	16.9607	3.81623e-05	0.00103609
LOC101907335	-1.26423	4.54281	16.9528	3.83215e-05	0.00103847
GATSL2	-0.6184	5.73851	16.944	3.84986e-05	0.00104133
LOC100849587	-1.36292	0.652676	16.9162	3.90658e-05	0.00105471
DAAM1	0.552048	5.26637	16.8709	4.00109e-05	0.00107822
LOC101903326	-1.15933	1.81817	16.8518	4.04159e-05	0.00108711
GZMA	1.72843	4.82379	16.8333	4.08113e-05	0.00109572
SLC35G1	0.674916	4.26369	16.8197	4.11045e-05	0.00110156
LOC101905290	2.0922	0.302618	16.7971	4.15959e-05	0.00111267
BAZ1A	0.474136	7.57699	16.7843	4.18791e-05	0.00111819
PRR7	-1.29773	1.96121	16.7788	4.2e-05	0.00111936
PDE8A	1.05277	1.96748	16.7664	4.22752e-05	0.00112463
HRH1	1.31548	2.58108	16.7597	4.24255e-05	0.00112656
STAT1	0.999392	9.4836	16.7507	4.26267e-05	0.00112938
ICAM1	1.29514	2.06463	16.748	4.26872e-05	0.00112938
KIAA1324L	-0.835649	4.41834	16.7406	4.2855e-05	0.00113176
LTBR	0.87862	4.39346	16.7359	4.29592e-05	0.00113246
MGST1	0.859815	5.72497	16.6941	4.39174e-05	0.00115291
LOC107131330	2.01735	1.5257	16.6934	4.3934e-05	0.00115291
ALCAM	0.529566	5.28627	16.6917	4.39733e-05	0.00115291
CCRL2	1.31065	2.93968	16.6718	4.44362e-05	0.00116295
MICU1	0.635372	5.77069	16.6444	4.50833e-05	0.00117776
LOC104974755	-2.35664	-0.126769	16.6394	4.52033e-05	0.00117878
ASPH	0.653437	4.16983	16.6217	4.56263e-05	0.00118767
LOC407204	-1.25847	2.41527	16.6157	4.57694e-05	0.0011881
NAMPT	0.610907	5.82739	16.6142	4.58064e-05	0.0011881
CCDC181	-1.46021	1.84008	16.6066	4.59916e-05	0.00119016
TPM4	0.525712	6.78788	16.6009	4.61303e-05	0.00119016
ACSL4	0.651893	7.33796	16.6008	4.61316e-05	0.00119016
DSE	0.681044	3.86302	16.5959	4.62511e-05	0.00119113
LOC788175	1.28205	3.47969	16.5732	4.68073e-05	0.00120332
CFAP74	-1.55442	0.808867	16.5422	4.75796e-05	0.00122101
CREBL2	0.604651	6.43529	16.5358	4.77391e-05	0.00122295
RGS18	1.10746	6.30705	16.5108	4.83736e-05	0.00123596
IQSEC2	0.821294	2.90111	16.5091	4.84173e-05	0.00123596
TSPAN32	0.898993	5.63615	16.4614	4.96499e-05	0.00126234
NT5C3B	-0.557897	5.30932	16.4601	4.96843e-05	0.00126234
RORC	1.1767	2.68261	16.4591	4.97115e-05	0.00126234
LOC515150	-1.65553	3.89063	16.4214	5.07082e-05	0.0012854
LOC104976912	-1.28753	2.59464	16.3958	5.13996e-05	0.00130066
NAIP	1.06935	9.06854	16.3879	5.1613e-05	0.00130379
SV2A	-0.598748	5.40228	16.3741	5.19895e-05	0.00130904
HS6ST1	0.845623	4.30077	16.3681	5.21548e-05	0.00130904
NUB1	0.539488	7.3992	16.3664	5.22023e-05	0.00130904
LOC100848940	-0.674452	9.88581	16.3645	5.22561e-05	0.00130904
PCBP4	-0.775509	4.60283	16.3639	5.22715e-05	0.00130904
DOC2A	2.2388	1.4651	16.3295	5.32275e-05	0.00133069
CELF5	1.84981	-0.721647	16.2857	5.44722e-05	0.00135947
SHF	-1.56389	1.69977	16.2792	5.46608e-05	0.00136183
LOC784541	0.855424	4.82053	16.2571	5.53029e-05	0.00137547
PKLR	1.49272	0.931471	16.2534	5.54098e-05	0.00137577
LAMTOR2	0.765899	5.77833	16.2388	5.58377e-05	0.00138403
PLEKHG2	-0.841498	3.91457	16.2202	5.63899e-05	0.00139534
TNFAIP3	0.644299	5.14751	16.2	5.69939e-05	0.00140605
SHTN1	0.691198	5.43518	16.1993	5.70163e-05	0.00140605
LOC104973085	-1.34755	3.97572	16.1926	5.72184e-05	0.00140864
EFNB1	0.900847	3.04798	16.1756	5.77321e-05	0.00141888
KCTD1	-0.921014	3.58046	16.1548	5.83696e-05	0.00143213
OVOS2	-3.10774	-0.747424	16.1436	5.87151e-05	0.00143817
URI1	0.429668	6.01123	16.1358	5.89589e-05	0.00144171
LIMS1	0.843345	7.33485	16.1155	5.95932e-05	0.00145477
ILDR1	1.92832	1.70606	16.1088	5.9805e-05	0.0014575
SRXN1	1.50504	6.92463	16.0834	6.06128e-05	0.00147471
FRMD6	-0.847726	4.84553	16.0677	6.11179e-05	0.00148451
RGL2	-0.502088	6.90668	16.0608	6.13402e-05	0.00148742
FOXO4	-0.508891	4.99523	16.0433	6.19096e-05	0.00149873
HAVCR2	-0.660787	5.04506	16.0397	6.20285e-05	0.00149911
EPHX2	0.841761	4.08013	16.0356	6.2163e-05	0.00149986
IKBIP	0.631514	3.72189	16.0173	6.27647e-05	0.00151187
LOC104968753	-1.32764	2.50211	16.0009	6.3314e-05	0.00152258
LOC101905734	-1.01755	1.82324	15.9972	6.34364e-05	0.001523
DRAM1	0.984996	4.12933	15.9913	6.36351e-05	0.00152525
PF4	2.07276	9.7722	15.9871	6.37739e-05	0.00152606
NACC2	1.19152	3.3075	15.9672	6.44491e-05	0.00153968
LOC516742	1.16641	3.34941	15.9508	6.50099e-05	0.00154868
DTX1	-0.80677	3.75375	15.9499	6.50418e-05	0.00154868
PYCARD	0.823242	5.67601	15.9469	6.5146e-05	0.00154868
DUSP5	0.892807	4.23069	15.9401	6.53782e-05	0.00155166
METRNL	0.811228	4.92345	15.9262	6.58594e-05	0.00156053
ZNF414	-0.766646	4.8264	15.9217	6.6019e-05	0.00156177
KLK1	-1.60119	-0.145846	15.91	6.64266e-05	0.00156886
LOC101907995	1.9831	-0.753743	15.8849	6.73128e-05	0.00158721
PRKCZ	-0.746493	3.25825	15.8774	6.75817e-05	0.00159044
ELANE	-1.60231	1.70911	15.8732	6.77307e-05	0.00159044
LOC789029	-1.16867	1.87884	15.8719	6.77784e-05	0.00159044
ZNF84	-0.511724	5.06562	15.8588	6.82482e-05	0.00159888
YWHAG	0.498291	6.23475	15.8055	7.0198e-05	0.00164191
ALDOC	0.702075	5.90985	15.7994	7.04234e-05	0.00164453
JAG2	-1.5237	0.502543	15.7896	7.07892e-05	0.00164828
CPSF1	-0.459381	6.59313	15.7878	7.08577e-05	0.00164828
LOC100336669	1.01635	5.21358	15.7841	7.09964e-05	0.00164828
TRIB3	-0.607684	4.83504	15.783	7.10376e-05	0.00164828
MYO9A	0.699968	5.32008	15.7514	7.22341e-05	0.00167337
PLEKHH1	-0.994088	3.11057	15.7156	7.36138e-05	0.00170261
NPHP4	-0.766271	3.03017	15.6983	7.42927e-05	0.00171558
XYLT1	-0.62879	6.14545	15.6874	7.47188e-05	0.00172268
OAS1Y	2.29325	5.25193	15.6806	7.49898e-05	0.00172619
LYPLA1	0.413659	6.05642	15.6498	7.62197e-05	0.00174992
COX6B2	-1.96323	-0.200888	15.6488	7.62617e-05	0.00174992
CLIP1	0.706564	7.05	15.6435	7.64732e-05	0.00175201
LOC101909551	-1.28205	4.01242	15.6226	7.73232e-05	0.00176627
ERAP2	0.812674	7.28696	15.6223	7.73391e-05	0.00176627
RASGRP2	-0.531812	8.81358	15.6126	7.77329e-05	0.00177248
LGALSL	1.121	7.20648	15.5822	7.89942e-05	0.00179842
LOC100299281	0.813164	5.77889	15.579	7.91289e-05	0.00179867
FCHO1	-0.479834	6.10251	15.5643	7.97449e-05	0.00180864
MUC15	-2.13779	0.0974636	15.5626	7.98167e-05	0.00180864
NFKBIE	0.564169	4.95726	15.5578	8.00226e-05	0.00181048
AES	-0.515322	7.91489	15.5451	8.05617e-05	0.00181907
FADS1	1.02286	3.85137	15.5429	8.06529e-05	0.00181907
FAM26F	1.49179	3.48344	15.533	8.10789e-05	0.00182585
ABO	1.03883	2.65441	15.5274	8.13171e-05	0.00182838
GNAQ	0.968671	3.45501	15.5238	8.14709e-05	0.001829
MAPK8IP3	-0.461138	5.8094	15.4672	8.39473e-05	0.00188169
CYP51A1	0.548419	6.3906	15.4626	8.41519e-05	0.00188337
ADAMTS2	0.784724	5.13844	15.4421	8.50707e-05	0.0018982
C10H15orf52	1.27907	2.20959	15.442	8.5076e-05	0.0018982
SCPEP1	0.596676	7.1417	15.429	8.56652e-05	0.00190842
LOC786372	0.940788	7.43394	15.4237	8.59036e-05	0.0019108
VTCN1	2.34076	1.7088	15.4189	8.61213e-05	0.00191271
CPZ	-1.2358	1.48927	15.4091	8.65724e-05	0.00191979
OSBPL6	-0.900302	4.5625	15.405	8.67593e-05	0.001921
CD8B	-0.74216	5.62676	15.3971	8.71223e-05	0.00192226
LOC107133157	2.12167	-0.180313	15.3957	8.71859e-05	0.00192226
PLCL1	-1.18395	5.27574	15.3929	8.7315e-05	0.00192226
UNC5A	-2.36652	-0.253675	15.3923	8.73455e-05	0.00192226
GPR141	0.985817	2.75792	15.3891	8.74909e-05	0.00192255
MOB1B	0.589489	5.76753	15.3665	8.8546e-05	0.0019428
IGSF8	0.744495	5.19437	15.3603	8.88346e-05	0.00194616
ZNF140	-0.761621	3.32191	15.3575	8.89671e-05	0.00194616
VWF	1.95393	5.99043	15.3394	8.98249e-05	0.00196196
RHBDD2	-0.482405	5.38797	15.3307	9.02386e-05	0.00196804
TPP1	0.772145	4.67378	15.3256	9.04818e-05	0.00197039
ALAS1	0.583158	5.30341	15.3111	9.11782e-05	0.00198258
PVRIG	-0.775696	5.73435	15.2972	9.1851e-05	0.00199422
SQRDL	0.57594	7.54978	15.285	9.2447e-05	0.00200307
FRMD4B	0.625205	4.39641	15.2832	9.2534e-05	0.00200307
GP9	2.69881	4.65424	15.2762	9.28782e-05	0.00200752
LOC107131176	1.42464	0.67015	15.272	9.30853e-05	0.00200901
ADAMTS10	-0.791016	5.53356	15.2653	9.34179e-05	0.0020132
IDH3A	0.495076	4.69654	15.2569	9.38309e-05	0.0020191
PDXK	0.898661	4.94212	15.2413	9.46135e-05	0.00203096
GPHN	0.808061	4.30275	15.2403	9.46617e-05	0.00203096
DMBT1	3.00809	2.20788	15.2368	9.48393e-05	0.00203177
LOC101903098	-1.38316	0.511685	15.2231	9.55286e-05	0.00204352
RFX5	0.618838	5.42433	15.1867	9.73881e-05	0.00208024
RNF14	0.46178	5.52902	15.1778	9.78451e-05	0.00208693
AIM1L	-0.955181	4.08546	15.1655	9.84873e-05	0.00209755
AFF3	-0.893462	6.60879	15.1599	9.87774e-05	0.00210065
CXHXorf21	0.675459	5.98413	15.1479	9.94074e-05	0.00211095
LOC101906823	-2.45604	0.0975947	15.1395	9.98533e-05	0.00211428
LRWD1	-0.579819	4.53842	15.1394	9.98553e-05	0.00211428
TLE1	-0.900868	3.88204	15.1327	0.00010021	0.0021187
FXYD3	2.89799	1.75861	15.1273	0.000100497	0.00212168
LOC101909455	-1.46021	1.11948	15.1096	0.000101444	0.00213635
PDE12	0.593031	3.50568	15.1089	0.000101486	0.00213635
RHCG	3.40316	-0.778677	15.0739	0.000103385	0.00217317
MAGED1	-0.574258	5.24341	15.0443	0.000105016	0.00220427
OSBPL7	-0.596899	5.38448	15.038	0.000105366	0.00220843
R3HCC1	-0.535449	4.48719	15.0105	0.000106917	0.00223771
SLC31A1	0.602676	4.59002	15.0009	0.000107461	0.00224585
ATP8B4	0.826755	6.07428	14.9982	0.000107616	0.00224587
BCAR1	-1.73751	-0.195269	14.9845	0.0001084	0.00225897
RNF144A	-0.547817	6.51049	14.9746	0.000108969	0.00226759
TSPAN15	-0.867766	4.77539	14.9679	0.000109355	0.00227127
ADCY3	1.51834	1.0931	14.9661	0.000109459	0.00227127
GOLIM4	0.588644	4.50955	14.942	0.000110867	0.0022972
LOC101904685	1.87364	4.53266	14.9334	0.000111376	0.00230327
CCNI	-0.451794	7.94147	14.9317	0.000111477	0.00230327
ZBTB4	-0.576608	6.55408	14.9186	0.000112252	0.002316
LOC783920	1.12132	8.71037	14.8578	0.000115928	0.00238845
PYGL	0.899527	8.52427	14.8456	0.000116682	0.00240057
KRAS	0.686655	5.69245	14.8377	0.000117169	0.00240481
SLC16A10	-1.08147	2.74568	14.8369	0.000117219	0.00240481
ITGB3	1.30439	8.16372	14.8241	0.000118018	0.00241419
SRD5A3	1.06922	1.703	14.8206	0.000118237	0.00241419
ADAMDEC1	-1.6039	4.9926	14.8196	0.000118301	0.00241419
CCNJL	-1.07899	4.36063	14.8158	0.000118536	0.00241419
SEPP1	0.762499	5.94083	14.8138	0.000118666	0.00241419
ZNRF1	-0.706521	6.03498	14.8136	0.000118674	0.00241419
CABIN1	-0.609	6.28801	14.7775	0.00012097	0.00245747
MRAS	1.12906	2.43467	14.7685	0.000121551	0.00246582
LOC509029	2.54315	0.157496	14.7491	0.000122803	0.00248775
SCN4B	-1.47296	1.14528	14.7279	0.000124196	0.00251246
LRRN2	-0.798775	3.19555	14.7202	0.000124705	0.00251925
EPHB6	-1.39953	-0.164079	14.7029	0.000125852	0.00253889
MRC2	-1.70317	0.385732	14.6993	0.000126094	0.00254025
BACH2	-0.954296	6.49967	14.691	0.000126652	0.00254794
SAMD4A	0.890002	2.44865	14.6851	0.000127046	0.00255112
KCNK13	-0.815481	3.49504	14.6834	0.000127161	0.00255112
TMEM50B	0.419976	6.35239	14.6784	0.000127502	0.00255345
CIZ1	-0.579642	5.54684	14.6765	0.000127628	0.00255345
PRKRA	-1.09666	3.10644	14.6647	0.000128431	0.00256597
RLTPR	-0.581578	6.17797	14.6375	0.000130297	0.00259968
LOC104968902	-2.09674	0.885126	14.6301	0.00013081	0.00260634
TGFB3	-1.01263	1.39701	14.6274	0.000130995	0.00260645
RPH3AL	-0.79657	3.13854	14.6236	0.000131263	0.0026082
XRN2	0.409959	6.94914	14.619	0.000131578	0.00261089
MCFD2	0.551487	6.26116	14.5978	0.000133068	0.00263624
LGALS8	0.731525	5.58765	14.5957	0.000133219	0.00263624
DDX58	1.10069	6.41727	14.5893	0.000133673	0.00263869
MYCN	-2.0134	-0.496851	14.5888	0.000133706	0.00263869
LOC104972052	1.80246	3.59343	14.5758	0.000134633	0.00265339
SPOCK2	-0.493744	9.23315	14.5596	0.000135792	0.0026726
LOC781977	1.70711	3.93824	14.5436	0.000136953	0.0026918
SPTLC1	0.4396	6.19706	14.5379	0.000137366	0.00269628
LOC101905065	-1.61229	3.25167	14.5295	0.000137979	0.00270466
ZNF697	1.04545	1.22971	14.5227	0.000138482	0.00271086
ZNF575	-0.745027	3.05542	14.5078	0.000139579	0.00272451
SDHD	0.498444	6.35423	14.5058	0.000139727	0.00272451
NME8	1.84118	1.07888	14.5056	0.000139743	0.00272451
LOC782367	1.38765	3.41929	14.4774	0.000141854	0.00276196
ANKRD22	1.13316	3.41047	14.4697	0.000142429	0.00276946
FAM46A	0.654107	6.29762	14.4432	0.000144449	0.00280497
ZFP37	-1.03132	1.73635	14.4233	0.000145986	0.00282857
C15H11orf49	-1.13528	1.60914	14.4224	0.000146053	0.00282857
BNIP2	0.552014	6.93425	14.4192	0.000146305	0.00282966
TNFSF10	0.939901	6.62696	14.4069	0.000147259	0.00284434
IL27RA	-0.564254	8.01998	14.386	0.000148903	0.00287
ZEB1	-0.55034	5.35212	14.385	0.000148983	0.00287
CCDC106	-0.974554	2.86433	14.3673	0.000150394	0.00289335
KCND1	-0.661655	4.20897	14.3608	0.000150915	0.00289598
BOLA-DMB	0.679983	8.56745	14.3606	0.00015093	0.00289598
INSL3	-1.90016	-0.375399	14.3579	0.00015114	0.00289619
GK5	0.619382	3.90364	14.3501	0.000151771	0.00290445
NOD1	0.788744	4.27572	14.3409	0.000152513	0.00291431
HHLA2	2.61989	0.990236	14.3388	0.000152688	0.00291431
GZMK	1.8319	0.610401	14.323	0.000153969	0.0029349
CD47	0.450877	9.23545	14.3039	0.000155546	0.00295904
OLFM4	-1.48262	1.14265	14.3027	0.000155642	0.00295904
LOC788997	-0.98482	1.95782	14.2905	0.000156655	0.00297226
LOC512684	-0.828209	4.33158	14.2894	0.000156747	0.00297226
UBE2G1	-0.865821	7.62061	14.2565	0.000159509	0.00301927
FES	0.631914	5.87886	14.2549	0.000159642	0.00301927
MAPK6	0.474742	6.13579	14.2479	0.000160237	0.00302659
LAMP1	0.720014	8.51771	14.2403	0.000160891	0.00303498
HRH2	-0.947058	5.93805	14.2336	0.000161465	0.00304187
LOC101907127	-0.849502	2.7583	14.2268	0.000162044	0.00304882
VPS35	0.437928	6.98676	14.2059	0.000163856	0.00307891
TERT	-0.763291	3.42433	14.1946	0.00016484	0.00309341
RFESD	1.40895	2.06082	14.1879	0.000165432	0.00310052
TIAM1	-0.492153	6.72857	14.1437	0.000169364	0.00317011
XK	1.33397	3.61485	14.1412	0.000169592	0.00317031
OAT	0.506733	6.09145	14.1338	0.000170252	0.00317302
CHN2	-0.903774	2.71388	14.1328	0.00017035	0.00317302
MS4A8	-0.856543	6.0834	14.1323	0.000170393	0.00317302
NMI	0.677466	6.87074	14.0936	0.000173934	0.00323138
NUDT11	-1.77741	-0.0352818	14.0932	0.000173972	0.00323138
TSKU	-1.29455	1.19111	14.0893	0.000174329	0.00323388
ABCG2	-0.733676	3.56631	14.0841	0.000174818	0.00323882
ZBTB47	1.09235	2.60649	14.0518	0.000177841	0.00329058
AEBP1	-0.781572	3.47374	14.0495	0.000178065	0.00329058
VPS36	0.423278	6.01271	14.0448	0.000178507	0.00329455
LOC104973494	-1.35213	3.45644	14.0369	0.000179257	0.00330421
GPD1	-0.751438	3.2691	14.031	0.000179825	0.00331047
TMEM150B	1.07262	3.62701	13.9763	0.00018513	0.0034032
AMT	-0.671992	5.07812	13.9743	0.000185331	0.0034032
LOC783163	-0.730099	4.30314	13.9623	0.000186508	0.0034205
ZDHHC14	0.814851	3.89631	13.9599	0.000186747	0.00342055
LOC100848921	-1.66293	0.298887	13.9575	0.000186985	0.00342061
M6PR	0.423995	7.4668	13.9342	0.000189318	0.00345534
PCIF1	-0.468112	5.76781	13.9338	0.00018936	0.00345534
ARHGAP21	0.769128	4.15239	13.9187	0.000190887	0.00347884
RAB27A	0.993308	8.74653	13.9062	0.000192167	0.00349777
CD247	-0.876521	8.79657	13.9037	0.000192418	0.00349797
LAT	-0.694324	7.25968	13.8536	0.000197617	0.00358799
FAM129C	0.534062	6.50886	13.8424	0.000198799	0.00360495
LOC100336396	1.14234	1.25105	13.8364	0.000199436	0.00361198
DNM1	-0.71384	5.51282	13.8312	0.000199989	0.00361396
DBP	-0.628917	4.42341	13.8307	0.000200043	0.00361396
PLEKHB1	2.42224	0.7266	13.7892	0.000204505	0.00368998
PAGR1	-0.514712	5.82982	13.7816	0.000205335	0.00369855
PARP3	0.945076	3.77998	13.7802	0.000205489	0.00369855
LOC104971726	1.47005	0.655135	13.7596	0.000207751	0.003733
ADGRA1	-1.61095	0.397774	13.7581	0.000207917	0.003733
FAM171B	-1.2158	2.35872	13.7384	0.000210118	0.00376785
COL11A2	-1.2987	4.21029	13.7324	0.000210792	0.00377528
IRAK3	0.912696	4.3921	13.6894	0.000215667	0.00385784
DAAM2	-1.8319	0.330796	13.6832	0.000216385	0.003864
TMTC4	0.522176	4.66522	13.6818	0.000216544	0.003864
EIF2AK2	0.925443	7.27369	13.6476	0.000220525	0.00393021
FZD4	1.50468	0.38687	13.6388	0.00022156	0.00394382
RBMS2	-0.680864	3.663	13.6104	0.000224935	0.003999
C23H6orf25	1.80163	8.54344	13.6033	0.000225784	0.00400794
GJB2	1.12536	2.35589	13.6016	0.00022599	0.00400794
LOC100336807	0.585331	4.22154	13.5712	0.000229677	0.00406836
DOK2	0.575302	6.62683	13.5637	0.000230606	0.00407984
MROH1	-0.596645	5.58088	13.5576	0.000231347	0.00408797
BOLA-DRB3	0.71922	10.2085	13.5445	0.000232968	0.00411161
CLU	1.94008	6.96605	13.5394	0.000233608	0.00411792
GAS2L1	0.953442	4.56899	13.4929	0.000239474	0.00421619
DUSP1	0.562431	6.44194	13.46	0.000243704	0.00428548
RNF207	-1.36885	1.06593	13.4321	0.00024736	0.00434357
LOC107132738	-0.528178	6.21308	13.4292	0.000247736	0.00434357
ICOSLG	0.5994	5.18713	13.4279	0.000247905	0.00434357
HSPH1	0.580949	5.86804	13.4217	0.000248731	0.0043528
MMP19	0.894361	3.38047	13.39	0.000252967	0.0044216
PRCP	0.443727	4.89794	13.3742	0.000255115	0.00444846
WDR13	-0.49103	5.85212	13.3741	0.000255117	0.00444846
MT1E	1.38125	0.37176	13.362	0.000256777	0.00446316
ATP5C1	0.409982	7.06964	13.3618	0.000256808	0.00446316
TLR8	0.902567	6.78596	13.3612	0.000256881	0.00446316
KIAA0930	0.521458	6.90898	13.3541	0.000257857	0.00447476
LOC104974750	1.85387	6.58224	13.3463	0.000258928	0.00448314
GAREM1	-1.08647	2.15112	13.3461	0.000258957	0.00448314
MLLT11	-0.789476	3.84719	13.3437	0.000259292	0.00448359
RAB11FIP5	0.737808	3.95218	13.34	0.000259805	0.00448712
LAMTOR3	0.452997	6.05122	13.3375	0.000260145	0.00448765
AKAP8L	-0.50442	6.6402	13.3184	0.000262815	0.00452834
NHLH2	-4.4357	-0.809234	13.2951	0.000266105	0.0045796
RRP1	-0.428297	5.1235	13.2836	0.000267735	0.00460219
DSTN	1.83212	6.12297	13.2459	0.000273184	0.0046903
CPNE9	-0.902502	1.89464	13.2353	0.000274724	0.00471118
RTP4	1.062	3.76546	13.2239	0.0002764	0.00473432
PDGFRA	2.03028	0.541158	13.1777	0.000283306	0.0048469
UQCRB	0.532757	5.78394	13.1392	0.000289182	0.00494161
LOC107131580	-0.862127	2.2139	13.1226	0.000291755	0.00497973
NLRP1	0.578246	6.07368	13.1175	0.000292557	0.00498755
ATP13A3	0.889798	5.8329	13.1006	0.000295208	0.00502684
ADM	2.36385	-0.878991	13.0953	0.00029604	0.00503511
CDC42EP4	0.864196	3.76795	13.0779	0.000298795	0.00507603
LOC100300223	-1.00287	4.26855	13.0744	0.000299361	0.0050797
ITGB1	0.512742	9.08294	13.0677	0.00030044	0.00509205
MEN1	-0.412669	5.81485	13.0629	0.000301207	0.0050991
CDK14	-0.910462	4.91429	13.0523	0.000302916	0.00512207
ATAD1	0.54569	6.83144	13.0435	0.000304334	0.00514006
FBF1	-0.555166	4.33639	13.0316	0.000306276	0.00516686
MRVI1	2.01329	1.32925	13.009	0.000309996	0.00522354
PIK3R3	-0.963608	2.6177	13.0064	0.00031042	0.00522462
MUS81	-0.467074	4.56414	12.9763	0.000315458	0.00530327
CSF1	1.3912	3.80058	12.969	0.000316693	0.00531789
CXHXorf65	-0.842711	2.40354	12.9601	0.000318197	0.00533697
HPRT1	0.580267	6.72488	12.931	0.000323188	0.00541443
ZNHIT3	-0.399893	5.76716	12.9223	0.000324694	0.00542814
ANO9	-0.96339	1.76329	12.9219	0.000324754	0.00542814
SCIN	0.993763	3.6353	12.9139	0.000326143	0.00544509
SH3GLB2	-0.526582	5.81014	12.9003	0.000328533	0.0054787
KLHL22	-0.603104	7.33665	12.8979	0.000328955	0.00547943
PTPRR	1.03214	2.60201	12.8878	0.000330736	0.0055028
CASP8	0.414379	6.76731	12.8738	0.000333223	0.00553783
GFRA4	-1.23423	0.429219	12.871	0.000333711	0.0055396
PLIN2	0.746553	5.66699	12.8658	0.000334647	0.0055488
FHL1	1.46046	7.89308	12.8608	0.000335529	0.00555708
DLEC1	-0.792396	2.51718	12.8562	0.000336364	0.00556456
CDAN1	-0.515482	4.53791	12.847	0.00033802	0.00558559
LOC509283	1.08141	8.05154	12.8427	0.000338792	0.005592
RRP1B	-0.513438	5.61299	12.8232	0.000342345	0.00563983
L3MBTL3	0.431356	5.12707	12.8225	0.000342467	0.00563983
GRAMD1A	-0.488104	5.40535	12.8015	0.000346341	0.00569717
GPR31	1.45537	0.64426	12.761	0.00035392	0.00581526
IL18R1	0.942312	2.48388	12.7563	0.000354814	0.00582337
EVL	-0.490358	8.62439	12.7483	0.000356331	0.00584165
LY6G5B	-0.915015	1.92696	12.7232	0.000361153	0.00591404
LOC511936	1.02363	2.77082	12.7186	0.000362043	0.00592193
TREML1	2.32201	4.36331	12.7114	0.000363426	0.00593219
ITGA4	0.686648	8.31979	12.7111	0.000363487	0.00593219
JAZF1	-0.888088	3.39905	12.6976	0.000366132	0.00596865
TMEM106A	0.496268	5.98586	12.692	0.000367214	0.00597958
LOC515676	3.16353	-0.334802	12.6894	0.000367736	0.00598137
CDC34	-0.457964	5.23109	12.686	0.000368406	0.00598556
SIGIRR	-0.543609	6.73589	12.6701	0.000371546	0.00602883
BTG1	-0.478987	9.49624	12.6683	0.000371899	0.00602883
TCAF1	-0.958597	4.3797	12.659	0.000373764	0.00604763
ATP7A	0.529527	6.74891	12.6584	0.000373891	0.00604763
LTC4S	2.29205	3.42547	12.6523	0.00037511	0.00605521
LPCAT4	-0.453918	6.06671	12.6519	0.000375193	0.00605521
GUK1	-0.513255	7.05367	12.6078	0.000384146	0.0061928
MTURN	0.905636	6.97117	12.5999	0.000385776	0.00621219
CHPF	-0.588657	4.44305	12.5952	0.000386743	0.00622086
F13A1	0.768319	10.2195	12.5898	0.000387861	0.00623195
LOC786914	-1.23643	0.966491	12.5855	0.000388745	0.00623925
SOCS1	0.892823	2.4898	12.5638	0.000393297	0.0062944
LOC104968751	-1.48753	1.00712	12.5602	0.000394045	0.0062944
PTPRF	-0.757765	4.98135	12.5602	0.000394059	0.0062944
ACKR2	1.24326	0.925279	12.5587	0.000394366	0.0062944
DERA	0.493619	5.83273	12.5581	0.000394485	0.0062944
ANKRD33	1.82129	-0.492945	12.5567	0.000394781	0.0062944
LOC530437	3.81721	3.8742	12.5442	0.000397442	0.00632988
JUN	0.586973	6.31026	12.5274	0.000401024	0.00637992
ISG15	2.22624	6.14037	12.5188	0.000402885	0.00640192
BLOC1S5	0.368555	5.18887	12.5169	0.000403288	0.00640192
MAP3K12	-0.590198	4.21564	12.4941	0.000408233	0.00647309
PDE7B	-1.2831	1.59649	12.4887	0.000409425	0.00647309
FBXO44	-0.787864	3.07193	12.4882	0.00040953	0.00647309
LOC518495	0.511894	8.04742	12.4881	0.000409554	0.00647309
LOC101908403	1.46566	2.57882	12.484	0.000410461	0.00648037
LOC100847245	3.96152	3.8068	12.4706	0.000413403	0.00651974
SLC44A1	0.360131	5.67579	12.4674	0.000414106	0.00651988
PDIA5	0.586339	5.08205	12.4665	0.00041431	0.00651988
LOC101905776	-2.17195	2.82041	12.4515	0.00041766	0.00656548
SCMH1	-1.10691	2.40867	12.4447	0.000419188	0.00658239
ABCB6	-0.571809	4.06129	12.4081	0.000427474	0.00670065
KCNQ4	-1.24153	1.33372	12.4074	0.000427642	0.00670065
ENDOD1	0.889854	6.66133	12.4013	0.000429028	0.00671513
GOLM1	0.705096	4.58745	12.3705	0.000436173	0.00681961
EPB41L2	0.572547	4.36449	12.3601	0.000438603	0.00685022
VCPIP1	0.66043	6.97132	12.3566	0.000439423	0.00685565
FBXO7	0.484216	6.02182	12.338	0.000443832	0.00691701
LOC515333	0.633722	5.41431	12.32	0.00044813	0.00697652
SERPINB1	0.50899	5.57355	12.3145	0.000449448	0.00698954
PDIA3	0.41892	8.76963	12.311	0.000450291	0.00699368
CRTAM	-0.537834	4.97238	12.3094	0.000450677	0.00699368
EARS2	1.01927	2.69312	12.3045	0.000451876	0.0070048
ADCY9	0.794522	4.1763	12.3024	0.00045238	0.00700514
IRF5	0.477709	7.50497	12.2676	0.000460898	0.00712944
CEBPA	0.660356	4.3965	12.2531	0.000464481	0.00717389
ABCA3	0.665419	5.54192	12.2502	0.000465212	0.00717389
LOC107132998	-1.58833	2.152	12.2484	0.000465663	0.00717389
LOC100848419	0.657586	6.54757	12.248	0.000465747	0.00717389
LOC512869	1.15779	3.71919	12.2445	0.000466637	0.00717998
LOC518080	1.01048	4.40163	12.239	0.000468001	0.00718818
LOC781663	1.59909	-0.236819	12.2384	0.000468159	0.00718818
LOC107133249	-1.33584	0.775834	12.2352	0.000468955	0.00719279
UBE2E3	-0.54136	4.77024	12.2289	0.000470546	0.00720959
CXCL12	-0.928156	4.81508	12.2225	0.000472162	0.00722671
KCNH8	-2.6771	0.372721	12.2193	0.000472978	0.00723159
CFP	0.730789	6.91332	12.2062	0.000476317	0.00727219
RAB38	-1.62674	-0.385675	12.2049	0.000476635	0.00727219
LOC100300510	-0.603685	9.62064	12.1866	0.00048135	0.00733643
CXCL5	1.86154	2.84838	12.1732	0.000484819	0.00738095
LOC101906408	-1.30887	2.16457	12.1714	0.000485288	0.00738095
ITPRIPL1	0.534782	5.21408	12.1619	0.000487744	0.00741055
LYZ	0.787178	10.8421	12.1587	0.000488589	0.00741563
PLCB4	-1.51234	1.36795	12.137	0.000494302	0.0074945
NCF2	0.570283	6.19778	12.1116	0.000501092	0.00758954
ANXA6	-0.424118	8.31115	12.1078	0.000502119	0.00759716
RABL3	0.47277	4.01017	12.0992	0.000504444	0.00761648
CXCR4	-0.695841	6.66322	12.0992	0.000504444	0.00761648
LOC100337355	1.04831	0.883059	12.0935	0.000505977	0.00762548
BCL11B	-0.635185	6.979	12.0931	0.00050609	0.00762548
MR1	0.776959	4.99611	12.0893	0.000507108	0.0076329
MEGF6	-1.53322	0.271151	12.0874	0.000507641	0.007633
SEMA4C	-0.848495	2.68523	12.0748	0.000511078	0.00767086
OAS1X	2.25468	5.18529	12.0741	0.00051128	0.00767086
PTOV1	-0.690047	4.3231	12.0713	0.000512036	0.00767086
CORO1B	0.616521	5.64608	12.0705	0.000512271	0.00767086
LOC104970831	-1.18957	1.69873	12.0627	0.000514407	0.00769276
EPB41L1	-0.951076	1.64791	12.0613	0.000514792	0.00769276
SEPN1	0.632891	4.70269	12.0373	0.00052147	0.00778454
LOC101907242	-1.52059	0.136162	12.0345	0.000522237	0.00778798
C13H20orf202	1.04298	0.812342	12.0321	0.000522932	0.00779034
BRF1	-0.531283	5.49066	12.0289	0.000523831	0.00779575
ACTN1	-0.554217	6.69561	12.0261	0.000524594	0.0077991
NCAPH2	-0.439623	5.83195	12.0125	0.000528453	0.0078407
ETHE1	0.581881	4.75224	12.0124	0.000528471	0.0078407
GIMAP2	-0.696285	6.1881	12.0066	0.000530114	0.00785705
LOC618409	1.54506	2.98348	11.9977	0.000532677	0.00788698
WC1	-1.2315	4.18202	11.9904	0.000534748	0.00790801
TRIM25	0.791192	5.41518	11.9889	0.000535186	0.00790801
ABHD14B	-0.443367	5.60633	11.9857	0.000536116	0.00791371
CD14	0.789118	5.7463	11.9615	0.000543097	0.00800862
CMKLR1	1.11046	3.41124	11.9539	0.000545327	0.00803334
LOC613677	0.753756	3.40317	11.9325	0.000551629	0.00811795
MEGF8	-0.54158	5.72915	11.9169	0.000556274	0.00817802
NPRL2	-0.501333	4.89975	11.9112	0.000557966	0.0081872
PRAM1	-0.88687	3.00597	11.911	0.000558026	0.0081872
BRSK2	-1.72566	0.768365	11.8908	0.000564128	0.00826837
ESYT3	1.74049	1.90044	11.8791	0.000567683	0.00831209
LOC104974758	1.56147	4.40551	11.8746	0.000569033	0.00831229
TLR4	0.760258	6.01656	11.874	0.000569235	0.00831229
PODNL1	-0.79811	3.73584	11.8731	0.000569506	0.00831229
CRLS1	-0.479541	6.96239	11.8715	0.000569985	0.00831229
LOC100141258	0.902402	7.60407	11.8469	0.000577563	0.00841434
C15H11orf52	-2.17278	-0.440117	11.843	0.000578772	0.00842167
FLOT2	0.430909	5.86449	11.8408	0.000579457	0.00842167
DOC2G	-1.27163	1.46134	11.8397	0.000579805	0.00842167
SMOX	1.25958	3.93038	11.827	0.000583777	0.00846834
EMILIN2	0.800125	7.76933	11.8257	0.000584185	0.00846834
ME2	0.427516	7.37253	11.8094	0.000589339	0.00853454
BAIAP2	-0.927923	2.72688	11.8026	0.000591467	0.00855682
BAK1	0.597299	6.19676	11.7996	0.000592421	0.0085621
MAN1A1	0.426754	7.75217	11.7975	0.000593089	0.00856324
MINK1	-0.517817	5.80511	11.7846	0.000597225	0.00861439
SMAD9	-1.12639	2.54447	11.7794	0.000598884	0.00862295
LOC101905355	0.532318	7.16039	11.7791	0.000599006	0.00862295
ACAP1	-0.447632	7.53834	11.774	0.000600634	0.00863783
LYL1	0.601092	5.48514	11.7707	0.000601698	0.00864457
NDST3	-0.927312	2.62405	11.7575	0.000606001	0.0086978
PLXNA3	-0.909097	3.28692	11.7526	0.000607584	0.00870597
ACER2	0.983136	3.48116	11.752	0.000607769	0.00870597
LOC100848072	1.64106	0.94465	11.7491	0.000608742	0.00870917
LIPA	0.803999	7.26546	11.7477	0.000609192	0.00870917
PARP14	0.835046	8.10615	11.742	0.000611068	0.0087274
KREMEN1	-1.19151	2.82269	11.7372	0.000612618	0.00874094
SMARCD3	-0.905296	1.91545	11.7335	0.000613843	0.00874982
LOC107133304	-1.08471	2.62997	11.731	0.000614663	0.00875292
PTDSS1	0.343683	6.18473	11.714	0.000620331	0.00882312
ACAP3	-0.593094	4.52891	11.7125	0.000620807	0.00882312
HSD11B1L	-0.934382	1.6173	11.7023	0.000624234	0.00886315
LOC101904125	1.49453	1.16566	11.6862	0.000629654	0.00893137
AGPAT5	0.499284	4.22025	11.6784	0.000632293	0.00896005
LOC515697	0.670567	7.23494	11.6682	0.000635785	0.00900076
LOC520336	0.903236	4.09836	11.6646	0.000637011	0.00900933
LOC104972800	-0.760274	5.23413	11.6465	0.000643227	0.0090884
LY6G6F	1.9274	4.51412	11.6443	0.000643984	0.00909025
PLEKHO2	0.44597	7.09886	11.6275	0.00064984	0.009164
AKR7A2	0.671037	5.37468	11.6247	0.000650833	0.00916911
SDC3	1.13428	0.805538	11.6195	0.000652648	0.00918329
RAB13	1.92205	1.33873	11.6178	0.000653245	0.00918329
HGF	0.776672	3.48741	11.6164	0.000653736	0.00918329
PALM3	1.01526	2.48674	11.6076	0.000656829	0.00921782
TLL2	-1.67535	2.54077	11.5946	0.000661434	0.00927349
RBM23	-0.349452	6.30857	11.5891	0.0006634	0.00929207
ARHGEF1	-0.41833	8.83994	11.5685	0.000670787	0.00938649
DYNLT1	1.21279	7.99552	11.5646	0.000672209	0.00939734
HCK	0.641271	7.90124	11.5605	0.000673665	0.00940864
KLRG2	2.40237	-1.44368	11.5586	0.000674361	0.00940931
APOBEC3A	1.74461	4.60891	11.5564	0.000675155	0.00941135
DUSP22	-0.564532	4.10988	11.5535	0.000676227	0.00941726
ASPRV1	-1.54457	0.2529	11.5462	0.000678881	0.00944516
LOC100847934	-1.04423	0.741099	11.5341	0.000683307	0.00949764
PROSC	0.438685	4.52214	11.5306	0.000684592	0.00950641
DNASE1	-0.4916	4.72669	11.5192	0.000688812	0.00955586
DIRAS3	-1.75192	0.108499	11.5129	0.000691165	0.00957936
HBA1	-3.0031	7.25305	11.5068	0.000693434	0.00960165
GLCCI1	-0.511953	6.12024	11.5002	0.000695899	0.00962661
HBA	-2.99932	7.25664	11.498	0.000696714	0.0096287
KLHDC3	-0.46267	5.874	11.4722	0.000706452	0.009754
S100A1	1.71997	4.89356	11.4689	0.000707716	0.00976218
NAGK	0.475569	6.48729	11.4656	0.000708953	0.00976997
WC1-12	-0.952174	5.91489	11.4241	0.000724993	0.00998153
LOC531557	0.654255	5.15234	11.4178	0.000727442	0.0100058
LMNA	1.07667	4.01213	11.4115	0.000729909	0.0100302
OAS2	2.41488	4.7048	11.4088	0.00073099	0.0100356
PARP10	0.539061	6.88052	11.3883	0.000739066	0.0101343
TCEA2	-0.940851	1.42068	11.3871	0.000739575	0.0101343
TNFRSF8	0.923305	2.56394	11.3847	0.000740508	0.0101375
STX18	0.40856	4.43467	11.374	0.000744803	0.0101867
C1QC	0.97073	4.75607	11.3582	0.000751155	0.0102639
LOC788634	-1.75374	6.9168	11.3468	0.000755789	0.0103111
CD3E	-0.542435	9.02006	11.3462	0.000756028	0.0103111
SPECC1L	-0.476336	5.69646	11.3403	0.000758423	0.010334
GNGT2	1.49167	-0.587475	11.3357	0.000760332	0.0103403
CERS2	0.396984	7.19528	11.3342	0.000760914	0.0103403
PLAU	0.508834	4.88665	11.334	0.000761018	0.0103403
TMEM204	-0.46415	5.38267	11.3307	0.000762342	0.0103486
DDX1	0.371324	7.21772	11.3285	0.000763279	0.0103517
RGS14	-0.361618	7.63015	11.3261	0.000764243	0.0103551
IPO11	-0.577025	6.09685	11.3202	0.000766681	0.010371
AKR1B1	-0.674749	3.75517	11.3198	0.000766848	0.010371
MIER2	-0.522183	4.27212	11.3099	0.000770963	0.010417
LUC7L	-0.494734	7.92538	11.3067	0.000772293	0.0104217
ROR2	1.39162	0.999513	11.3056	0.000772749	0.0104217
FXYD4	1.78125	8.35087	11.3016	0.000774401	0.0104343
GABBR1	-1.04507	3.70854	11.2952	0.000777089	0.0104608
CDH24	-0.923373	2.27116	11.2798	0.000783553	0.0105297
SYCP1	-1.11745	1.23747	11.279	0.000783869	0.0105297
LOC104970076	-1.39637	2.44627	11.2778	0.000784381	0.0105297
CARD11	-0.471507	6.82002	11.2651	0.000789788	0.0105925
C13H20orf196	-0.530845	4.12745	11.2624	0.000790916	0.0105978
TIE1	-0.891023	2.48861	11.2543	0.000794392	0.0106312
ND6	0.618901	5.5617	11.2532	0.00079487	0.0106312
PRPF40B	-0.625044	3.75977	11.2394	0.000800807	0.0107008
SNAPC4	-0.478594	5.05498	11.237	0.000801819	0.0107044
RBM11	1.11019	3.50274	11.2319	0.000804011	0.0107238
MNS1	-0.806938	2.38365	11.2299	0.000804917	0.0107261
LOC513767	-0.629334	3.62853	11.2255	0.000806795	0.0107412
CCDC88A	0.557459	6.28905	11.2076	0.000814627	0.0108356
TCAIM	-0.621324	3.22912	11.2048	0.000815846	0.0108419
PDXDC1	0.351667	5.41228	11.1968	0.000819381	0.0108706
TSPAN7	1.75918	2.60155	11.1965	0.000819502	0.0108706
CEP131	-0.552806	3.97135	11.1891	0.000822775	0.010904
PRDM16	-1.18982	3.15877	11.1823	0.000825821	0.0109344
LOC107132442	-0.802687	2.86523	11.1798	0.000826925	0.0109391
BMF	-0.525573	5.97298	11.1711	0.000830816	0.0109805
LPIN3	0.78024	2.04141	11.1655	0.00083331	0.0110035
CCNB1IP1	-0.627666	3.02589	11.1593	0.000836106	0.0110183
SIDT1	-0.682849	6.72273	11.1565	0.000837364	0.0110183
LOC104972200	-1.48114	1.48964	11.1563	0.000837466	0.0110183
RGS17	-1.94298	0.509228	11.1555	0.000837809	0.0110183
DLG4	-0.60912	3.89335	11.1546	0.000838228	0.0110183
SLC36A4	0.51016	4.65071	11.1509	0.000839925	0.0110307
ABHD1	0.49844	4.58196	11.1366	0.000846393	0.0111056
GDA	0.583135	6.52404	11.131	0.000848965	0.0111293
SQLE	0.445619	6.01702	11.1265	0.000851019	0.0111461
LOC101907084	0.747436	2.90542	11.109	0.000859097	0.0112386
SESN1	-0.520913	4.76794	11.1079	0.000859628	0.0112386
ADCY4	-0.629645	3.24727	11.103	0.00086189	0.0112581
KCNIP3	-0.98122	2.98822	11.0996	0.00086348	0.0112687
SCML4	-0.537163	7.02604	11.0933	0.000866396	0.0112966
BRCC3	0.391468	4.62954	11.0911	0.000867427	0.0112999
FUT4	0.670075	3.35755	11.0824	0.000871488	0.0113426
C10H15orf57	0.357466	6.16426	11.0728	0.00087604	0.0113917
PLVAP	-1.59568	-0.193325	11.0535	0.000885211	0.0115006
ATP1B1	-0.536666	4.9863	11.0446	0.000889445	0.0115453
POMT1	-0.552957	4.31558	11.0375	0.000892849	0.011576
LOC100848494	1.57434	0.802869	11.0364	0.000893403	0.011576
LOC104973104	2.05049	1.25141	11.0245	0.000899144	0.01164
RFX4	-1.32831	0.606047	11.0202	0.000901248	0.0116568
LOC101903853	0.676722	3.95522	11.0155	0.000903551	0.0116762
PGM2	0.71454	5.26026	11.0109	0.00090576	0.0116944
MLLT6	-0.430926	8.04706	11.0028	0.000909757	0.0117355
LOC786796	-1.49045	4.50113	10.9984	0.00091192	0.011753
SUSD1	0.502952	5.77908	10.9956	0.00091329	0.0117602
LOC534913	-0.736274	3.487	10.9937	0.000914224	0.0117618
SGMS1	0.365634	6.35947	10.991	0.000915557	0.0117686
IRF2BP1	-0.497766	4.55954	10.9765	0.000922746	0.0118505
DMWD	-0.725858	2.4062	10.9742	0.000923889	0.0118547
RGN	-1.07246	0.923217	10.9488	0.000936661	0.0120052
CCR3	1.20216	6.03808	10.9476	0.000937274	0.0120052
ANKRD63	-0.657954	2.92944	10.9446	0.000938783	0.0120139
TMEM9	-0.566643	4.76477	10.9246	0.00094898	0.0121337
NRP2	0.806332	5.03724	10.9186	0.000952021	0.0121619
CDCA7	-0.40949	7.54705	10.9084	0.000957298	0.0122186
PGAM1	0.496838	8.30327	10.9062	0.000958442	0.0122224
TRPC1	-0.861894	2.46932	10.9	0.000961665	0.0122528
LGMN	0.520871	7.5263	10.8926	0.000965516	0.0122911
KIF1B	0.51885	5.16388	10.8882	0.000967765	0.0123026
PER3	-1.23869	4.96846	10.8876	0.000968119	0.0123026
CTNND1	0.661036	4.52442	10.8798	0.000972199	0.0123391
LOC101907969	-0.710401	3.48327	10.8788	0.000972687	0.0123391
ABHD16B	-1.36859	0.705506	10.8604	0.0009824	0.0124514
LOC107132283	-0.706353	4.02636	10.8551	0.000985228	0.0124764
LOC100847272	-1.33405	0.785922	10.8534	0.000986128	0.0124769
PLEKHA4	1.91698	-1.04855	10.8492	0.000988391	0.0124947
LOC751811	-1.06838	5.6918	10.8452	0.000990509	0.0125106
PDLIM7	-0.448952	6.50637	10.8362	0.000995349	0.0125608
SH3BP4	0.924782	2.12755	10.8295	0.000998943	0.0125818
HEXIM2	1.21344	3.42049	10.8285	0.000999487	0.0125818
ESPNL	-0.747094	4.60818	10.827	0.00100032	0.0125818
PLD3	-0.599062	4.8753	10.8267	0.00100048	0.0125818
DISC1	0.839174	3.49614	10.8206	0.00100379	0.0126125
CDYL2	0.556337	3.35232	10.8133	0.00100773	0.012651
HSPA12B	-0.846218	1.01116	10.7922	0.00101928	0.012785
LGR6	-1.18356	1.68433	10.7858	0.00102283	0.012815
SLC11A1	0.733602	6.78062	10.7838	0.0010239	0.012815
MTM1	0.536393	3.93719	10.7831	0.00102432	0.012815
CIRBP	-0.54527	6.96604	10.7795	0.00102633	0.0128291
ICA1	0.693672	3.35166	10.7777	0.0010273	0.0128303
DBNDD1	-0.850912	1.87664	10.7715	0.00103074	0.0128622
NFKB2	0.530683	6.41309	10.7602	0.00103708	0.0129284
RRAS	0.847135	2.58317	10.7588	0.00103783	0.0129284
SLC22A4	0.799015	3.21768	10.7422	0.00104722	0.0130285
RAD23B	0.326662	6.55403	10.7414	0.00104766	0.0130285
PLPPR1	-2.72003	-0.838664	10.7395	0.00104872	0.0130305
UGGT1	0.494526	7.4753	10.7357	0.0010509	0.0130465
ABCC9	1.67585	-0.309673	10.715	0.00106272	0.013177
KIF5C	1.63809	0.43023	10.7141	0.00106324	0.013177
PLSCR3	-0.478217	6.00305	10.6933	0.00107522	0.0133075
MAF	-0.742616	5.63475	10.6927	0.0010756	0.0133075
SCP2	0.487232	7.77248	10.6896	0.00107741	0.0133186
RTKN	-1.17973	0.127939	10.6792	0.00108346	0.013382
MFSD6L	-0.956521	1.86352	10.6755	0.00108566	0.0133978
ZDHHC13	0.454623	5.22332	10.673	0.00108708	0.0134039
CD200	-0.759163	5.28076	10.6657	0.00109143	0.0134462
LOC104971266	0.860715	3.50715	10.6413	0.00110588	0.0136127
CASP7	0.636716	5.56742	10.6393	0.00110707	0.0136157
BEGAIN	-0.851413	1.98288	10.6343	0.00111008	0.0136412
SP6	1.30015	-0.272723	10.6254	0.00111545	0.0136956
TAF9B	0.475577	4.35742	10.6213	0.0011179	0.0137141
TLR6	0.515752	7.23385	10.6187	0.00111948	0.0137219
WDR54	-0.719526	2.26151	10.6092	0.00112523	0.0137808
LOC107131543	-0.908165	1.49199	10.607	0.00112659	0.0137857
SH2B3	0.444645	6.22799	10.599	0.0011315	0.0138269
FOXO1	-0.501171	6.20086	10.5982	0.00113196	0.0138269
PARVB	1.29313	5.93592	10.5963	0.00113313	0.0138269
TAP1	0.439907	8.71902	10.5953	0.00113376	0.0138269
PSD3	-0.952619	2.79631	10.5877	0.00113845	0.0138725
DENND5A	0.472552	7.93903	10.5845	0.00114038	0.0138843
HNRNPLL	0.467307	5.53976	10.5817	0.0011421	0.0138922
IRS2	-0.656226	5.30419	10.5804	0.00114294	0.0138922
LOC101904370	3.07535	-0.664066	10.574	0.0011469	0.0139287
LTBP3	-1.08555	2.24475	10.5722	0.00114801	0.0139305
LOC789748	0.759953	5.49036	10.5633	0.00115354	0.0139859
LACC1	0.58473	4.77765	10.5586	0.00115648	0.0140099
POU6F1	0.744356	2.6797	10.547	0.00116375	0.0140862
SPINT2	-0.777323	5.0063	10.5385	0.00116913	0.0141396
OAS1Z	1.52058	5.56727	10.5354	0.00117112	0.0141519
LOC618737	0.963401	2.46463	10.5325	0.00117292	0.0141564
SUGCT	-0.975107	2.56213	10.531	0.0011739	0.0141564
PEX10	-0.447417	5.43532	10.5291	0.00117506	0.0141564
CMAS	0.43731	6.46011	10.5286	0.0011754	0.0141564
LOC100335357	-0.613533	4.72564	10.5215	0.00117992	0.0141991
INPP5K	-0.335842	6.27251	10.5114	0.0011864	0.0142653
LOC529196	0.925545	4.29451	10.502	0.00119245	0.0143262
RRAGD	-1.07846	1.36047	10.5003	0.00119352	0.0143272
ADM2	-0.961873	1.72639	10.4977	0.00119525	0.0143361
LOC104972724	-1.76737	0.594092	10.4947	0.00119714	0.0143469
ALDH4A1	0.696455	4.90065	10.4841	0.00120409	0.0144183
SPATA6L	-2.25994	2.81314	10.4711	0.00121254	0.0145076
MAN1C1	-0.618323	4.43578	10.4685	0.00121428	0.0145164
GMPR	1.11452	3.64015	10.4602	0.00121977	0.01457
DFNB31	-0.580556	3.90891	10.434	0.00123716	0.0147614
ZNF219	-1.05944	1.40813	10.433	0.00123782	0.0147614
LOC104974034	-0.672392	2.73418	10.4203	0.0012464	0.0148515
IER5L	0.738796	4.90623	10.4093	0.00125384	0.0149203
RIDA	0.69696	7.65606	10.4087	0.00125423	0.0149203
ARMCX6	-0.669973	2.58655	10.4006	0.00125972	0.0149734
ACER3	0.719542	4.0705	10.397	0.00126221	0.0149808
LOC104970876	1.55157	2.4959	10.3967	0.00126241	0.0149808
EFHD2	0.46013	8.32292	10.3801	0.00127381	0.0150926
CDK19	0.369919	6.07487	10.38	0.00127391	0.0150926
EVI5	0.505069	4.61631	10.3744	0.00127772	0.0151254
FCHO2	0.785179	3.50985	10.3522	0.00129322	0.0152928
IRF8	0.461473	6.21525	10.3499	0.00129479	0.0152928
SMPD1	-0.434908	4.29241	10.3496	0.00129502	0.0152928
CD320	-0.704233	3.52082	10.3452	0.00129811	0.0153168
LOC100335608	-0.52797	4.44071	10.3436	0.00129925	0.0153178
PLAC8	0.610035	9.62468	10.337	0.00130387	0.0153599
LOC104970955	1.76566	2.27705	10.3317	0.00130765	0.01538
LOC107132256	1.7327	0.92965	10.3297	0.00130909	0.01538
ZNF286A	-0.55538	3.99615	10.3294	0.00130929	0.01538
DOCK4	0.775524	3.87971	10.3286	0.00130981	0.01538
LOC100300896	-0.829805	4.48798	10.3158	0.00131896	0.0154749
HIST1H1D	0.829013	3.84526	10.3132	0.00132082	0.0154841
CTSB	0.595354	8.85051	10.3051	0.00132663	0.0155349
NUDT10	-1.21052	0.315692	10.3042	0.00132728	0.0155349
IRAK2	0.452094	4.42402	10.3016	0.00132916	0.0155444
FAM129B	-0.743271	5.05114	10.2964	0.00133291	0.0155756
KANTR	-0.820871	2.19263	10.2937	0.00133485	0.0155858
PCGF5	0.673344	5.72904	10.29	0.00133756	0.0156048
ZBTB46	-0.763964	4.26861	10.2855	0.00134076	0.0156229
PJA1	-0.528611	3.37144	10.2849	0.00134126	0.0156229
MBD5	-0.583665	4.46309	10.2807	0.00134429	0.0156456
HSPB8	-1.75176	-0.0182261	10.2754	0.00134817	0.0156783
FEZ2	0.408273	4.73189	10.2668	0.00135447	0.0157389
PSMA2	0.469009	6.81492	10.2652	0.00135565	0.0157395
UBASH3B	-0.629588	4.17138	10.2638	0.00135668	0.0157395
TRIM28	-0.375221	7.46668	10.2598	0.00135958	0.0157605
LOC101904939	1.10481	2.26561	10.2553	0.00136289	0.0157863
EGLN1	0.451555	4.10879	10.2537	0.00136411	0.0157878
QRSL1	0.339814	5.33871	10.252	0.00136534	0.0157895
LOC104975607	1.35603	1.82306	10.2493	0.00136735	0.0157925
ZRANB1	-0.351991	6.13322	10.2487	0.00136778	0.0157925
PCBP3	-0.848136	4.17147	10.2444	0.00137097	0.0158168
CD302	0.570178	4.57955	10.2387	0.00137521	0.0158532
LDLRAD4	-0.534796	6.89313	10.225	0.00138553	0.0159594
KLC4	-0.344728	5.18071	10.2166	0.00139182	0.0160192
TBC1D12	0.880657	2.0741	10.2137	0.00139402	0.0160317
MIR24-2	-1.41235	0.648599	10.2081	0.00139823	0.0160675
LOC100296324	-1.04353	0.414102	10.2015	0.0014033	0.016113
TBC1D10C	-0.521589	6.84876	10.1876	0.0014139	0.0162191
ANAPC2	-0.409397	6.33034	10.1864	0.00141478	0.0162191
MROH5	-1.09916	0.867852	10.1778	0.00142141	0.0162786
ACAD8	-0.423478	5.30572	10.1768	0.0014222	0.0162786
SRPK2	-0.467645	7.25043	10.1691	0.00142815	0.0163337
FAM20A	0.882773	2.65346	10.1671	0.00142967	0.0163383
TRAF3IP2	-0.500505	4.80946	10.1609	0.00143454	0.0163811
SCD	0.567016	4.92491	10.1414	0.00144973	0.0165414
CAMKK2	0.535857	4.92304	10.1287	0.00145978	0.0166296
LOC100298356	1.22234	3.50837	10.1286	0.00145986	0.0166296
RPE	0.424781	4.6888	10.1271	0.00146106	0.0166296
SYNGR1	-0.868978	1.92692	10.1259	0.00146203	0.0166296
GUCY1A3	1.34714	1.79352	10.1232	0.00146418	0.016641
LOC101904373	1.48711	4.75699	10.1089	0.00147557	0.0167574
PIK3CB	0.39746	5.15968	10.1012	0.00148169	0.0168137
AP4M1	-0.476425	4.8576	10.0976	0.00148463	0.0168339
LRRK1	0.546203	4.68881	10.0936	0.00148788	0.0168576
LOC107131276	1.4916	-0.314694	10.0787	0.00149997	0.0169813
GPR137B	0.55735	4.61806	10.068	0.00150869	0.0170638
ENO1	0.430754	9.05894	10.0666	0.00150979	0.0170638
PCID2	-0.411683	5.89274	10.0651	0.00151101	0.0170638
STMN1	-0.543067	7.75965	10.064	0.00151195	0.0170638
PANK3	0.628073	4.95044	10.0614	0.00151407	0.0170744
SPEG	-0.905844	2.20608	10.0568	0.00151783	0.0171036
ATP6AP2	0.431581	7.09706	10.0537	0.00152045	0.0171198
SIRPB1	1.02016	5.65839	10.0459	0.00152684	0.0171784
ARHGEF10L	0.642147	6.0601	10.0426	0.00152965	0.0171967
CLEC4A	0.804323	4.70515	10.0411	0.00153088	0.0171972
PRDX3	0.34064	6.66715	10.0377	0.00153368	0.0172038
HIP1	0.672795	4.91652	10.0375	0.00153383	0.0172038
HECTD2	-0.834235	1.95766	10.0311	0.00153917	0.0172504
GGT1	-0.859322	1.83099	10.0252	0.00154413	0.0172926
LOC107131763	-1.21101	0.927595	10.0228	0.00154611	0.0173014
NFE2L2	0.509455	6.64445	10.0118	0.00155544	0.0173925
TONSL	-0.504529	4.7165	10.0082	0.00155844	0.0174126
RMDN3	0.445135	4.09633	9.99857	0.00156662	0.0174863
PRMT2	-0.404431	5.66022	9.9976	0.00156745	0.0174863
LOC104975053	-1.38181	-0.0665768	9.98259	0.00158027	0.0176144
LOC513969	-1.2312	2.11909	9.98133	0.00158136	0.0176144
UBXN8	0.517739	4.51033	9.97149	0.00158983	0.0176952
TRIM38	0.515099	6.3274	9.9696	0.00159146	0.0176955
LOC107132435	-1.12083	0.585651	9.96864	0.00159229	0.0176955
EPSTI1	0.446694	7.21563	9.96078	0.0015991	0.0177576
IFI16	0.479795	8.25041	9.94986	0.00160862	0.0178496
C16H1orf21	0.97239	5.20003	9.94781	0.00161041	0.0178559
ATG3	0.453456	7.09415	9.9452	0.00161269	0.0178676
C1QB	0.895935	5.50588	9.93759	0.00161937	0.0179154
FGD1	-0.814763	2.17258	9.93747	0.00161948	0.0179154
FUCA2	0.400919	5.3517	9.93451	0.00162209	0.0179306
IFI44L	0.763161	6.19365	9.9291	0.00162686	0.0179697
CORO6	-0.969146	1.83461	9.9256	0.00162996	0.0179795
RAP1GAP	0.664548	4.26821	9.9253	0.00163023	0.0179795
LOC107132967	-0.623885	8.28209	9.9078	0.0016458	0.018132
ENPP5	0.62016	5.89138	9.90696	0.00164655	0.018132
KLRB1	-1.24594	3.90318	9.90076	0.00165211	0.0181794
FAM49A	0.742798	6.63912	9.89933	0.00165339	0.0181798
SHANK2	-1.58369	0.162373	9.89621	0.0016562	0.0181951
RFX1	-0.429706	5.35111	9.89289	0.00165919	0.0181951
LOC101907482	-1.38464	-0.240968	9.89271	0.00165935	0.0181951
LOC505306	-0.895718	3.7999	9.89222	0.00165979	0.0181951
TALDO1	0.596281	8.08866	9.88917	0.00166254	0.0182115
LOC101905134	-1.08741	2.99256	9.88646	0.00166499	0.0182237
KDM1B	0.406119	6.41285	9.88516	0.00166617	0.0182237
TBC1D16	-0.914466	1.4307	9.8834	0.00166776	0.0182274
PDE4A	0.665022	3.38222	9.88077	0.00167015	0.0182398
LOC513329	-1.32538	-0.0922223	9.87866	0.00167207	0.0182429
ATG9A	-0.335779	6.33587	9.8777	0.00167294	0.0182429
PRKCI	0.897373	4.29348	9.8659	0.0016837	0.0183464
IMP4	-0.364697	6.145	9.86416	0.0016853	0.0183481
KCNMB4	-0.796833	2.32681	9.86297	0.00168639	0.0183481
LOC101903126	1.14712	8.57594	9.84844	0.00169976	0.0184798
CNTLN	0.769361	2.086	9.82712	0.00171958	0.0186813
KMT5A	0.44106	5.05817	9.81908	0.0017271	0.018749
ZC3H7B	-0.421993	5.59778	9.81637	0.00172965	0.0187627
PIK3CD	-0.387277	8.38461	9.81409	0.0017318	0.0187719
ABI2	-0.581319	4.9101	9.81165	0.00173409	0.0187828
CD163L1	-1.0133	4.5298	9.80293	0.00174234	0.0188396
TAMM41	-0.514736	3.54107	9.80283	0.00174243	0.0188396
LOC100335716	-0.753283	3.91446	9.80199	0.00174323	0.0188396
SPATA13	-0.458622	7.73257	9.79978	0.00174533	0.0188482
RNF208	-1.20373	0.327402	9.79619	0.00174874	0.018871
LOC781430	-1.24891	1.22481	9.79052	0.00175414	0.0189043
GTF2H1	0.391903	5.75306	9.78957	0.00175505	0.0189043
SELT	0.409268	7.09319	9.78885	0.00175573	0.0189043
CTBP2	0.496015	5.42052	9.78002	0.00176418	0.0189696
MFSD1	0.388202	5.4718	9.7798	0.0017644	0.0189696
LOC100848574	0.943783	0.373816	9.77457	0.00176942	0.0190083
LOC100295951	-1.99364	-0.506083	9.77332	0.00177062	0.0190083
EVA1B	-0.987676	4.1437	9.7642	0.00177943	0.0190778
FAM109B	-0.661787	2.40939	9.76322	0.00178038	0.0190778
HS6ST3	-1.93906	1.67521	9.7613	0.00178223	0.0190778
USP4	0.33597	7.47809	9.76119	0.00178235	0.0190778
LOC107133300	-2.69482	-0.16381	9.75884	0.00178462	0.0190881
RFX3	-0.710197	5.52336	9.75577	0.00178761	0.019106
LOC101906105	1.61053	-0.775875	9.7512	0.00179206	0.0191394
CDHR5	3.33588	1.10834	9.74808	0.0017951	0.0191579
HIST1H1C	0.85469	4.67638	9.74184	0.0018012	0.0192089
LOC101906179	-1.1935	1.65118	9.72922	0.00181362	0.019327
CIITA	0.515831	7.79289	9.72313	0.00181963	0.0193769
PSD	-0.797011	1.30758	9.72082	0.00182192	0.0193871
OGFRL1	0.546054	6.40977	9.71782	0.0018249	0.0194046
MGC137036	-1.67368	-0.381176	9.71465	0.00182805	0.0194179
UHRF1BP1L	0.479618	5.95295	9.71387	0.00182883	0.0194179
ARMT1	0.40746	4.64823	9.7094	0.00183328	0.019451
ZNF37A	-0.94087	2.11818	9.70078	0.0018419	0.0195199
PSEN1	0.348728	6.89774	9.69993	0.00184275	0.0195199
MTG1	-0.483006	6.01015	9.69888	0.00184381	0.0195199
DENND1C	-0.429053	6.74111	9.69608	0.00184662	0.0195341
COL4A3BP	0.472491	5.3229	9.69486	0.00184784	0.0195341
LOC104972617	-1.09942	0.475459	9.68996	0.00185277	0.019558
LOC100336734	1.29753	0.163018	9.68994	0.00185279	0.019558
C16H1orf186	-0.741867	7.16571	9.68675	0.00185601	0.0195778
LOC107131224	0.902699	7.55411	9.68356	0.00185924	0.0195976
ZNF853	-0.881113	1.3966	9.68155	0.00186128	0.0196023
ITGAM	0.54026	8.22388	9.68045	0.00186239	0.0196023
XRCC6BP1	0.379998	5.02747	9.66974	0.00187328	0.0197027
FGD4	0.486701	6.26314	9.65306	0.00189036	0.0198679
RPS6KA6	-0.584897	5.04532	9.65124	0.00189224	0.0198733
GLA	0.565469	4.57693	9.64306	0.00190068	0.0199374
DGKZ	-0.385992	7.72665	9.64267	0.00190109	0.0199374
LOC107131700	-1.58011	-0.170154	9.64068	0.00190314	0.0199446
SULT2B1	-2.28558	-0.896681	9.63918	0.0019047	0.0199465
GLT1D1	-1.13339	2.22333	9.62509	0.00191937	0.0200856
PARP9	0.533945	6.78864	9.61781	0.00192699	0.0201509
UBE2A	0.362962	5.5367	9.61293	0.00193212	0.0201819
CLIC5	0.732655	5.7394	9.61234	0.00193274	0.0201819
SLC16A5	0.748471	4.51671	9.60773	0.0019376	0.0202181
ABHD6	0.450647	3.96389	9.59808	0.00194781	0.0203095
LRIG1	-0.589745	4.74533	9.59518	0.00195089	0.0203095
IFIT5	1.04307	6.49942	9.59416	0.00195197	0.0203095
USP20	-0.397037	5.3923	9.59291	0.0019533	0.0203095
BCOR	-0.415807	5.68444	9.59286	0.00195335	0.0203095
LOC107132327	1.21484	0.0973175	9.58895	0.00195752	0.0203383
GRIN3A	1.01044	2.98051	9.5784	0.0019688	0.0204409
BDH2	-1.00463	2.95648	9.57168	0.00197601	0.0205011
MGAT4B	-0.375786	6.3365	9.56355	0.00198479	0.0205668
CCDC157	-0.944852	0.937215	9.5632	0.00198517	0.0205668
LOC104969433	-1.15721	0.714772	9.55948	0.0019892	0.0205938
NEURL4	-0.385085	5.79607	9.55681	0.00199209	0.020609
DHRS9	-0.72912	3.27525	9.54895	0.00200064	0.0206828
ST5	-1.11286	2.45533	9.54493	0.00200502	0.0207133
GAL3ST3	-1.65115	-0.506645	9.53331	0.00201775	0.02083
LOC100337044	1.16987	3.28961	9.52876	0.00202277	0.020867
C14H8orf46	0.917163	1.45743	9.5239	0.00202813	0.0209074
BOLA-DMA	0.516115	7.14971	9.51934	0.00203318	0.0209316
DPY19L1	0.472901	5.82079	9.51918	0.00203336	0.0209316
ACYP2	-1.22231	2.04383	9.51623	0.00203662	0.0209504
LOC515600	2.59378	1.97713	9.49867	0.00205621	0.0211369
ANKRD23	-0.608175	3.57671	9.49172	0.00206401	0.0212021
TGM2	1.48249	4.70994	9.48738	0.0020689	0.0212373
STRBP	-0.33379	6.23378	9.48001	0.00207722	0.0213077
LDHA	0.489833	8.0617	9.47662	0.00208107	0.0213321
DUSP6	0.463008	6.1493	9.47453	0.00208345	0.0213414
MIR23A	-1.42202	0.183733	9.46967	0.00208897	0.0213817
LMF1	-0.400065	5.24325	9.46725	0.00209173	0.0213817
MOSPD2	0.399712	5.60511	9.46718	0.0020918	0.0213817
GSTM1	-1.01293	1.92822	9.46443	0.00209494	0.0213988
WRB	-0.620764	2.55187	9.45899	0.00210116	0.0214472
IFIH1	0.789373	6.87602	9.457	0.00210345	0.0214506
GREB1	2.10163	-0.18064	9.45613	0.00210445	0.0214506
KIT	-0.822691	3.96261	9.45255	0.00210856	0.0214775
KLHL5	0.321949	5.60514	9.44805	0.00211374	0.0215151
CRAT	0.388287	5.12296	9.44031	0.00212268	0.0215909
LMBR1L	-0.385838	5.8316	9.42694	0.00213821	0.0217337
TEKT2	-1.15405	0.179468	9.42496	0.00214051	0.0217419
CITED2	-0.356675	6.79628	9.42233	0.00214359	0.021758
CISD2	0.407315	5.67742	9.42	0.00214632	0.0217704
EFNA1	-0.737818	2.73786	9.41487	0.00215233	0.0218161
RIPK1	0.373039	6.81592	9.40899	0.00215924	0.0218709
LOC618787	-1.19877	1.56425	9.40687	0.00216174	0.021881
LOC104969028	-0.8703	1.67299	9.40387	0.00216528	0.0218893
CNNM2	-0.641185	3.8248	9.40355	0.00216565	0.0218893
SPG7	-0.322865	6.47532	9.40234	0.00216708	0.0218893
RELB	0.395442	5.21414	9.39998	0.00216988	0.0218899
EPC1	-0.30177	6.87677	9.39975	0.00217016	0.0218899
GNA11	0.68772	2.65963	9.39712	0.00217327	0.0219061
LOC530929	0.707532	2.57245	9.39278	0.00217842	0.0219343
ACTR3B	-0.588551	4.45638	9.39222	0.00217908	0.0219343
ACO2	0.332542	6.51902	9.3859	0.0021866	0.0219948
CDH10	1.67474	4.42664	9.38371	0.00218922	0.0220058
CPSF2	0.327346	6.1399	9.38229	0.00219092	0.0220077
LOC513508	-0.849865	4.71334	9.3774	0.00219677	0.0220512
SLC22A13	-1.46743	0.114604	9.37179	0.0022035	0.0221035
EFR3A	0.365839	6.49175	9.3702	0.00220541	0.0221074
CCND3	-0.385714	8.66135	9.36571	0.00221082	0.0221463
CACNA1H	-0.940772	2.49023	9.35377	0.00222527	0.0222757
PER2	-1.41705	-0.242896	9.34089	0.00224096	0.0224173
F11R	1.25415	5.55261	9.33942	0.00224276	0.0224199
PSME2	0.539674	7.07624	9.33552	0.00224754	0.0224522
GSTT1	-1.38018	2.59591	9.332	0.00225186	0.0224799
RBPMS	1.23483	3.72855	9.31241	0.00227607	0.0226991
CCDC114	-0.735026	3.19487	9.31027	0.00227873	0.0226991
LOC104973468	2.20192	1.65044	9.30924	0.00228001	0.0226991
LOC101902390	-1.34428	0.110948	9.3092	0.00228006	0.0226991
CREG1	0.762128	6.68315	9.30588	0.0022842	0.0227246
GP5	2.51643	0.811318	9.29867	0.0022932	0.0227986
ST3GAL3	-0.464775	5.96467	9.29257	0.00230085	0.0228589
PHKG1	-0.714054	1.62164	9.28494	0.00231046	0.0229312
ARHGAP39	-0.486893	4.38254	9.28389	0.00231178	0.0229312
CCDC191	-0.597419	2.64006	9.28304	0.00231286	0.0229312
H4	1.17564	1.07849	9.27566	0.00232219	0.0229625
LOC100847567	-0.377138	5.35335	9.27541	0.00232251	0.0229625
ANKRD55	-0.86091	1.16401	9.2747	0.00232341	0.0229625
ST6GALNAC6	0.625491	3.57644	9.27461	0.00232352	0.0229625
KIAA2022	-1.16438	0.978095	9.2743	0.00232391	0.0229625
ENPP4	0.451155	4.50451	9.2726	0.00232608	0.0229682
ACTR1B	-0.458801	4.09501	9.26908	0.00233055	0.0229968
NSMAF	0.345183	6.07129	9.25737	0.00234549	0.0231285
ZKSCAN5	-0.430229	5.37974	9.24404	0.00236264	0.023276
NKAPL	-1.29588	0.727637	9.24325	0.00236365	0.023276
ZNF827	-0.537071	4.85046	9.24198	0.00236529	0.0232763
SLC8B1	0.480142	6.84223	9.22122	0.00239227	0.023524
PLGRKT	0.476549	5.04597	9.22012	0.0023937	0.023524
AKAP1	0.353396	5.4724	9.21741	0.00239725	0.0235334
BMP6	1.08168	0.110453	9.21692	0.00239789	0.0235334
PTPN7	-0.468856	6.07664	9.21203	0.0024043	0.0235495
TMEM163	-0.79971	3.45243	9.21168	0.00240475	0.0235495
RHOB	0.670439	5.36914	9.21113	0.00240549	0.0235495
TMEM144	0.642501	3.58157	9.21072	0.00240602	0.0235495
2019-09-01	-0.434861	7.27196	9.20313	0.00241602	0.0236183
ACP5	-0.496701	6.5582	9.20292	0.0024163	0.0236183
LOC534742	0.43701	5.23941	9.20045	0.00241956	0.0236342
TNFRSF11A	-1.19864	0.754373	9.19796	0.00242285	0.0236505
HCST	-0.73063	4.04546	9.18696	0.00243746	0.0237771
GMFB	0.356757	6.17964	9.18009	0.00244663	0.0238505
PAK1	0.433414	5.83801	9.17794	0.0024495	0.0238625
SLC25A19	0.499419	6.13649	9.17419	0.00245452	0.0238953
ANO2	-1.00067	2.71932	9.17089	0.00245895	0.0239225
RP2	0.417769	6.10604	9.16818	0.00246259	0.0239419
PPA1	0.371339	5.97791	9.16164	0.00247141	0.0240085
KIFC2	-0.980011	1.9339	9.16065	0.00247275	0.0240085
UAP1L1	-0.700128	2.85208	9.15043	0.00248659	0.0241111
SLIT1	-1.53045	-0.0688806	9.14963	0.00248768	0.0241111
KRBA2	-0.539025	3.49458	9.14918	0.0024883	0.0241111
KLHL3	0.478922	5.22103	9.14007	0.00250071	0.0242152
ELMO1	-0.593218	7.25662	9.13469	0.00250808	0.0242704
PKM	0.400475	9.08926	9.12458	0.00252198	0.0243887
EXOSC10	-0.331236	6.32091	9.11498	0.00253525	0.0245007
LOC101904172	-0.669329	2.3265	9.10755	0.00254556	0.024584
IL20RB	-0.941167	1.49324	9.10437	0.00255	0.0246105
CAPN1	-0.314726	7.11366	9.1025	0.0025526	0.0246192
TRERF1	-0.556985	5.81736	9.09948	0.00255682	0.0246325
ANKRD50	0.640024	3.28052	9.09863	0.00255802	0.0246325
LOC104975176	-0.794941	3.62961	9.09719	0.00256003	0.0246325
KLF8	-1.17423	5.55284	9.09666	0.00256076	0.0246325
SH2D2A	-0.555841	4.55075	9.09079	0.00256899	0.0246953
SRGAP2	0.540796	5.08044	9.08531	0.0025767	0.024742
CD74	0.50711	11.5938	9.08407	0.00257846	0.024742
LOC511180	-1.28681	2.25121	9.08371	0.00257896	0.024742
TMC6	-0.346697	7.60244	9.07502	0.00259124	0.0248434
AMPD3	-0.919879	5.78727	9.06755	0.00260186	0.0249287
C10H15orf41	-0.579333	4.46704	9.06559	0.00260464	0.024939
BMP2K	0.357829	6.88318	9.06068	0.00261165	0.0249671
SLC16A6	0.560571	6.58914	9.06013	0.00261243	0.0249671
FER	0.579875	3.92491	9.05992	0.00261273	0.0249671
NUGGC	0.617134	3.83587	9.05767	0.00261596	0.0249814
SGCA	-1.15272	1.2224	9.0533	0.00262221	0.0250247
AGAP3	-0.578234	4.1258	9.04849	0.00262912	0.0250741
DPEP3	-0.832111	0.901125	9.03673	0.00264609	0.0252194
BAZ2B	-0.517133	5.70227	9.03434	0.00264954	0.0252358
B3GNT6	1.55791	-0.293934	9.03047	0.00265517	0.0252728
ZNF865	-0.466893	4.6147	9.02556	0.0026623	0.0253095
LOC100335642	1.01687	3.74919	9.02542	0.0026625	0.0253095
CCR6	-0.489957	3.98222	9.02343	0.0026654	0.0253204
LOC101906756	-0.413764	4.86961	9.02009	0.00267029	0.0253503
TSLP	2.5628	0.628936	9.01115	0.00268338	0.0254579
MAPT	-0.994583	2.26348	8.98505	0.00272197	0.0258072
ZNF32	-0.524505	3.76178	8.98061	0.00272859	0.0258531
LOC107131975	-0.705022	2.08247	8.96779	0.0027478	0.0260181
C1H21orf91	0.429953	7.44202	8.95639	0.002765	0.0261639
PPOX	-0.457749	4.2856	8.95507	0.00276701	0.0261659
KIF1C	0.452257	5.27049	8.9511	0.00277303	0.0262057
NSDHL	0.352153	4.82443	8.94772	0.00277816	0.0262372
LDLR	0.574112	5.12171	8.92591	0.00281154	0.026534
CSGALNACT1	-0.548027	3.74542	8.9248	0.00281325	0.026534
DENND6B	-0.597566	4.03874	8.92049	0.0028199	0.0265694
KBTBD11	-0.735012	1.88509	8.91987	0.00282084	0.0265694
MXI1	0.445825	4.94817	8.91881	0.00282248	0.0265694
CA2	1.12606	2.88438	8.9125	0.00283225	0.0266441
TMEM57	-0.326801	5.61545	8.90918	0.0028374	0.0266753
STARD8	0.795461	1.13572	8.9061	0.0028422	0.0267003
GNPTAB	0.414849	6.52763	8.90511	0.00284374	0.0267003
SUN2	-0.399553	8.06631	8.9039	0.00284563	0.0267007
TRMT44	-0.416767	5.56695	8.89412	0.0028609	0.0268267
LOC101904574	0.664427	3.39683	8.88482	0.00287551	0.0269463
FST	-0.710231	2.07797	8.87669	0.00288834	0.0270491
RAB18	0.364889	6.73853	8.87487	0.00289122	0.0270573
LOC788142	-0.771612	3.17846	8.87379	0.00289295	0.0270573
SCRN2	-0.701108	3.73707	8.86716	0.00290347	0.0271383
TET1	-0.736004	3.73939	8.86414	0.00290828	0.0271658
ATXN7L2	-0.59124	2.8075	8.86241	0.00291103	0.0271739
GALNT7	-0.348083	6.83299	8.86076	0.00291367	0.0271811
LOC100294954	-1.71158	0.527436	8.85888	0.00291666	0.0271906
PTK2	-0.400465	5.35819	8.85634	0.00292073	0.0271906
PTPRH	-0.883112	1.55948	8.85622	0.00292093	0.0271906
PSMD11	0.317653	5.74048	8.85544	0.00292217	0.0271906
LOC506486	-1.42058	0.671694	8.8509	0.00292944	0.0272408
PIK3IP1	-0.424207	6.77716	8.845	0.00293892	0.0273115
AHCY	0.548864	7.95616	8.84173	0.00294419	0.0273412
WDR59	-0.433343	5.92944	8.84069	0.00294588	0.0273412
P4HTM	-0.515879	3.49906	8.83741	0.00295118	0.0273729
PEX6	-0.414095	4.76167	8.83505	0.00295499	0.0273907
LOC107132460	-3.60921	-0.302769	8.8337	0.00295718	0.0273935
APPL2	-0.390569	5.74067	8.82874	0.00296523	0.0274506
SLC26A2	0.593651	4.37634	8.82217	0.00297593	0.0275321
RCSD1	-0.315431	8.34621	8.81876	0.00298149	0.0275534
SLC22A20	-1.81615	-0.347431	8.81702	0.00298434	0.0275534
EIF1B	0.849967	7.76819	8.81687	0.00298458	0.0275534
HDHD3	-0.568461	4.21276	8.81611	0.00298583	0.0275534
GP6	1.37947	2.66636	8.81321	0.00299057	0.0275647
PIR	0.770724	3.54772	8.81305	0.00299084	0.0275647
ZFP1	-0.518543	3.14213	8.81101	0.00299418	0.027578
LOC107132697	-0.969983	1.82339	8.8074	0.00300011	0.0276151
TMEM230	0.346342	6.27733	8.79735	0.00301669	0.0277501
PLA2G6	-0.524317	3.44544	8.79361	0.00302288	0.0277894
LOC789374	-1.02539	1.5941	8.78389	0.00303903	0.0279203
CASP3	0.419481	4.47873	8.76995	0.00306234	0.0281167
FBXL14	-0.34112	5.7256	8.75037	0.00309539	0.0283976
SH3RF3	-1.11871	0.468412	8.74951	0.00309686	0.0283976
SMIM15	0.390639	5.57315	8.74833	0.00309886	0.0283981
LOC515624	0.733513	3.31992	8.743	0.00310793	0.0284632
APC2	-0.90919	0.673873	8.74098	0.00311137	0.0284768
CD59	0.774159	5.53234	8.73641	0.00311919	0.0285303
LOC751788	-0.970771	5.10402	8.73444	0.00312256	0.0285432
LOC101908167	-1.2382	1.33866	8.72984	0.00313044	0.0285966
TOLLIP	-0.385157	7.1357	8.72873	0.00313234	0.0285966
SOWAHD	0.566633	4.74126	8.72604	0.00313697	0.0286209
HMHA1	-0.383714	8.90245	8.71595	0.00315438	0.0287617
LOC506088	0.708745	5.79875	8.71477	0.00315642	0.0287623
LOC107132255	-0.861479	3.84367	8.712	0.00316122	0.0287879
ACY1	-0.705143	1.63123	8.70656	0.00317068	0.0288559
PHYKPL	-0.611354	3.26523	8.69273	0.00319481	0.0290574
SCG5	-0.926247	2.62795	8.68882	0.00320168	0.0291016
ADAP1	0.382104	6.19927	8.67361	0.00322851	0.0293168
TOB1	-0.473165	5.36403	8.67312	0.00322939	0.0293168
CRIP2	-0.377644	5.26056	8.66563	0.00324267	0.029419
ATP8B2	-0.408378	7.25766	8.66067	0.00325151	0.0294808
ZNF184	-0.452346	4.46891	8.65358	0.0032642	0.0295774
BAIAP3	-1.22263	0.572152	8.64378	0.0032818	0.0297161
DYRK1B	-0.402909	5.12796	8.64239	0.00328431	0.0297161
CD44	-0.375697	7.79012	8.64164	0.00328565	0.0297161
MPPE1	-0.33473	6.21251	8.63982	0.00328894	0.0297273
IL1R1	-0.5927	5.98971	8.63715	0.00329377	0.0297511
RFXANK	-0.398254	5.83027	8.63566	0.00329646	0.0297511
IMPDH2	-0.348049	5.71437	8.63497	0.00329771	0.0297511
UCKL1	-0.391837	5.18885	8.6321	0.0033029	0.0297636
GLB1L	0.819915	1.59029	8.63194	0.0033032	0.0297636
FCER2	-0.548301	5.73325	8.62831	0.00330978	0.0298045
STIM1	-0.36827	6.88191	8.60177	0.00335837	0.0302233
DAPP1	0.428634	6.00552	8.59208	0.00337628	0.0303657
CLASRP	-0.365993	5.2906	8.58688	0.00338594	0.0304337
PGAM5	0.291757	5.84592	8.58339	0.00339243	0.0304578
ATF6	0.352432	5.6682	8.58318	0.00339282	0.0304578
RCOR2	-1.1351	0.246386	8.58203	0.00339497	0.0304583
MYLIP	-0.365031	6.34058	8.57709	0.00340419	0.0305062
CST7	-0.494231	4.32155	8.57691	0.00340452	0.0305062
EMC3	0.423707	6.81028	8.57235	0.00341307	0.030564
PTGFRN	0.717746	4.14703	8.56957	0.00341828	0.0305918
TMCC2	1.30267	3.35377	8.56726	0.00342262	0.0305962
ATF3	0.681402	3.32142	8.56676	0.00342356	0.0305962
FAM193B	-0.416409	5.6673	8.56594	0.00342509	0.0305962
FBXO21	-0.390497	6.39229	8.56373	0.00342926	0.0306011
TRIM7	0.72705	2.44716	8.56342	0.00342985	0.0306011
IGHG1	-1.06887	8.96472	8.56194	0.00343263	0.0306071
TCF4	-0.484312	6.2585	8.55952	0.0034372	0.0306291
PATZ1	-0.35651	5.36674	8.55431	0.00344704	0.0306979
SNX7	1.35127	0.228689	8.54932	0.00345651	0.0307633
LOC100298918	0.989048	0.922827	8.54791	0.0034592	0.0307684
LOC101906235	-0.990903	1.02647	8.53628	0.00348137	0.0309301
LGALS4	-0.567557	3.5493	8.53614	0.00348164	0.0309301
ATG9B	-1.02283	0.548562	8.53083	0.0034918	0.0309648
IPMK	0.403837	5.5779	8.53062	0.0034922	0.0309648
ADRBK2	0.635209	6.17003	8.52993	0.00349354	0.0309648
LOC104973850	-0.681204	1.91602	8.52899	0.00349534	0.0309648
RNASEH2A	-0.454303	6.40376	8.52854	0.0034962	0.0309648
ZAK	0.405103	5.10487	8.52168	0.00350941	0.0310629
HSBP1L1	0.947356	2.52089	8.51378	0.00352468	0.031179
LOC101905272	-0.740394	2.85278	8.51256	0.00352703	0.0311808
NCOA4	0.400079	7.43075	8.50702	0.0035378	0.031257
MOXD1	1.83847	-0.636961	8.50376	0.00354413	0.0312849
CDK5RAP2	-0.36474	5.92806	8.50318	0.00354526	0.0312849
TUBGCP6	-0.417491	5.43767	8.50007	0.00355133	0.0313195
MAST1	-0.903859	1.48738	8.49376	0.00356366	0.0314091
GALM	0.714872	2.22468	8.49052	0.00357001	0.031446
LOC613822	0.601155	3.19788	8.48837	0.00357424	0.0314519
LARP6	-0.976706	1.57059	8.48767	0.00357561	0.0314519
TAL1	0.488595	6.77387	8.48687	0.00357718	0.0314519
CARD10	1.28438	2.46024	8.48335	0.00358412	0.0314939
LOC100847677	0.784015	1.28153	8.48191	0.00358695	0.0314997
LOC107133472	1.00101	0.758689	8.47995	0.00359083	0.0315147
CCDC17	-0.556934	2.96347	8.47505	0.00360051	0.0315557
SNAI3	-0.758972	2.14861	8.47443	0.00360172	0.0315557
MFAP1	0.331644	6.22087	8.47351	0.00360355	0.0315557
CHST7	0.827065	2.5105	8.47288	0.0036048	0.0315557
LOC101907503	1.20356	-0.429807	8.47209	0.00360637	0.0315557
TPK1	-0.872264	4.02956	8.46687	0.00361673	0.0316273
ZCCHC3	-0.317641	5.17584	8.46556	0.00361935	0.0316312
ZBTB8OS	0.308879	5.53168	8.45581	0.0036388	0.031782
C23H6orf136	-0.57877	3.27347	8.45045	0.00364952	0.0318566
AGAP2	-0.337482	5.83962	8.44423	0.00366204	0.0319467
LOC101904050	1.51919	-0.730394	8.44088	0.00366879	0.0319863
LOC786224	1.61357	-0.129957	8.42562	0.0036997	0.0322364
XPO1	0.323974	7.07551	8.4202	0.00371074	0.0323133
DAPK2	0.816377	5.51912	8.41454	0.00372232	0.0323839
ST8SIA1	-0.90531	0.803488	8.41406	0.00372331	0.0323839
VPS4B	0.489061	5.89954	8.41248	0.00372654	0.0323925
LOC100141145	1.25763	4.48443	8.41028	0.00373105	0.0324124
YWHAQ	0.380517	6.88159	8.40913	0.00373341	0.0324135
PARP12	0.482333	7.14554	8.40745	0.00373686	0.0324241
APOM	-0.594411	3.81691	8.40477	0.00374238	0.032441
RNASEL	0.58348	5.14069	8.40433	0.00374328	0.032441
STAG3	-0.705097	4.15265	8.39946	0.00375333	0.0325087
PCED1A	-0.504458	3.66783	8.3964	0.00375965	0.0325441
CATSPERD	-0.61227	3.91669	8.39149	0.00376983	0.0326127
LOC104968494	0.530035	4.66114	8.38959	0.00377376	0.0326273
ZSCAN26	-0.552229	3.80744	8.38294	0.00378759	0.0327274
FAM213B	-0.725645	4.92002	8.38176	0.00379005	0.0327292
NPR2	-1.11189	0.723893	8.37502	0.00380414	0.0328313
LOC101904492	-0.865463	3.57976	8.37197	0.00381052	0.0328668
TOMM34	-0.322992	5.8101	8.36742	0.00382008	0.0329297
ZMYM3	-0.448182	5.21307	8.3652	0.00382475	0.0329505
MLLT3	-0.518273	4.33842	8.36206	0.00383136	0.0329878
RHOBTB1	0.659278	3.08954	8.35062	0.00385555	0.0331522
PLOD1	0.511872	4.25891	8.34993	0.00385701	0.0331522
SYNJ2BP	0.480181	5.29557	8.3498	0.00385729	0.0331522
CDH20	1.71672	1.0579	8.3421	0.00387368	0.0332733
SMS	0.446613	6.48656	8.33718	0.00388419	0.0333439
ASXL1	-0.376692	6.77751	8.33579	0.00388715	0.0333496
TAP2	0.407459	7.10844	8.32642	0.00390726	0.0335023
IFT122	-0.618314	2.08886	8.32125	0.0039184	0.033578
INPP5F	0.358633	6.07842	8.31346	0.00393524	0.0336877
LOC515917	2.08127	4.21688	8.31318	0.00393584	0.0336877
ATP12A	-1.66942	-0.844287	8.30826	0.00394651	0.0337448
C7H5orf15	0.349842	6.3376	8.30797	0.00394715	0.0337448
DMD	-1.04187	1.11452	8.30587	0.00395171	0.0337639
NFIX	1.09279	-0.116887	8.3038	0.00395623	0.0337826
LOC526865	0.755994	1.37314	8.2879	0.00399101	0.0340434
SLC13A4	1.99449	-0.491739	8.2877	0.00399146	0.0340434
TMEM220	1.5683	0.335437	8.28527	0.00399681	0.034069
C1QA	0.817735	4.79882	8.27535	0.00401869	0.0342355
RILPL2	0.70461	8.98919	8.27371	0.00402232	0.0342463
LOC104969159	-0.546993	2.73049	8.26951	0.00403163	0.0343055
FAM96A	0.424564	6.01902	8.26831	0.00403431	0.0343082
ASCL4	0.868054	1.5261	8.26412	0.00404362	0.0343291
CLCF1	-0.980219	1.76699	8.26386	0.0040442	0.0343291
PEPD	0.398743	5.99516	8.2625	0.00404723	0.0343291
AMN1	-0.396536	6.15383	8.26241	0.00404744	0.0343291
BFSP2	0.590088	3.50042	8.26189	0.00404859	0.0343291
SPHK1	0.594089	5.53763	8.25756	0.00405825	0.0343774
HIP1R	-0.394953	7.06361	8.25722	0.00405902	0.0343774
SERP1	0.368356	6.2886	8.24913	0.00407716	0.0344998
ENTHD2	-0.646028	4.13443	8.24865	0.00407822	0.0344998
HSD3B7	0.74679	2.12465	8.24532	0.00408573	0.0345278
ZNF311	-0.770356	2.75479	8.24507	0.00408628	0.0345278
KCNJ2	-0.86087	5.25804	8.23928	0.00409935	0.0345994
LOC104968518	-0.495791	3.40686	8.23888	0.00410025	0.0345994
SLC38A5	-0.581107	3.08953	8.2374	0.00410358	0.0345994
RIMBP3B	1.41601	-0.50178	8.23709	0.00410428	0.0345994
F2RL2	0.925444	1.69333	8.23482	0.00410942	0.0346226
SMARCA1	-0.809365	1.52342	8.2316	0.00411672	0.0346639
TXNDC17	0.746678	3.29787	8.22951	0.00412147	0.0346839
SLC35F6	0.542372	5.15751	8.22575	0.00413002	0.0347357
MS4A7	0.678459	6.58372	8.22383	0.00413438	0.0347367
NKD2	-1.20328	0.915571	8.22359	0.00413493	0.0347367
LOC104968436	-0.656116	4.2717	8.21826	0.00414709	0.0348188
IRF1	0.738005	9.37339	8.2158	0.00415271	0.0348459
NAV2	-0.740133	1.92188	8.21449	0.00415573	0.034851
TMC8	-0.336452	6.78267	8.21311	0.00415889	0.0348574
RANGAP1	-0.335643	6.51548	8.20968	0.00416675	0.0348869
LONP2	0.307042	6.58248	8.20948	0.00416721	0.0348869
SPPL2A	0.335727	6.76905	8.20785	0.00417096	0.0348982
C5AR1	-0.698243	7.56035	8.20593	0.00417538	0.0349037
ARHGAP28	1.45817	1.5219	8.20547	0.00417643	0.0349037
PAPSS2	0.465576	6.47495	8.20275	0.0041827	0.034936
PHGDH	-0.435147	8.68159	8.20101	0.00418672	0.034936
OCLN	-1.38051	0.346785	8.20026	0.00418844	0.034936
THEMIS2	0.44721	7.42936	8.19962	0.00418991	0.034936
ZNF366	1.51652	-0.344533	8.19534	0.00419981	0.0349975
HDAC10	-0.501856	3.98883	8.19435	0.00420211	0.0349975
DTX3	-0.501159	3.87018	8.19081	0.00421031	0.0350457
TARSL2	-1.38436	1.87079	8.18821	0.00421635	0.0350759
C18H16orf74	-0.381874	5.21305	8.18432	0.0042254	0.0351182
KCNK5	-0.47404	4.65018	8.18395	0.00422627	0.0351182
THEG	-5.51681	-0.916817	8.18007	0.00423531	0.0351732
LGALS12	-0.643167	4.10883	8.17281	0.00425229	0.035294
TMCO4	0.39178	5.33096	8.17089	0.00425681	0.0353113
TRIB2	-0.564115	5.1641	8.16641	0.00426733	0.0353784
SEMA3G	-0.825507	2.23153	8.16429	0.00427231	0.0353995
PAQR6	-0.751827	2.18502	8.16234	0.00427692	0.0354175
FOXP3	-0.662519	2.18836	8.15996	0.00428254	0.0354438
PRSS33	-0.905487	2.16179	8.15482	0.00429469	0.0355241
TMCO1	0.30969	5.20802	8.14866	0.00430929	0.0356209
CCDC183	-1.0967	0.466462	8.14782	0.00431129	0.0356209
EXOSC2	-0.316114	5.14541	8.13496	0.00434198	0.035854
PLEKHA1	-0.607063	7.23783	8.13351	0.00434546	0.0358624
F2	-1.1975	0.0309193	8.1259	0.00436374	0.0359413
YBX3	-0.749687	6.73621	8.1251	0.00436567	0.0359413
LOC101904475	-0.819196	2.17564	8.1244	0.00436735	0.0359413
KCNQ5	-1.13416	6.37722	8.12285	0.00437108	0.0359413
TPPP	-0.809707	3.43719	8.12273	0.00437136	0.0359413
ZFAND2B	-0.390595	5.56357	8.12236	0.00437225	0.0359413
LOC104974468	-1.34494	-0.480955	8.12233	0.00437234	0.0359413
PDZRN3	-1.6906	-0.229902	8.11893	0.00438054	0.0359883
EHMT2	-0.342939	6.39692	8.11462	0.00439097	0.0360536
CD300A	0.628737	6.01802	8.11152	0.00439847	0.0360948
LOC107131247	2.77024	5.01844	8.10812	0.00440674	0.0361422
ZNF398	-0.447253	4.16325	8.0998	0.00442701	0.0362634
IFI35	0.429307	6.05092	8.09958	0.00442754	0.0362634
SNRNP70	-0.406197	7.75385	8.09899	0.004429	0.0362634
LOC511847	0.593296	4.51895	8.09508	0.00443856	0.0363156
LOC100337457	0.450183	5.02921	8.0929	0.0044439	0.0363156
ARMCX4	-0.782694	2.00362	8.09095	0.00444868	0.0363156
RAPH1	-0.950983	2.2673	8.09038	0.0044501	0.0363156
SLC30A4	-0.731389	2.99308	8.09036	0.00445013	0.0363156
LOC101905172	-1.1824	4.71468	8.09006	0.00445086	0.0363156
ALDH1A1	1.53004	0.0475119	8.08924	0.00445287	0.0363156
LTBP1	-0.674944	4.90505	8.08423	0.0044652	0.0363774
XPC	-0.372803	6.64443	8.08381	0.00446626	0.0363774
NDFIP2	0.320575	5.70529	8.08287	0.00446856	0.0363774
RGS3	-0.387206	6.12782	8.0814	0.00447219	0.0363774
SEC14L5	1.06073	3.48349	8.08108	0.00447298	0.0363774
SCN9A	1.53295	0.816491	8.07946	0.00447699	0.0363896
LOC504548	0.888379	7.39614	8.06508	0.00451264	0.0366589
GCC2	0.418155	5.50585	8.06023	0.00452474	0.0367366
SLC35E3	0.452714	3.76581	8.04272	0.00456868	0.0370554
ZHX3	-0.559507	3.12507	8.04255	0.00456911	0.0370554
ZNF438	-0.762221	2.93277	8.04117	0.00457259	0.037063
FOLR2	-1.25465	0.485821	8.03309	0.00459305	0.0371899
RSU1	0.867987	7.56271	8.03214	0.00459545	0.0371899
MFAP3	0.442308	5.69773	8.03195	0.00459593	0.0371899
HMMR	0.498551	4.22942	8.02987	0.0046012	0.0372118
BIN1	0.297477	7.01355	8.02326	0.00461804	0.0373272
SCO1	0.283182	5.74584	8.01983	0.00462679	0.0373675
EML3	-0.425534	6.70447	8.01929	0.00462817	0.0373675
LOC506364	-0.554847	5.23691	8.00959	0.00465302	0.0375473
CD79A	-0.524202	8.02508	8.00858	0.00465563	0.0375475
LOC100337293	-0.509143	4.72077	8.00324	0.00466937	0.0376374
FOXP1	-0.653581	7.24858	7.99975	0.00467839	0.0376892
UXT	-0.524734	5.19059	7.98887	0.00470659	0.0378953
RBCK1	0.363765	7.21796	7.98532	0.00471582	0.0379486
BCL2L1	0.672855	5.81457	7.9836	0.00472031	0.0379637
FBXO31	-0.333176	5.85583	7.9812	0.00472656	0.037993
LOC101909736	-2.77736	0.259412	7.97208	0.00475042	0.0381636
API5	0.411079	6.11445	7.96947	0.00475728	0.0381976
STAC2	-1.0085	3.16058	7.96541	0.00476798	0.0382624
SELP	1.51815	4.87488	7.9595	0.00478357	0.0383663
NMT1	0.27191	6.18161	7.95631	0.00479199	0.0384126
TUBB3	-0.525477	3.74793	7.95389	0.00479842	0.0384429
LOC100299045	1.26064	3.01254	7.95254	0.00480199	0.0384504
FAM219A	-0.51232	3.18963	7.94426	0.00482402	0.0386055
MAP3K8	0.451158	6.3775	7.94301	0.00482734	0.0386107
ITGA3	-0.778933	2.06325	7.9373	0.0048426	0.0387114
LOC538493	-0.65554	5.51872	7.93588	0.00484641	0.0387206
CLEC6A	1.48929	3.68821	7.93369	0.00485228	0.0387462
FNDC4	-1.05527	0.750779	7.92996	0.00486229	0.0388007
FBLIM1	-1.27841	-0.131466	7.92915	0.00486445	0.0388007
GRB7	-0.987771	2.65903	7.92493	0.00487582	0.0388701
TLE4	-0.335118	6.13799	7.91968	0.00488998	0.0389616
RASEF	-1.29015	-0.248683	7.91725	0.00489656	0.0389837
TUFT1	1.61494	1.2073	7.9165	0.0048986	0.0389837
LOC107131738	-1.07601	3.80262	7.91448	0.00490407	0.0389837
LOC104974253	-0.63784	2.55871	7.91387	0.00490571	0.0389837
DDX19B	0.339919	5.82296	7.9137	0.00490618	0.0389837
SLIT3	-1.06406	1.26282	7.90527	0.0049291	0.0391445
CYB5R3	-0.402697	6.6806	7.89996	0.0049436	0.0392381
PITPNC1	-0.465897	5.43776	7.88545	0.0049834	0.0395325
CASP4	0.788707	8.10817	7.88177	0.00499356	0.0395914
ITSN1	0.510541	4.23445	7.87445	0.0050138	0.0397302
SPPL3	-0.290061	5.88351	7.86777	0.00503237	0.0398556
ZNF76	-0.400906	4.90995	7.86494	0.00504024	0.0398962
TIGAR	0.545925	2.77681	7.8637	0.0050437	0.0399018
INSRR	-1.31759	0.05865	7.86238	0.00504739	0.0399093
NFYC	-0.281257	5.93445	7.8607	0.00505209	0.0399247
LRRC1	-0.692749	3.75873	7.85043	0.00508088	0.0401304
NAT14	-0.988578	1.52743	7.8459	0.00509361	0.0402091
LETM1	0.299762	5.29316	7.8426	0.00510291	0.0402606
CSTF2	0.438738	4.66713	7.84119	0.00510691	0.0402703
CHD3	-0.375245	8.03889	7.83784	0.00511638	0.0403231
NFRKB	-0.372538	5.46705	7.83224	0.00513225	0.0404262
FUNDC1	0.487295	4.05623	7.83061	0.00513687	0.0404407
CD37	-0.392186	7.59662	7.82849	0.0051429	0.0404486
PIP4K2C	-0.305372	6.10058	7.8283	0.00514344	0.0404486
TRIM65	0.388753	5.53197	7.82465	0.00515383	0.0405083
GMEB2	-0.335352	5.67412	7.82295	0.00515869	0.0405244
PFN2	-1.86656	1.26915	7.82198	0.00516145	0.0405244
AHSA2	0.400357	3.95535	7.81315	0.00518675	0.0406985
CD40	0.462285	5.79075	7.81228	0.00518923	0.0406985
ZPBP	-1.26476	-0.328285	7.80949	0.00519724	0.0407393
P2RX1	1.23119	3.47628	7.80248	0.00521746	0.0408757
ABCC3	-0.672895	3.53509	7.79694	0.00523347	0.040979
LOC615055	-0.787958	2.0971	7.79403	0.00524192	0.0410141
LOC104972992	0.919756	0.878393	7.79277	0.00524557	0.0410141
RFNG	-0.434278	5.52988	7.79248	0.00524642	0.0410141
GGT7	-0.586533	2.72026	7.78447	0.00526973	0.0411564
LOC514637	-0.632364	2.57973	7.78428	0.00527028	0.0411564
TRABD	-0.367896	7.04222	7.78145	0.00527854	0.0411888
IGFN1	-1.79145	-0.295901	7.78083	0.00528034	0.0411888
LOC100335514	-3.14542	-0.185285	7.77995	0.00528294	0.0411888
C7	-0.597179	2.67209	7.77688	0.00529191	0.0412366
BCL7B	-0.374936	4.65362	7.77481	0.00529797	0.0412617
AGO1	-0.350074	5.87632	7.77346	0.00530195	0.0412705
SCN1B	-0.939597	0.860731	7.77102	0.00530911	0.0413042
AMN	-1.26595	2.04746	7.76941	0.00531383	0.0413187
SPSB2	0.614381	4.53167	7.76695	0.00532108	0.041353
TIGIT	0.756792	3.16347	7.76011	0.00534128	0.041454
SDC4	0.652413	1.69746	7.75932	0.0053436	0.041454
NUDT17	-0.47721	3.74606	7.7593	0.00534367	0.041454
CYP2D14	0.719361	3.5739	7.75868	0.00534549	0.041454
CDC42EP3	-0.416797	4.97108	7.7574	0.00534928	0.0414612
BOLA-DRB2	0.722828	6.53163	7.74572	0.00538401	0.0417081
NDUFA5	0.513255	4.55344	7.74212	0.00539474	0.0417505
IL16	-0.29925	7.15084	7.74196	0.00539523	0.0417505
FAM151B	0.522986	3.70958	7.73713	0.00540967	0.04184
FBXO2	-0.962955	0.692546	7.73421	0.00541842	0.0418853
MIR223	-1.09719	2.83696	7.73054	0.00542946	0.0419342
PLEKHF2	-0.365268	7.41578	7.73018	0.00543052	0.0419342
LOC101906110	-0.790511	1.30663	7.72659	0.00544133	0.0419824
CLSTN1	-0.370285	6.67582	7.72619	0.00544254	0.0419824
LGALS3BP	0.400169	6.39818	7.72505	0.00544598	0.0419867
ITGA2	1.70333	0.0449439	7.723	0.00545218	0.0420122
PNPT1	0.470758	5.48569	7.71814	0.00546687	0.042103
PSRC1	-0.951913	0.43412	7.71115	0.00548808	0.0422439
PLEKHB2	0.336387	7.66485	7.70678	0.00550137	0.0423207
LOC104976580	2.1614	-0.84217	7.70561	0.00550496	0.0423207
LOC101906009	0.700096	2.35578	7.70456	0.00550815	0.0423207
KTN1	0.361318	6.92547	7.70405	0.0055097	0.0423207
LOC107131979	-0.970523	3.11023	7.70054	0.00552044	0.0423808
RUNDC3B	-0.878712	0.935248	7.68633	0.00556406	0.0426931
LOC100849046	-0.415946	6.93213	7.68466	0.00556923	0.0427102
SLC15A1	0.685238	2.26325	7.68108	0.00558027	0.0427723
LCLAT1	-0.949365	5.02449	7.67693	0.00559313	0.0428482
BSPRY	-0.66888	2.32986	7.66498	0.00563028	0.04311
C1S	1.61532	-1.08068	7.65689	0.0056556	0.0432591
PNPLA7	-0.715392	4.59472	7.65685	0.0056557	0.0432591
JAM2	2.28855	0.23258	7.65509	0.00566125	0.0432787
GAS7	0.410979	5.75451	7.64759	0.00568481	0.043436
SLCO2B1	2.40473	-1.09218	7.64635	0.00568873	0.0434431
FXYD5	-0.328935	7.05362	7.63477	0.00572538	0.0437
GSDMB	-0.610641	3.38577	7.63042	0.00573918	0.0437824
NBEA	-0.598727	6.03293	7.6285	0.00574529	0.043806
AGFG1	0.289614	6.22057	7.62735	0.00574897	0.043811
CDIP1	-0.448089	5.16924	7.62263	0.00576405	0.0439029
ZBTB20	-1.32289	5.3329	7.61603	0.00578517	0.0440407
PABPN1	-0.344568	7.59152	7.61183	0.00579865	0.0441202
N4BP2L1	0.415495	6.8892	7.60946	0.0058063	0.0441552
GLRX2	0.546305	4.67466	7.60017	0.00583628	0.04436
ECHDC3	-0.518654	4.97385	7.59854	0.00584155	0.0443769
LOC104972045	1.29802	3.51252	7.59656	0.00584797	0.0443897
RNF168	0.368413	5.8865	7.59614	0.00584935	0.0443897
NDUFAB1	0.410864	5.19301	7.58622	0.00588161	0.0446111
LOC521580	-0.687011	1.90208	7.58453	0.00588713	0.0446297
UBE2V2	0.298154	6.01363	7.5795	0.00590357	0.044731
AGFG2	-0.442579	5.13054	7.57572	0.00591597	0.0448016
B3GNT7	-0.900375	1.68718	7.57467	0.00591943	0.0448036
CCL8	2.099	-1.38574	7.57376	0.0059224	0.0448036
CANX	0.362767	8.21328	7.57179	0.0059289	0.0448056
LOC616662	-1.36716	-0.373278	7.57162	0.00592945	0.0448056
ANGPT1	1.56511	0.353949	7.57087	0.00593192	0.0448056
FFAR2	0.826697	2.05021	7.56131	0.00596347	0.0450093
SLC25A33	-0.592907	4.3808	7.56082	0.00596508	0.0450093
LOC511229	-0.443102	7.14466	7.55739	0.00597646	0.0450717
LOC540014	-0.380951	4.45291	7.55613	0.00598064	0.0450782
ZPBP2	-0.411836	5.21672	7.55526	0.00598353	0.0450782
FAM91A1	0.376546	6.3574	7.54811	0.0060073	0.0452338
LOC104968408	-0.966486	0.856992	7.54465	0.00601885	0.0452973
CREB3L1	-1.02012	3.94927	7.53868	0.00603884	0.0454066
RAB4A	-0.447195	6.07181	7.53844	0.00603962	0.0454066
BIVM	-0.280652	5.731	7.53307	0.00605765	0.0455186
LOC511982	1.55659	5.70861	7.52759	0.00607612	0.0456337
SBF1	-0.340205	7.61579	7.52558	0.00608291	0.0456611
PLAUR	-0.709984	4.06361	7.52129	0.00609741	0.0457332
MEMO1	0.361497	4.87625	7.5201	0.00610141	0.0457332
FANCE	-0.498753	3.46771	7.51994	0.00610196	0.0457332
SMPD5	-0.930655	1.6299	7.50963	0.006137	0.0459721
RSAD1	-0.570309	2.4977	7.50822	0.00614179	0.0459843
SUFU	-0.446146	4.81849	7.50708	0.00614569	0.0459898
SLC37A2	0.393593	6.2221	7.50562	0.00615067	0.0460033
LOC100297334	-0.882201	1.00496	7.50457	0.00615427	0.0460066
MRPS31	0.350797	5.1025	7.50082	0.00616708	0.0460786
LOC787405	-1.13491	1.78034	7.49574	0.00618451	0.0461678
HMG20B	-0.313912	6.60782	7.49517	0.00618648	0.0461678
ZFYVE9	0.43264	4.55879	7.49456	0.00618855	0.0461678
GTF2IRD2	0.743037	1.19526	7.49234	0.00619619	0.046201
TREM1	0.741805	5.6465	7.48662	0.00621591	0.0463243
MPP7	0.558953	3.51453	7.48547	0.00621987	0.04633
C1QTNF6	-0.938141	1.7625	7.48014	0.00623834	0.0464438
ING4	-0.340415	6.47414	7.47538	0.00625482	0.0465427
GMPPA	-0.476113	4.4705	7.47427	0.00625868	0.0465475
LOC107131843	-1.20704	-0.39429	7.46826	0.00627961	0.0466606
IFT22	-0.482251	2.81129	7.46806	0.00628031	0.0466606
IRAK1BP1	-0.813237	0.838709	7.46325	0.00629713	0.0467616
MAML3	-0.673839	5.56022	7.45432	0.00632844	0.0469702
MSR1	0.762123	3.33097	7.45219	0.00633593	0.0470017
PTPRJ	0.505154	7.63956	7.4476	0.00635209	0.0470976
ACD	-0.399864	3.97888	7.44606	0.00635756	0.0471072
MX1	1.17912	7.68268	7.4454	0.00635987	0.0471072
LOC525820	2.07057	3.12335	7.44296	0.00636851	0.0471471
TDRD6	-1.09943	0.091816	7.43924	0.00638169	0.0472206
CD1B	-1.20428	0.356361	7.43503	0.00639664	0.0473071
DUSP11	0.388036	6.45136	7.43132	0.00640981	0.047342
SPATS2	-0.437833	4.75859	7.43104	0.00641083	0.047342
DEF6	-0.315176	7.09364	7.43095	0.00641113	0.047342
MAPK8IP1	-0.744316	1.57893	7.42863	0.00641943	0.0473792
REEP2	1.062	5.22284	7.42474	0.00643331	0.0474315
FOXS1	0.996523	2.98159	7.42446	0.00643433	0.0474315
GCSAM	-0.656876	3.35956	7.42336	0.00643826	0.0474315
SLC27A2	-1.07031	1.09162	7.42245	0.0064415	0.0474315
LOC107132532	1.27815	1.36773	7.42196	0.00644324	0.0474315
TEX22	-0.571488	3.22871	7.42116	0.00644611	0.0474315
ALS2CR12	0.958606	1.51165	7.41935	0.00645263	0.0474554
AIMP2	-0.361704	5.18258	7.41667	0.00646221	0.0474947
ARHGAP4	-0.357211	8.04662	7.41604	0.00646451	0.0474947
SLC43A3	2.10699	1.77743	7.41478	0.00646901	0.0475037
CTNNA1	0.358192	6.79186	7.4023	0.00651404	0.0478102
ATP10D	0.437397	5.15057	7.39811	0.00652926	0.0478801
CMTR2	0.402326	4.74141	7.39731	0.00653216	0.0478801
MAPRE2	0.60632	8.1595	7.39695	0.00653345	0.0478801
LOC786695	3.42266	-1.06963	7.39433	0.00654298	0.0479148
C19H17orf98	-2.82041	-0.172506	7.39384	0.00654478	0.0479148
JAK3	-0.365889	7.40886	7.38597	0.00657346	0.0481005
NSMF	-0.410299	5.29057	7.38129	0.00659057	0.0482014
RAMP3	1.50385	1.56844	7.38011	0.00659491	0.0482089
LOC104973322	-0.838039	2.31413	7.37886	0.0065995	0.0482181
PAPD5	0.344669	6.09196	7.37653	0.00660805	0.048247
TDG	0.347787	5.61579	7.37598	0.00661009	0.048247
KLRC1	-1.25173	4.06098	7.37363	0.00661871	0.0482857
GPR173	-1.21171	0.105557	7.37171	0.00662581	0.0483132
LOC616868	-0.948867	3.01639	7.36823	0.00663862	0.0483809
TPD52	0.316285	6.36238	7.36722	0.00664235	0.0483809
CD200R1L	0.465584	5.84298	7.36626	0.00664589	0.0483809
ZUFSP	0.356734	5.56904	7.36558	0.00664841	0.0483809
PPP4R1	-0.28683	5.47725	7.36285	0.00665851	0.0484301
ATP6V1C1	0.324813	6.05675	7.35796	0.00667666	0.0485378
DLAT	0.321218	4.67784	7.35498	0.00668771	0.0485938
[truncated: 16 more rows]

## Sheet: ModVsSev_wk0DE
genes	logFC	logCPM	LR	PValue	FDR
ANKRD31	2.57442	4.04102	28.7878	8.07591e-08	0.00117303
BPI	1.63554	3.80474	22.5385	2.05976e-06	0.014959
ZNF8	-1.10101	5.29323	20.1378	7.20587e-06	0.0348884

## Sheet: ModVsSev_wk4DE
genes	logFC	logCPM	LR	PValue	FDR
NUPR1	-4.47351	4.53341	52.3816	4.56979e-13	6.59011e-09
FAR2	-1.67034	3.41988	51.0348	9.07417e-13	6.59011e-09
ADAMDEC1	3.39045	4.9926	49.945	1.58116e-12	7.65545e-09
P2RY6	-2.18667	3.74145	47.9793	4.3074e-12	1.56412e-08
HBA	7.55437	7.25664	44.8746	2.10061e-11	5.32169e-08
HBA1	7.55094	7.25305	44.7856	2.19829e-11	5.32169e-08
DAB2	3.95365	1.43148	44.1733	3.00547e-11	6.23636e-08
LOC507055	-1.52216	7.65044	41.3391	1.27984e-10	2.32371e-07
ALAS2	5.62466	4.19465	40.3311	2.14371e-10	3.12458e-07
IL7	-1.59107	2.9561	40.3243	2.15118e-10	3.12458e-07
DHRS9	1.6933	3.27525	38.8813	4.50373e-10	5.94697e-07
LOC521214	-2.80893	1.80373	38.2158	6.33382e-10	7.15981e-07
CA5B	1.32499	4.67064	38.193	6.40809e-10	7.15981e-07
LOC104973494	2.48483	3.45644	37.4803	9.23414e-10	9.58042e-07
LOC785168	2.03821	6.65928	36.863	1.26725e-09	1.22712e-06
RPS6KA2	0.975442	5.15608	36.0711	1.90245e-09	1.72707e-06
CFI	-2.34369	2.71106	34.4339	4.40977e-09	3.76776e-06
TNFAIP8L3	-3.35178	0.125091	33.3449	7.71802e-09	5.93416e-06
ELANE	2.65917	1.70911	33.3337	7.76242e-09	5.93416e-06
SMPD3	3.20241	2.00948	32.3311	1.30017e-08	9.44248e-06
GNS	-0.804127	6.63838	31.7875	1.71996e-08	1.18964e-05
MT2A	-2.41543	2.22757	31.6726	1.82474e-08	1.20475e-05
PI16	1.97797	0.983472	31.5378	1.95593e-08	1.23031e-05
LOC616782	1.89753	5.0728	31.4629	2.03287e-08	1.23031e-05
HIST1H1D	-1.72184	3.84526	31.3787	2.12294e-08	1.23343e-05
PADI4	1.61892	5.72163	31.1139	2.43318e-08	1.35851e-05
IL1R1	1.2593	5.98971	30.9778	2.60997e-08	1.35851e-05
CD209	3.08425	0.644142	30.9712	2.61881e-08	1.35851e-05
STXBP1	-3.25952	1.46895	30.5361	3.27715e-08	1.6414e-05
CDKN1A	-1.54476	4.70821	30.3935	3.52711e-08	1.70771e-05
ZBP1	-1.70102	6.23652	30.0969	4.10995e-08	1.92571e-05
ALOX15	2.59465	5.11894	29.3611	6.00711e-08	2.72667e-05
KCNJ2	1.81379	5.25804	29.1435	6.72111e-08	2.95831e-05
HAVCR2	0.998487	5.04506	29.0526	7.04379e-08	3.00915e-05
MTHFD2	-0.78594	4.7691	28.888	7.66883e-08	3.15323e-05
KIAA1211L	2.40861	4.8105	28.8513	7.81523e-08	3.15323e-05
EPHX1	1.26929	4.67909	28.7444	8.25905e-08	3.24224e-05
LOC515418	1.31237	7.38305	28.2211	1.08216e-07	4.13643e-05
CLEC7A	1.6219	2.43154	28.1244	1.13762e-07	4.23689e-05
FLOT2	-0.765459	5.86449	27.6222	1.47474e-07	5.14867e-05
SCIMP	-1.07293	5.65702	27.6115	1.48291e-07	5.14867e-05
LOC104968436	1.35574	4.2717	27.6039	1.48877e-07	5.14867e-05
ZFYVE28	2.0472	5.23525	27.5309	1.54603e-07	5.22236e-05
WARS	-1.05064	8.26683	27.1615	1.87151e-07	6.17812e-05
RRAGD	1.93364	1.36047	26.9665	2.07008e-07	6.68174e-05
FKBP4	-0.835628	6.00575	26.7578	2.30614e-07	7.28188e-05
ALOX5	3.07587	3.12568	26.3316	2.8754e-07	8.8862e-05
IL12B	2.12257	1.54262	26.196	3.0846e-07	9.33414e-05
H4	-2.34865	1.07849	25.9181	3.56205e-07	0.000105589
LAP3	-1.48468	7.97945	25.6047	4.19009e-07	0.000121722
PYGM	1.59735	4.02746	25.4369	4.5709e-07	0.000130181
ACE	-2.58163	2.49443	25.2032	5.15961e-07	0.000144122
C5AR1	1.35743	7.56035	24.7644	6.47829e-07	0.000177542
LGR6	2.07415	1.68433	24.5626	7.19338e-07	0.000193489
SORBS3	-1.61214	2.33708	24.3692	7.95294e-07	0.00021003
SVIL	0.79142	5.86594	24.318	8.16712e-07	0.000211835
HIGD1A	-0.75944	5.33876	24.2486	8.46667e-07	0.000215752
EMB	1.26482	6.46663	24.1264	9.02143e-07	0.000225925
LOC788997	1.41612	1.95782	24.0052	9.60745e-07	0.000235978
LOC100851913	-2.74493	4.44954	23.9564	9.85407e-07	0.000235978
LOC101903157	-1.84651	3.46362	23.9455	9.91026e-07	0.000235978
LOC100336941	0.874399	7.59546	23.8205	1.05749e-06	0.00024402
LOC515676	-5.72794	-0.334802	23.8189	1.0584e-06	0.00024402
CXCL10	-1.73963	3.92344	23.7562	1.09341e-06	0.000248154
CD300LG	-7.83944	1.01721	23.4099	1.30903e-06	0.000292519
CHCHD10	-2.00438	1.20318	23.0819	1.55247e-06	0.000337067
CTSZ	-1.05192	7.35205	23.079	1.5548e-06	0.000337067
DCHS1	1.38639	2.52957	22.9399	1.67147e-06	0.000350728
GYPB	5.99302	-1.10007	22.9324	1.67802e-06	0.000350728
WEE2	3.57415	-0.449185	22.9184	1.69026e-06	0.000350728
ENO3	-1.2519	5.13895	22.7251	1.86906e-06	0.000381975
CHI3L2	1.95583	1.49136	22.7002	1.89344e-06	0.000381975
PLB1	1.56779	1.99457	22.3712	2.24724e-06	0.000441146
FAM213A	1.4176	3.22135	22.3709	2.24749e-06	0.000441146
HBB	3.55862	8.77622	22.2979	2.33464e-06	0.000452141
SCN4B	1.87276	1.14528	22.209	2.44523e-06	0.000467329
OSBPL6	1.20302	4.5625	22.0019	2.72376e-06	0.000513801
MMP14	-2.67821	-0.0262498	21.8764	2.90784e-06	0.000541492
PLXNB1	1.26668	2.63647	21.7716	3.0712e-06	0.000564674
KYNU	-0.958418	5.82489	21.7256	3.14565e-06	0.000568227
CLEC5A	1.60573	2.88526	21.7048	3.17997e-06	0.000568227
HRH2	1.2997	5.93805	21.688	3.20789e-06	0.000568227
CLEC4E	1.65113	2.8664	21.5853	3.38429e-06	0.000592251
ARG1	5.45653	-0.221949	21.445	3.64128e-06	0.000629637
GPR34	1.3953	2.10631	21.2519	4.0271e-06	0.000683434
DMBT1	-4.67436	2.20788	21.2427	4.0465e-06	0.000683434
LOC104973604	2.88093	0.268304	21.206	4.12469e-06	0.000688633
LOC515150	2.08085	3.89063	21.1469	4.25391e-06	0.000702136
FAM129B	1.19137	5.05114	21.0911	4.37969e-06	0.000714775
FZD2	-2.92907	-0.930416	20.7684	5.18302e-06	0.000830337
XG	0.855536	6.44767	20.7614	5.20211e-06	0.000830337
LOC107133121	-1.29013	2.32137	20.5041	5.95031e-06	0.000939437
ACSL5	-0.706973	7.47863	20.4527	6.11243e-06	0.000941912
SYT4	-1.46319	2.99095	20.4367	6.16368e-06	0.000941912
BAG3	-0.806693	4.45397	20.4139	6.23758e-06	0.000941912
REEP1	4.34856	-0.59191	20.4041	6.26951e-06	0.000941912
COL18A1	1.23013	5.38419	20.3866	6.32699e-06	0.000941912
NRIP3	2.27018	3.2246	20.3782	6.35507e-06	0.000941912
SOX4	0.976744	4.2698	20.3281	6.5236e-06	0.000957124
UNC5A	3.56572	-0.253675	20.292	6.6477e-06	0.000965578
LOC104975876	-2.9411	-0.618777	20.2389	6.83506e-06	0.000974879
DAGLA	2.00973	2.4784	20.2358	6.84597e-06	0.000974879
LOC101906302	1.50259	4.55163	20.1835	7.03569e-06	0.000992169
CDR2	1.07989	2.89998	20.1503	7.15896e-06	0.000999845
PIGR	2.06205	1.66543	20.0794	7.42924e-06	0.00101808
MIR223	2.00656	2.83696	20.0793	7.42973e-06	0.00101808
SDC3	-1.69618	0.805538	20.0215	7.65774e-06	0.00103952
UBE2V2	-0.555252	6.01363	20.0029	7.7324e-06	0.00103994
ID1	-2.49405	1.5097	19.9837	7.81045e-06	0.0010408
YARS	-0.529459	5.66444	19.8087	8.55909e-06	0.00113019
JAM3	1.25331	3.54396	19.7467	8.84136e-06	0.00115694
OPTN	-0.767605	5.41104	19.6609	9.24742e-06	0.00119927
GATA6	-2.2548	0.316815	19.5128	9.99256e-06	0.00128444
TNF	-0.854458	3.80618	19.4198	1.04912e-05	0.0013367
LOC514978	1.70178	1.7156	19.3979	1.06125e-05	0.00134041
LOC104976322	-0.80985	4.85221	19.2036	1.17491e-05	0.00146
NUGGC	-1.04884	3.83587	19.2018	1.17604e-05	0.00146
RYR3	3.01903	1.10982	19.1822	1.18817e-05	0.00146255
RBM3	0.757623	6.98907	19.1537	1.20605e-05	0.00147209
ATP1B3	-0.697628	6.37947	19.102	1.23913e-05	0.0014982
MYADM	0.789786	7.48413	19.0829	1.25162e-05	0.0014982
DRAM2	-0.626369	6.30551	19.0726	1.25839e-05	0.0014982
BCL2A1	-0.771683	5.42346	19.0467	1.27556e-05	0.0015063
ADM	-3.57378	-0.878991	19.0059	1.30317e-05	0.0015265
GNAI1	1.55449	2.66835	18.945	1.34544e-05	0.0015361
LCN2	-1.5063	3.17394	18.9425	1.34715e-05	0.0015361
LOC100336669	-1.31698	5.21358	18.9384	1.35005e-05	0.0015361
DYNLL1	-0.864839	6.8491	18.9333	1.35367e-05	0.0015361
GIMAP2	0.975861	6.1881	18.8697	1.3996e-05	0.00156625
LOC107132962	-1.51536	3.19799	18.8667	1.40181e-05	0.00156625
CD180	-1.09107	5.48512	18.8273	1.43102e-05	0.00158175
ATG2A	0.703853	6.75248	18.8107	1.44354e-05	0.00158175
GAS1	1.19531	2.7714	18.8044	1.44835e-05	0.00158175
DNASE1	0.708732	4.72669	18.696	1.53305e-05	0.00166176
RBM44	7.4361	0.494082	18.6129	1.60129e-05	0.00172287
GPR4	1.99449	1.64984	18.5137	1.68684e-05	0.00178842
LOC101909551	1.5409	4.01242	18.5137	1.68684e-05	0.00178842
RGS14	0.520235	7.63015	18.4507	1.74359e-05	0.00183519
LOC511180	2.07407	2.25121	18.4342	1.75869e-05	0.00183776
LOC526745	-2.64104	-0.73707	18.2771	1.90994e-05	0.00198156
MROH5	1.74829	0.867852	18.1648	2.02589e-05	0.0020869
SLC15A1	-1.20243	2.26325	18.1514	2.04021e-05	0.0020869
LY86	-0.768228	6.9696	18.076	2.12256e-05	0.00215596
LOC104970831	1.62501	1.69873	17.9938	2.2163e-05	0.0022256
LOC101904563	1.50627	2.82438	17.9891	2.22177e-05	0.0022256
LOC101901948	1.41886	6.55112	17.943	2.27626e-05	0.00226457
FKBP9	1.58766	0.585513	17.9163	2.3083e-05	0.00228082
TCTN1	1.06097	4.31024	17.754	2.51391e-05	0.00245718
MAPK6	-0.609841	6.13579	17.7383	2.53474e-05	0.00245718
ZCCHC14	-1.51846	1.42712	17.7362	2.53754e-05	0.00245718
TPPP3	1.47255	5.24133	17.7158	2.56491e-05	0.00246724
CD72	-0.668846	5.14914	17.5717	2.76676e-05	0.00263056
DGKG	1.16029	2.92708	17.5688	2.77091e-05	0.00263056
HSPH1	-0.77144	5.86804	17.5502	2.79821e-05	0.0026356
LOC100336949	2.37653	-0.317968	17.5405	2.81252e-05	0.0026356
LOC783613	-0.875935	6.31667	17.4871	2.89263e-05	0.0026933
LOC513969	1.82023	2.11909	17.3353	3.13307e-05	0.00289859
EPSTI1	-0.682672	7.21563	17.3135	3.16932e-05	0.00291356
ATP6V1B2	-0.639091	7.13974	17.2764	3.23173e-05	0.00295225
STK3	-0.846469	4.05171	17.2566	3.26562e-05	0.00296457
SLFN14	-1.38924	2.98989	17.1917	3.37906e-05	0.0030485
CXCR4	0.924946	6.66322	17.1685	3.42062e-05	0.00306694
DUSP15	-1.65118	0.33213	17.041	3.65806e-05	0.00325971
HIC1	1.20629	2.94751	16.9966	3.74464e-05	0.00331652
LOC104973085	1.52005	3.97572	16.9414	3.85507e-05	0.00339363
LOC784058	-0.856817	6.2001	16.9125	3.91423e-05	0.00342495
PDE9A	1.23969	2.53214	16.8333	4.08114e-05	0.00354962
SLC25A33	0.988318	4.3808	16.7651	4.23052e-05	0.00365764
RNF149	1.08085	9.05369	16.6197	4.56752e-05	0.00391319
LOC508153	-0.523989	6.91662	16.6145	4.57998e-05	0.00391319
IL5RA	2.25402	2.27839	16.5742	4.67835e-05	0.00397387
KDM4B	0.516773	6.28663	16.4672	4.94993e-05	0.0041801
SLC16A12	1.42066	6.20911	16.4516	4.99068e-05	0.00419015
DHRS13	-1.13193	1.70427	16.4083	5.10599e-05	0.00426233
OVOS2	3.91493	-0.747424	16.3974	5.13548e-05	0.00426245
KLHL22	0.759698	7.33665	16.3473	5.27304e-05	0.00435175
ATP1B1	0.732629	4.9863	16.3341	5.30997e-05	0.00435401
PEG10	1.50125	1.97494	16.3249	5.33572e-05	0.00435401
YPEL5	-0.705059	6.99093	16.2279	5.61621e-05	0.00454099
HIST1H2BD	-0.958149	4.14601	16.2241	5.62739e-05	0.00454099
TESK2	-0.748747	4.15184	16.2074	5.67718e-05	0.00455586
LOC101905447	-0.862529	5.94339	16.0126	6.29207e-05	0.00502156
ADRB3	-2.24868	1.01048	15.9809	6.39832e-05	0.00507845
GLRX2	-0.907823	4.67466	15.9247	6.59118e-05	0.00520309
C5AR2	1.19956	6.04527	15.8915	6.70779e-05	0.00524426
LPAR2	-0.936337	2.318	15.8894	6.71554e-05	0.00524426
STXBP3	-0.570158	6.33095	15.8095	7.0051e-05	0.00544113
LOC781710	-1.82167	6.29136	15.7854	7.09463e-05	0.00546794
PBX4	-1.33809	2.80923	15.7746	7.13551e-05	0.00546794
PRKRA	1.25986	3.10644	15.7701	7.15256e-05	0.00546794
LOC100337168	1.54604	0.937279	15.7448	7.24853e-05	0.00549264
MOV10	-0.565426	6.35922	15.7417	7.2605e-05	0.00549264
CXHXorf23	0.653516	5.00672	15.7092	7.3863e-05	0.00555886
LOC100848517	1.37093	1.06399	15.6891	7.46513e-05	0.00558061
TCEB1	-0.692531	6.01283	15.6697	7.54244e-05	0.00558061
LOC101906463	1.77841	4.82489	15.6681	7.54867e-05	0.00558061
LOC512617	-1.82065	0.212343	15.6597	7.58225e-05	0.00558061
LAMC2	2.40406	-0.621062	15.6535	7.6073e-05	0.00558061
LOC104976912	1.39748	2.59464	15.598	7.83388e-05	0.00571795
LOC100847159	1.12038	4.85891	15.5549	8.0143e-05	0.00582039
GBP4	-1.18029	5.25112	15.5174	8.17492e-05	0.0059075
ASAH1	-0.609461	6.6006	15.4938	8.27742e-05	0.00594497
TLR7	0.642669	6.03411	15.4783	8.34573e-05	0.00594497
HPGD	1.8572	3.69358	15.4774	8.34956e-05	0.00594497
DBN1	0.888161	4.28483	15.4676	8.39316e-05	0.00594686
CMAS	-0.609226	6.46011	15.4015	8.69207e-05	0.00612876
TMC1	-1.9369	1.7069	15.3728	8.82517e-05	0.00617499
RAB7B	-1.48537	4.22062	15.369	8.84266e-05	0.00617499
COX7C	-1.00213	6.06884	15.3258	9.04738e-05	0.00628772
DMD	1.52509	1.11452	15.3049	9.14783e-05	0.00632725
EFHB	1.04329	4.0117	15.251	9.41255e-05	0.00645761
VCAN	1.27753	6.40158	15.2485	9.42522e-05	0.00645761
CCR5	-1.2219	3.28444	15.2293	9.52154e-05	0.00646729
RFX2	1.14967	2.3981	15.2224	9.55647e-05	0.00646729
CCDC86	-0.649395	4.42955	15.215	9.59364e-05	0.00646729
IL27	-1.40115	2.08556	15.2104	9.61745e-05	0.00646729
LOC100847999	1.68	0.371055	15.1656	9.84813e-05	0.00657723
SH3BP4	1.19864	2.12755	15.1611	9.8715e-05	0.00657723
DFNB31	0.786245	3.90891	15.1478	9.94127e-05	0.00658794
TNFRSF11A	1.68772	0.754373	15.1326	0.00010022	0.00658794
LOC513659	-1.38868	5.96753	15.1322	0.000100237	0.00658794
FAM105A	0.658258	5.85197	15.0867	0.000102684	0.00671838
BPI	1.32011	3.80474	15.0675	0.000103735	0.0067567
ATP1A1	-0.639799	7.65232	15.0234	0.000106187	0.00688556
UQCRB	-0.657869	5.78394	14.9499	0.000110406	0.00712732
CD276	1.24443	3.23953	14.9081	0.000112879	0.00725474
KLRC1	1.97255	4.06098	14.8401	0.000117021	0.00748781
SLC6A4	-1.87041	5.35671	14.8042	0.000119271	0.0075983
CPNE5	1.75994	0.580736	14.7575	0.000122258	0.00775455
CYCS	-0.693534	5.58294	14.6714	0.000127973	0.00808176
LTB4R	1.87647	1.67812	14.6431	0.000129907	0.00816837
LOC101902172	-0.925536	4.36758	14.6274	0.000130994	0.00817174
IDH3A	-0.560709	4.69654	14.6261	0.000131085	0.00817174
ANGPTL4	-1.40637	0.323596	14.5955	0.000133232	0.00827005
EPB41L2	-0.720072	4.36449	14.5776	0.000134507	0.00829206
LOC101906105	-1.91028	-0.775875	14.5745	0.000134728	0.00829206
SDHD	-0.576747	6.35423	14.5379	0.000137367	0.00841881
ENKUR	1.61756	1.47537	14.5274	0.000138136	0.00843034
CLEC2B	-1.21242	2.96459	14.4763	0.000141934	0.00860558
FCER2	0.797623	5.73325	14.4691	0.000142475	0.00860558
LOC100847890	-0.752718	6.90165	14.465	0.000142785	0.00860558
NFE2L3	-0.76461	5.68769	14.3851	0.000148975	0.00894159
LOC100847469	4.20969	-0.412395	14.2408	0.000160849	0.00961451
GDA	0.74826	6.52404	14.229	0.000161859	0.00963525
MT1E	-1.72574	0.37176	14.1875	0.000165467	0.0098008
MBP	0.559962	8.48577	14.1763	0.00016645	0.0098008
GLB1L3	1.33045	2.2575	14.1739	0.000166664	0.0098008
PROKR1	-1.04179	3.44455	14.1267	0.0001709	0.0100094
TNS1	1.82175	1.08675	14.1082	0.000172591	0.0100678
TRPC1	1.10989	2.46932	14.0694	0.000176186	0.0102364
CIRBP	0.6981	6.96604	14.0481	0.000178195	0.0103119
STX11	-1.13305	5.62373	14.04	0.000178966	0.0103154
LOC100335205	0.836818	7.90451	14.016	0.00018126	0.0104063
FADS1	-1.13922	3.85137	14.0019	0.000182623	0.0104433
PRMT2	0.538187	5.66022	13.9597	0.000186776	0.0106389
TIAM1	0.54905	6.72857	13.9522	0.000187514	0.0106392
MGC137036	2.51701	-0.381176	13.9375	0.000188993	0.0106814
LOC104972200	1.86987	1.48964	13.9246	0.000190291	0.0107131
SDHAF2	-0.668301	6.03585	13.8941	0.000193406	0.0108464
ERMAP	1.52055	0.729445	13.8456	0.000198464	0.0110532
IL10	-1.69231	0.266234	13.8441	0.000198616	0.0110532
IRS2	0.83732	5.30419	13.8248	0.000200674	0.0111069
RIPK2	-0.428664	5.41216	13.8207	0.00020111	0.0111069
DUSP2	1.02703	7.43293	13.7993	0.000203412	0.0111915
A2M	0.668467	7.97812	13.7499	0.000208832	0.0114464
PSMA6	-0.62243	6.88531	13.7164	0.000212585	0.0116082
PIP4K2A	-0.582306	7.53276	13.6915	0.000215426	0.0117194
CADPS2	-1.20181	2.30321	13.6269	0.000222973	0.0120846
SSX5	3.87777	-0.371398	13.5933	0.000226996	0.012228
RNASE10	-1.77626	-0.0534245	13.5908	0.000227302	0.012228
PFKFB2	0.658983	4.27157	13.5669	0.000230205	0.0123385
FRZB	2.08804	0.710085	13.559	0.000231178	0.0123451
IQCD	-1.3174	1.94918	13.5155	0.000236602	0.0125884
RYBP	-0.435725	6.11102	13.5022	0.000238279	0.0126314
LOC100138951	1.5138	3.40449	13.4348	0.000247005	0.0130463
RBM23	0.425386	6.30857	13.3946	0.000252352	0.0132805
LOC508459	-1.5974	5.63382	13.3621	0.000256764	0.0134639
HIBADH	-0.533682	4.65597	13.3191	0.000262717	0.0137265
C3AR1	-1.3673	3.53767	13.2941	0.000266236	0.0137832
TARSL2	1.95814	1.87079	13.2921	0.000266529	0.0137832
ABCC3	0.993612	3.53509	13.2912	0.000266649	0.0137832
LOC100300760	1.27024	3.09061	13.2843	0.000267644	0.0137856
ACO2	-0.455918	6.51902	13.2689	0.000269851	0.0138261
LAMTOR2	-0.804645	5.77833	13.2624	0.000270783	0.0138261
TRIM21	-0.503479	6.12375	13.2546	0.000271915	0.0138261
LOC504861	-1.11005	3.64123	13.2523	0.000272238	0.0138261
ARHGAP18	0.543828	5.37536	13.2342	0.00027489	0.0139121
LOC107132998	1.80231	2.152	13.1679	0.000284793	0.0143124
TOMM40	-0.536838	5.05722	13.1627	0.000285572	0.0143124
HAX1	-0.526845	4.52404	13.1615	0.000285755	0.0143124
TRIB3	0.625077	4.83504	13.1251	0.000291363	0.0145431
TSPAN33	-1.11998	3.1196	13.1098	0.000293754	0.0146123
LOC107131700	1.99578	-0.170154	13.0777	0.000298839	0.0147588
PTGS2	-1.13902	1.72708	13.0746	0.000299323	0.0147588
TTLL3	0.643064	4.46943	13.072	0.000299749	0.0147588
LOC751789	1.25171	3.51942	13.0554	0.000302417	0.0148252
CHST1	0.812482	4.55881	13.0451	0.000304076	0.0148252
TIMP2	-0.801274	6.54661	13.0445	0.000304175	0.0148252
CLEC4D	1.01929	4.34797	13.0383	0.000305179	0.0148252
ABCB1	0.839163	4.34333	12.9762	0.000315479	0.0152745
CASS4	0.996405	4.03769	12.9207	0.000324971	0.0156818
CDC42EP3	0.607923	4.97108	12.9132	0.000326281	0.0156928
WDR35	1.26857	3.16986	12.8856	0.000331127	0.0158733
ST3GAL3	0.611763	5.96467	12.876	0.000332826	0.0159023
FDPS	-0.480835	6.18609	12.8589	0.000335887	0.0159959
CAMK2G	0.635122	5.77732	12.8482	0.000337796	0.0160246
PYCARD	-0.859392	5.67601	12.8433	0.000338694	0.0160246
GCSAM	0.969597	3.35956	12.8326	0.000340625	0.0160249
LOC101906110	1.13045	1.30663	12.8255	0.000341924	0.0160249
DLAT	-0.489056	4.67784	12.825	0.000342012	0.0160249
HGSNAT	0.519582	5.84199	12.8011	0.000346408	0.0160959
ZNF496	0.653436	3.93548	12.8009	0.000346457	0.0160959
C23H6orf132	1.92266	0.828496	12.7987	0.000346852	0.0160959
LOC511531	-1.55676	7.05123	12.786	0.000349214	0.0161061
LOC100847700	-0.745122	4.54536	12.7856	0.000349289	0.0161061
LOC101906179	1.5638	1.65118	12.7657	0.000353034	0.0161987
DUSP10	-0.784521	2.87228	12.7587	0.000354351	0.0161987
IVD	-0.464203	6.4138	12.7572	0.000354643	0.0161987
GBP2	-1.28651	7.39004	12.7244	0.000360924	0.0163462
DNAJA3	-0.429817	5.71015	12.7206	0.000361642	0.0163462
LOC100337090	1.07373	4.73773	12.7197	0.00036183	0.0163462
CBWD2	-0.675004	4.37696	12.7169	0.000362373	0.0163462
PLAC8	-0.787372	9.62468	12.6968	0.000366275	0.016471
PXN	0.770821	6.84283	12.686	0.00036841	0.0165159
STX18	-0.491659	4.43467	12.6365	0.000378279	0.0169061
WDR45B	0.526278	5.89874	12.6269	0.000380243	0.0169418
AK2	-0.473656	6.52214	12.5986	0.000386042	0.0171127
FAM131B	1.02638	3.29896	12.5967	0.000386434	0.0171127
FHL3	0.771009	4.30853	12.5757	0.000390803	0.0171923
RHBDD2	0.491599	5.38797	12.5748	0.000390979	0.0171923
SEMA3B	1.53058	0.772083	12.571	0.000391784	0.0171923
SEMA7A	1.00337	5.216	12.5203	0.000402558	0.0176119
MAFB	-0.806322	5.877	12.505	0.000405861	0.0176516
ANKRD2	1.17803	1.84411	12.5049	0.000405895	0.0176516
SLC40A1	-1.21869	7.78228	12.4856	0.000410102	0.0177813
TXNDC16	-1.01164	2.94955	12.475	0.000412436	0.0177816
LOC101908395	-1.17873	2.27595	12.4705	0.000413429	0.0177816
SGK1	0.881241	6.63923	12.4689	0.000413781	0.0177816
DRG1	-0.463411	6.18902	12.4573	0.000416365	0.0177945
IQGAP2	0.613877	7.31522	12.4552	0.000416836	0.0177945
NCKAP1	1.15005	2.50519	12.451	0.000417758	0.0177945
LOC101907084	-0.914865	2.90542	12.4257	0.000423473	0.0179852
KCNH8	3.00846	0.372721	12.3864	0.000432482	0.0182887
DOCK5	0.814001	3.51229	12.3835	0.000433138	0.0182887
BLK	0.871263	7.70988	12.3745	0.000435229	0.0183238
SNX10	-0.954402	7.94015	12.3394	0.000443497	0.0186179
CALCRL	0.81978	4.45983	12.3308	0.000445544	0.0186499
MYLIP	0.492611	6.34058	12.2494	0.000465404	0.0194253
ZP3	0.890977	3.07142	12.2354	0.000468907	0.0195154
LOC101907988	1.17608	0.984095	12.1915	0.00048008	0.0198673
BAZ2B	0.674448	5.70227	12.1901	0.000480435	0.0198673
LOC100297044	1.62256	4.92602	12.1854	0.00048164	0.0198673
SGCE	1.60074	0.717667	12.1808	0.000482833	0.0198673
LOC101905590	-0.925937	2.6459	12.1502	0.000490828	0.0200511
USP32	0.80583	7.38075	12.1444	0.00049236	0.0200511
LGALS12	0.884742	4.10883	12.1428	0.00049279	0.0200511
NHLH2	4.7276	-0.809234	12.1426	0.000492821	0.0200511
MERTK	-1.82569	2.87431	12.1114	0.000501151	0.0203148
CCNJL	1.07641	4.36063	12.1078	0.0005021	0.0203148
LOC786796	1.70972	4.50113	12.0944	0.000505736	0.020405
LOC104971894	2.22687	-0.28944	12.0885	0.000507351	0.0204135
MRPL34	-0.61179	4.74018	12.0778	0.000510248	0.0204543
VAT1L	1.17773	5.14678	12.0707	0.000512201	0.0204543
LOC617396	1.32058	0.391998	12.0693	0.000512589	0.0204543
LOC107131279	2.17044	1.31541	12.0436	0.000519714	0.0206818
KCNH2	1.84608	1.63184	12.0377	0.000521342	0.0206899
C1R	-1.99321	5.57883	11.9782	0.000538269	0.0212512
TBC1D9	-0.951732	5.38881	11.9777	0.000538412	0.0212512
LYSMD2	-0.671683	3.41946	11.9368	0.000550363	0.021664
CFB	-1.80927	1.95463	11.9232	0.000554391	0.0217636
PRNP	-0.663888	4.32732	11.9174	0.000556115	0.0217724
CENPM	0.678123	4.66336	11.9036	0.000560256	0.0218756
DAAM1	-0.533702	5.26637	11.8954	0.000562737	0.0219135
OSCP1	1.49863	2.47418	11.882	0.000566788	0.0220123
CKB	-1.01391	5.67745	11.8715	0.000570008	0.0220783
PLAUR	0.994727	4.06361	11.8244	0.000584603	0.0225834
NDUFAB1	-0.591885	5.19301	11.8117	0.000588594	0.0226773
EPHX2	-0.838328	4.08013	11.8059	0.000590418	0.0226874
DENND2A	-1.95662	3.15698	11.799	0.000592627	0.0227122
C16H1orf115	-1.33597	4.32313	11.7891	0.000595801	0.0227679
MIR23A	1.66531	0.183733	11.7814	0.000598244	0.0227679
PXDN	1.93191	0.795655	11.7798	0.000598784	0.0227679
UCP2	0.653177	9.05997	11.7668	0.000602962	0.0228669
TBC1D16	1.12732	1.4307	11.7493	0.000608654	0.0230227
BRB	1.72368	3.70588	11.7357	0.000613135	0.0231057
BAK1	-0.69106	6.19676	11.733	0.00061403	0.0231057
SALL2	1.05542	2.56104	11.6996	0.000625149	0.0234633
LOC100847256	-1.57377	1.88975	11.672	0.000634474	0.0237519
LOC101906545	-1.55261	-0.142027	11.6628	0.000637638	0.023809
LETM1	-0.42084	5.29316	11.6429	0.000644478	0.0239926
KCNIP3	1.11717	2.98822	11.6389	0.00064586	0.0239926
MIPOL1	-1.59804	0.0844131	11.6303	0.000648861	0.0240426
PREB	-0.466067	5.95577	11.6171	0.00065349	0.0241525
RASGRP4	0.605403	6.27154	11.6003	0.000659421	0.0243099
SHCBP1L	-1.53736	0.651389	11.5877	0.000663906	0.0244133
SH3RF3	1.471	0.468412	11.4846	0.00070174	0.0256765
NOD1	-0.815953	4.27572	11.4845	0.000701795	0.0256765
LOC100847724	2.56212	1.83538	11.4666	0.000708581	0.0258596
LOC101905786	0.891225	3.17105	11.4506	0.000714697	0.0259966
LRRC57	0.565493	4.52604	11.4475	0.000715914	0.0259966
ADAM11	1.3873	2.60155	11.3916	0.000737769	0.0267234
SVIP	2.42874	2.7953	11.3583	0.000751111	0.0270739
LOC104973322	1.13385	2.31413	11.3582	0.000751171	0.0270739
NDUFA5	-0.72012	4.55344	11.352	0.000753684	0.0270972
LOC101910184	1.49298	0.418865	11.3407	0.000758277	0.027195
MXD1	0.896825	8.57597	11.3271	0.000763832	0.0273267
LOC101905099	1.12288	3.33242	11.3201	0.000766721	0.0273627
RUVBL1	-0.495339	5.72967	11.2946	0.000777322	0.027673
LOC507247	1.15888	4.97647	11.2743	0.000785859	0.0279086
PPP1R16A	1.31288	1.19555	11.2282	0.000805649	0.0285416
ANXA3	-0.751943	7.86388	11.2021	0.000817037	0.0287949
LOC104974259	1.36973	0.775034	11.1986	0.000818572	0.0287949
MRC2	1.58388	0.385732	11.1982	0.000818747	0.0287949
DHRS4	-0.74887	4.42294	11.1844	0.000824887	0.0289408
ADGRA1	1.68049	0.397774	11.1766	0.000828374	0.0289931
BCL2L15	-1.11339	6.07896	11.1533	0.000838832	0.0292387
LOC520518	-0.732323	2.70668	11.152	0.000839419	0.0292387
HSPD1	-0.454257	7.43273	11.1428	0.000843568	0.0292583
DDB2	0.4733	6.08768	11.1419	0.00084401	0.0292583
ZSCAN30	1.10453	1.46831	11.1373	0.000846092	0.0292607
DCSTAMP	-1.77824	3.5558	11.1194	0.00085431	0.0294747
MME	-1.71898	1.06538	11.1144	0.000856584	0.0294831
EDNRB	2.29684	-0.164048	11.0802	0.000872558	0.0299619
CROT	-0.990045	4.19172	11.0697	0.000877516	0.0300611
CD300LB	-0.961211	4.5772	11.0403	0.000891522	0.0303983
RAB44	1.778	1.37965	11.0403	0.000891545	0.0303983
IMPDH1	-0.59915	5.0908	11.0064	0.000907999	0.0308863
PIBF1	-0.678253	3.9893	11.0021	0.000910109	0.0308863
LOC100335514	4.04212	-0.185285	10.9919	0.000915119	0.0309411
AKAP7	-0.682156	3.96438	10.9901	0.000915984	0.0309411
ANKRD31	1.55766	4.04102	10.971	0.000925501	0.03119
GNG2	0.474908	7.05161	10.9321	0.000945117	0.0317774
ABHD3	-0.49736	5.5721	10.9191	0.000951796	0.031887
AIF1	-1.12101	7.23734	10.9172	0.000952767	0.031887
SRPK2	0.543497	7.25043	10.8887	0.000967509	0.0322418
WC1.3	0.925088	8.18026	10.8882	0.000967808	0.0322418
PRR5L	0.762555	6.04193	10.8799	0.00097211	0.032311
ZFP1	0.657537	3.14213	10.8666	0.000979161	0.0323912
AGMAT	-1.10274	3.37935	10.8665	0.000979182	0.0323912
LOC518134	1.14058	3.99254	10.8627	0.000981213	0.0323912
DERA	-0.527841	5.83273	10.8513	0.000987263	0.032517
PLIN2	-0.795729	5.66699	10.8175	0.00100544	0.0329815
STAB1	1.00347	4.39388	10.8158	0.00100636	0.0329815
LOC101903632	1.1336	1.98558	10.8105	0.00100928	0.0329815
TM6SF2	-2.26952	-1.22927	10.8083	0.00101045	0.0329815
CTSH	-0.674511	8.02098	10.7906	0.00102017	0.0331272
LOC107132408	4.60929	-0.85775	10.7903	0.00102031	0.0331272
PPM1E	-1.00732	2.0999	10.7877	0.00102175	0.0331272
LOC104975694	0.756449	5.2632	10.7599	0.00103721	0.0335536
LURAP1	0.840404	4.16507	10.7495	0.00104309	0.0336686
FARSA	-0.442735	5.12723	10.7396	0.00104868	0.0337434
C23H6orf141	-0.934509	2.87984	10.7372	0.00105005	0.0337434
CYP2J2	1.2814	3.71697	10.7226	0.00105834	0.0338825
RAF1	0.610155	8.40597	10.7214	0.00105905	0.0338825
DUSP22	0.614215	4.10988	10.7166	0.00106176	0.0338948
MTMR12	0.468389	4.98434	10.694	0.00107482	0.0341283
GM2A	0.698099	5.07997	10.69	0.00107719	0.0341283
JAML	0.691863	7.79213	10.6882	0.00107822	0.0341283
TRAFD1	-0.460467	6.84797	10.6866	0.00107912	0.0341283
MGAM	1.33062	3.59319	10.6837	0.00108083	0.0341283
FCER1A	1.30128	2.61105	10.6792	0.00108345	0.0341368
CUBN	1.3569	1.55721	10.6736	0.00108673	0.0341662
MCM8	0.634393	3.83799	10.5835	0.00114099	0.0357331
FOXO4	0.47083	4.99523	10.5827	0.00114149	0.0357331
MPP2	-1.41161	0.222058	10.5763	0.00114549	0.0357813
LMNB1	-0.543338	6.67838	10.5498	0.00116203	0.0361354
PRDM16	1.27904	3.15877	10.5466	0.001164	0.0361354
LTBR	-0.805697	4.39346	10.5462	0.00116429	0.0361354
JMJD1C	0.588825	8.19806	10.5382	0.00116931	0.0361673
LOC508441	2.24338	1.06749	10.5367	0.0011703	0.0361673
ZNF8	-0.788291	5.29323	10.5302	0.00117438	0.0362164
LOC107133300	3.15041	-0.16381	10.5019	0.00119254	0.0364753
EMID1	0.92031	4.90315	10.4982	0.00119493	0.0364753
LOC509972	1.07975	8.8018	10.4957	0.00119654	0.0364753
ASGR2	-1.76775	0.337162	10.4952	0.00119688	0.0364753
C1QB	-1.07896	5.50588	10.4943	0.00119741	0.0364753
LOC101905381	1.79901	0.208589	10.4913	0.0011994	0.0364753
COX5A	-0.573778	6.49011	10.4898	0.00120036	0.0364753
HSPA12B	0.97421	1.01116	10.4769	0.00120875	0.0366536
LOC782367	-1.39201	3.41929	10.4729	0.00121138	0.0366568
NR1H3	-0.908773	4.81239	10.4648	0.00121671	0.0366628
FGD1	0.943292	2.17258	10.4645	0.00121693	0.0366628
MAOA	0.682649	4.48204	10.4611	0.00121915	0.0366628
C8H8orf58	2.22258	-0.542142	10.4318	0.00123866	0.0371725
RELL1	0.543012	4.10961	10.4199	0.00124663	0.0373346
SULT2B1	3.04006	-0.896681	10.4149	0.00125003	0.0373593
HSPE1	-0.63202	6.21337	10.4093	0.0012538	0.0373952
SRSF5	0.537967	8.64722	10.3782	0.00127512	0.0379014
LOC104972309	1.5481	2.38503	10.3769	0.00127599	0.0379014
MDH2	-0.43115	6.62784	10.3726	0.00127903	0.037914
DNAJA1	-0.474114	7.0608	10.3439	0.00129903	0.0384287
CLEC1A	1.61049	1.50818	10.3283	0.00131004	0.0386208
SLC36A1	0.491493	5.84597	10.3256	0.00131201	0.0386208
CD83	-0.759974	4.15438	10.3234	0.00131351	0.0386208
STX2	-0.708754	6.2768	10.3001	0.00133022	0.0390331
HS3ST6	1.40176	0.352717	10.2883	0.00133878	0.0392052
LOC100847738	-2.86012	1.31211	10.2808	0.0013442	0.0392847
LOC539533	0.533065	6.44422	10.2704	0.00135178	0.039427
PNPLA8	-0.480287	5.29951	10.2547	0.00136336	0.0396591
PKNOX1	0.483525	4.28998	10.2499	0.00136694	0.0396591
TET1	0.886174	3.73939	10.2485	0.00136793	0.0396591
TRIM14	-0.472477	5.4234	10.2388	0.00137514	0.0397888
TMCO1	-0.398865	5.20802	10.2143	0.00139356	0.0402414
ZFP37	0.998842	1.73635	10.2024	0.00140259	0.040422
SLC44A1	-0.372708	5.67579	10.1986	0.0014055	0.0404255
LOC100848492	0.634744	3.89424	10.1933	0.0014095	0.0404309
LOC104973119	-1.89034	-0.229273	10.191	0.00141125	0.0404309
OLFM4	1.30865	1.14265	10.1853	0.00141564	0.0404478
CD40	-0.60963	5.79075	10.183	0.00141741	0.0404478
LOC101904864	1.31153	0.14814	10.1777	0.00142152	0.0404854
LOC107133304	1.12021	2.62997	10.1703	0.0014272	0.0405677
PTPRS	0.677787	3.8905	10.1532	0.0014405	0.0408659
GPHN	-0.761269	4.30275	10.1466	0.0014457	0.0409332
LOC101907567	1.98171	4.43559	10.1412	0.00144994	0.0409734
DEDD2	0.715718	6.88334	10.1262	0.00146175	0.0412269
LOC100336807	-0.58225	4.22154	10.1218	0.00146522	0.0412449
TTYH3	-0.539386	6.15687	10.117	0.00146909	0.0412642
GJA10	-1.57802	3.49438	10.1134	0.00147196	0.0412642
BFSP2	-0.754314	3.50042	10.1103	0.00147443	0.0412642
AXL	-1.34158	2.31234	10.1051	0.0014786	0.0413013
PM20D2	1.32409	3.07772	10.09	0.00149074	0.0415604
B3GALNT2	-0.972187	2.09408	10.0847	0.00149506	0.041583
PLP2	0.53416	6.45446	10.082	0.00149727	0.041583
TGFBR3	0.579104	4.31002	10.0489	0.00152443	0.0422563
LOC107131397	-1.75207	2.75949	10.0399	0.00153185	0.0423258
LRRC32	1.30837	1.18885	10.0376	0.00153376	0.0423258
C28H10orf105	1.07769	4.23922	10.0338	0.00153697	0.0423258
ARHGAP5	-0.901957	3.276	10.0318	0.00153859	0.0423258
SOX13	0.858902	7.19278	10.0103	0.0015567	0.0425904
GPR15	0.629849	4.26788	10.0088	0.00155798	0.0425904
LOC618787	1.38659	1.56425	10.0087	0.00155799	0.0425904
LOC100140174	-2.39527	1.13419	10.0064	0.00155994	0.0425904
L3MBTL3	-0.437685	5.12707	10.0005	0.001565	0.0426484
KCTD12	0.689483	8.99613	9.99329	0.00157112	0.0427075
PLIN3	0.606309	3.61432	9.99103	0.00157305	0.0427075
PLEKHG1	-1.22504	2.17024	9.97839	0.00158389	0.0428568
HR	1.00184	1.54616	9.97733	0.00158479	0.0428568
GEN1	0.751176	5.1001	9.97431	0.0015874	0.0428568
PFN2	2.31494	1.26915	9.9633	0.00159692	0.0429847
TLR5	-1.14961	2.93102	9.96196	0.00159808	0.0429847
FMO2	2.48351	-0.4289	9.95357	0.00160538	0.0429847
TNFSF9	-0.786411	2.86676	9.95217	0.0016066	0.0429847
ARHGAP32	-1.8629	0.140884	9.95179	0.00160693	0.0429847
IL1R2	1.28005	2.76816	9.91183	0.00164219	0.0438472
ABCA13	1.97892	-0.171735	9.90075	0.00165211	0.044025
PTPRF	0.751895	4.98135	9.89763	0.00165492	0.044025
ADPGK	-0.406113	5.06626	9.89285	0.00165922	0.0440589
CALCOCO2	-0.450636	7.36428	9.8845	0.00166677	0.044129
PFKFB3	0.673927	7.64495	9.88321	0.00166794	0.044129
B3GNT3	0.709311	5.17065	9.875	0.00167539	0.0442456
HPCAL4	1.59197	-0.157033	9.86929	0.0016806	0.0443026
EFHC2	1.3232	0.424914	9.8623	0.001687	0.0443908
FCGR1A	-1.68943	-0.879458	9.81587	0.00173013	0.0454432
SH3PXD2A	-0.877905	2.6949	9.7986	0.00174644	0.0457725
BPNT1	-0.446053	5.12485	9.79595	0.00174896	0.0457725
EFR3B	1.11473	1.52115	9.72318	0.00181958	0.0475349
LOC786798	-0.949763	1.20017	9.71913	0.0018236	0.0475544
SCIN	-1.00181	3.6353	9.70164	0.00184104	0.0478617
VDAC1	-0.457355	6.25845	9.7007	0.00184197	0.0478617
HHLA2	-2.57261	0.990236	9.68067	0.00186217	0.0483001
LOC104975044	1.1333	0.929261	9.652	0.00189145	0.0488152
LOC101902838	-1.85455	3.1896	9.65191	0.00189155	0.0488152
LAMA4	1.11304	4.56918	9.65136	0.00189211	0.0488152
NMRK1	0.586723	3.84262	9.63817	0.00190575	0.0490798
FAM188A	-1.50713	9.4107	9.6148	0.00193015	0.0495101
NCKAP5L	0.586442	4.12824	9.61234	0.00193274	0.0495101
ITGAD	0.828657	4.05045	9.60966	0.00193556	0.0495101
POLR1D	-0.549201	5.6467	9.60847	0.00193682	0.0495101
CYTH3	0.529781	4.61756	9.60593	0.0019395	0.0495101
LOC506181	1.2764	0.794128	9.60224	0.0019434	0.0495131
LOC101907926	1.10797	1.21292	9.59937	0.00194644	0.0495131
LOC107132710	-0.537023	4.31055	9.58507	0.00196166	0.0498132
LOC100295883	0.902777	3.98196	9.5783	0.00196891	0.0499099
P2RY1	-0.880356	5.10082	9.57322	0.00197436	0.0499609

## Sheet: ModVsSev_wk10DE
genes	logFC	logCPM	LR	PValue	FDR
FGF11	3.15445	0.912154	60.3875	7.79066e-15	1.13159e-10
FAR2	-1.86518	3.41988	58.3041	2.24575e-14	1.63098e-10
CFI	-3.12123	2.71106	54.4185	1.62029e-13	7.84491e-10
DCHS1	2.0683	2.52957	50.87	9.86896e-13	3.58367e-09
P2RY6	-2.27957	3.74145	50.0204	1.52154e-12	4.42006e-09
ENO3	-1.78805	5.13895	43.9669	3.33968e-11	8.08482e-08
NFE2L3	-1.35219	5.68769	42.8541	5.8979e-11	1.22381e-07
P2RY1	-1.95484	5.10082	42.5528	6.87989e-11	1.24913e-07
CXCL10	-2.3924	3.92344	41.7312	1.04727e-10	1.69018e-07
DAB2	3.3579	1.43148	39.6317	3.06663e-10	4.05863e-07
LOC100847159	1.80333	4.85891	39.6272	3.07366e-10	4.05863e-07
LOC521214	-2.96487	1.80373	39.2182	3.78985e-10	4.5873e-07
DBN1	1.39726	4.28483	38.8182	4.65173e-10	5.19742e-07
WC1.3	1.74948	8.18026	38.3311	5.9704e-10	6.19429e-07
SCIMP	-1.26725	5.65702	37.7421	8.0743e-10	7.81861e-07
SOX4	1.31027	4.2698	36.8543	1.27297e-09	1.15562e-06
COL18A1	1.62317	5.38419	35.4022	2.68183e-09	2.29139e-06
NUPR1	-3.50196	4.53341	35.1419	3.06526e-09	2.4735e-06
PEG10	2.14477	1.97494	34.156	5.08662e-09	3.88859e-06
CTSZ	-1.28462	7.35205	33.7012	6.42595e-09	4.51271e-06
KYNU	-1.21101	5.82489	33.6717	6.52441e-09	4.51271e-06
LY86	-1.05532	6.9696	33.2206	8.22751e-09	5.43203e-06
RAB7B	-2.25756	4.22062	32.8128	1.01477e-08	6.40847e-06
BLK	1.41778	7.70988	32.569	1.15034e-08	6.96198e-06
TNFAIP8L3	-3.66603	0.125091	32.4033	1.25275e-08	7.27849e-06
PYGM	1.77242	4.02746	31.7153	1.78513e-08	9.97272e-06
STEAP3	-1.38918	4.08373	31.5974	1.8968e-08	1.02041e-05
SLC34A3	1.8638	1.66535	31.32	2.18815e-08	1.1351e-05
C16H1orf115	-2.27079	4.32313	31.0882	2.46568e-08	1.23497e-05
PTPRS	1.17858	3.8905	30.9472	2.65143e-08	1.28374e-05
LAP3	-1.63903	7.97945	30.7749	2.89766e-08	1.33868e-05
ADGRL1	1.33352	4.77829	30.7406	2.94925e-08	1.33868e-05
LOC507055	-1.30136	7.65044	30.6797	3.04326e-08	1.33949e-05
SLC6A4	-2.84992	5.35671	30.5552	3.245e-08	1.3488e-05
ATP6V1B2	-0.857228	7.13974	30.5521	3.25013e-08	1.3488e-05
ATP1A1	-0.916846	7.65232	30.2994	3.70248e-08	1.49385e-05
STXBP1	-3.27283	1.46895	29.0617	7.01094e-08	2.75227e-05
ACSL5	-0.844845	7.47863	28.8742	7.72357e-08	2.95223e-05
MAFB	-1.24066	5.877	28.592	8.93517e-08	3.28454e-05
CD72	-0.861836	5.14914	28.5683	9.0452e-08	3.28454e-05
ZNF462	1.60423	4.3181	28.3404	1.01753e-07	3.57388e-05
IL27	-2.02059	2.08556	28.3104	1.03341e-07	3.57388e-05
WARS	-1.07254	8.26683	28.2289	1.07784e-07	3.64083e-05
OPTN	-0.929076	5.41104	28.0203	1.20052e-07	3.96307e-05
TMC1	-2.78048	1.7069	27.9206	1.26399e-07	4.04059e-05
SNX10	-1.46307	7.94015	27.8968	1.27964e-07	4.04059e-05
KLF17	2.82946	-0.0297033	27.7133	1.40694e-07	4.19021e-05
LOC101906694	-3.23054	5.36572	27.7042	1.41356e-07	4.19021e-05
CYTH3	0.894475	4.61756	27.7042	1.41357e-07	4.19021e-05
LOC100849762	1.97773	1.49693	27.4442	1.61695e-07	4.69723e-05
SOX13	1.42518	7.19278	27.387	1.66547e-07	4.74333e-05
LOC100300760	1.80602	3.09061	27.3384	1.70785e-07	4.74369e-05
NR1H3	-1.50789	4.81239	27.3125	1.73092e-07	4.74369e-05
NCAM2	2.68162	1.94939	27.158	1.87484e-07	4.97844e-05
TSPAN33	-1.65777	3.1196	27.1475	1.88512e-07	4.97844e-05
WNT5A	2.30704	4.55473	27.0631	1.96923e-07	5.10768e-05
STX2	-1.16294	6.2768	26.7724	2.28888e-07	5.76368e-05
HR	1.5608	1.54616	26.7617	2.3015e-07	5.76368e-05
ACVRL1	-1.38185	5.55037	26.6004	2.50195e-07	6.15782e-05
LOC104975694	1.18733	5.2632	26.5684	2.54368e-07	6.15782e-05
PSD3	1.66009	2.79631	26.3411	2.86132e-07	6.72205e-05
MVB12B	0.961408	5.14407	26.3357	2.86931e-07	6.72205e-05
LOC100847951	2.01092	3.55417	26.0399	3.34431e-07	7.7105e-05
LOC100337168	1.92378	0.937279	25.6731	4.04422e-07	9.17848e-05
LGALSL	-1.72332	7.20648	25.3314	4.8279e-07	0.000107647
LOC751789	1.74524	3.51942	25.2787	4.96159e-07	0.000107647
OCIAD2	-0.957256	4.37944	25.2772	4.96546e-07	0.000107647
CD180	-1.27156	5.48512	25.0853	5.48482e-07	0.000116736
LOC100849587	1.80826	0.652676	25.0493	5.58828e-07	0.000116736
CD276	1.61595	3.23953	25.0364	5.62582e-07	0.000116736
LOC100337090	1.4982	4.73773	24.7586	6.4978e-07	0.00013293
OSBPL6	1.26511	4.5625	24.6969	6.70916e-07	0.000135348
HIGD1A	-0.766215	5.33876	24.4052	7.8058e-07	0.000155314
FAM188A	-2.51043	9.4107	24.319	8.16292e-07	0.000160225
GJA10	-2.67922	3.49438	24.2365	8.52006e-07	0.000165005
RPS6KA2	0.794012	5.15608	24.1163	9.06883e-07	0.000173322
ADGRA1	2.30578	0.397774	24.075	9.26537e-07	0.000174779
GNG11	-2.4334	8.68437	23.9469	9.90307e-07	0.000184413
ANXA3	-1.11085	7.86388	23.8459	1.04364e-06	0.000191884
LOC104973085	1.79691	3.97572	23.7472	1.09857e-06	0.000197323
ID1	-2.88254	1.5097	23.744	1.10039e-06	0.000197323
BCL2A1	-0.866269	5.42346	23.665	1.1465e-06	0.000202074
ABCA2	1.05844	5.46812	23.6512	1.15471e-06	0.000202074
PECAM1	-1.03794	5.35335	23.5955	1.18865e-06	0.000205538
SH3BGRL	-1.18665	8.06075	23.4701	1.26868e-06	0.000214684
LOC104975876	-3.59211	-0.618777	23.4665	1.27111e-06	0.000214684
LOC107131142	-1.76497	3.26984	23.3942	1.31979e-06	0.000220344
CCL19	-3.20884	-1.08467	23.3115	1.37776e-06	0.000227409
IL7	-1.20964	2.9561	23.1948	1.46391e-06	0.000238913
LYSMD2	-0.936383	3.41946	22.9006	1.70599e-06	0.000273015
ADRB3	-2.91092	1.01048	22.8956	1.71045e-06	0.000273015
CCR5	-1.53026	3.28444	22.8457	1.75538e-06	0.000276823
FNBP1L	1.29757	1.92695	22.8272	1.77243e-06	0.000276823
LOC100848407	1.43227	1.94749	22.7959	1.80154e-06	0.000277923
DYRK3	-2.30299	3.36199	22.7786	1.81774e-06	0.000277923
LOC101909551	1.70449	4.01242	22.7448	1.85003e-06	0.000279429
DHRS7	-1.55103	5.92404	22.7282	1.86606e-06	0.000279429
CLEC1B	-4.61292	1.67309	22.7039	1.88987e-06	0.000280106
PROM1	1.83403	1.89709	22.6432	1.95049e-06	0.000286171
ITGA5	0.822019	5.85584	22.4613	2.14423e-06	0.00031145
WC-7	1.5047	5.60455	22.3224	2.305e-06	0.000331139
ATP1B3	-0.758752	6.37947	22.3055	2.32538e-06	0.000331139
ARHGAP5	-1.38148	3.276	22.2115	2.44206e-06	0.000343793
C8H9orf72	-0.872188	5.02758	22.18	2.48247e-06	0.000343793
SYT4	-1.54356	2.99095	22.1778	2.48525e-06	0.000343793
SSBP3	0.68428	6.04569	22.0707	2.62788e-06	0.000360094
AIF1	-1.6228	7.23734	21.9706	2.76855e-06	0.000375824
CDKN1A	-1.33696	4.70821	21.8574	2.93681e-06	0.000394973
LOC107132962	-1.66329	3.19799	21.8316	2.97658e-06	0.00039665
LYPLA1	-0.566142	6.05642	21.7683	3.07642e-06	0.000406227
ZBP1	-1.43236	6.23652	21.7268	3.14374e-06	0.000411376
LOC100335205	1.04057	7.90451	21.6861	3.21115e-06	0.000414354
ECHDC3	0.978915	4.97385	21.6787	3.22355e-06	0.000414354
CD86	-0.918791	5.91524	21.6476	3.27627e-06	0.000417437
AK2	-0.624121	6.52214	21.607	3.34631e-06	0.000422653
SVIL	0.744012	5.86594	21.5494	3.44838e-06	0.000428109
LOC526769	-1.69471	1.99747	21.5493	3.44845e-06	0.000428109
PDLIM1	-2.43452	6.61029	21.5105	3.51892e-06	0.000431785
EPHX1	1.09569	4.67909	21.5004	3.53751e-06	0.000431785
LOC513659	-1.67666	5.96753	21.4784	3.57831e-06	0.000433124
FZD2	-3.44567	-0.930416	21.4221	3.68497e-06	0.000442348
PLXNB1	1.24782	2.63647	21.3701	3.78634e-06	0.000450792
NAV2	1.31383	1.92188	21.3528	3.8207e-06	0.000451185
STX11	-1.41677	5.62373	21.3047	3.91779e-06	0.000457062
CROT	-1.44164	4.19172	21.2765	3.97582e-06	0.000457062
TOM1L1	-1.7743	4.75137	21.2725	3.98399e-06	0.000457062
TRIM58	-1.92686	4.31864	21.2666	3.99634e-06	0.000457062
PPBP	-3.14343	5.9972	21.2098	4.11651e-06	0.000467127
MTHFD2	-0.674898	4.7691	21.1307	4.2901e-06	0.000483052
SCN4B	1.90941	1.14528	21.0571	4.45788e-06	0.000498082
PNP	-1.1243	7.68997	20.9764	4.64988e-06	0.000515569
MBOAT1	-0.567593	6.21275	20.9437	4.72978e-06	0.000520455
DENND2A	-2.85933	3.15698	20.8934	4.85568e-06	0.000529911
SLC45A3	1.45707	3.35505	20.869	4.91794e-06	0.000529911
LAMA4	1.64261	4.56918	20.8662	4.92516e-06	0.000529911
LOC508153	-0.588061	6.91662	20.7552	5.21897e-06	0.000557394
MAP2	-1.38361	5.09855	20.7274	5.2954e-06	0.000561428
MYOF	-1.41873	5.69969	20.6014	5.6555e-06	0.00059159
NAALADL1	1.76665	1.68913	20.5994	5.66134e-06	0.00059159
PXDN	2.6085	0.795655	20.5514	5.8052e-06	0.000601472
TIAM1	0.664929	6.72857	20.5308	5.86801e-06	0.000601472
C3H1orf54	-1.43783	2.76972	20.5268	5.88014e-06	0.000601472
MAFF	-2.2653	2.24439	20.4589	6.09248e-06	0.000618834
RGS20	-2.65108	5.46437	20.3406	6.48094e-06	0.00065372
HK2	-0.971691	4.68101	20.2478	6.80318e-06	0.000681491
ACE	-2.32436	2.49443	20.2186	6.9077e-06	0.000687222
TCTN1	1.12473	4.31024	20.0524	7.53507e-06	0.000744536
LOC786796	2.22225	4.50113	19.9997	7.74532e-06	0.000760141
ATP1B1	0.807078	4.9863	19.9658	7.88415e-06	0.000768573
LOC100847999	1.83395	0.371055	19.9141	8.09991e-06	0.000784342
SBK1	1.14718	2.49451	19.8722	8.27975e-06	0.000796447
LOC107131700	2.41967	-0.170154	19.8399	8.42075e-06	0.00080468
MRVI1	-3.41203	1.32925	19.7886	8.64967e-06	0.000821154
HSD17B12	-0.890059	6.00727	19.7707	8.73122e-06	0.000822579
LOC104973604	2.76781	0.268304	19.7605	8.77795e-06	0.000822579
LOC789029	1.43619	1.87884	19.732	8.90975e-06	0.000829578
CKB	-1.32339	5.67745	19.6991	9.06437e-06	0.000838598
SLC13A4	-6.00916	-0.491739	19.6695	9.20614e-06	0.000842292
SLC2A6	-1.15781	5.7405	19.6618	9.24292e-06	0.000842292
NYNRIN	1.77774	1.74541	19.6545	9.27826e-06	0.000842292
LOC512684	1.0782	4.33158	19.6149	9.4726e-06	0.000854593
ADM	-4.16719	-0.878991	19.5866	9.61413e-06	0.000862008
LOC100337081	-0.919108	5.48973	19.5279	9.91401e-06	0.000883442
GSR	-0.762735	5.67118	19.492	1.01023e-05	0.000892116
TNFSF9	-1.14404	2.86676	19.486	1.01342e-05	0.000892116
CYGB	1.49667	2.82459	19.4669	1.02358e-05	0.000895633
ERO1A	-0.657639	5.98661	19.4329	1.04195e-05	0.000896174
SLC46A2	-1.07147	5.69421	19.43	1.04355e-05	0.000896174
IL10	-2.18725	0.266234	19.4265	1.04546e-05	0.000896174
GCLM	-0.799137	4.18958	19.4203	1.04888e-05	0.000896174
MAPKAPK3	-0.912494	5.72089	19.4071	1.05616e-05	0.000897117
ATP6V1A	-0.644993	6.81926	19.3901	1.0656e-05	0.000899872
RYR3	2.9941	1.10982	19.368	1.07801e-05	0.000905092
LOC788997	1.26353	1.95782	19.3445	1.09132e-05	0.000906045
EMID1	1.24897	4.90315	19.344	1.09162e-05	0.000906045
GATA6	-2.29209	0.316815	19.3246	1.10277e-05	0.000909105
CTSH	-0.909801	8.02098	19.3159	1.10783e-05	0.000909105
LARP6	1.61451	1.57059	19.2586	1.14153e-05	0.000931505
GBP2	-1.60287	7.39004	19.2406	1.15237e-05	0.000935092
MEIS1	-1.86593	2.31689	19.2242	1.16232e-05	0.000937929
LDLRAD3	-1.36397	3.1723	19.1696	1.19604e-05	0.00095981
STAB1	1.33795	4.39388	19.0801	1.25344e-05	0.00100034
RRAGD	1.58443	1.36047	19.0453	1.27652e-05	0.00101319
LOC511531	-1.92871	7.05123	18.9886	1.31505e-05	0.00103763
C1R	-2.58335	5.57883	18.9791	1.3216e-05	0.00103763
GNS	-0.618844	6.63838	18.9109	1.36966e-05	0.00106959
FCGR3A	-1.66267	8.13368	18.8785	1.39313e-05	0.00108209
LOC785752	1.24205	2.26982	18.864	1.40378e-05	0.00108457
PRKRA	1.37268	3.10644	18.845	1.41781e-05	0.00108961
GATA3	1.05108	6.29286	18.833	1.42678e-05	0.00109073
TXNDC16	-1.27788	2.94955	18.802	1.45012e-05	0.00110278
GPC1	0.856208	4.35347	18.7869	1.46169e-05	0.00110578
SPTSSA	-0.812659	5.06968	18.7604	1.48209e-05	0.00111541
GLB1L3	1.50154	2.2575	18.7177	1.51566e-05	0.0011348
LOC104974542	1.34889	4.02091	18.5069	1.69288e-05	0.00126098
LOC616782	1.44285	5.0728	18.4718	1.72438e-05	0.00127789
CHST1	0.958662	4.55881	18.259	1.92815e-05	0.00142148
TMBIM1	-0.934139	5.5828	18.2496	1.93771e-05	0.00142148
SGCE	1.90975	0.717667	18.2114	1.97688e-05	0.0014299
PILRA	-0.890306	7.22106	18.2066	1.98187e-05	0.0014299
LOC100848072	-2.75848	0.94465	18.2058	1.98276e-05	0.0014299
TRPC1	1.23291	2.46932	18.1937	1.99542e-05	0.0014299
CFAP74	1.78765	0.808867	18.1872	2.00216e-05	0.0014299
LOC526745	-2.8117	-0.73707	18.1814	2.00826e-05	0.0014299
LOC781710	-1.9673	6.29136	18.1338	2.05915e-05	0.00145574
MAGED4B	0.916322	4.54083	18.1288	2.06459e-05	0.00145574
DHRS4	-0.964897	4.42294	18.1126	2.08215e-05	0.00146102
CD300LB	-1.24613	4.5772	18.0963	2.10012e-05	0.00146655
ADAMDEC1	1.93958	4.9926	18.0762	2.12236e-05	0.00147499
LOC617785	-1.42835	4.62017	18.0641	2.13595e-05	0.00147736
PBX1	1.59389	3.20029	18.0106	2.19681e-05	0.00151226
NXN	0.966133	3.86161	17.9777	2.23513e-05	0.00152246
TMEM51	-1.88534	3.01177	17.9738	2.23971e-05	0.00152246
ZFYVE28	1.64185	5.23525	17.9709	2.24308e-05	0.00152246
CCR2	-0.863867	6.88104	17.8465	2.39461e-05	0.00161775
SORBS3	-1.39357	2.33708	17.8345	2.40974e-05	0.00162044
TM6SF2	-3.69156	-1.22927	17.8182	2.43041e-05	0.00162479
CXCR4	0.941796	6.66322	17.8119	2.43859e-05	0.00162479
DRAM2	-0.607654	6.30551	17.799	2.45509e-05	0.00162832
CCBE1	2.29739	0.257158	17.742	2.52979e-05	0.00167023
LOC107132439	-2.82603	6.24737	17.7264	2.55057e-05	0.00167324
JAM3	1.18806	3.54396	17.7158	2.56491e-05	0.00167324
SARS	-0.897748	9.03501	17.7128	2.56889e-05	0.00167324
FAM171B	1.51589	2.35872	17.6358	2.67506e-05	0.00173437
TIMP2	-0.940007	6.54661	17.6276	2.68663e-05	0.00173437
CTSS	-1.00095	9.3897	17.5	2.87308e-05	0.00184653
FLOT2	-0.608065	5.86449	17.4645	2.92727e-05	0.00187306
LAMTOR2	-0.93028	5.77833	17.4493	2.95076e-05	0.00187669
BCL2L15	-1.41032	6.07896	17.4381	2.96815e-05	0.00187669
BAK1	-0.848587	6.19676	17.4294	2.98171e-05	0.00187669
LOC504861	-1.29176	3.64123	17.4258	2.98747e-05	0.00187669
LOC101904685	-2.5131	4.53266	17.4194	2.99753e-05	0.00187669
CXCL16	-1.05365	4.29878	17.3343	3.13481e-05	0.00194721
LOC751804	1.12489	8.00067	17.333	3.13698e-05	0.00194721
AGMAT	-1.41941	3.37935	17.1862	3.38882e-05	0.00209458
CDK14	1.15991	4.91429	17.1675	3.42236e-05	0.00210329
KLK1	1.82534	-0.145846	17.1623	3.43187e-05	0.00210329
BPNT1	-0.595913	5.12485	17.1378	3.47641e-05	0.00210852
NR4A1	-1.31798	3.33335	17.1344	3.48252e-05	0.00210852
NUDT10	1.69334	0.315692	17.1337	3.48395e-05	0.00210852
CA5B	0.87393	4.67064	16.9526	3.83244e-05	0.00230049
ASAH1	-0.639384	6.6006	16.9524	3.83283e-05	0.00230049
CFB	-2.23706	1.95463	16.9295	3.87932e-05	0.00231067
MUC15	2.40651	0.0974636	16.9284	3.88161e-05	0.00231067
LOC515828	1.09436	8.04827	16.9148	3.90965e-05	0.00231146
C23H6orf141	-1.23304	2.87984	16.9123	3.91476e-05	0.00231146
HAVCR2	0.756921	5.04506	16.848	4.04959e-05	0.00237676
TSKU	1.55105	1.19111	16.844	4.05808e-05	0.00237676
SLC12A7	-1.18194	6.70956	16.8186	4.11291e-05	0.00239421
OLFM4	1.75961	1.14265	16.8149	4.12084e-05	0.00239421
PF4	-2.61682	9.7722	16.7353	4.29747e-05	0.00247629
CTTNBP2NL	-1.47021	3.1699	16.7323	4.30414e-05	0.00247629
PYCARD	-0.989346	5.67601	16.7283	4.31327e-05	0.00247629
KCNJ2	1.36201	5.25804	16.675	4.43617e-05	0.00253682
CADPS2	-1.35196	2.30321	16.6583	4.47535e-05	0.00254919
YARS	-0.486825	5.66444	16.6399	4.51894e-05	0.00256397
ADPGK	-0.531807	5.06626	16.6085	4.59458e-05	0.00259674
RIPK2	-0.473214	5.41216	16.596	4.62482e-05	0.0026037
STK3	-0.843898	4.05171	16.5831	4.65638e-05	0.00261135
LOC513969	1.74401	2.11909	16.5537	4.72912e-05	0.00264194
VDAC1	-0.601431	6.25845	16.5407	4.76181e-05	0.00265001
MMP14	-2.35902	-0.0262498	16.5172	4.82105e-05	0.00267274
TBC1D16	1.30363	1.4307	16.4864	4.90001e-05	0.00270618
HES4	-1.96334	4.05608	16.4294	5.0497e-05	0.00277829
TCF7L2	-1.47928	2.9246	16.4115	5.09762e-05	0.00279407
TNFSF13B	-1.44948	1.4966	16.3959	5.13951e-05	0.00280197
SRL	-2.25386	0.679548	16.3919	5.15061e-05	0.00280197
VSTM2L	1.20373	4.19485	16.383	5.17462e-05	0.00280453
TRPM4	1.55851	0.520305	16.3648	5.2246e-05	0.00282109
LOC107131330	-2.56573	1.5257	16.3271	5.32961e-05	0.00286713
GIMAP2	0.904328	6.1881	16.2733	5.48306e-05	0.0029388
LOC104974750	-2.52115	6.58224	16.135	5.89853e-05	0.00314986
SGPP1	-0.616492	5.77309	16.0705	6.10269e-05	0.00324694
KCNIP3	1.30577	2.98822	16.0414	6.19732e-05	0.00328526
ZNF8	-0.979665	5.29323	15.9379	6.54547e-05	0.0034572
MITF	-0.856251	5.36602	15.9119	6.63618e-05	0.00349241
SYCP1	1.45651	1.23747	15.829	6.93318e-05	0.00362515
WC1-8	2.07752	4.88911	15.8276	6.93832e-05	0.00362515
TLR5	-1.48254	2.93102	15.8165	6.97923e-05	0.00363345
C10H15orf48	-1.31503	6.73186	15.8006	7.0382e-05	0.00364342
PDE9A	1.18995	2.53214	15.7978	7.04855e-05	0.00364342
SP6	-2.03593	-0.272723	15.7768	7.12702e-05	0.00367092
ZP3	0.981063	3.07142	15.7402	7.2662e-05	0.00372938
TBC1D9	-1.09936	5.38881	15.7254	7.32352e-05	0.00374557
LOC100298870	1.59994	0.980062	15.6967	7.43529e-05	0.00378939
HHLA2	-3.51397	0.990236	15.685	7.48137e-05	0.00379954
LOC101905134	1.51122	2.99256	15.668	7.54903e-05	0.00382055
FRZB	2.21711	0.710085	15.6451	7.64112e-05	0.00385373
SPG20	-1.18914	3.58964	15.6087	7.78962e-05	0.00391503
SRXN1	-1.77999	6.92463	15.5842	7.89092e-05	0.00395226
LOC101905296	1.00468	4.30889	15.5691	7.95443e-05	0.00395344
RNF207	1.61885	1.06593	15.568	7.95907e-05	0.00395344
LOC104974758	-2.20086	4.40551	15.5622	7.98341e-05	0.00395344
LOC512486	-1.38284	8.0468	15.5578	8.00214e-05	0.00395344
CLIC4	-0.780339	5.47978	15.5467	8.04935e-05	0.00396328
ITPRIPL1	-0.704173	5.21408	15.5222	8.15431e-05	0.0040014
LOC104972052	-2.30967	3.59343	15.4965	8.26565e-05	0.00404215
PROKR1	-1.103	3.44455	15.4903	8.29302e-05	0.00404215
EBI3	-1.24528	1.74149	15.4657	8.40181e-05	0.00408148
LOC506088	-1.11231	5.79875	15.4436	8.50036e-05	0.00410048
LOC104976500	-1.84397	3.52417	15.4374	8.52838e-05	0.00410048
SALL2	1.1836	2.56104	15.4336	8.54568e-05	0.00410048
PLEKHH1	1.09183	3.11057	15.4318	8.55385e-05	0.00410048
PTPRO	-1.75736	1.90014	15.4075	8.6645e-05	0.00412298
CALD1	-1.99382	6.27888	15.4031	8.68446e-05	0.00412298
LOC104971979	2.58444	-0.451192	15.4028	8.68593e-05	0.00412298
ACP2	-0.775759	6.09909	15.3611	8.87981e-05	0.00420128
LOC107131726	1.73868	1.44803	15.3412	8.97401e-05	0.00421625
LOC101906110	1.22181	1.30663	15.34	8.97967e-05	0.00421625
VTCN1	-3.00635	1.7088	15.334	9.0079e-05	0.00421625
MRC2	1.89774	0.385732	15.3299	9.02757e-05	0.00421625
LOC101905590	-1.05535	2.6459	15.2987	9.1779e-05	0.00427272
LMNB1	-0.655733	6.67838	15.2678	9.32933e-05	0.00431754
CMPK2	-1.45569	5.27875	15.2658	9.33919e-05	0.00431754
CD300LG	-5.63673	1.01721	15.2609	9.36335e-05	0.00431754
TRGC6	1.42012	4.81542	15.2324	9.50606e-05	0.00436948
MAPK11	-2.70957	-0.57625	15.2256	9.54023e-05	0.00437135
DMD	1.53832	1.11452	15.1989	9.67621e-05	0.00441972
GMPR	-1.62233	3.64015	15.164	9.85654e-05	0.00448797
MT2A	-1.63381	2.22757	15.1541	9.90832e-05	0.00449745
FKBP15	-0.476837	6.4558	15.1377	9.99456e-05	0.004521
KCTD1	0.991294	3.58046	15.1235	0.000100703	0.004521
TUBB1	-1.85312	10.422	15.1223	0.000100766	0.004521
TRIM47	-1.46501	3.7294	15.1208	0.000100847	0.004521
ZNF853	1.21644	1.3966	15.1015	0.000101881	0.00455331
ANKRD31	1.83909	4.04102	15.0856	0.000102744	0.00457779
LOC104973494	1.5372	3.45644	15.0589	0.000104209	0.00462885
KCNK13	0.920147	3.49504	15.018	0.00010649	0.00471573
CABIN1	0.68687	6.28801	15.0077	0.000107075	0.00471847
RBMS2	0.799529	3.663	15.0028	0.00010735	0.00471847
ZCCHC14	-1.43901	1.42712	14.9997	0.000107526	0.00471847
MDK	0.97547	3.51232	14.9831	0.000108477	0.00474589
LOC104976912	1.35422	2.59464	14.9611	0.00010975	0.00478714
TET1	1.06286	3.73939	14.9118	0.000112657	0.00489412
UPB1	-1.46356	2.04576	14.9081	0.000112877	0.00489412
LACTB	-0.682359	5.57317	14.8824	0.000114424	0.00494021
IL20RA	-2.8404	-0.339706	14.8786	0.000114656	0.00494021
TPC3	-1.93914	4.78547	14.8736	0.00011496	0.00494021
KIT	1.14569	3.96261	14.8492	0.000116457	0.00498977
LTBR	-0.969916	4.39346	14.8259	0.000117905	0.00503698
LOC100337296	-1.85256	5.10496	14.7703	0.000121434	0.00517253
LOC782367	-1.67935	3.41929	14.7599	0.000122107	0.00518598
LOC104971894	2.12666	-0.28944	14.7231	0.00012451	0.00525885
CMAS	-0.599954	6.46011	14.7226	0.000124547	0.00525885
ZFP37	1.15368	1.73635	14.7059	0.000125653	0.00529016
INPP5E	0.798485	3.61263	14.6553	0.000129074	0.00541851
MT1E	-1.76044	0.37176	14.5276	0.000138123	0.00578166
CHP1	-0.811071	6.13471	14.5159	0.000138982	0.00580088
NCALD	1.03148	5.42377	14.5029	0.000139941	0.00582418
CD7	0.889174	4.91677	14.4649	0.000142793	0.00590347
SHF	1.61199	1.69977	14.464	0.000142861	0.00590347
CCDC187	-1.02164	3.62211	14.4613	0.000143068	0.00590347
LOC104973468	-3.73472	1.65044	14.456	0.000143472	0.00590347
LOC790312	-0.968492	4.15941	14.3926	0.000148385	0.00608071
CALCOCO2	-0.545702	7.36428	14.3893	0.000148647	0.00608071
EPS8	1.49517	1.0706	14.3808	0.000149314	0.00608071
SKAP2	-0.794961	7.51905	14.3791	0.000149453	0.00608071
PGK1	-0.637907	7.9488	14.3616	0.000150845	0.00610799
BATF2	-3.05607	4.48115	14.3601	0.000150965	0.00610799
CPED1	-1.3456	2.45307	14.353	0.000151535	0.006114
TCF7	0.660332	8.15911	14.3099	0.000155044	0.00623828
GBP4	-1.13309	5.25112	14.2948	0.000156296	0.00627128
SDHD	-0.573233	6.35423	14.2823	0.000157338	0.00629452
PREB	-0.519679	5.95577	14.2775	0.000157742	0.00629452
MIB2	0.527934	5.39851	14.2702	0.000158351	0.00630151
PDE7B	1.5136	1.59649	14.2545	0.00015968	0.00633701
C2	-2.44115	5.75389	14.2337	0.000161451	0.00638985
CMBL	-1.19792	3.6376	14.2085	0.000163631	0.00645855
EGLN3	-1.46472	6.42429	14.1845	0.000165732	0.00652372
BRSK2	2.05223	0.768365	14.1566	0.000168204	0.00660316
CDC42BPB	-1.56756	1.63396	14.1382	0.000169857	0.00665007
NLRC4	-1.05744	5.17357	14.1259	0.000170973	0.00667578
LOC101903326	1.17795	1.81817	14.1127	0.000172176	0.00670472
LOC107132256	-2.73524	0.92965	14.1005	0.000173294	0.00672424
FAM117A	0.519814	6.15249	14.0972	0.000173603	0.00672424
NUDT11	1.94197	-0.0352818	14.0664	0.000176469	0.00681707
TNRC6C	0.605646	6.53623	14.0585	0.000177208	0.00682746
ZNF84	0.541718	5.06562	14.0492	0.000178087	0.00682845
LOC100299600	1.25357	2.83458	14.0483	0.000178174	0.00682845
NOXA1	0.881722	3.83088	14.0388	0.000179078	0.00684503
MAP2K6	0.716604	3.80723	14.024	0.00018049	0.00685228
CPOX	-0.718018	4.58432	14.0236	0.000180535	0.00685228
COL5A3	-2.8903	-0.0193768	14.022	0.000180683	0.00685228
JAG2	1.58812	0.502543	13.9906	0.000183726	0.00694954
CCDC86	-0.626451	4.42955	13.9787	0.000184894	0.00697554
SLC16A1	-0.589317	5.69514	13.9729	0.000185462	0.00697886
SV2A	0.619787	5.40228	13.9636	0.000186387	0.00699555
KCNQ4	1.45063	1.33372	13.9339	0.000189351	0.0070713
TLE2	1.29676	1.8086	13.9336	0.000189379	0.0070713
FXYD4	-2.4354	8.35087	13.9238	0.000190373	0.00709018
CXCL5	-2.49987	2.84838	13.919	0.000190862	0.0070902
MGST1	-0.918132	5.72497	13.9093	0.000191845	0.00709187
ARHGAP32	-2.30739	0.140884	13.9089	0.000191883	0.00709187
LOC101907335	1.2584	4.54281	13.8865	0.000194188	0.00715883
SYNPO2	-1.78128	3.9097	13.8761	0.000195262	0.00718021
TRAFD1	-0.527324	6.84797	13.871	0.000195794	0.00718157
BAG3	-0.672699	4.45397	13.8619	0.000196751	0.0071985
BCAR1	1.84114	-0.195269	13.854	0.000197576	0.00721053
PLIN2	-0.906069	5.66699	13.8416	0.000198883	0.00722274
ETF1	-0.434825	6.83564	13.8414	0.000198905	0.00722274
ITGB3	-1.49841	8.16372	13.8089	0.00020237	0.00733025
PRDM16	1.4569	3.15877	13.7843	0.000205047	0.00740827
CD83	-0.888541	4.15438	13.7772	0.000205818	0.00740827
OLR1	-0.943615	5.23579	13.7714	0.00020646	0.00740827
NFKBIE	-0.616882	4.95726	13.7704	0.000206565	0.00740827
GPBAR1	-1.57319	3.29407	13.755	0.000208269	0.00744664
AQP9	-1.29248	3.47853	13.7515	0.00020866	0.00744664
LOC751811	1.33042	5.6918	13.7379	0.000210175	0.00747917
EFHC2	1.52924	0.424914	13.7341	0.000210601	0.00747917
TLR2	-0.763214	6.3772	13.7152	0.000212726	0.00753622
LOC107133304	1.29552	2.62997	13.7009	0.000214356	0.00757547
PDE3A	-1.69732	2.55955	13.6558	0.000219564	0.00774068
CYBB	-0.928567	8.77353	13.6366	0.000221813	0.00780107
BAZ2B	0.711567	5.70227	13.6316	0.000222404	0.00780296
TTC28	1.04398	3.31948	13.6259	0.000223081	0.00780783
GNG2	0.52934	7.05161	13.6007	0.000226096	0.00789435
GBP5	-1.48288	5.83185	13.5821	0.000228357	0.00794173
TAMM41	0.680557	3.54107	13.5805	0.000228547	0.00794173
HMOX1	-0.978304	5.21842	13.5389	0.000233665	0.0081002
LOC101904916	-1.64139	0.878017	13.5142	0.000236762	0.00818801
UNC5A	2.41501	-0.253675	13.4888	0.000239988	0.00827988
SHISA5	-0.723899	6.31271	13.4821	0.000240852	0.00829001
PVRL2	-1.31155	3.6195	13.4775	0.000241441	0.00829061
ARHGEF9	1.20892	1.84377	13.4515	0.000244813	0.00838658
RAB27A	-1.15024	8.74653	13.4397	0.000246358	0.00841811
ZAP70	0.725497	9.02298	13.4356	0.000246893	0.00841811
LOC101904373	-2.09913	4.75699	13.3774	0.000254669	0.00866292
PTK2	0.55308	5.35819	13.3626	0.000256687	0.00871115
HDAC7	0.573211	6.68506	13.3335	0.000260711	0.00882709
SPTLC1	-0.486663	6.19706	13.3248	0.000261914	0.00884722
LOC101907799	-2.30817	4.10978	13.3097	0.000264043	0.00889843
TSPAN15	0.909639	4.77539	13.303	0.000264987	0.00890957
PIK3R3	1.08427	2.6177	13.2973	0.000265793	0.00891602
DHRS9	0.95473	3.27525	13.2284	0.000275744	0.00922851
PDIA3	-0.501024	8.76963	13.1944	0.000280792	0.00937586
ICAM1	-1.36198	2.06463	13.186	0.000282054	0.0093964
PLCL1	1.20662	5.27574	13.1632	0.000285495	0.00948927
MAPK12	-2.79409	-1.00068	13.1426	0.000288651	0.00957226
DAGLA	1.59597	2.4784	13.1154	0.000292881	0.00969041
C23H6orf25	-2.14552	8.54344	13.0892	0.000296995	0.00980422
AFAP1	0.991017	3.39994	13.0598	0.000301701	0.00993699
COX7C	-0.923015	6.06884	13.0327	0.000306104	0.0100531
LOC107132998	1.78919	2.152	13.0296	0.000306612	0.0100531
SCARF1	-0.786916	4.14168	13.0214	0.000307957	0.0100723
CLU	-2.32331	6.96605	13.0176	0.000308583	0.0100723
PWWP2B	-1.21559	1.87109	12.998	0.000311829	0.0101554
SEPP1	-0.832522	5.94083	12.9527	0.000319466	0.0103809
MSMO1	-0.539852	6.12232	12.9025	0.000328148	0.0106392
TTLL3	0.634877	4.46943	12.8702	0.00033385	0.0107999
ASGR2	-2.11345	0.337162	12.8565	0.000336307	0.0108552
AMD1	-0.48412	6.26991	12.8364	0.000339942	0.0109482
SDHAF2	-0.643964	6.03585	12.831	0.000340923	0.0109556
ALAD	1.01351	4.32343	12.8239	0.000342224	0.0109731
UQCRB	-0.609748	5.78394	12.7739	0.000351497	0.0112265
NOD1	-0.870696	4.27572	12.7729	0.000351672	0.0112265
TFEC	-0.925979	5.50019	12.7528	0.000355477	0.0113067
LOC101906179	1.50352	1.65118	12.7514	0.000355744	0.0113067
LOC107131161	1.49471	1.17213	12.7461	0.000356755	0.0113141
SAP25	0.885593	4.87184	12.7388	0.00035814	0.0113333
OAT	-0.556966	6.09145	12.7278	0.000360259	0.0113756
LAMC2	2.38478	-0.621062	12.722	0.00036137	0.0113859
LOC107133121	-1.03645	2.32137	12.715	0.000362739	0.0114043
ADAM17	-0.454556	6.04089	12.7063	0.000364418	0.0114107
PLAC8	-0.787902	9.62468	12.7059	0.000364513	0.0114107
LOC104974328	-1.73643	2.18704	12.6968	0.000366274	0.0114411
GALNTL6	1.65607	0.50016	12.682	0.000369184	0.0114849
TRIM14	-0.529409	5.4234	12.6792	0.000369744	0.0114849
DOC2A	-2.41478	1.4651	12.6777	0.000370047	0.0114849
LOC101907242	1.71377	0.136162	12.6719	0.000371188	0.0114957
MAF	0.900596	5.63475	12.664	0.00037276	0.0115199
GP9	-3.04761	4.65424	12.6402	0.000377542	0.0116325
DBNDD1	1.02684	1.87664	12.6379	0.000378006	0.0116325
DNM1	0.76125	5.51282	12.627	0.000380213	0.0116757
LOC100848540	-2.34447	1.38658	12.6038	0.000384971	0.0117739
BTG3	-0.641428	3.94171	12.6035	0.000385034	0.0117739
SLC44A1	-0.418425	5.67579	12.5878	0.000388268	0.0118338
IVD	-0.462215	6.4138	12.5825	0.000389377	0.0118338
LOC107132327	-1.72711	0.0973175	12.5822	0.000389435	0.0118338
SEMA3B	1.50642	0.772083	12.5445	0.000397366	0.0120496
LOC100336669	-1.06362	5.21358	12.5349	0.000399413	0.0120864
NCKAP5L	0.667806	4.12824	12.5301	0.000400454	0.0120927
RNF19B	-0.608716	6.46997	12.5097	0.000404842	0.0121999
PAM	-0.890081	6.73654	12.5053	0.000405791	0.0122031
MLLT11	0.851769	3.84719	12.4944	0.000408182	0.0122497
MSRB3	-1.0214	2.43269	12.4713	0.000413253	0.0123763
C1QA	-1.18669	4.79882	12.4595	0.000415869	0.0124044
PRMT2	0.508202	5.66022	12.4594	0.000415899	0.0124044
SLC16A10	1.09945	2.74568	12.4521	0.000417533	0.0124276
UBASH3B	0.77574	4.17138	12.4398	0.00042029	0.0124841
BCOR	0.532394	5.68444	12.4313	0.0004222	0.0125152
LOC100336807	-0.651478	4.22154	12.4078	0.000427538	0.0126476
MOCOS	-1.29466	4.03833	12.3839	0.000433042	0.0127758
FAM129B	0.908597	5.05114	12.3814	0.000433631	0.0127758
PCYT1A	-0.486142	5.91768	12.3583	0.00043904	0.012909
IL17RC	-0.995592	3.18294	12.3457	0.000441996	0.0129697
TRIM21	-0.487207	6.12375	12.3365	0.000444178	0.0130074
MPV17L	-1.99001	0.182137	12.2958	0.000453973	0.0132675
FHL1	-1.70879	7.89308	12.2667	0.000461115	0.0134492
CENPV	0.751407	4.5434	12.2472	0.000465964	0.0135585
MYCN	2.02915	-0.496851	12.2421	0.00046723	0.0135585
C15H11orf49	1.16249	1.60914	12.2365	0.000468648	0.0135585
LOC407205	1.58157	2.99019	12.2346	0.000469102	0.0135585
CSF1R	-0.792324	7.43325	12.2329	0.000469532	0.0135585
BMF	0.616319	5.97298	12.2145	0.000474188	0.0136658
ABI2	0.725423	4.9101	12.207	0.000476118	0.0136851
NECAB2	1.38656	2.04933	12.2045	0.000476741	0.0136851
ADCY4	0.740315	3.24727	12.193	0.000479684	0.013712
PAQR8	-0.543225	4.73529	12.1897	0.000480535	0.013712
DNASE1L1	-0.536507	6.02134	12.1867	0.000481317	0.013712
CPNE9	0.968025	1.89464	12.1862	0.000481455	0.013712
SIDT1	0.795986	6.72273	12.167	0.00048642	0.0138237
RORC	-1.19743	2.68261	12.1637	0.000487279	0.0138237
FCER2	0.72868	5.73325	12.1588	0.000488572	0.0138334
CD163L1	1.24883	4.5298	12.1479	0.000491439	0.0138875
ALCAM	-0.523125	5.28627	12.1304	0.000496065	0.0139909
PITPNC1	0.648173	5.43776	12.1121	0.000500962	0.0141017
CPXM2	-2.32362	2.21811	12.077	0.000510471	0.0143416
FAM65C	-2.07999	2.87575	12.0625	0.000514474	0.0144261
FXYD7	1.21958	1.50041	12.0524	0.000517266	0.0144765
NUB1	-0.535072	7.3992	12.0333	0.000522577	0.014597
HRH2	0.964894	5.93805	12.0226	0.000525596	0.0146531
TBC1D8B	-1.05424	2.29087	11.9887	0.000535231	0.0148932
LOC101909455	1.43266	1.11948	11.9761	0.000538885	0.0149662
MVP	-0.600805	7.23134	11.9639	0.000542408	0.0150353
ADGRG5	0.685168	5.25977	11.9482	0.000546991	0.0151284
FSTL1	0.953343	2.92742	11.9439	0.000548264	0.0151284
SEPHS2	-0.43922	6.80346	11.9363	0.0005505	0.0151284
CYFIP1	-0.726261	5.58066	11.9344	0.000551062	0.0151284
CCDC181	1.36454	1.84008	11.9326	0.000551611	0.0151284
PRKCZ	0.725932	3.25825	11.9312	0.000552017	0.0151284
GNA15	-0.520649	5.42337	11.9276	0.000553072	0.0151287
GATSL2	0.581193	5.73851	11.9139	0.000557155	0.0152118
IQCD	-1.25662	1.94918	11.9062	0.000559482	0.0152373
SYTL3	0.808154	6.669	11.9016	0.000560847	0.0152373
RHBDD2	0.478497	5.38797	11.9001	0.000561296	0.0152373
CD200	0.893644	5.28076	11.8969	0.000562284	0.0152373
WRB	0.777654	2.55187	11.8679	0.000571097	0.0154473
AIFM3	1.2759	2.45705	11.8569	0.000574494	0.0155103
TMEM230	-0.464228	6.27733	11.8352	0.000581223	0.0156628
C1QB	-1.15288	5.50588	11.8266	0.000583917	0.0156895
LOC531557	-0.777049	5.15234	11.8251	0.000584372	0.0156895
DFNB31	0.692675	3.90891	11.8099	0.000589178	0.0157893
SELT	-0.519688	7.09319	11.7947	0.000593986	0.0158888
IDH3A	-0.50397	4.69654	11.7873	0.000596369	0.0159233
TICAM2	-0.513238	4.92053	11.7366	0.000612836	0.0163329
ZNF362	0.561257	4.40273	11.7206	0.000618107	0.0164108
NPHP4	0.743506	3.03017	11.7193	0.000618556	0.0164108
KCND1	0.670461	4.20897	11.7175	0.000619149	0.0164108
ADCY6	-1.92294	-0.442209	11.7061	0.000622956	0.0164817
MAPT	1.25695	2.26348	11.692	0.000627702	0.016577
RAMP3	-2.46977	1.56844	11.6874	0.000629249	0.0165844
NOD2	-0.829003	4.76395	11.6813	0.000631318	0.0165844
TARSL2	1.81475	1.87079	11.6795	0.000631917	0.0165844
S100A1	-2.11692	4.89356	11.6777	0.000632547	0.0165844
M6PR	-0.447335	7.4668	11.6477	0.000642815	0.0168232
LOC101904579	-1.11871	3.74969	11.6369	0.000646566	0.016891
TNF	-0.661544	3.80618	11.6288	0.000649372	0.0169338
BLOC1S5	-0.410809	5.18887	11.619	0.000652803	0.016972
C1QC	-1.15777	4.75607	11.618	0.000653174	0.016972
PSAP	-0.713499	10.5149	11.6127	0.000655037	0.01699
TAF9B	-0.577881	4.35742	11.6036	0.000658249	0.017015
CDADC1	-0.469263	6.26286	11.6033	0.000658341	0.017015
ZNF286A	0.659405	3.99615	11.5878	0.000663864	0.0171016
OVOS2	2.85047	-0.747424	11.5873	0.000664049	0.0171016
IRF8	-0.56565	6.21525	11.5806	0.000666448	0.017133
CDC25B	0.543588	8.23705	11.566	0.000671688	0.0172372
L1CAM	1.27161	5.90916	11.5613	0.000673388	0.0172491
RCOR3	0.47809	5.57229	11.5581	0.000674559	0.0172491
CPNE7	1.15726	3.14872	11.5549	0.000675712	0.0172491
DLG3	0.898613	2.49698	11.5383	0.000681762	0.017373
CACNA1H	1.15899	2.49023	11.5281	0.000685502	0.0174377
TULP2	0.873889	2.14155	11.5191	0.000688835	0.0174918
CDH24	1.0378	2.27116	11.5011	0.000695539	0.0176312
SMAD9	1.22949	2.54447	11.4778	0.000704332	0.017823
CXXC5	0.550279	5.32564	11.4714	0.000706756	0.0178533
GPSM1	0.596103	4.90821	11.4681	0.000707992	0.0178534
LRRC25	-0.988939	4.40699	11.4583	0.000711738	0.0179168
CSGALNACT1	0.69623	3.74542	11.4413	0.000718308	0.0180509
CD226	-0.536554	6.17318	11.4221	0.000725745	0.0182063
PPARGC1B	-0.835444	4.64334	11.4178	0.000727432	0.0182172
DERA	-0.545091	5.83273	11.4083	0.000731186	0.0182558
ZNF516	0.624683	4.29552	11.4075	0.00073149	0.0182558
LOC100299281	-0.810917	5.77889	11.3926	0.000737366	0.0182679
FAM111B	-0.794593	5.10398	11.3924	0.000737467	0.0182679
XYLT1	0.600043	6.14545	11.3919	0.000737668	0.0182679
LOC100300223	1.03658	4.26855	11.3907	0.000738113	0.0182679
LOC101904939	-1.38816	2.26561	11.3883	0.000739071	0.0182679
LYSMD1	-0.977989	4.37747	11.3872	0.000739521	0.0182679
TRIB3	0.578656	4.83504	11.3764	0.000743827	0.0183431
SCAMP1	-0.510511	5.73694	11.3632	0.00074913	0.0184426
KCNH8	2.7591	0.372721	11.3566	0.000751789	0.0184767
CERS2	-0.458663	7.19528	11.3497	0.000754616	0.0185071
ALDOC	-0.691538	5.90985	11.3446	0.000756675	0.0185071
ENDOD1	-0.998463	6.66133	11.3442	0.000756847	0.0185071
DTX1	0.759871	3.75375	11.3297	0.000762757	0.0186202
RHCG	-3.68714	-0.778677	11.3193	0.00076706	0.0186872
LOC107131400	-1.38544	0.813637	11.3168	0.000768072	0.0186872
MCFD2	-0.562127	6.26116	11.3098	0.000771003	0.0187271
HSD3B7	-1.0391	2.12465	11.3033	0.000773711	0.0187479
IGFN1	2.3395	-0.295901	11.2994	0.000775332	0.0187479
CLIC2	-1.83912	0.839758	11.2984	0.00077573	0.0187479
SRPK2	0.553276	7.25043	11.2899	0.00077931	0.0188031
TBC1D8	-0.859486	6.51691	11.2522	0.000795305	0.0191572
FXYD3	-3.11399	1.75861	11.2294	0.000805101	0.0193611
MAP4K2	0.504789	7.65462	11.2129	0.000812321	0.0194909
SSBP4	0.529191	5.65944	11.2109	0.000813183	0.0194909
CTSC	-0.735884	8.18419	11.1911	0.000821885	0.019667
RHOBTB3	1.04609	1.66628	11.1853	0.000824497	0.0196971
DNAH14	2.05474	1.62345	11.1796	0.000827007	0.0196975
CNDP2	-0.601251	6.95313	11.1791	0.000827227	0.0196975
MICU1	-0.603562	5.77069	11.1679	0.000832244	0.0197845
LOC104972288	1.94815	1.15194	11.1523	0.000839271	0.0198798
LOC101905885	1.59421	-0.110546	11.1494	0.000840602	0.0198798
LY6G6C	-1.93464	4.71544	11.1489	0.000840807	0.0198798
BCL11B	0.681833	6.979	11.1469	0.000841726	0.0198798
PTOV1	0.741374	4.3231	11.1387	0.000845459	0.0199355
HMGCS1	-0.505636	6.75879	11.1176	0.000855142	0.0201312
SLC15A3	-0.717418	5.43158	11.1089	0.000859123	0.0201505
WDSUB1	-0.915749	2.62272	11.1047	0.000861096	0.0201505
PAMR1	-2.06954	-0.111394	11.1038	0.000861493	0.0201505
LIMS1	-0.816093	7.33485	11.1038	0.000861511	0.0201505
GAREM1	1.10047	2.15112	11.0806	0.00087237	0.0203459
LOC789229	0.611128	6.67248	11.078	0.000873598	0.0203459
LOC107133321	0.985834	2.80911	11.077	0.000874069	0.0203459
GNB4	-0.889191	4.72125	11.0714	0.000876694	0.0203744
WC1-12	1.03871	5.91489	11.0673	0.000878634	0.0203868
SERPINE2	0.637962	6.07242	11.0624	0.00088095	0.020408
CFAP69	-1.87069	1.11667	11.0304	0.000896309	0.0207307
LAMP2	-0.582851	7.14121	11.0233	0.000899716	0.0207474
PRSS45	2.0292	0.340242	11.0213	0.000900685	0.0207474
PLEKHG2	0.774547	3.91457	11.0201	0.000901315	0.0207474
DCAF15	0.487821	5.53627	11.0158	0.000903369	0.0207618
NPHP1	-0.639012	4.08404	11.0013	0.000910462	0.0208917
KANTR	0.947269	2.19263	10.9916	0.000915266	0.0209688
CHPF	0.616971	4.44305	10.9638	0.000929114	0.0212526
LOC104969170	3.71642	-0.692551	10.9559	0.000933071	0.0213095
PLAGL2	-0.534143	5.35424	10.9499	0.000936086	0.0213448
DBP	0.627782	4.42341	10.9397	0.000941267	0.0214293
LOC515150	1.46889	3.89063	10.9139	0.000954456	0.0216956
LOC104970840	-1.14261	3.06909	10.9081	0.000957468	0.02173
HK3	-0.627719	7.75864	10.9014	0.00096094	0.0217748
RGS17	2.07969	0.509228	10.8905	0.000966594	0.0218633
BOLA-DRA	-0.626976	10.4212	10.8881	0.000967856	0.0218633
AKAP7	-0.686918	3.96438	10.879	0.0009726	0.0219364
LOC101904172	0.818613	2.3265	10.8723	0.000976156	0.0219477
EPDR1	1.31423	1.39383	10.8721	0.000976217	0.0219477
LOC104972869	-2.50122	2.37648	10.8694	0.000977636	0.0219477
SLC22A17	1.10155	1.70628	10.8631	0.000980973	0.0219584
DSE	-0.639862	3.86302	10.8628	0.000981134	0.0219584
IGSF8	-0.728307	5.19437	10.8569	0.000984303	0.0219688
ZNF157	1.02925	1.55029	10.8563	0.000984627	0.0219688
PALM3	-1.16215	2.48674	10.8399	0.000993359	0.0221297
TTYH3	-0.560228	6.15687	10.8314	0.000997925	0.0221908
LOC789748	-0.900083	5.49036	10.8291	0.000999158	0.0221908
PDIA4	0.509837	7.24919	10.8203	0.00100395	0.0222633
NDST3	0.99117	2.62405	10.8165	0.001006	0.0222746
RBM44	5.04471	0.494082	10.8103	0.00100939	0.0223158
DLG4	0.672737	3.89335	10.8037	0.00101295	0.0223603
SEMA3G	1.0566	2.23153	10.7779	0.00102717	0.0226399
PSMG2	-0.485074	4.90634	10.7683	0.00103256	0.0227241
NPC2	-0.805767	7.83244	10.7525	0.00104138	0.0228835
SCML4	0.592682	7.02604	10.7462	0.00104492	0.0229266
LOC107131257	1.33593	0.0290864	10.7077	0.00106689	0.0233598
CRLS1	0.51141	6.96239	10.706	0.00106788	0.0233598
MPEG1	-0.682516	8.46091	10.6973	0.00107294	0.0234298
IRF5	-0.515682	7.50497	10.6949	0.0010743	0.0234298
ARMCX4	0.999549	2.00362	10.6753	0.00108576	0.0236441
MERTK	-1.71669	2.87431	10.669	0.00108948	0.0236896
URI1	-0.403181	6.01123	10.663	0.00109301	0.0237308
KLHL5	-0.394882	5.60514	10.6494	0.00110108	0.0238703
ZNF672	-0.795855	3.4088	10.6393	0.00110708	0.0239648
ZDHHC2	-1.34796	3.77954	10.631	0.00111208	0.0240372
DNASE1	0.531158	4.72669	10.6275	0.00111418	0.0240467
ADGRG6	-1.38674	0.30255	10.6247	0.00111589	0.0240478
COLGALT1	-0.487578	6.52441	10.6187	0.0011195	0.0240901
IDO1	-1.00136	8.46387	10.6152	0.00112163	0.0241002
LOC784052	3.76072	-0.986412	10.6086	0.00112565	0.0241507
LOC613677	-0.83216	3.40317	10.6025	0.00112934	0.0241942
LAMP1	-0.722121	8.51771	10.5973	0.00113251	0.0242265
RRP1B	0.523045	5.61299	10.5464	0.00116416	0.0248667
MFSD1	-0.465993	5.4718	10.5356	0.00117099	0.0249402
LOC107131224	-1.10795	7.55411	10.5355	0.00117103	0.0249402
PDE2A	0.741149	4.24191	10.5321	0.00117321	0.02495
SEC14L5	-1.46133	3.48349	10.5145	0.0011844	0.0251511
ZBTB4	0.542427	6.55408	10.5044	0.00119088	0.025252
IL1R1	0.730323	5.98971	10.4798	0.00120685	0.0255531
PRCP	-0.454359	4.89794	10.4717	0.00121219	0.0256099
SMARCD3	0.956114	1.91545	10.4704	0.00121305	0.0256099
INSIG1	-0.510806	5.73252	10.4618	0.0012187	0.0256918
ARRDC5	0.535527	4.08407	10.4539	0.00122388	0.0257635
LOC506486	1.6945	0.671694	10.4421	0.00123176	0.025892
ENO1	-0.506709	9.05894	10.4351	0.00123643	0.0259524
LOC100847890	-0.637235	6.90165	10.4099	0.00125339	0.0262705
AFF3	0.821649	6.60879	10.3983	0.00126133	0.0263989
DYNLT1	-1.36135	7.99552	10.3755	0.00127701	0.0266887
CHCHD10	-1.35113	1.20318	10.3653	0.00128409	0.0267979
C3AR1	-1.20995	3.53767	10.3546	0.00129155	0.0269149
LOC618737	-1.12844	2.46463	10.3442	0.00129879	0.0270271
RSAD2	-1.84967	5.5954	10.3337	0.00130623	0.0271432
ITGB1	-0.527071	9.08294	10.3286	0.00130984	0.0271791
CXCL12	0.946454	4.81508	10.3217	0.00131474	0.0272063
NHLRC1	-0.981613	2.36011	10.3193	0.00131647	0.0272063
LOC101902390	1.55725	0.110948	10.3189	0.00131677	0.0272063
LOC101903170	1.31694	1.34694	10.2977	0.00133197	0.0274814
ZEB1	0.523237	5.35212	10.2921	0.00133603	0.0274901
RFESD	-1.43256	2.06082	10.2919	0.00133618	0.0274901
CRLF2	-1.71347	3.12578	10.2824	0.00134303	0.027592
LOC107131763	1.35511	0.927595	10.274	0.00134914	0.0276784
AASS	-0.736876	3.45554	10.2627	0.00135745	0.0278096
AEBP1	0.747754	3.47374	10.2549	0.0013632	0.027888
SUFU	0.585675	4.81849	10.2516	0.00136567	0.0278933
TSPYL2	0.436471	5.21256	10.2462	0.00136963	0.0278933
SLC35G1	-0.610327	4.26369	10.2452	0.00137043	0.0278933
EIF1B	-1.07765	7.76819	10.2442	0.00137114	0.0278933
S1PR1	0.474468	7.82709	10.2363	0.001377	0.0279734
RASSF4	-0.803156	5.23541	10.2234	0.00138671	0.0281313
LOC104971726	-1.50404	0.655135	10.2101	0.0013967	0.0282121
PER3	1.32032	4.96846	10.2086	0.00139789	0.0282121
SLAMF8	-1.96661	2.24746	10.2057	0.00140006	0.0282121
MPP1	-0.593175	6.82421	10.2056	0.00140012	0.0282121
RGS18	-1.01984	6.30705	10.2053	0.00140041	0.0282121
GJB2	-1.14688	2.35589	10.1886	0.00141313	0.0284289
SCG5	1.11128	2.62795	10.1547	0.00143935	0.0289164
FADS1	-0.967443	3.85137	10.1383	0.00145223	0.0291349
LOC104972045	-1.84109	3.51252	10.133	0.00145635	0.0291772
FDFT1	-0.441677	6.47204	10.1278	0.00146052	0.0291894
DSTN	-1.92583	6.12297	10.1261	0.00146185	0.0291894
YWHAQ	-0.482463	6.88159	10.1226	0.00146461	0.0291894
LOC407201	1.07987	2.5606	10.1221	0.001465	0.0291894
LDLRAD4	0.596399	6.89313	10.1183	0.00146805	0.0292102
TNS1	1.55624	1.08675	10.1141	0.00147136	0.0292353
LOC101906968	0.948212	1.48073	10.1117	0.00147334	0.0292353
ECE1	-0.542755	7.65777	10.0975	0.00148471	0.0294207
GPR173	1.55358	0.105557	10.0872	0.00149299	0.0295446
LOC520336	-0.984705	4.09836	10.0845	0.00149524	0.0295487
ZBTB46	0.843123	4.26861	10.0748	0.00150309	0.0296635
LGR6	1.2628	1.68433	10.0574	0.00151734	0.0299042
JAZF1	0.880747	3.39905	10.0486	0.00152465	0.0300074
NMI	-0.663841	6.87074	10.044	0.00152847	0.0300419
BACH2	0.874488	6.49967	10.0405	0.00153136	0.0300581
NDFIP2	-0.412649	5.70529	10.0304	0.00153981	0.0301832
HRH1	-1.19655	2.58108	10.0214	0.00154733	0.0302897
LOC104973322	1.08275	2.31413	10.0168	0.00155119	0.0303245
SLC22A20	2.11168	-0.347431	10.0009	0.00156468	0.030547
LOC104971864	-2.83266	0.0133297	9.98995	0.00157397	0.0306871
RBM11	-1.25028	3.50274	9.98045	0.00158211	0.0307781
TPM4	-0.470686	6.78788	9.97956	0.00158287	0.0307781
BOLA-DRB3	-0.716928	10.2085	9.96145	0.00159852	0.0310407
ENPP4	-0.542579	4.50451	9.9565	0.00160282	0.0310677
DOK2	-0.570906	6.62683	9.95494	0.00160418	0.0310677
HSBP1L1	-1.22982	2.52089	9.94146	0.00161597	0.0312543
EPHB1	1.62411	0.462848	9.93443	0.00162216	0.0313322
LPIN3	-0.865521	2.04141	9.89473	0.00165753	0.0319729
PER2	1.60416	-0.242896	9.88766	0.00166391	0.0320194
LOC521224	-0.977709	3.63342	9.88717	0.00166435	0.0320194
VGLL4	0.532861	4.41979	9.8751	0.0016753	0.0321854
FAM129C	-0.521697	6.50886	9.87279	0.00167741	0.0321854
CNTN2	1.28209	1.41764	9.86079	0.00168839	0.0323534
GZMA	-1.56651	4.82379	9.85533	0.0016934	0.0323827
LOC101906302	1.04376	4.55163	9.85158	0.00169686	0.0323827
MYLK	-1.72366	3.47436	9.84985	0.00169846	0.0323827
XK	-1.32288	3.61485	9.84944	0.00169884	0.0323827
EPSTI1	-0.513416	7.21563	9.842	0.00170572	0.0324713
TMEM150B	-1.05587	3.62701	9.83136	0.00171562	0.0326169
TLL2	1.68025	2.54077	9.81857	0.00172759	0.0328015
ELANE	1.38726	1.70911	9.809	0.0017366	0.0329296
LOC101906828	1.39927	0.489161	9.80407	0.00174126	0.032975
CPZ	1.09791	1.48927	9.79872	0.00174634	0.033028
ERICH6B	-3.77613	-0.803655	9.79482	0.00175004	0.0330551
ZSCAN2	0.770038	2.27424	9.78836	0.0017562	0.0331283
CREB3L1	1.28662	3.94927	9.77583	0.0017682	0.0333115
LOC104972200	1.52034	1.48964	9.76826	0.0017755	0.0334056
LOC100848375	-1.08291	5.75918	9.75542	0.00178794	0.0335962
FMNL3	0.552588	5.178	9.74621	0.00179693	0.0337215
PLCB4	1.48255	1.36795	9.71202	0.00183067	0.0343046
ZNRF1	0.638966	6.03498	9.70854	0.00183414	0.0343046
KCNMB4	0.883769	2.32681	9.70465	0.00183802	0.0343046
DESI1	-0.422304	4.8299	9.70395	0.00183873	0.0343046
TMEM167A	-0.43756	6.0442	9.70286	0.00183982	0.0343046
PARPBP	-0.897104	2.03353	9.69895	0.00184374	0.0343284
LOC101907084	-0.817115	2.90542	9.6965	0.00184619	0.0343284
GPR141	-0.914413	2.75792	9.69452	0.00184818	0.0343284
GRIN3A	-1.2101	2.98051	9.68816	0.00185459	0.0344034
LOC104970876	-1.83112	2.4959	9.68422	0.00185857	0.0344176
ENAH	0.736916	3.59033	9.68272	0.00186009	0.0344176
C8H8orf58	2.05932	-0.542142	9.66603	0.00187706	0.0346875
LOC515917	-2.80736	4.21688	9.64878	0.00189477	0.0349702
LOC101907852	0.897631	2.84965	9.63895	0.00190494	0.0351093
LOC783163	0.678514	4.30314	9.63477	0.00190928	0.0351093
LRRC32	1.27748	1.18885	9.6345	0.00190956	0.0351093
ENKUR	1.34775	1.47537	9.62864	0.00191567	0.035177
BRINP1	1.33766	0.0909656	9.62374	0.00192078	0.0352265
LOC104974259	1.23172	0.775034	9.58545	0.00196125	0.0359233
TERT	0.702393	3.42433	9.57192	0.00197576	0.0361434
AGPAT5	-0.524116	4.22025	9.5573	0.00199156	0.0363867
TGFB3	0.91799	1.39701	9.55158	0.00199778	0.0364544
TREML1	-2.45253	4.36331	9.53694	0.00201378	0.0367003
SPOCK2	0.448487	9.23315	9.52759	0.00202405	0.0368413
TIE1	0.913391	2.48861	9.50352	0.00205078	0.0372811
LOC617396	1.15541	0.391998	9.49925	0.00205556	0.0373212
RABL3	-0.485677	4.01017	9.48185	0.00207514	0.0376298
LOC100847780	-1.01988	2.65457	9.4789	0.00207849	0.0376434
CD47	-0.423101	9.23545	9.47585	0.00208195	0.0376591
ZNF771	-0.635122	3.53318	9.45454	0.00210627	0.0380516
ZCWPW1	0.755861	3.59274	9.44619	0.00211588	0.0381778
ABO	-0.949001	2.65441	9.43905	0.00212414	0.0382793
LOC104973832	-1.77429	0.994278	9.43163	0.00213274	0.0383867
GP6	-1.73907	2.66636	9.42914	0.00213564	0.0383913
CISH	-0.526546	5.16858	9.42443	0.00214114	0.0384426
C10H15orf57	-0.38003	6.16426	9.42149	0.00214457	0.0384567
ESPNL	0.777684	4.60818	9.41517	0.00215197	0.0385112
CRYBG3	-1.10187	1.66468	9.414	0.00215335	0.0385112
LOC104975044	1.10864	0.929261	9.41212	0.00215556	0.0385112
BOLA-DMB	-0.638078	8.56745	9.40079	0.00216892	0.0386887
DRAM1	-0.880772	4.12933	9.39918	0.00217083	0.0386887
LUC7L	0.506155	7.92538	9.39219	0.00217912	0.038752
MEX3B	0.864339	2.27227	9.39061	0.00218099	0.038752
C16H1orf21	-1.11448	5.20003	9.38945	0.00218238	0.038752
LTC4S	-2.40719	3.42547	9.38182	0.00219148	0.0387967
KIAA0226L	0.507382	6.70756	9.38142	0.00219196	0.0387967
MEGF8	0.539529	5.72915	9.38062	0.00219291	0.0387967
PARP3	-0.911254	3.77998	9.37577	0.00219872	0.0388521
VASH1	-0.92531	4.26677	9.35033	0.00222945	0.0393361
OAS1X	-2.41218	5.18529	9.34863	0.00223153	0.0393361
SERP1	-0.4524	6.2886	9.3167	0.00227074	0.0399788
RET	-0.92575	2.21181	9.28163	0.00231463	0.0407022
ADCY9	-0.804403	4.1763	9.26752	0.00233253	0.0409673
IRAK4	-0.445121	6.45536	9.22441	0.0023881	0.0418927
POMT1	0.568025	4.31558	9.21962	0.00239436	0.0419108
ZBTB25	0.696278	5.75638	9.2192	0.0023949	0.0419108
MME	-1.53654	1.06538	9.19545	0.00242618	0.042407
PCBP4	0.650146	4.60283	9.19247	0.00243013	0.0424251
SH2D1B	-1.04456	4.21575	9.16316	0.00246936	0.0430582
NRP1	-0.828638	5.71597	9.15993	0.00247372	0.0430723
LOC512286	-0.71831	6.02479	9.15817	0.0024761	0.0430723
DMBT1	-2.8077	2.20788	9.13627	0.00250592	0.0435388
LOC100847700	-0.630921	4.54536	9.12886	0.00251608	0.0436632
IL18R1	-0.933933	2.48388	9.12427	0.00252241	0.0437208
ISYNA1	1.0718	1.00981	9.12088	0.00252708	0.0437496
LOC515697	-0.688538	7.23494	9.11702	0.00253242	0.0437898
FAM96A	-0.51555	6.01902	9.10338	0.00255138	0.0440651
CPSF2	-0.371607	6.1399	9.09545	0.00256246	0.0441646
FAM131B	0.865767	3.29896	9.09491	0.00256322	0.0441646
CDC42BPA	0.890225	3.09711	9.08428	0.00257816	0.0443694
TGM2	-1.7437	4.70994	9.07395	0.00259276	0.0445679
LOC107132738	0.487597	6.21308	9.06889	0.00259995	0.0446387
KIF1C	-0.527407	5.27049	9.06423	0.00260659	0.0446998
MFSD11	-0.652818	5.56564	9.0567	0.00261733	0.0447742
PLXNA3	0.888952	3.28692	9.05367	0.00262168	0.0447742
TRPC3	-1.52944	0.141559	9.05289	0.0026228	0.0447742
TNFRSF8	-0.966311	2.56394	9.05127	0.00262513	0.0447742
MTMR12	0.427807	4.98434	9.05042	0.00262634	0.0447742
MAPK6	-0.436553	6.13579	9.04433	0.0026351	0.0448709
LGALS9	-0.515101	8.18839	9.02596	0.00266171	0.045271
ABAT	-0.992145	3.04552	9.0219	0.00266765	0.0453188
ALAS1	-0.517132	5.30341	9.00825	0.00268763	0.0455535
LOC781977	-1.59313	3.93824	9.00726	0.0026891	0.0455535
CPNE5	1.25908	0.580736	9.00455	0.00269308	0.0455535
TLE1	0.77424	3.88204	9.00392	0.00269401	0.0455535
CASP1	-0.706877	6.30024	8.98738	0.00271851	0.0459143
AXL	-1.27781	2.31234	8.98208	0.0027264	0.0459941
STAMBP	-0.358447	5.26252	8.97859	0.00273162	0.0460287
ASB2	-1.3081	1.2187	8.9376	0.00279359	0.0470184
CARD10	-1.59112	2.46024	8.93458	0.00279822	0.0470418
PTGIR	-2.51964	-0.387059	8.92964	0.0028058	0.047063
ZUFSP	-0.454095	5.56904	8.92913	0.00280658	0.047063
LOC104972617	1.1814	0.475459	8.92743	0.0028092	0.047063
HSPA12B	0.863944	1.01116	8.92382	0.00281476	0.0471018
DISC1	-0.891173	3.49614	8.91307	0.00283136	0.0472966
FAM160A2	0.415107	5.7939	8.91208	0.00283291	0.0472966
SDC4	-0.82883	1.69746	8.8959	0.00285812	0.0476627
LOC100335514	3.59205	-0.185285	8.87542	0.00289036	0.0481233
MRPS36	-0.538669	4.02247	8.87415	0.00289237	0.0481233
LOC407204	1.01805	2.41527	8.87073	0.0028978	0.048128
ZBTB7B	-0.524388	6.65388	8.86979	0.00289928	0.048128
ESYT3	-1.81249	1.90044	8.86472	0.00290735	0.0481343
ACOT13	-0.405347	4.94628	8.86196	0.00291175	0.0481343
SCP2	-0.512725	7.77248	8.85819	0.00291777	0.0481343
TLR8	-0.857224	6.78596	8.85653	0.00292042	0.0481343
SASH1	-1.65986	-0.161968	8.85524	0.00292248	0.0481343
ATP6AP2	-0.467648	7.09706	8.85428	0.00292402	0.0481343
DUSP22	0.555959	4.10988	8.85272	0.00292653	0.0481343
TRIM38	-0.561787	6.3274	8.85095	0.00292936	0.0481343
IPO11	0.571816	6.09685	8.85088	0.00292948	0.0481343
LTBP1	0.788304	4.90505	8.84261	0.00294278	0.0482982
LOC785745	4.72874	-0.717053	8.8355	0.00295426	0.0484319
ADAMTS2	-0.689082	5.13844	8.83285	0.00295857	0.0484478
LOC104970955	-2.01167	2.27705	8.82822	0.00296608	0.0485161
CYCS	-0.537368	5.58294	8.8236	0.0029736	0.0485587
ZNF37A	1.00068	2.11818	8.82161	0.00297685	0.0485587
CCDC114	0.800012	3.19487	8.8188	0.00298142	0.0485587
LRIG1	0.633595	4.74533	8.81739	0.00298373	0.0485587
PBX4	-1.0008	2.80923	8.8155	0.00298683	0.0485587
ITGAE	0.395179	5.27908	8.81433	0.00298874	0.0485587
TRAF3IP2	0.524054	4.80946	8.80746	0.00300001	0.0486874
C10H15orf52	-1.13118	2.20959	8.79797	0.00301566	0.0488676
ID3	0.814065	6.33875	8.79511	0.00302039	0.0488676
EFHB	0.790329	4.0117	8.79461	0.00302121	0.0488676
TOMM34	0.373827	5.8101	8.7871	0.00303368	0.0489638
DAAM1	-0.46032	5.26637	8.78697	0.0030339	0.0489638
EPB41L1	0.908264	1.64791	8.77578	0.00305256	0.0492103
MAPK8IP3	0.391732	5.8094	8.7705	0.00306141	0.0492152
TOMM40L	-0.621747	3.62721	8.77005	0.00306216	0.0492152
LOC104973218	0.821676	3.8766	8.76866	0.00306451	0.0492152
C1S	-2.15786	-1.08068	8.76552	0.00306979	0.0492152
LOC104968958	-3.74017	-0.126918	8.76551	0.00306981	0.0492152
BAZ1A	-0.394598	7.57699	8.75463	0.00308816	0.0494549
PTPRR	-0.996082	2.60201	8.74723	0.00310073	0.0496014
ZNF605	0.533829	5.06946	8.74241	0.00310894	0.049678
IRS2	0.666802	5.30419	8.74029	0.00311255	0.0496811
BFSP2	-0.708449	3.50042	8.73611	0.0031197	0.0497405
ASIP	-0.884354	2.53662	8.72744	0.00313456	0.0498291
GGT1	0.896805	1.83099	8.72701	0.00313531	0.0498291
PRKCD	-0.525152	6.55303	8.72687	0.00313554	0.0498291
PARP10	-0.545877	6.88052	8.71941	0.0031484	0.0499788
PSMA2	-0.499538	6.81492	8.71688	0.00315277	0.0499934
