# Supplementary material for: Severity of bovine tuberculosis is associated with innate immune-biased transcriptional signatures of whole blood in early weeks after experimental Mycobacterium bovis infection
Source: PLoS One. 2020 Nov 9;15(11):e0239938. doi: 10.1371/journal.pone.0239938 (PMC7652326; doi:10.1371/journal.pone.0239938)
Supplement: S3 File — (XLSX) [file pone.0239938.s003.xlsx]

## Sheet: Upreg_Sev10
genes
HMGCS1
CCL19
TRPC3
FDFT1
EBI3
ADGRG6
LOC526769
SERPINE1
DHRS7
CD1E
SH3BGRL
RAB39A
PPBP
EMP1
CASP1
RGS20
TBK1
LOC100848540
XDH
AOAH
SGPP1
ASB2
BCAS1
ALCAM
CREBL2
DOC2A
EFNB1
ILDR1
PF4
LYPLA1
CYP51A1
VTCN1
LOC107133157
FRMD4B
GP9
RFX5
PDE12
GOLIM4
LOC101904685
KRAS
SRD5A3
MRAS
LGALS8
ZNF697
BNIP2
TNFSF10
VPS35
RFESD
ZBTB47
VPS36
PLEKHB1
LOC104971726
IRAK3
C23H6orf25
DUSP1
ICOSLG
LOC104974750
RAB11FIP5
DSTN
PDGFRA
ITGB1
CASP8
IL18R1
TREML1
ITGA4
LOC518495
LOC101908403
SERPINB1
CEBPA
LOC781663
CXCL5
LYZ
NCF2
LOC104974758
SMOX
MAN1A1
LOC101905355
LYL1
LIPA
LOC101904125
AGPAT5
LOC520336
LY6G6F
PLEKHO2
HGF
DYNLT1
HCK
TNFRSF8
GNGT2
PLAU
FXYD4
RBM11
CCDC88A
PDXDC1
TSPAN7
SLC36A4
GDA
SQLE
BRCC3
FUT4
LOC101903853
PGM2
ICA1
UGGT1
ABCC9
SCP2
LOC104971266
TAF9B
TLR6
SH2B3
DENND5A
HNRNPLL
LOC101904370
LACC1
LOC618737
GMPR
LOC104970876
EFHD2
FCHO2
LOC104970955
PCGF5
FEZ2
LOC101904939
EGLN1
CD302
SCD
CAMKK2
RPE
LOC101904373
LOC107131276
GPR137B
PANK3
ATP6AP2
SIRPB1
ARHGEF10L
CLEC4A
UBXN8
FUCA2
ENPP5
FAM49A
PDE4A
PRKCI
KMT5A
GTF2H1
SELT
LOC100848574
USP4
OGFRL1
UHRF1BP1L
ARMT1
PSEN1
COL4A3BP
LOC100336734
LOC107131224
ITGAM
XRCC6BP1
FGD4
GLA
ABHD6
LOC100337044
C14H8orf46
DPY19L1
LOC515600
TGM2
LDHA
DUSP6
MOSPD2
GREB1
KLHL5
GNA11
CPSF2
EFR3A
LOC104973468
CREG1
GP5
ENPP4
NSMAF
PLGRKT
BMP6
RHOB
TMEM144
LOC534742
GMFB
PAK1
RP2
KLHL3
ANKRD50
SLC16A6
LOC100335642
TSLP
C1H21orf91
NSDHL
MXI1
STARD8
GNPTAB
PSMD11
SLC26A2
EIF1B
GP6
PIR
LOC515624
CD59
SOWAHD
DAPP1
PTGFRN
TMCC2
TRIM7
SNX7
LOC100298918
IPMK
ADRBK2
HSBP1L1
NCOA4
MOXD1
GALM
TAL1
LOC100847677
LOC107133472
MFAP1
LOC101907503
ZBTB8OS
LOC101904050
LOC786224
XPO1
DAPK2
VPS4B
LOC100141145
YWHAQ
PARP12
RNASEL
INPP5F
LOC515917
LOC526865
SLC13A4
ASCL4
F2RL2
SLC35F6
MS4A7
LONP2
SPPL2A
PAPSS2
THEMIS2
ZNF366
CD300A
LOC107131247
LOC511847
LOC100337457
NDFIP2
SEC14L5
GCC2
SLC35E3
MFAP3
HMMR
API5
SELP
LOC100299045
MAP3K8
CLEC6A
TUFT1
CASP4
CSTF2
TIGIT
SDC4
FAM151B
ITGA2
PNPT1
PLEKHB2
GAS7
AGFG1
N4BP2L1
LOC104972045
RNF168
CANX
ANGPT1
FFAR2
FAM91A1
MEMO1
SLC37A2
MRPS31
GTF2IRD2
MPP7
MSR1
PTPRJ
MX1
LOC525820
DUSP11
LOC107132532
SLC43A3
CTNNA1
ATP10D
LOC786695
PAPD5
TDG
CD200R1L
ZUFSP
ATP6V1C1
CPXM2
RAB1A
LOC618456
NCBP1

## Sheet: Upreg_Sev4
genes
PIP4K2A
TESK2
DYNLL1
LOC101903157
LOC783613
FKBP4
LOC784058
MOV10
LOC101905447
PLCB3
POR
UST
SLC25A17
LOC100851913
LOC101904836
YPEL5
LOC101902172
FCGR1A
LOC101902838
SLC40A1
LOC101904239
ARHGEF12
RBPMS2
SCFD2
IMPDH1
TNF
GPER1
MAG
TNR
RYBP
KSR1
CNKSR3
LARGE
LPAR5
SH3PXD2A
FAM20C
LOC104974257
APRT
TCEB1
2019-03-01
DPP3
MFSD2B
P3H3
LOC100847890
ECM1
SLFN14
PTPRN2
ANGPTL4
CDH13
HIBADH
GLRX5
SMTN
CFAP126
OAF
DRG1
GPR146
ACSS2
MAFG
PCDH9
PSMA6
UBE2F
MARVELD1
COX7A1
GLRX
PELI2
LOC508459
C16H1orf233
C28H10orf11
MIPOL1
COMT
RNASE10
ZNF710
FDPS
MAD2L2
OPHN1
EXOC3L2
NOTCH3
CD9
LIN52
ARSA
IFFO1
WFDC3
COX5A
LRRC28
PRNP
LOC100337493
RAB27B
TPI1
LOC104976322
DUSP10
LNX2
LOC101908395
LOC107131831
P4HA1
MRPL34
LPCAT3
DPYD
LOC107131397
CPT1A
LOC789335
PPP5C
LOC107131743
ZBED1
TOMM40
DAG1
TMEM135
POLR1D
LOC104969002
HAX1
PRKCDBP
CCSER1
CYCS
DCXR
MPP2
COL26A1
DNAJA3
MUC19
IKBKB
DNAJA1
PDK4
ATG7
LOC100847700
DCSTAMP
IFI27
DYSF
CLUH
LOC100337093
GSTM3
PIBF1
LOC107131174
NRG1
FTL
DCBLD1
LOC107132710
TCN2
COX8B
LOC788801
LOC107131274
HSPB1
LOC101905123
ZEB2
FAM71F2
EHD3
TAPBPL
ABTB2
CLASP1
RGS10
LOC101906545
LOC104971220
GNAS
IL4R
ELMO2
SQSTM1
EXOC6B
DLC1
PSMB10
LOC107132838
DPAGT1
LOC104975871
MESDC1
MNAT1
UBAC1
FARSA
LOC104973690
KEAP1
NMUR2
RABGAP1L
LOC104971307
GGT5
AFF1
NCK2
ABHD5
LCN2
VCL
OGFR
STARD5
KREMEN2
CD226
HYOU1
MAP4K5
GATM
CCBL2
MDH2
LOC789148
RRBP1
NPHP3
CYB561
RCC2
LOC100300483
KCTD19
GOLPH3
EEF1E1
ZNF618
MPC2
CSTB
PSMF1
JMJD6
PISD
PCBD1
LOC100337296
HSF4
CHM
MAP7D1
ARL16
NEDD4L
PTGIR
PRCC
PSME1
TFPI
PSMB9
TMEM184B
SLCO5A1
GAB1
CRYL1
SDHA
LOC107131261
IL1RAPL2
C1H21orf33
UBA7
FERMT3
CARS
LOC101904449
LOC100336589
ABHD3
IFI6
GOLGA7B
PLOD3
LOC788425
GPATCH3
ABCF3
LOC100848900
SLC35E4
ERICH6B
LOC783680
DUSP15
VDAC3
TTF1
ERLIN2
C22H3orf67
S100A11
COQ5
DESI1
PHACTR4
FTH1
MGST3
ACADVL
TEP1
UBE2O
FAM3B
RNF10
ATOX1
SCYL1
LOC104971845
MTFP1
LPAR2
ZBTB12
LLGL1
KCNJ14
PTPRB
TRAF7
SRPK3
PQLC2
UQCC
LOC104973928
ESRRA
SIPA1L1
RNASE4
B3GALNT2
STAT5A
COX7B2
FADS3
MGC127055
LAMA5
NCSTN
ZNF706
ZFYVE21
CLTB
CBR3
AP2M1
HSPA1A
RAB20
PIEZO1
LOC618733
MTSS1
CMTM4
NR1D1
LOC104972294
RNF114
GADD45B
ABCA6
CUEDC1
CAPN15
SURF6
PDE5A
PTK2B
AK1
HORMAD1
LOC101903213
DGKH
IL21R
FCER1G
LPAR1
NPEPPS
TRADD
DPF3
SLC5A6
DEGS1
CAB39
PDZD11
ACTB
AP3D1
LOC107131138
NLK
TRIM8
PMM2
SOCS6
PCDH15
STIP1
GDAP2
CRYM
OSCAR
ZNF771
LOC107131148
AAMP
PSMB2
RAB37
LOC107132617
PRICKLE3
SERF2
IRF3
UQCR10
SLC6A2
LOC101901998
SLC25A27
GRINA
NKG7
PCCA
SEPHS2
SUMF1
SYNGR2
HIST2H2BE
CEP83
STOML1
C13H20orf27
MMACHC
PNPO
OST4
HCCS
SMIM3
PRKCB
AARS
TFPT
HSPE1
GHSR
ZYX
C13H20orf24
NUP210L
SOS1
MFSD13A
PRPSAP1
ITGA2B
CLCN7
SNTA1
WSB2
CACNA1B
STAT3
GRN
C7H19orf66
DNAJC21
PGRMC1
GNA12
SEC11A
ZCCHC2
MRPL33
NLRC5
HPCAL1
LOC520518
LOC786126
HSPD1
CXCR6
LOC100847256
LOC104973119
ATP6V1H
SLC22A23
ANKRD9
LOC107131209
IL17RA
LOC505972
RNF115
KAT2A
LOC101903400
SMIM10L1
IER3
YDJC
CD3EAP
RHBDF1
ADCY6
GPX4
GLIS3
PNPLA6
GSS
FAM50A
ADAR
TCIRG1
LOC107131359
EPN1
MRPL44
IL3RA
LOC510185
REXO2
TCN1
LOC508858
PRODH
2019-03-03
LOC104975742
HSDL2
SURF4
ZNF862
CTIF
ZBTB7B
NPTX1
WNK2
LHPP
ADA
PHKA1
RAB32
SAC3D1
STRIP2
CTSA
ASCL2
RBM38
CLEC10A
LMBRD1
DOCK9
SREBF1
ATP6V0E1
LOC107131558
PLEKHA5
LPIN2
USP31
NKAIN3
SNX24
SLC39A1
ATG12
TOMM40L
BSN
FUK
ATP5J2
LOC100851323
FRMD4A
GOT1
TRANK1
ELK3
ALPK2
BLCAP
TREML2
HSPB11
COX6A1
LOC101901963
LOC614705
RAP1B
DEPTOR
RBM25
NSRP1
PPFIA1
TEX2
ARL6IP5
ABI3
GALK2
LOC100848212
ATP5G3
HTR7
MAPK14
CD274
LOC100848893
ADARB1
LOC107132949
UBE2L6
MIS12
GKAP1
FAM69A
ZBTB7A
EPN3
DNAJC1
ZDHHC5
LOC789626
ENOPH1
PHF2
GPR158
HMBS
LOC101902029
ATP6V1E1
LRCH1
LOC786389
MGAT1
SEMA4F
SERPINI1
MICU3
MED28
NFIC
FAM109A
TXN
LOC101902135
LOC510382
SEMA4D
TPM2
LOC512617
CUX1
LOC512150
OTUB2
TNIP3
LOC107132077
SEC24C
SLC16A11
C6H4orf32
LOC618367
BTBD19
IRF7
DAZAP2
CD68
PLXDC2
LOC786798
LOC100335918
RENBP
LOC104968424
CYC1
ADAMTS17
RAB3IP
RIPK3
MAP2K3
ATP5G1
ATPIF1
TM2D2
DLGAP4
TTLL5
FOXJ2
COX7B
TJP2
TUSC1
CYSTM1
IFT57
MITD1
ATRN
TNFRSF25
HYPK
ZMIZ2
LOC100847346
TMEM161B
SLC26A6
ZNHIT6
CUL4A
COPS2
LGALS1
EPB41L4B
GLG1
LOC104973153
CDKN2AIP
IRF2BPL
LOC100139549
XAF1
NRN1
MED22
FZD1
SPARC
DNER
RNPEP
RSL1D1
LOC101903778
EDEM2
MMD
GCHFR
NOL3
DOCK1
C22H3orf62
GDPD1
SNX9
TCEB3
CERS6
LOC101903018
SERTAD3
SBF2
TPCN1
SIPA1L2
GORASP2
GPAT4
DDX27
PARL
C1H3orf38
DPM2
NHSL1
ANXA2
PHOSPHO1
SPNS1
PPT2

## Sheet: Upreg_Mod4
genes
HBA
HBA1
ARG1
RBM44
BPI
HBB
REEP1
HSPB6

## Sheet: Upreg_Sev4_Sev10
genes
P2RY6
NUPR1
ENO3
LOC521214
LOC507055
LAP3
STXBP1
ZBP1
WARS
TNFAIP8L3
OPTN
BAG3
CXCL10
NFE2L3
CTSZ
SORBS3
TXNDC16
ID1
LOC513659
ATP6V1B2
MAFB
LOC107132962
ACE
TBC1D9
C1R
STK3
IL7
ADRB3
RAB7B
IL27
MT2A
CD86
GPHN
ATP1B3
LDLRAD3
MTHFD2
SNX10
LOC526745
TSPAN33
P2RY1
C16H1orf115
C3AR1
ACSL5
SCIMP
LOC781710
MITF
GNS
ATP1A1
LOC511531
TRAFD1
LOC508153
LOC101906105
ANXA3
STXBP6
CSF1R
SLC12A7
CROT
ACP2
ZCCHC14
HHLA2
IVD
FLOT2
ACVRL1
STX2
MYOF
GPBAR1
KYNU
ASAH1
CHCHD10
GJA10
SHISA5
COX7C
FZD2
TPC3
CTTNBP2NL
AXL
DENND2A
AGMAT
GLRX2
LTBR
HIST1H1D
LGALS9
LOC107131142
ARHGAP17
MMP14
FCGR3A
PREB
AKAP7
DOCK4
CMKLR1
CNDP2
SLC16A1
TM6SF2
LOC107133121
CCR2
ERO1A
PAQR8
TIMP2
SDHAF2
NR1H3
LOC504861
LGMN
TRIM21
HIST1H2BD
ADPGK
MERTK
MVP
MOCOS
MAPK6
TMEM51
MOB1B
CD300LB
PECAM1
LOC101903126
CYFIP1
CRLF2
CFAP69
ATP8B4
EPHX2
BCL2L15
HIGD1A
MAPKAPK3
CNTLN
PYCARD
LOC104975876
DMBT1
C2
TRIM14
CRAT
CCR5
TMBIM1
TTYH3
CCRL2
RNF19B
GBP4
MPEG1
CPED1
LOC515676
CMPK2
GCLM
CTSH
EPSTI1
LOC107131330
PKLR
ROR2
CCDC86
NLRC4
FKBP15
STEAP3
DAAM1
SDC3
PPARGC1B
TNFSF13B
GATA6
LOC101904916
CADPS2
VDAC1
CKB
ARHGAP32
YARS
DHRS4
LOC101907799
CCDC187
C8H9orf72
CDC42BPB
CFB
AKAP1
ACER3
H4
NOD1
IQCD
COL5A3
CD180
COLGALT1
SLAMF8
ADAMTS2
CTSS
LOC101905590
PCYT1A
LAMTOR2
LOC100336669
STX18
BCL2A1
LOC790312
SLC6A4
IL10
ABCA3
CALCOCO2
MPV17L
DRAM2
ADM
LYSMD1
SYNJ2BP
LOC783920
ASGR2
SLC2A6
LOC104973832
LOC509029
SOCS1
LMNB1
SLC15A1
DERA
IGSF8
ARHGAP5
TMEM106A
ZNF672
BATF2
RIPK2
URI1
HSPH1
PARP10
HRH1
CMAS
GBP2
CD72
FAM20A
LOC104976500
ADAM17
UBE2V2
BAK1
FAM188A
PAM
GSR
CHP1
NPHP1
SEC23A
TRIM47
AIF1
CLEC1B
CRYBG3
MX2
PNP
PTPRO
TICAM2
PLAC8
PSAP
LIMS1
STX11
RRAS
TMEM150B
STXBP3
SEPN1
PLOD1
PARP3
MBOAT1
SLC46A2
FAM26F
AQP9
MYO9A
DYRK3
SPRED1
LOC100848072
LY86
ABO
LOC781977
ACKR2
SIGLEC1
PEPD
C23H6orf141
PPM1E
STOM
TCF7L2
LOC614141
PWWP2B
GBP5
HMOX1
C10H15orf48
ANKRD33
C1QB
OAT
LGALS3BP
BPNT1
RBCK1
FADS1
IDH1
MAPRE2
SPG20
HES4
ATP6V1A
PTGS2
C10H15orf52
TAP1
LAMP1
AKAP2
SKAP2
RSAD2
GRAMD1C
TBC1D8
MGST1
DISC1
HSD17B12
SEPP1
FOXS1
DRAM1
PILRA
ATP11A
MPP1
LOC512486
PVRL2
CD300LF
PBX4
LRRC25
TXNL4B
CLIC5
PDLIM1
LOC107132903
CXCL16
ALAS1
GLB1L
AK2
LACTB
GPR141
GNAQ
LPIN3
ARHGAP21
RHCG
DOK2
SDHD
CISH
NMI
FAM111B
P2RX1
PDXK
PROKR1
SCPEP1
CDH10
C3H1orf54
MCFD2
ADCY9
SPHK1
SRL
CD83
IFI44
SNX15
MICU1
BFSP2
TBC1D8B
IDH3A
NFKBIE
ENDOD1
LOC107131400
BTG3
PLEKHA4
DDX58
BCL2L1
GK5
LYSMD2
BAZ1A
SCAMP1
PDE3A
SARS
ABHD1
NUGGC
CD14
LOC512286
PROSC
CLIC2
BIN1
LOC101907084
TFEC
SPTSSA
RGS18
OAS1Y
NUB1
NACC2
LOC100336807
SLC15A3
CDADC1
PLCD3
NAGK
L3MBTL3
ETHE1
LOC104971180
ICAM1
PLIN2
ACO2
NFKB2
DNASE1L1
ZFYVE9
INSIG1
RIPK1
M6PR
ATF6
RTP4
SGMS1
JAKMIP3
FES
UQCRB
NPC2
RASSF6
C1QA
F13A1
MAPK11
LOC529196
OCIAD2
LOC101907995
HK3
CMBL
ZAK
NR4A1
ABAT
DLAT
SLC11A1
WIPF3
SRGAP2
CLEC2B
CLIP1
PDIA3
ACER2
LOC100847780
PSME2
LOC104968958
FER
CALD1
LOC509283
NDUFA5
LOC613677
SLC44A1
ISG15
ALDH4A1
GJB2
LETM1
PDE8A
PGAM1
LDLR
TSPAN32
EVI5
TBC1D12
DSE
EHD4
LOC107132256
ECE1
PGK1
C1QC
ATP5C1
BOLA-DMB
KIF1C
FAM65C
LOC100848494
NOD2
RAB13
MAPK12
LOC100298356
HACD2
ATF3
MYLK
LOC101904579
LOC101903951
LRRK1
IFI44L
AKR7A2
EPB41L2
LOC512869
LOC100299281
CSF1
IFI35
CYBB
LOC516742
LOC100337081
HIP1
ALDH1A1
KIF5C
SH2D1B
UGCG
OAS2
BOLA-DRA
CD74
LOC511936
OAS1Z
GNB4
FXYD3
DOCK7
FAM129C
CPOX
EMILIN2
PRCP
NLRP1
UBE2A
TXNDC17
ENO1
MEIS1
CELF5
ASPH
RILPL2
EGLN3
CTSB
ND6
CDK19
LOC101907196
GBA
PTDSS1
TNFAIP3
HPRT1
LOC101907348
PLXND1
REEP2
AMD1
LOC107131176
FBXO7
TNS3
C13H20orf202
CORO1B
PIK3CB
LAMP2
GZMA
XRN2
SERP1
TLR2
CHST7
UPB1
ANKRD22
IRF8
HK2
LOC100141258
CERS2
PARVB
NMT1
ETF1
TMEM220
LOC104970840
LOC506088
HSD3B7
MRVI1
IQSEC2
ACSL6
LOC530437
APOBEC3A
FAM96A
LOC618409
LOC100336396
CFP
SCO1
NFIX
ATG3
BOLA-DRB3
STAT1
RAB18
DDX1
LOC782367
C1S
LOC786372
LOC101906694
ACSL4
RHOBTB1
KLRG2
CXHXorf21
LOC104972992
POU6F1
HEXIM2
RAMP3
KTN1
PKM
LOC788334
TMEM50B
LOC788175
FUNDC1
AHCY
TMCO4
IDO1
IER5L
DUSP5
LOC530929
SLC25A19
TRIM25
RSU1
GNA15
BOLA-DMA
RASSF4
CD40
SCIN
SPTLC1
B3GNT6
SHTN1
CALU
RTCB
TAP2
MID2
MSRB3
APLP2
RAD23B
WWC2
LOC104970698
QKI
EARS2
NDUFAB1
WDSUB1
IL20RA
KIAA0930
LOC511982
LOC100847245
IFI16
NAIP
GNG11
CTSC
PPA1
CD47
LMNA
LOC518080
AHSA2
ATAD1
NFE2L2
NDUFB1
NRP1
RMDN3
LOC531557
PARP14
MAFF
LAMTOR3
LOC101905290
CDH20
LOC613822
CIITA
NRP2
FZD4
LOC617785
XK
CYP2D14
TOM1L1
RORC
LOC504548
IL10RA
AASS
LOC784541
MR1
EIF2AK2
QRSL1
SMS
C10H15orf57
TLR4
LOC101904574
SPSB2
SPTLC2
LOC104968494
YWHAG
ITGB3
MME
TALDO1
PALM3
RIDA
TRIM58
LOC104975607
ZDHHC2
LOC107132439
CASP3
SLC22A4
JUN
SLC8B1
GOLM1
MT1E
TIGAR
METRNL
SRXN1
PGAM5
JAM2
CARD10
RBPMS
TNFRSF1B
MSMO1
LTC4S
TMCO1
ATP7A
KDM1B
ADCY3
MTM1
IFIH1
SMIM15
CMTR2
RELB
TPP1
RNF14
CASP7
TREM1
SLC31A1
SUSD1
LOC104973104
KIF1B
TPM4
SLCO2B1
VWF
RAP1GAP
CCR3
VCPIP1
ATP13A3
ARHGAP28
TUBB1
ALS2CR12
PRKCD
CLU
RELT
SP6
GRIN3A
C7H5orf15
BLOC1S5
SYNPO2
EMC3
NAMPT
CCL8
SQRDL
MTURN
SLC35G1
PARP9
DDX19B
ZDHHC14
IFIT5
PPP1R9A
TLR8
ARRDC4
TRIM65
PTPRR
F11R
LOC515333
ITPRIPL1
PDIA5
LOC100337355
LOC107132327
PSMA2
TRIM38
OAS1X
GZMK
RABL3
CTNND1
BMP2K
ERAP2
LOC104976580
VASH1
LGALSL
IRF5
SLC16A5
ITSN1
HS6ST1
IRF1
ADAP1
SH3GLB1
ESYT3
PLAGL2
FAM46A
PYGL
RAB27A
SCN9A
ST6GALNAC6
MFSD1
PRDX3
LOC104972052
LOC789748
TMEM230
GPR31
C16H1orf21
TPM1
IKBIP
GUCY1A3
HIST1H1C
LOC101906009
ME2
CDC42EP4
BOLA-DRB2
LOC515697
ZDHHC13
CDYL2
IRAK2
TMTC4
LOC100848419
OLR1
TPD52
CTBP2
ADAP2
CISD2
S100A1
FHL1

## Sheet: Upreg_Sev4_Mod4
genes
AP1M2
SNX33

## Sheet: Upreg_Sev10_Mod4
genes
SH3BP4

## Sheet: Upreg_Sev4_Sev10_Mod4
genes
SYT4
MAP2
GAS2L1
SCARF1
MMP19
CA2
RIMBP3B
CDHR5
CDKN1A
CLIC4
ALDOC
TLR5
TMC1
IL17RC
ARPIN
CFI
TNFSF9
SASH1
NME8
SAMD4A
FAR2
LOC521224
ZC3H12C
