# Supplementary material for: Severity of bovine tuberculosis is associated with innate immune-biased transcriptional signatures of whole blood in early weeks after experimental Mycobacterium bovis infection
Source: PLoS One. 2020 Nov 9;15(11):e0239938. doi: 10.1371/journal.pone.0239938 (PMC7652326; doi:10.1371/journal.pone.0239938)
Supplement: S4 File — (XLSX) [file pone.0239938.s004.xlsx]

## Sheet: Downreg_Sev10
genes
SLC34A3
NAALADL1
LOC100847951
CENPV
NCAM2
MAP4K2
ID3
LOC107131161
CSPG4
TGM3
HDAC7
LOC101905296
TNRC6C
SSBP4
MIB2
LOC100298870
C28H10orf107
NCALD
MATK
MMEL1
CACNA1S
TLE2
GALNTL6
GPC1
TTC28
LOC104974542
PBX1
NXN
ENAH
TOX
FNBP1L
FMNL3
ZAP70
NQO2
AP1G2
LOC107131726
LOC100299600
SLC22A17
SAP25
DCAF15
FSTL1
ZNF428
DLG3
2019-03-09
LOC100849587
PRR7
CFAP74
PCBP4
SHF
PLEKHG2
KCTD1
RGL2
LOC104968753
ZNF414
KLK1
PRKCZ
JAG2
CPSF1
COX6B2
RASGRP2
FCHO1
MUC15
AES
CPZ
PLCL1
PVRIG
ADAMTS10
AIM1L
AFF3
LRWD1
OSBPL7
R3HCC1
BCAR1
CCNI
SLC16A10
ZNRF1
CABIN1
LRRN2
EPHB6
BACH2
KCNK13
CIZ1
RLTPR
LOC104968902
TGFB3
RPH3AL
LOC101905065
ZNF575
C15H11orf49
IL27RA
ZEB1
KCND1
INSL3
OLFM4
TERT
CHN2
TSKU
AEBP1
GPD1
AMT
PCIF1
CD247
LAT
DNM1
PAGR1
FAM171B
COL11A2
DAAM2
RBMS2
MROH1
LOC107132738
WDR13
AKAP8L
RRP1
MEN1
CDK14
FBF1
PIK3R3
MUS81
ANO9
SH3GLB2
DLEC1
CDAN1
RRP1B
EVL
LY6G5B
JAZF1
CDC34
SIGIRR
LPCAT4
GUK1
LOC104968751
MAP3K12
PDE7B
FBXO44
SCMH1
ABCB6
KCNQ4
CXCL12
LOC100300510
LOC101906408
PLCB4
BCL11B
MEGF6
SEMA4C
PTOV1
LOC101907242
BRF1
ACTN1
NCAPH2
MEGF8
NPRL2
PRAM1
BRSK2
PODNL1
C15H11orf52
DOC2G
MINK1
ACAP1
PLXNA3
SMARCD3
ACAP3
HSD11B1L
LOC104972800
ARHGEF1
ASPRV1
LOC100847934
DIRAS3
GLCCI1
KLHDC3
WC1-12
TCEA2
CD3E
SPECC1L
AKR1B1
MIER2
GABBR1
CARD11
C13H20orf196
TIE1
PRPF40B
SNAPC4
MNS1
CEP131
LOC107132442
CCNB1IP1
SIDT1
DLG4
SCML4
POMT1
RFX4
LOC786796
IRF2BP1
DMWD
ANKRD63
TMEM9
PER3
LOC101907969
LOC107132283
LOC100847272
LOC751811
ESPNL
PLPPR1
PLSCR3
RTKN
MFSD6L
CD200
WDR54
FOXO1
PSD3
LTBP3
SUGCT
LOC100335357
INPP5K
MAN1C1
ZNF219
LOC104974034
ARMCX6
CD320
KANTR
PJA1
MBD5
HSPB8
TRIM28
PCBP3
LOC100296324
TBC1D10C
ANAPC2
ACAD8
AP4M1
PCID2
SPEG
HECTD2
LOC107131763
TONSL
LOC104975053
CORO6
SHANK2
RFX1
LOC513329
ATG9A
IMP4
KCNMB4
ZC3H7B
PIK3CD
CD163L1
TAMM41
LOC100335716
SPATA13
RNF208
LOC100295951
EVA1B
HS6ST3
RFX3
PSD
ZNF37A
MTG1
DENND1C
LOC104972617
ZNF853
RPS6KA6
LOC107131700
GLT1D1
LRIG1
USP20
MGAT4B
LOC104969433
NEURL4
ST5
GAL3ST3
ACYP2
ANKRD23
LMF1
GSTM1
TEKT2
EFNA1
LOC104969028
CNNM2
SPG7
ACTR3B
SLC22A13
CACNA1H
PER2
GSTT1
CCDC114
LOC101902390
PHKG1
ARHGAP39
CCDC191
ANKRD55
KIAA2022
ACTR1B
ZKSCAN5
NKAPL
ZNF827
PTPN7
TMEM163
2019-09-01
ACP5
HCST
ANO2
KIFC2
SLIT1
KRBA2
ELMO1
LOC101904172
IL20RB
CAPN1
TRERF1
LOC104975176
KLF8
SH2D2A
TMC6
C10H15orf41
SGCA
AGAP3
DPEP3
MAPT
ZNF32
LOC107131975
PPOX
DENND6B
KBTBD11
TRMT44
FST
SCRN2
ATXN7L2
GALNT7
PTK2
PTPRH
WDR59
PEX6
RCSD1
SLC22A20
LOC107132697
PLA2G6
LOC789374
FBXL14
SH3RF3
APC2
TOLLIP
HMHA1
LOC107132255
ACY1
PHYKPL
SCG5
CRIP2
ATP8B2
ZNF184
BAIAP3
DYRK1B
MPPE1
RFXANK
IMPDH2
UCKL1
STIM1
CLASRP
RCOR2
CST7
FAM193B
FBXO21
IGHG1
TCF4
PATZ1
LOC101906235
LGALS4
ATG9B
LOC104973850
LOC101905272
CDK5RAP2
TUBGCP6
MAST1
LARP6
CCDC17
SNAI3
TPK1
ZCCHC3
C23H6orf136
AGAP2
ST8SIA1
APOM
STAG3
PCED1A
CATSPERD
FAM213B
NPR2
LOC101904492
TOMM34
ZMYM3
MLLT3
ASXL1
IFT122
CLCF1
ENTHD2
SLC38A5
SMARCA1
NKD2
NAV2
TMC8
RANGAP1
PHGDH
HDAC10
DTX3
KCNK5
THEG
SEMA3G
PAQR6
FOXP3
PRSS33
CCDC183
EXOSC2
F2
YBX3
LOC101904475
KCNQ5
ZFAND2B
LOC104974468
PDZRN3
EHMT2
SNRNP70
ARMCX4
RAPH1
LTBP1
XPC
ZHX3
ZNF438
FOLR2
EML3
CD79A
LOC100337293
FOXP1
UXT
FBXO31
TUBB3
FAM219A
ITGA3
LOC538493
FNDC4
FBLIM1
GRB7
TLE4
RASEF
LOC104974253
SLIT3
CYB5R3
PITPNC1
SPPL3
ZNF76
INSRR
LRRC1
NAT14
CHD3
NFRKB
CD37
GMEB2
ZPBP
LOC615055
RFNG
GGT7
LOC514637
TRABD
IGFN1
C7
BCL7B
AGO1
AMN
NUDT17
FBXO2
CLSTN1
LOC100849046
LCLAT1
BSPRY
PNPLA7
FXYD5
GSDMB
NBEA
CDIP1
ZBTB20
PABPN1
ECHDC3
LOC521580
B3GNT7
LOC616662
CREB3L1
RAB4A
SBF1
SMPD5
RSAD1
SUFU
LOC100297334
HMG20B
C1QTNF6
ING4
GMPPA
LOC107131843
IFT22
IRAK1BP1
MAML3
ACD
TDRD6
SPATS2
DEF6
MAPK8IP1
SLC27A2
TEX22
AIMP2
ARHGAP4
C19H17orf98
JAK3
NSMF
GPR173
PPP4R1
GAS2
SDSL
GLB1L3

## Sheet: Downreg_Sev4
genes
SMPD3
ALOX15
IL12B
KIAA1211L
LOC785168
PADI4
HPGD
RBM3
CPNE5
ALOX5
ALAS2
GPR34
WDR35
EMB
LOC101906463
GPR4
LOC100297044
CXHXorf23
FAM213A
IL5RA
SRSF5
LOC518134
ARSG
LOC100848006
LRRC57
CLEC7A
LOC101906302
WEE2
CHI3L2
DDR2
LOC101902705
SPDEF
RAB44
LOC100848517
CDR2
LOC515418
SEMA7A
LOC107132458
SLC16A12
PLB1
P2RY10
TMEM71
LOC101901948
VAT1L
ARL5C
LOC101903632
XG
GNAI1
CLEC4E
LOC101904563
LOC104971894
LOC539533
C28H10orf105
PIGR
AGBL3
ZAN
TMEM106B
KDM4B
MS4A2
FBP1
GPR183
VCAN
LOC104971636
SULF2
ZNF572
LOC101903253
BHLHE41
EXD1
CLEC5A
C5AR2
CHST15
NAE1
POLG2
ANKRD2
SV2B
KLHDC2
LOC104974259
IPO5
LOC101903668
LOC508441
ZBED5
FCER1A
LTB4R
LOC101908760
LIF
PRR5L
EDNRB
PI16
CD209
GAS1
H2AFY
LOC101905786
CLIP4
LOC107131279
MGAM
SLAMF6
MLH1
C23H6orf229
MAP4K3
CLDND1
ATG2A
LOC100295883
LOC107131579
ZNF548
ARGLU1
CAMK2G
BTBD8
NCKAP1
WSCD1
ADAT2
MAB21L3
SRSF12
IMPACT
STK17B
FAM105A
LOC532875
LYPD8
FAIM
MXD1
SLC36A1
CENPBD1
USP32
DAGLA
C14H8orf37
EFR3B
NMRK1
C19H17orf75
RFC5
LOC101906312
LOC107133179
LOC101902053
LOC100849074
LOC100336941
LOC101907567
ZNF227
STAMBPL1
ZNF395
IGFBP4
ZNF397
LOC101904603
LOC104970589
MBP
DIRAS2
LOC100847143
LOC100847696
LOC509972
ITGB5
GLMN
HRH4
ANKRD66
KCNN4
DOCK5
ADHFE1
ZBTB25
JMJD1C
SPATA24
ZNF496
SDR42E1
LOC101905675
AK3
SFXN3
HIC1
LOC107132979
HERPUD2
CAPRIN2
ZNF177
HAUS4
LOC104972869
FAM65B
SEPSECS
TPST2
LOC100848011
LOC100848492
RNF149
CFAP45
LDOC1L
VSTM1
C23H6orf132
DEDD2
LOC789934
PKNOX1
LOC101907753
CCDC28A
LOC104968527
RHOH
SMC5
ZFP36L2
MXD4
ATP9A
SP100
LOC104973297
LOC101907327
LOC787709
ENKUR
SAMSN1
PDE7A
MCOLN2
CTNNA3
SAG
CACNA2D1
LOC101904128
LOC104971613
CYSLTR2
L3HYPDH
APBB3
CYP2J2
KCTD12
LOC507247
METTL17
2019-03-07
TSPYL4
LOC104970537
DAB2IP
DMTF1
FAM76B
TXK
RCBTB2
PFKFB2
LOC104971501
ADD3
LOC101902468
TSTD3
ABCB1
LOC101902310
LOC528802
LOC107132799
ZBTB1
ZNF585A
TTI1
SLC35A5
CYP2U1
B3GALT4
FXYD6
LOC100139881
LOC101905248
MIR27A
ADAM11
PODXL2
ZFP62
LOC104975044
LOC101908144
LOC101904754
ERP27
TM6SF1
LOC101910184
CCDC62
DUSP2
LURAP1
LOC107132917
LOC100847609
IRF4
LOC104969545
LOC101907941
BREH1
NR3C1
CPA3
FAM45A
GPR174
RNF44
MPO
CEBPE
TNS1
COMMD10
EPM2AIP1
TRAPPC6B
LOC100847835
IL17RE
LOC107133082
DIXDC1
LOC101904097
STX3
GPR55
PXN
LOC104974028
LOC104976274
CD1B5
CSTF3
LOC101904903
NKG2C
RSPH1
ZBTB14
TP53I11
ZNF300
LOC100847724
MAPK13
C1D
ZBTB24
CRTAC1
INPP1
PPP1CC
LOC100848869
LOC101904622
TP53INP1
PPME1
SFT2D2
LRRC32
ENHO
LOC104973633
FBXL3
IGCGAMMA
LOC104969173
ERMAP
MYADM
PTGDR
NFYA
LOC100848315
LOC514978
PLXNA2
ZNF683
LOC540312
ETAA1
ZNF713
LOC100336690
LOC101901983
RAD51AP1
SLC2A1
CNR2
KCTD18
CD80
TRIM23
LOC101903368
DNAH7
EFHB
ZNF419
FHL3
LOC509810
IL9R
MCM8
PRIM1
LOC531747
LOC104969239
LOC104972309
MDH1B
ACSF3
APH1B
SSPN
MRPS15
CDS2
RBM4B
BRD8
CDCA7L
SH3BGRL2
ZNF345
FCRLA
SPATA7
ZNF287
TARBP1
ST3GAL5
LOC100336949
CDC7
LOC100296778
ITGAD
SRGAP3
NONO
ABCG1
LOC104971676
LOC104969735
SPIN4
LOC101905222
ISM2
FRZB
LOC100848368
LOC101901926
RASD2
TGFBR3
LOC101906317
GFPT2
MAP9
FAM216A
LOC101905381
FLYWCH1
PLP2
ADORA2B
SGCB
MAGEE2
LOC100140121
LOC100138951
S100PBP
CHIC1
CREBZF
SPRY2
UBE2D4
ARSK
RNFT1
JAML
PRLR
RRAGB
BBIP1
LOC107132762
LOC101905770
ZSWIM5
FGL2
ANAPC5
UCP2
SCN2B
GTPBP8
OMG
MON2
IL10RB
ZNF512
RP9
GATA2
TMEM198
LOC781584
IMMP1L
FAM25A
PRPF39
NUDT3
CHPF2
FBXL4
AKTIP
ATG14
ZSCAN30
LOC101902469
LIX1L
MGME1
GLIPR1
TLR7
LOC100847554
PRSS45
RASGRP4
FKBP9
FHL2
XPO6
ZNF154
TCP11L2
SVIP
LOC104968439
TH
AOX1
NRIP3
ZCWPW1
LOC784451
LOC101905779
LOC101902869
LOC100297099
CCNG2
DHX34
ZNF135
PM20D2
ZC3H6
XRRA1
NUDT4
P2RY12
F12
PPP1R16A
RMND5B
CCDC15
MB21D2
DDB2
LEPROTL1
WDR41
ZNF354C
GIN1
DGKE
VAMP1
LOC104976233
LOC104973929
BLM
LOC787554
ECM2
TEF
RAD9B
DHX57
POC5
LOC525286
NXPE3
ADCYAP1R1
LOC507756
LOC107131168
C14H8orf76
CAPN3
ANKRD26
ZBTB5
GAPT
LOC101906086
LOC101907707
LOC101905239
LOC101903997
BRAF
G2E3
PRKD3
NIPAL4
CRYBB1
FBXO36
NIPAL1
KCTD15
PPP2R5A
RIBC1
C17H4orf46
LOC100336412
MS4A14
CR2
CAPG
C25H7orf50
MICAL1
LOC789996
LOC104974328
INO80C
TRABD2B
IQGAP2
LOC506181
ASUN
TNFSF14
LOC101908561
ZBTB32
LOC101907852
MSH2
LOC786297
TRIP4
GGACT
HARS2
PMF1
ASH2L
PROK2
TST
RPL22L1
MSH6
NLGN3
NFATC3
PADI3
LOC107132783
TRAF3IP3
AGL
TGFA
PARP2
RBL2
CTDSPL2
RBL1
CD248
FBXW8
KLRD1
HHEX
LOC104975377
PAQR7
PROCA1
RCCD1
EXD3
LOC101902721
GPCPD1
LOC101907926
TMEM107
LOC104968476
PRKCG
MSRB2
KLRJ1
NAPSA
ZNF10
CDH1
ZGRF1
HS3ST6
IFT80
GLE1
LOC101904784
LOC104972612
PDCL
FAM84A
IVNS1ABP
NUDT12
LOC100300806
LOC107131826
ZNF469
RMDN1
KATNAL1
CBX7
CASS4
MSL3
INTS7
LOC107133237
LOC107132456
ERO1B
SLAIN1
DYRK2
TRAF5
LOC100847284
GEN1
IL22RA2
ZNF283
PPIL4
SLC22A15
LOC789732
OTUD7B
DUSP19
SWT1
LOC100295221
TMIGD3
NRAP
CEP76
SLC7A6
C2CD5
LOC107131388
A2M
ACTA2
HYAL3
SMAD2
ANKRD34A
MTFMT
TMEM14A
POLM
SF3B1
LOC100139362
DDX6
LOC101905499
ANAPC4
PIP5K1C
FAM210B
TMTC3
CC2D2B
RRM2B
ELAC1
CDA
GPAA1
IFNLR1
CTPS2
SERPINB2
C5H12orf75
TRIM3
LOC101904825
SNX18
KBTBD2
FANCM
IL1B
C10H14orf37
CALCRL
DTD1
CBX1
ARPC5L
LOC100296121
ABCD3
H1F0
PBXIP1
LOC101905498
FBXW12
ZNF527
FBXO25
HPCAL4
ZSCAN31
TARDBP
LOC100297346
MBIP
WDR45B
LOC100847870
C16H1orf159
LOC101906526
FILIP1L
TRAPPC6A
GNE
DLL1
PMS2
PPP2R2C
HERC3
KCNA3
LOC101902944
KCNK10
SSH2
TTC13
CUBN
ANKRA2
CYP20A1
DPP8
FAM92A1
PAFAH1B3
CPT1C
CLEC1A
LOC530973
AVIL
LOC104972428
ZNF711
AK9
SLC6A20
LOC107131714
SLC18A2
IP6K2
RALGPS2
LOC617079
CCDC84
TUBD1
LOC107132938
SESN3
LOC100196901
ICAM3
LOC104973491
LOC107132712
RARA
TMEM134
SUV39H1
DACH1
ARRDC5
MMGT1
HNRNPDL
LOC101906850
LOC107131951
GJC2

## Sheet: Downreg_Mod4
genes
CD300LG

## Sheet: Downreg_Sev4_Sev10
genes
DAB2
DHRS9
ADAMDEC1
CA5B
TCTN1
LOC104973494
UNC5A
RPS6KA2
LOC616782
LOC100335205
ELANE
HAVCR2
LOC101905734
LOC515150
HRH2
LOC104968436
LOC104973604
MIR223
KIAA0226L
ZFYVE28
ZP3
SVIL
MROH5
SOX4
PYGM
DNASE1
IL1R1
S1PR1
JAM3
LGR6
ANKRD31
C5AR1
EPHX1
IL1R2
COL18A1
LOC104972200
FOXO4
GPR15
KLHL22
SLC25A33
ZPBP2
CIRBP
LOC104970831
OSBPL6
LOC101906823
ATP1B1
RGS14
DCHS1
LOC513969
LGALS12
MTMR12
LOC104975694
LOC101908167
KCNJ2
GNG2
TRPC1
LOC101909551
FCER2
SPOCK2
MYLIP
MGC139164
SPATA6L
LOC100337090
DBN1
LOC104976912
TRIB3
RBM23
CDC42EP3
PLXNB1
LOC104973085
FAM131B
ZFP37
LOC107132998
DGKG
CRLS1
BRB
TTLL3
OBSL1
PEG10
LOC100847999
SCN4B
MGC137036
KREMEN1
FAM129B
ITGAE
LOC511180
LOC407204
CCNJL
EMID1
LOC101907127
CD276
APPL2
RGN
LOC100847159
CD27
LOC104968518
BAZ2B
LOC788997
PLEKHH1
ABCC3
KLRC1
RRAGD
LOC107133300
TET1
DTX1
ADGRG5
LOC100849762
KLRB1
LOC101906179
BLK
LOC101907482
MAF
PDE9A
BDH2
TCAIM
ZNF140
NHLH2
ZRANB1
MS4A8
TNFRSF11A
CCDC181
GCSAM
IRS2
SALL2
AMN1
PLAUR
ZFP1
LOC101906756
LOC751804
SLC45A3
SRPK2
TRGC6
LOC512684
LOC100337168
OVOS2
AMPD3
CD1B
FAM117A
CXXC5
PRKRA
ARMC12
SV2A
SGCE
SYNGR1
PSRC1
LOC616868
WRB
RHBDD2
NFYC
LOC104970076
PLVAP
TPPP
WC1.3
ZNF362
LOC100300760
LOC785752
SULT2B1
LOC100847567
GIMAP2
AGFG2
LOC104973322
SOX13
LOC101905172
MIR24-2
CXCR4
LOC107131979
LOC100335608
LOC100294954
SMPD1
NUDT10
TSPAN15
DFNB31
ITGA5
ZSCAN26
ZSCAN2
LOC751789
LOC515828
PTPRS
CYTH3
KCNH8
LOC107133304
CYGB
LAMA4
TCAF1
FRMD6
DMD
SESN1
SEMA3B
LOC781430
HBA
MAP2K6
LOC107132435
HBA1
FAM109B
LOC101905776
WC-7
NDST3
LOC788142
LOC107131543
NPHP4
KIAA1324L
LOC101906110
ABCA2
BEGAIN
LOC513767
NT5C3B
LOC100848407
ABHD14B
SYCP1
ADCY4
LOC789029
KLF17
HR
LOC506364
TSPYL2
ABI2
PRMT2
NYNRIN
ATP12A
PROM1
PLD3
CPNE7
XYLT1
DUSP22
ADGRA1
DGKD
MYCN
LOC107133249
STAB1
ZNF84
WNT5A
KCNIP3
PRDM16
LOC511229
LOC104969159
LOC107131580
UBE2G1
IPO11
RGS17
ARL10
LOC783163
CPNE9
TRIB2
PFN2
ZBTB46
C18H16orf74
LOC786914
SLC30A4
PIK3IP1
RNF207
TCF7
TARSL2
NCKAP5L
MAGED4B
TOB1
TMEM57
C16H1orf186
LOC788634
ARHGEF9
PXDN
MRC2
TRAF3IP2
TBC1D16
INPP5E
TULP2
FGD1
SSBP3
RNASEH2A
SYTL3
WC1-8
TMEM204
CD7
BCOR
BIVM
LOC513508
CHPF
PLEKHF2
FAM134C
BAIAP2
LOC100848940
HDHD3
CD8B
RNF144A
ZNF865
LOC101905134
MLLT11
MIR23A
LOC100300223
CDH24
LOC505306
CHST1
STMN1
RAB38
TLL2
SMAD9
KIT
NUDT11
PIP4K2C
LOC104974755
NCMAP
STAC2
ABCG2
ZNHIT3
CCDC157
TLE1
LOC104972724
CSGALNACT1
LOC101903326
NECAB2
LOC101907335
CCND3
CD44
GATA3
LOC107132967
LOC787405
LOC104968408
PLEKHA1
LOC107132460
CCR6
GFRA4
LOC100335514
EXOSC10
MEX3B
DBNDD1
LOC107131738
ZNF462
MVB12B
EPB41L1
EPC1
SBK1
GAREM1
LOC534913
RGS3
UBASH3B
IL16
CDCA7
FXYD7
ADGRL1
ZNF311
DGKZ
ZNF286A
ALAD
CDC25B
LOC789229
NOXA1
RUNDC3B
GGT1
ADM2
LOC101903098
ZBTB4
GAS8
FGF11
LOC101909736
LOC540014
WC1
FANCE
CCDC106
BMF
ANXA6
GATSL2
LOC100848921
MAGED1
CALHM2
HIP1R
MLLT6
BTG1
GRAMD1A
LUC7L
ZNF398
P4HTM
LOC104971979
ABHD16B
PTPRF
UBE2E3
PEX10
MAPK8IP3
GPSM1
SPINT2
CITED2
LOC751788
LDLRAD4
PHC1
STRBP
TSPAN18
PDE2A
UAP1L1
HSPA12B
VSTM2L
LOC101909455
SERPINE2
EPS8
DBP
CXHXorf65
LOC618787
AIFM3
LMBR1L
SCN1B
OCLN
LOC100300896
TIAM1
CRTAM
KLC4
CDC42BPG
RCOR3
ST3GAL3
PDLIM7
LOC506486
SUN2
