# Supplementary material for: Severity of bovine tuberculosis is associated with innate immune-biased transcriptional signatures of whole blood in early weeks after experimental Mycobacterium bovis infection
Source: PLoS One. 2020 Nov 9;15(11):e0239938. doi: 10.1371/journal.pone.0239938 (PMC7652326; doi:10.1371/journal.pone.0239938)
Supplement: S5 File — (XLSX) [file pone.0239938.s005.xlsx]

## Sheet: ModVsCont_wk4up
GOID	Ontology Source	GOTerm	GOLevels	GOGroups	Nr. Genes	% Associated Genes	Term PValue	Term PValue Corrected with Benjamini-Hochberg	Group PValue	Group PValue Corrected with Benjamini-Hochberg	Associated Genes Found	All Associated Genes	OverViewTerm
GO:0005344	GO_BiologicalProcess-EBI-UniProt-GOA_25.10.2019_00h00	oxygen carrier activity	[6]	[Group5]	3	50	4.4895e-07	3.5916e-06	{Group5=1.2709924366993306E-4}	{Group5=7.625954620195984E-4}	[HBA, HBA1, HBB]	[CYGB, HBA, HBA1, HBB, HBQ1, LOC107131172]	TRUE
GO:0071277	GO_BiologicalProcess-EBI-UniProt-GOA_25.10.2019_00h00	cellular response to calcium ion	[6]	[Group4]	3	6.97674	0.000257508	0.00103003	{Group4=2.5750768766413E-4}	{Group4=7.7252306299239E-4}	[CLIC4, LOC521224, SYT4]	[ADD1, ALOX15, CAPN3, CARF, CDKN2AIP, CLIC4, CPNE1, CPNE2, CPNE3, CPNE5, CPNE7, CPNE9, ECT2, FOS, FOSB, GPLD1, HPCA, IQGAP1, ITPKB, JUN, JUNB, JUND, LGMN, LOC521224, MCOLN1, MEF2A, MEF2C, NCSTN, PKD2, PPIF, PRKAA1, RASAL1, RASGRP2, SLC25A23, SREBF1, SYT11, SYT17, SYT3, SYT4, SYT5, SYT7, SYT8, WNT5A]	TRUE
GO:0050832	GO_BiologicalProcess-EBI-UniProt-GOA_25.10.2019_00h00	defense response to fungus	[4, 5, 6]	[Group2]	2	16.6667	0.000535992	0.00142931	{Group2=5.359915020837419E-4}	{Group2=0.0010719830041674837}	[ARG1, IL17RC]	[ARG1, CLEC6A, COTL1, ELANE, GAPDH, IL17RA, IL17RC, JAGN1, LTF, MPO, PGLYRP1, S100A12]	TRUE
GO:0042744	GO_BiologicalProcess-EBI-UniProt-GOA_25.10.2019_00h00	hydrogen peroxide catabolic process	[5, 6]	[Group5]	2	13.3333	0.000848074	0.00169615	{Group5=1.2709924366993306E-4}	{Group5=7.625954620195984E-4}	[HBA, HBB]	[CAT, GPX1, GPX3, HBA, HBB, HBQ1, LOC107131172, MPO, PRDX1, PRDX2, PRDX3, PRDX4, PRDX5, PXDN, SNCA]	FALSE
GO:0051452	GO_BiologicalProcess-EBI-UniProt-GOA_25.10.2019_00h00	intracellular pH reduction	[9, 10, 11]	[Group3]	2	7.40741	0.00277386	0.00317012	{Group3=0.002773856233137231}	{Group3=0.002773856233137231}	[CA2, CLIC4]	[AQP11, ATP6V0A1, ATP6V0A2, ATP6V0A4, ATP6V0D1, BCL2, CA2, CCDC115, CLIC4, CLN3, CLN5, CLN6, DAG1, DMXL1, DMXL2, GPR89A, GRN, PPT1, RAB20, RAB38, RAB39A, RAB7A, ROGDI, SLC11A1, SNAPIN, TCIRG1, TMEM199]	TRUE
GO:0046006	GO_BiologicalProcess-EBI-UniProt-GOA_25.10.2019_00h00	regulation of activated T cell proliferation	[7, 8, 9]	[Group1]	2	7.69231	0.00257305	0.00343074	{Group1=0.0025730513940739465}	{Group1=0.0030876616728887354}	[ARG1, TNFSF9]	[AGER, ARG1, CASP3, CD24, FADD, GPAM, HHLA2, IDO1, IL12B, IL12RB1, IL18, IL23A, LRRC32, PRKAR1A, PRNP, PYCARD, RC3H1, RIPK3, RPS3, SLAMF1, STAT5A, STAT5B, STS, TGFB2, TMIGD2, TNFSF9]	TRUE
GO:0005044	GO_BiologicalProcess-EBI-UniProt-GOA_25.10.2019_00h00	scavenger receptor activity	[7]	[Group0]	2	8	0.00237944	0.0038071	{Group0=0.002379439946053301}	{Group0=0.0035691599190799516}	[CFI, SCARF1]	[ACKR2, ACKR3, CD163, CD163L1, CD5, CD5L, CD6, CFI, CXCL16, ENPP1, ENPP2, LGALS3BP, LOC101907335, LOC786796, LOXL3, MSR1, SCARB2, SCARF1, SCARF2, STAB1, WC-7, WC1-10, WC1-12, WC1-8, WC1.3]	TRUE
GO:0004601	GO_BiologicalProcess-EBI-UniProt-GOA_25.10.2019_00h00	peroxidase activity	[5, 8]	[Group5]	2	6.25	0.00388436	0.00388436	{Group5=1.2709924366993306E-4}	{Group5=7.625954620195984E-4}	[HBA, HBB]	[ALOX5AP, CAT, CLIC2, COX1, COX2, GPX1, GPX3, GPX4, GPX5, GPX7, GSTK1, HBA, HBB, HBQ1, LOC107131172, LRRK2, LTC4S, MGST1, MGST2, MGST3, MPO, PRDX1, PRDX2, PRDX3, PRDX4, PRDX5, PRDX6, PTGS1, PTGS2, PXDN, SNCA, TXNDC17]	FALSE

## Sheet: SevVsCont_wk4up
GOID	Ontology Source	GOTerm	GOLevels	GOGroups	Nr. Genes	% Associated Genes	Term PValue	Term PValue Corrected with Benjamini-Hochberg	Group PValue	Group PValue Corrected with Benjamini-Hochberg	Associated Genes Found	All Associated Genes	OverViewTerm
GO:0098542	GO_BiologicalProcess-EBI-UniProt-GOA_25.10.2019_00h00	defense response to other organism	[3, 4, 5]	[Group080, Group119]	111	23.125	3.23451e-16	4.13371e-13	{Group080=1.42025345646719E-14, Group119=1.5839381533204433E-14}	{Group080=6.888229263865871E-13, Group119=5.121400029069433E-13}	[ADAM17, ADAR, AIF1, ANXA3, APOBEC3Z1, ATG12, ATG7, BATF2, C1QA, C1QB, C1S, C2, C7H19orf66, CALCOCO2, CCL8, CD14, CD226, CD40, CDC42EP4, CFB, CFP, CIITA, CSF1, CXCL10, CXCL16, CYBB, DDX1, DDX58, DUSP10, FCER1G, FCGR1A, GBP2, GBP4, GBP5, GPATCH3, GRN, IFI16, IFI44L, IFI6, IFIH1, IFIT5, IL17RA, IL17RC, IL27, IRAK2, IRF1, IRF3, IRF5, IRF7, IRF8, ISG15, KYNU, LAMP1, LCN2, LOC100298356, LOC100300483, …	[ABCC9, ACP5, ACTG1, ACTR3, ADAM15, ADAM17, ADAR, AEN, AGBL5, AIF1, AKIRIN2, ALPK1, ANKHD1, ANKRD17, ANXA1, ANXA3, AP1G1, APOBEC3Z1, APPL1, APPL2, ARG1, ARG2, ARID5A, ARRB2, ATG12, ATG16L1, ATG7, BATF, BATF2, BCL10, BCL2, BCL3, BECN1, BNIP3, BNIP3L, BPI, C1QA, C1QB, C1QBP, C1S, C2, C3, C5, C5AR1, C7, C7H19orf66, CADM1, CALCOCO2, CARD9, CASP4, CCDC88B, CCL19, CCL25, CCL3, CCL4, CCL5, CCL8, CD14, C…	TRUE
GO:0045087	GO_BiologicalProcess-EBI-UniProt-GOA_25.10.2019_00h00	innate immune response	[3, 4, 5, 6]	[Group073, Group119]	90	24.8619	2.54604e-15	1.62692e-12	{Group073=2.5460419649308823E-15, Group119=1.5839381533204433E-14}	{Group073=2.4696607059829556E-13, Group119=5.121400029069433E-13}	[ADAR, AIF1, APOBEC3Z1, ATG12, C1QA, C1QB, C1S, C2, C7H19orf66, CALCOCO2, CCL8, CD14, CD226, CDC42EP4, CFB, CFP, CIITA, CSF1, CXCL16, CYBB, DDX1, DDX58, DUSP10, FCER1G, GBP2, GBP4, GBP5, GPATCH3, GRN, IFI16, IFI6, IFIH1, IRAK2, IRF1, IRF3, IRF5, IRF7, IRF8, ISG15, KYNU, LAMP1, LCN2, LOC100298356, LOC504548, LOC507055, LOC511531, LOC513659, MAPKAPK3, MID2, MPEG1, MR1, MX2, NECTIN2, NLRC4, NLRC5, N…	[ACTG1, ACTR3, ADAM15, ADAR, AIF1, AKIRIN2, ALPK1, ANKHD1, ANKRD17, ANXA1, AP1G1, APOBEC3Z1, APPL1, APPL2, ARG1, ARG2, ARID5A, ARRB2, ATG12, BCL10, BPI, C1QA, C1QB, C1QBP, C1S, C2, C3, C5, C7, C7H19orf66, CADM1, CALCOCO2, CARD9, CASP4, CCL19, CCL25, CCL3, CCL4, CCL5, CCL8, CD14, CD226, CD46, CD96, CDC37, CDC42, CDC42EP2, CDC42EP4, CFB, CFD, CFP, CHID1, CIITA, CLEC4D, CLEC4E, CLEC5A, CLEC6A, CLEC7…	TRUE
GO:0034341	GO_BiologicalProcess-EBI-UniProt-GOA_25.10.2019_00h00	response to interferon-gamma	[4, 5, 6, 7]	[Group073, Group119]	33	38.8235	6.97576e-12	2.97168e-09	{Group073=2.5460419649308823E-15, Group119=1.5839381533204433E-14}	{Group073=2.4696607059829556E-13, Group119=5.121400029069433E-13}	[AIF1, C7H19orf66, CALCOCO2, CCL8, CDC42EP4, CIITA, CXCL16, GBP2, GBP4, GBP5, IRF1, IRF8, KYNU, LOC504548, LOC507055, LOC511531, LOC513659, NLRC5, NMI, PARP14, PARP9, RAB20, RAB7B, SLC11A1, SLC26A6, SOCS1, STAT1, STXBP1, STXBP3, TLR2, TLR4, TRIM21, ZYX]	[ACTG1, ACTR3, AIF1, ARG1, C7H19orf66, CALCOCO2, CCL19, CCL25, CCL3, CCL4, CCL5, CCL8, CDC37, CDC42, CDC42EP2, CDC42EP4, CIITA, CXCL16, DAPK1, DAPK3, EPRS, EVL, FLNB, GAPDH, GBP2, GBP4, GBP5, GBP6, GCH1, GSN, HSP90AB1, IFITM3, IL12B, IL12RB1, IL23R, IRF1, IRF8, KIF5B, KYNU, LOC504548, LOC507055, LOC511531, LOC513659, LOC616364, LOC783604, MED1, MEFV, MRC1, MYO1C, NLRC5, NMI, OTOP1, PARP14, PARP9,…	TRUE
GO:0009617	GO_BiologicalProcess-EBI-UniProt-GOA_25.10.2019_00h00	response to bacterium	[3, 5]	[Group070, Group084, Group107]	65	23.4657	3.16375e-10	1.01082e-07	{Group070=1.3070538056509852E-10, Group084=3.163747284476531E-10, Group107=9.033439183517652E-9}	{Group070=3.169605478703639E-9, Group084=5.114724776570392E-9, Group107=1.2517765725731602E-7}	[ADAM17, ANXA3, AXL, CCR5, CD14, CD180, CD274, CD47, CD86, CMPK2, CXCL10, DUSP10, FAM20A, FCER1G, FCGR1A, FER, GBP2, GBP4, GBP5, GGT5, GPR31, GZMA, IDO1, IL10, IRAK2, IRF3, IRF5, IRF8, ISG15, JUN, LCN2, LOC100300483, LOC507055, LOC513659, LOC618733, MAPKAPK3, MPEG1, MR1, NLRC4, NLRC5, NOD1, NOD2, NR1D1, NR1H3, NUGGC, OAS2, OCIAD2, OPTN, PALM3, PRDX3, PRKCD, PTGIR, PYCARD, PYGL, RIPK2, SASH1, SLC1…	[ABCA1, ABL1, ABR, ACP5, ADAM17, ADAM9, ADH5, AKIRIN2, AKT1, ANKRD17, ANXA3, ARG2, AXL, B3GALT5, BAIAP2, BAIAP2L1, BANK1, BCL10, BCL3, BCR, BMP6, BNIP3, BPI, C3, C5AR1, CA5B, CARD9, CASP1, CCDC186, CCDC80, CCL3, CCL5, CCR5, CCR7, CD14, CD180, CD24, CD274, CD47, CD6, CD79B, CD86, CD96, CDC73, CEBPE, CEP192, CFD, CFLAR, CHD7, CHMP5, CLEC4D, CLEC4E, CMPK2, CTR9, CUBN, CX3CR1, CXCL10, CXCL5, CXCL8, C…	TRUE
GO:0071345	GO_BiologicalProcess-EBI-UniProt-GOA_25.10.2019_00h00	cellular response to cytokine stimulus	[5]	[Group093]	95	19.9161	4.49787e-10	1.14966e-07	{Group093=2.0866637618458873E-5}	{Group093=7.496532774038928E-5}	[ACKR2, ADAM17, ADAR, AIF1, ASAH1, AXL, CCL8, CCR2, CCR3, CCR5, CCRL2, CD47, CD74, CDC42EP4, CSF1, CSF1R, CTBP2, CXCL10, CXCR6, DCSTAMP, ECM1, EEF1E1, FCER1G, FER, FZD4, GBA, GBP2, GBP4, GBP5, GCLM, HAX1, HK2, IFI16, IKBKB, IL10RA, IL17RA, IL17RC, IL20RA, IL21R, IL27, IL4R, IL7, IRAK2, IRF1, IRF3, IRF5, IRF7, IRF8, KEAP1, LOC507055, LOC511531, LOC513659, LOC529196, LRCH1, MAPK11, MME, NFE2L2, NLR…	[ABCD4, ACKR2, ACKR3, ACSL1, ACTG1, ACTN4, ACTR3, ADAM17, ADAMTS12, ADAR, ADIPOR1, ADIPOR2, AIF1, AKT1, ALAD, ALOX15, ANGPT1, APPL1, APPL2, ARG1, ARID5B, ASAH1, ATIC, AXL, B3GNT2, BAD, BAG4, BBS2, BBS4, BCAT2, BCLAF1, BRCA1, BSPRY, BTK, CACNB4, CACYBP, CCL19, CCL25, CCL3, CCL4, CCL5, CCL8, CCR1, CCR10, CCR2, CCR3, CCR4, CCR5, CCR6, CCR7, CCR8, CCR9, CCRL2, CD24, CD4, CD44, CD47, CD70, CD74, CDC34…	TRUE
GO:0032103	GO_BiologicalProcess-EBI-UniProt-GOA_25.10.2019_00h00	positive regulation of response to external stimulus	[3, 4, 5]	[Group088, Group119]	65	22.5694	1.75703e-09	3.74248e-07	{Group088=5.1544264640176576E-8, Group119=1.5839381533204433E-14}	{Group088=6.24974208762141E-7, Group119=5.121400029069433E-13}	[ADAM17, AIF1, C3AR1, CCR2, CD14, CD180, CD226, CD47, CD74, CDH13, CMKLR1, CSF1, CTSC, CXCL10, DDX58, DYSF, FCER1G, FCGR1A, GBP5, GHSR, GPATCH3, HSPB1, IDO1, IFI16, IFIH1, IL17RA, IL17RC, IRAK2, IRF1, IRF3, IRF7, LAMP1, LDLR, LGMN, LOC529196, MAPKAPK3, NECTIN2, NLRC4, NLRC5, NOD1, NOD2, NR1D1, NRP1, NUPR1, OPTN, PARP9, PTGS2, PTK2B, PYCARD, RAB7B, RIPK2, RSAD2, SASH1, SCARF1, SLC46A2, STAT5A, TIC…	[ABCC1, ADAM10, ADAM17, ADORA2B, AGER, AIF1, AKIRIN1, ALPK1, ANKRD17, ANO6, AP1G1, APPL1, APPL2, ARG1, ARRB2, BCL10, BMP6, BMPR2, BRAF, C1QBP, C3, C3AR1, C5AR1, CADM1, CALR, CAMK1D, CARD9, CCL19, CCL3, CCL5, CCR1, CCR2, CCR6, CCR7, CD14, CD180, CD226, CD28, CD47, CD6, CD74, CD81, CDH13, CLEC4E, CLEC7A, CLOCK, CLP1, CMKLR1, CNTF, CREB3, CRTAM, CSF1, CTSC, CXCL10, CXCL12, CXCL8, CXCR3, CYBA, DAB2IP…	TRUE
GO:0051092	GO_BiologicalProcess-EBI-UniProt-GOA_25.10.2019_00h00	positive regulation of NF-kappaB transcription factor activity	[3, 4, 5, 8, 9, 10, 11, 12, 13, 14]	[Group089]	29	32.2222	1.99478e-08	3.64191e-06	{Group089=4.950795473443198E-6}	{Group089=2.2867960043999536E-5}	[CD40, CLU, EIF2AK2, FER, FLOT2, IKBKB, IRAK2, MID2, NLRC4, NOD1, NOD2, PRDX3, PRKCB, PSMA6, PYCARD, RAB7B, RBCK1, RIPK1, RIPK2, RIPK3, TLR2, TLR4, TNF, TRADD, TRIM14, TRIM25, TRIM38, TRIM8, ZBTB7A]	[AGER, APP, ARHGEF2, BCL10, CAPN3, CARD11, CARM1, CAT, CD40, CD40LG, CFLAR, CHUK, CIB1, CLOCK, CLU, CTH, DDRGK1, DHX33, DHX9, EDA, EIF2AK2, FDXR, FER, FLOT1, FLOT2, IKBKB, IKBKG, IL18, IL18R1, IL18RAP, IL1B, IL1RAP, IRAK1, IRAK2, IRAK3, LTF, MALT1, MAP3K13, MID2, MTDH, MTPN, MYD88, NLRC4, NLRP3, NOD1, NOD2, PRDX3, PRKCB, PRKCI, PRKCQ, PRKD2, PSMA6, PYCARD, RAB7B, RBCK1, RELA, RIPK1, RIPK2, RIPK3,…	TRUE
GO:0071346	GO_BiologicalProcess-EBI-UniProt-GOA_25.10.2019_00h00	cellular response to interferon-gamma	[5, 6, 7, 8]	[Group073, Group119]	25	35.2113	2.56294e-08	4.0943e-06	{Group073=2.5460419649308823E-15, Group119=1.5839381533204433E-14}	{Group073=2.4696607059829556E-13, Group119=5.121400029069433E-13}	[AIF1, CCL8, CDC42EP4, GBP2, GBP4, GBP5, IRF1, IRF8, LOC507055, LOC511531, LOC513659, NLRC5, NMI, PARP14, PARP9, RAB20, RAB7B, SLC26A6, SOCS1, STAT1, STXBP1, STXBP3, TLR2, TLR4, ZYX]	[ACTG1, ACTR3, AIF1, ARG1, CCL19, CCL25, CCL3, CCL4, CCL5, CCL8, CDC37, CDC42, CDC42EP2, CDC42EP4, DAPK1, DAPK3, EPRS, EVL, FLNB, GAPDH, GBP2, GBP4, GBP5, GBP6, GSN, HSP90AB1, IL12B, IL12RB1, IRF1, IRF8, KIF5B, LOC507055, LOC511531, LOC513659, LOC616364, LOC783604, MED1, MRC1, MYO1C, NLRC5, NMI, OTOP1, PARP14, PARP9, PDE12, PTPN2, RAB12, RAB20, RAB43, RAB7B, RPS6KB1, SLC26A6, SOCS1, STAT1, STX4, …	FALSE
GO:0060760	GO_BiologicalProcess-EBI-UniProt-GOA_25.10.2019_00h00	positive regulation of response to cytokine stimulus	[3, 4, 5, 6]	[Group104, Group119]	18	43.9024	4.5126e-08	6.40789e-06	{Group104=2.1418279422493176E-10, Group119=1.5839381533204433E-14}	{Group104=4.1551462079636765E-9, Group119=5.121400029069433E-13}	[ADAM17, AXL, CD74, CSF1, DDX58, IFIH1, IL7, IRF3, IRF7, NLRC5, PARP14, PARP9, RIPK1, RIPK2, TICAM2, TLR2, TLR4, ZBP1]	[ADAM17, AXL, CD74, CPNE1, CREBRF, CSF1, CXCR4, DDX58, DHX9, FADD, GAS6, GFI1, IFIH1, IKBKE, IL1R1, IL7, IRF3, IRF7, LSM14A, MAVS, MED1, NLRC5, PAFAH1B1, PARP14, PARP9, PRKN, RIPK1, RIPK2, TBK1, TICAM2, TLR2, TLR4, TRAF2, TRAM1, TREM2, TRIM32, TRIM44, TXK, UBE2K, WNT5A, ZBP1]	TRUE
GO:0051091	GO_BiologicalProcess-EBI-UniProt-GOA_25.10.2019_00h00	positive regulation of DNA-binding transcription factor activity	[2, 3, 4, 7, 8, 9, 10, 11, 12, 13]	[Group089]	39	26	6.50061e-08	8.30777e-06	{Group089=4.950795473443198E-6}	{Group089=2.2867960043999536E-5}	[ANXA3, CD40, CLU, DDX58, EIF2AK2, FER, FLOT2, FZD1, FZD2, FZD4, IKBKB, IL10, IRAK2, LPAR5, MID2, NLRC4, NOD1, NOD2, PPARGC1B, PRDX3, PRKCB, PSMA6, PYCARD, RAB7B, RBCK1, RIPK1, RIPK2, RIPK3, STK3, TLR2, TLR4, TNF, TRADD, TRIM14, TRIM21, TRIM25, TRIM38, TRIM8, ZBTB7A]	[ADCY8, ADGRF1, AGER, AKT1, ANXA3, APP, ARHGEF2, ARID5B, ATF2, BCL10, BUD31, CAMK1D, CAPN3, CARD11, CARM1, CAT, CD40, CD40LG, CFLAR, CHUK, CIB1, CLOCK, CLU, COPS5, CRTC1, CRTC2, CRTC3, CTH, CTNNB1, DDIT3, DDR2, DDRGK1, DDX58, DHX33, DHX9, DVL2, EDA, EIF2AK2, ESR1, FDXR, FER, FLOT1, FLOT2, FZD1, FZD2, FZD4, GTF2A2, HCLS1, HDAC4, HDAC5, HIPK2, IKBKB, IKBKG, IL10, IL18, IL18R1, IL18RAP, IL1B, IL1RAP…	FALSE
GO:0001525	GO_BiologicalProcess-EBI-UniProt-GOA_25.10.2019_00h00	angiogenesis	[3, 4, 5, 6, 7, 8, 9, 10]	[Group117]	55	21.5686	1.61925e-07	1.88127e-05	{Group117=5.292741650335821E-5}	{Group117=1.6043623127580457E-4}	[AAMP, ACVRL1, ANGPTL4, ANXA2, ANXA3, C3AR1, CARD10, CCR2, CCR3, CD40, CDH13, CLIC4, CTSH, CXCL10, DYSF, ECM1, ELK3, EPN1, FOXJ2, GAB1, GATA6, HK2, HMOX1, HS6ST1, HSPB1, ID1, JMJD6, JUN, LOC509283, MEIS1, NOTCH3, NRP1, NRP2, PECAM1, PGK1, PIK3CB, PKM, PLCD3, PLXND1, PRCP, PRKCB, PTK2B, PTPRB, RAMP3, RRAS, S100A1, SARS, SASH1, SPARC, SPRED1, STAT1, STAT3, SYNJ2BP, VASH1, WARS]	[AAMP, ABL1, ACKR3, ACVR1, ACVRL1, ADGRG1, ADIPOR2, ADTRP, AGGF1, AGO1, AGO2, AKT1, AKT3, AMOT, AMOTL1, ANGPT1, ANGPTL4, ANXA1, ANXA2, ANXA3, APOLD1, ATF2, B4GALT1, BMP4, BRCA1, BTG1, C1GALT1, C3, C3AR1, C5, C5AR1, CALCRL, CARD10, CCBE1, CCR2, CCR3, CD40, CDH13, CDH5, CELA1, CHI3L1, CIB1, CLEC14A, CLIC4, COL18A1, COL4A3, CREB3L1, CTNNB1, CTSH, CX3CR1, CXCL10, CXCL8, CXCR3, DAB2IP, DCN, DLL1, DYSF…	TRUE
GO:0019221	GO_BiologicalProcess-EBI-UniProt-GOA_25.10.2019_00h00	cytokine-mediated signaling pathway	[4, 5, 6]	[Group064, Group068, Group093, Group104]	55	21.4008	2.12565e-07	2.26382e-05	{Group064=2.1256482324419273E-7, Group068=2.272138103309163E-5, Group093=2.0866637618458873E-5, Group104=2.1418279422493176E-10}	{Group064=1.8744352595169723E-6, Group068=7.87133557217817E-5, Group093=7.496532774038928E-5, Group104=4.1551462079636765E-9}	[ACKR2, ADAM17, ADAR, AXL, CCL8, CCR2, CCR3, CCR5, CCRL2, CD74, CSF1, CSF1R, CXCL10, CXCR6, ECM1, FCER1G, FER, FZD4, IKBKB, IL10RA, IL17RA, IL17RC, IL20RA, IL21R, IL27, IL4R, IL7, IRAK2, IRF1, IRF3, IRF5, IRF7, LOC529196, NLRC5, NMI, NOL3, OAS2, PALM3, PARP14, PARP9, PTK2B, PYCARD, RIPK1, RIPK2, SOCS1, STAT1, STAT3, STAT5A, TICAM2, TJP2, TNF, TNFRSF1B, TXNDC17, UGCG, ZBP1]	[ACKR2, ACKR3, ACSL1, ACTN4, ADAM17, ADAR, ADIPOR1, ADIPOR2, AKT1, ANGPT1, APPL1, APPL2, ARG1, AXL, BAD, BBS2, BBS4, CCL19, CCL25, CCL3, CCL4, CCL5, CCL8, CCR1, CCR10, CCR2, CCR3, CCR4, CCR5, CCR6, CCR7, CCR8, CCR9, CCRL2, CD24, CD4, CD44, CD70, CD74, CDC37, CDIP1, CHUK, CIB1, CNOT7, CNOT9, CNTF, COMMD7, CPNE1, CREBRF, CSF1, CSF1R, CSF2RB, CSF3R, CSNK2B, CTR9, CX3CR1, CXCL10, CXCL12, CXCL5, CXCL8…	TRUE
GO:0002237	GO_BiologicalProcess-EBI-UniProt-GOA_25.10.2019_00h00	response to molecule of bacterial origin	[4, 6]	[Group084, Group107]	40	24.5399	2.3983e-07	2.35771e-05	{Group084=3.163747284476531E-10, Group107=9.033439183517652E-9}	{Group084=5.114724776570392E-9, Group107=1.2517765725731602E-7}	[ADAM17, AXL, CCR5, CD14, CD180, CD274, CD86, CMPK2, CXCL10, DUSP10, FER, GGT5, GPR31, IDO1, IL10, IRAK2, IRF3, IRF5, IRF8, JUN, LOC618733, MAPKAPK3, NOD2, NR1D1, NR1H3, NUGGC, PALM3, PRDX3, PTGIR, PYCARD, RIPK2, SASH1, SLC11A1, TICAM2, TLR2, TLR4, TNF, TNFAIP3, TNFRSF1B, TNIP3]	[ABCA1, ABL1, ABR, ACP5, ADAM17, ADAM9, ADH5, AKIRIN2, AKT1, AXL, BCL10, BCR, BMP6, BPI, C5AR1, CARD9, CASP1, CCL3, CCL5, CCR5, CCR7, CD14, CD180, CD24, CD274, CD6, CD86, CD96, CDC73, CHMP5, CMPK2, CTR9, CX3CR1, CXCL10, CXCL5, CXCL8, DAB2IP, DUSP10, ELANE, F2R, FER, FZD5, GCH1, GFI1, GGT1, GGT5, GPR31, HMGB2, HNRNPA0, HSF1, IDO1, IFNAR1, IL10, IL12B, IL12RB2, IL18, IL1A, IL1B, IL1RN, IL23R, IRAK1…	TRUE
GO:0048514	GO_BiologicalProcess-EBI-UniProt-GOA_25.10.2019_00h00	blood vessel morphogenesis	[4, 5, 6, 7, 8, 9]	[Group117]	61	20.1987	3.98802e-07	3.6405e-05	{Group117=5.292741650335821E-5}	{Group117=1.6043623127580457E-4}	[AAMP, ACVRL1, ANGPTL4, ANXA2, ANXA3, BAK1, C3AR1, CARD10, CCR2, CCR3, CD40, CDH13, CLIC4, CTSH, CXCL10, DYSF, ECM1, ELK3, EPN1, FOXJ2, FZD4, GAB1, GATA6, HK2, HMOX1, HS6ST1, HSPB1, ID1, JMJD6, JUN, LDLR, LOC509283, MEIS1, NEDD4L, NOTCH3, NRP1, NRP2, PECAM1, PGK1, PIK3CB, PKM, PLCD3, PLXND1, PRCP, PRKCB, PTK2B, PTPRB, QKI, RAMP3, RRAS, S100A1, SARS, SASH1, SOS1, SPARC, SPRED1, STAT1, STAT3, SYNJ2…	[AAMP, ABL1, ACKR3, ACVR1, ACVRL1, ADGRG1, ADIPOR2, ADTRP, AGGF1, AGO1, AGO2, AKT1, AKT3, AMOT, AMOTL1, ANGPT1, ANGPTL4, ANXA1, ANXA2, ANXA3, APOLD1, ARID2, ATF2, B4GALT1, BAK1, BMP4, BMPR1A, BMPR2, BRCA1, BTG1, C1GALT1, C3, C3AR1, C5, C5AR1, CALCRL, CARD10, CCBE1, CCM2, CCR2, CCR3, CD40, CDH13, CDH2, CDH5, CELA1, CHD7, CHI3L1, CIB1, CITED2, CLEC14A, CLIC4, COL18A1, COL3A1, COL4A3, CREB3L1, CTNNB…	FALSE
GO:0032940	GO_BiologicalProcess-EBI-UniProt-GOA_25.10.2019_00h00	secretion by cell	[3, 5]	[Group067, Group119]	87	17.505	1.13335e-06	9.05267e-05	{Group067=1.8534566201302456E-6, Group119=1.5839381533204433E-14}	{Group067=1.0575605420743167E-5, Group119=5.121400029069433E-13}	[AIF1, ANXA3, ARHGAP17, AXL, CACNA1B, CADPS2, CCL8, CCR2, CD14, CD40, CLASP1, CSF1R, CTBP2, DDX58, DNAJC1, DYSF, EXOC3L2, EXOC6B, FAM3B, FCER1G, FER, FES, FRMD4A, FZD4, GBP5, GHSR, GOLPH3, GRIN3A, IFIH1, IL10, IL17RA, IL17RC, ISG15, LAMP1, LGALS9, LLGL1, LOC107131142, M6PR, MAPK11, MERTK, MPC2, NLRC4, NLRP1, NOD2, NR1D1, NR1H3, NRN1, P2RX1, PDZD11, PREB, PRKCB, PTPRN2, PYCARD, RAB13, RAB27A, RAB2…	[ABCA1, ABCG1, ABL1, ABR, ACTN1, ADAM9, ADCY8, ADORA2B, ADRA2A, ADTRP, AGER, AIF1, ANGPT1, ANXA1, ANXA3, ANXA4, ANXA5, AP1G1, APBA1, ARF6, ARFGAP3, ARFIP1, ARG2, ARHGAP17, ARHGEF7, ARNTL, ARRB1, ASIC1, ATG5, ATP13A2, ATP2A2, ATP6AP1, AXL, BACE1, BAD, BAIAP3, BANK1, BCR, BIRC5, BLK, BLOC1S3, BLOC1S6, BRAF, C1QTNF12, C2CD2L, C5, C5AR2, CACNA1A, CACNA1B, CACNA1H, CACNB2, CACNB4, CADM1, CADPS2, CAPN1…	TRUE
GO:0051090	GO_BiologicalProcess-EBI-UniProt-GOA_25.10.2019_00h00	regulation of DNA-binding transcription factor activity	[3, 6, 7, 8, 9, 10, 11, 12]	[Group089]	51	20.9877	1.09418e-06	9.32244e-05	{Group089=4.950795473443198E-6}	{Group089=2.2867960043999536E-5}	[ANXA3, CD40, CDKN2AIP, CHP1, CLU, CMKLR1, DDX58, EIF2AK2, FER, FLOT2, FOXS1, FZD1, FZD2, FZD4, ID1, IKBKB, IL10, IRAK2, KEAP1, LPAR5, MAD2L2, MID2, NLRC4, NLRC5, NOD1, NOD2, NUPR1, PPARGC1B, PRDX3, PRKCB, PRNP, PSMA6, PYCARD, RAB7B, RBCK1, RIPK1, RIPK2, RIPK3, STK3, TCF7L2, TLR2, TLR4, TNF, TNFAIP3, TRADD, TRIM14, TRIM21, TRIM25, TRIM38, TRIM8, ZBTB7A]	[ADCY8, ADGRF1, ADGRG3, AGER, AKT1, ANXA3, ANXA4, APP, ARHGEF2, ARID5B, ARRB1, ARRB2, ATF2, BCL10, BHLHE40, BRMS1, BUD31, C1H3orf33, CAMK1D, CAPN3, CARD11, CARF, CARM1, CAT, CCDC22, CD40, CD40LG, CDK5RAP3, CDKN2AIP, CENPX, CFLAR, CHP1, CHUK, CIB1, CLOCK, CLU, CMKLR1, COMMD1, COMMD6, COMMD7, COPS5, CREB3, CREBZF, CRTC1, CRTC2, CRTC3, CTH, CTNNB1, CTNNBIP1, CYLD, DAB2IP, DDIT3, DDR2, DDRGK1, DDX58,…	FALSE
GO:0031349	GO_BiologicalProcess-EBI-UniProt-GOA_25.10.2019_00h00	positive regulation of defense response	[3, 4, 5, 6]	[Group088, Group119]	47	21.5596	1.3033e-06	9.79775e-05	{Group088=5.1544264640176576E-8, Group119=1.5839381533204433E-14}	{Group088=6.24974208762141E-7, Group119=5.121400029069433E-13}	[CCR2, CD14, CD226, CD47, CTSC, DDX58, FCER1G, FCGR1A, GBP5, GPATCH3, IDO1, IFI16, IFIH1, IL17RA, IL17RC, IRAK2, IRF1, IRF3, IRF7, LAMP1, LDLR, MAPKAPK3, NECTIN2, NLRC4, NLRC5, NOD1, NOD2, NR1D1, NUPR1, OPTN, PARP9, PTGS2, PYCARD, RAB7B, RIPK2, RSAD2, SLC46A2, STAT5A, TICAM2, TLR2, TLR4, TLR5, TNF, TNFAIP3, TNIP3, TRADD, ZBP1]	[ABCC1, ADORA2B, ALPK1, ANKRD17, AP1G1, APPL1, APPL2, ARG1, ARRB2, BCL10, C1QBP, C3, CADM1, CARD9, CCL3, CCR2, CCR7, CD14, CD226, CD28, CD47, CD6, CD81, CLEC4E, CLEC7A, CLOCK, CLP1, CRTAM, CTSC, CYBA, DAB2IP, DDX58, DHX58, EPG5, ESR1, ETS1, F12, F2RL1, FADD, FCER1G, FCGR1A, FCN1, FCRL3, FFAR2, FFAR3, FLOT1, GBP5, GFI1, GPATCH3, GPS2, GRAMD4, HEXIM1, HMGB1, HMGB2, HMGB3, HYAL2, IDO1, IFI16, IFIH1,…	FALSE
GO:0050801	GO_BiologicalProcess-EBI-UniProt-GOA_25.10.2019_00h00	ion homeostasis	[5]	[Group111, Group116]	72	18.4143	1.4986e-06	0.0001008	{Group111=1.3114945474287883E-6, Group116=2.9205058223847173E-6}	{Group111=7.95093569378703E-6, Group116=1.4909950777437767E-5}	[ACKR2, ANXA2, AP3D1, ATOX1, ATP13A3, ATP1A1, ATP1B3, ATP6V1A, ATP7A, BAK1, C3AR1, CA2, CCL8, CCR3, CCR5, CCRL2, CD40, CHP1, CKB, CLIC2, CLIC4, CMKLR1, CXCL10, CXCR6, CXHXorf21, DAG1, ERO1A, FAM20A, FHL1, FTH1, FTL, GCLM, GNA15, GOT1, GRINA, GRN, HMOX1, IFI6, LCN2, LETM1, LOC529196, LOC788801, LPAR1, MICU1, MT1E, MT2A, NEDD4L, NMUR2, PDK4, PIK3CB, PLCD3, PRKCB, PRNP, PTGIR, PTK2B, RAB20, RAMP3, R…	[ABCA1, ABCB7, ABCD1, ABCG1, ABL1, ABL2, ACKR2, ACKR3, ACO1, ADCY8, AFG3L2, ALAS2, ANXA2, ANXA5, ANXA6, ANXA7, AP3D1, APP, AQP11, ATF4, ATG5, ATOX1, ATP12A, ATP13A1, ATP13A2, ATP13A3, ATP13A5, ATP1A1, ATP1B1, ATP1B3, ATP2A1, ATP2A2, ATP2A3, ATP2B1, ATP2B2, ATP2B4, ATP2C1, ATP4B, ATP6AP1, ATP6V0A1, ATP6V0A2, ATP6V0A4, ATP6V0D1, ATP6V1A, ATP6V1G1, ATP7A, ATP7B, BAK1, BCAP31, BCL2, BDH2, BMP6, BOK, …	TRUE
GO:0006873	GO_BiologicalProcess-EBI-UniProt-GOA_25.10.2019_00h00	cellular ion homeostasis	[4, 6]	[Group111, Group116]	62	19.3146	1.59539e-06	0.000101946	{Group111=1.3114945474287883E-6, Group116=2.9205058223847173E-6}	{Group111=7.95093569378703E-6, Group116=1.4909950777437767E-5}	[ACKR2, ANXA2, AP3D1, ATOX1, ATP13A3, ATP1A1, ATP1B3, ATP6V1A, ATP7A, BAK1, C3AR1, CA2, CCL8, CCR3, CCR5, CCRL2, CD40, CHP1, CKB, CLIC2, CLIC4, CMKLR1, CXCL10, CXCR6, CXHXorf21, DAG1, ERO1A, FTH1, FTL, GNA15, GRINA, GRN, HMOX1, LCN2, LETM1, LOC529196, LOC788801, LPAR1, MICU1, MT1E, MT2A, NMUR2, PIK3CB, PLCD3, PRKCB, PRNP, PTGIR, PTK2B, RAB20, RAMP3, RHCG, RMDN3, SCO1, SLC11A1, SLC26A6, SLC31A1, S…	[ABCB7, ABL1, ABL2, ACKR2, ACKR3, ACO1, ADCY8, AFG3L2, ALAS2, ANXA2, ANXA5, ANXA6, ANXA7, AP3D1, APP, AQP11, ATF4, ATG5, ATOX1, ATP12A, ATP13A1, ATP13A2, ATP13A3, ATP13A5, ATP1A1, ATP1B1, ATP1B3, ATP2A1, ATP2A2, ATP2A3, ATP2B1, ATP2B2, ATP2B4, ATP2C1, ATP4B, ATP6AP1, ATP6V0A1, ATP6V0A2, ATP6V0A4, ATP6V0D1, ATP6V1A, ATP6V1G1, ATP7A, ATP7B, BAK1, BCAP31, BCL2, BMP6, BOK, C3AR1, C5AR1, C5AR2, CA2, C…	TRUE
GO:0043067	GO_BiologicalProcess-EBI-UniProt-GOA_25.10.2019_00h00	regulation of programmed cell death	[4, 5]	[Group102]	128	15.7442	1.44452e-06	0.000102561	{Group102=3.875974253567154E-7}	{Group102=2.6854964471143857E-6}	[AARS, ACER2, ACER3, ADA, ADAR, ALPK2, ANGPTL4, ARL6IP5, ASAH1, ATF3, ATF6, ATG7, AXL, BAG3, BAK1, BCL2A1, BCL2L1, BCL2L15, BIN1, C1H3orf38, CARD10, CASP3, CCR5, CD40, CD74, CDKN1A, CLU, CSF1R, CTSC, CTSH, CXCL10, DEPTOR, DLC1, DNAJA1, DYRK3, EEF1E1, EGLN3, EIF2AK2, FCER1G, GADD45B, GATA6, GCLM, GOLPH3, GPX4, GRINA, GRN, GZMA, GZMK, HAX1, HIP1, HMOX1, HSPB1, HYOU1, HYPK, ID1, IDO1, IER3, IFI6, IF…	[AARS, AATF, ABL1, ACAA2, ACER2, ACER3, ACKR3, ADA, ADAMTS20, ADAMTSL4, ADAR, ADNP, ADORA2A, AGAP2, AGO4, AHI1, AIFM1, AIFM2, AKT1, AKT2, ALKBH1, ALOX15, ALPK2, AMBRA1, AMIGO2, ANGPT1, ANGPTL4, ANKLE2, ANKRD13C, ANKRD2, ANO6, ANP32B, ANXA1, ANXA5, APAF1, APBB1, APBB2, APC, APEX1, API5, APIP, APOPT1, AREL1, ARG2, ARHGAP10, ARL6IP1, ARL6IP5, ARRB1, ASAH1, ASNS, ATAD3A, ATAD5, ATF3, ATF4, ATF5, ATF6…	TRUE
GO:0045765	GO_BiologicalProcess-EBI-UniProt-GOA_25.10.2019_00h00	regulation of angiogenesis	[4, 5, 6, 7, 8, 9, 10, 11]	[Group117]	37	23.4177	2.27432e-06	0.000138408	{Group117=5.292741650335821E-5}	{Group117=1.6043623127580457E-4}	[AAMP, ACVRL1, ANGPTL4, ANXA3, C3AR1, CARD10, CCR2, CCR3, CD40, CTSH, CXCL10, ECM1, EPN1, FOXJ2, GAB1, GATA6, HK2, HMOX1, HSPB1, ID1, NRP1, PGK1, PKM, PLXND1, PRKCB, PTK2B, RRAS, S100A1, SARS, SASH1, SPARC, SPRED1, STAT1, STAT3, SYNJ2BP, VASH1, WARS]	[AAMP, ABL1, ACVRL1, AGGF1, AGO1, AGO2, AKT3, AMOT, ANGPTL4, ANXA1, ANXA3, ATF2, BRCA1, BTG1, C3, C3AR1, C5, C5AR1, CARD10, CCBE1, CCR2, CCR3, CD40, CDH5, CELA1, CHI3L1, CIB1, COL4A3, CREB3L1, CTNNB1, CTSH, CX3CR1, CXCL10, CXCL8, CXCR3, DAB2IP, DCN, DLL1, E2F2, ECM1, ECSCR, EFNA1, EGLN1, EMC10, EMILIN1, EMP2, ENG, ENPP2, EPHA2, EPN1, EPN2, ERAP1, ETS1, FASLG, FBXW7, FGF18, FKBPL, FOXJ2, FOXO4, GA…	FALSE
GO:0031638	GO_BiologicalProcess-EBI-UniProt-GOA_25.10.2019_00h00	zymogen activation	[6, 7]	[Group109]	13	44.8276	2.59053e-06	0.000150486	{Group109=2.624938149430547E-7}	{Group109=1.958607696113562E-6}	[ANXA2, ASPH, BAK1, C1R, CTSC, CTSH, CTSZ, LGMN, MMP14, PGK1, PYCARD, RIPK2, TNF]	[ANXA2, ASPH, BAD, BAK1, C1R, C1RL, CASP8, CTSC, CTSH, CTSZ, CYFIP2, DHCR24, F12, FADD, FURIN, GH1, KLK1, LGMN, MMP14, PGK1, PLAU, PLGRKT, PYCARD, RIPK2, SERPINE2, TBC1D10A, THBS1, TNF, VSIR]	TRUE
GO:0042742	GO_BiologicalProcess-EBI-UniProt-GOA_25.10.2019_00h00	defense response to bacterium	[4, 5, 6]	[Group070, Group084]	26	27.3684	3.59896e-06	0.000191645	{Group070=1.3070538056509852E-10, Group084=3.163747284476531E-10}	{Group070=3.169605478703639E-9, Group084=5.114724776570392E-9}	[ADAM17, ANXA3, FCER1G, FCGR1A, GBP2, GBP4, IRF8, ISG15, LCN2, LOC100300483, LOC507055, LOC513659, MPEG1, MR1, NLRC4, NOD1, NOD2, OPTN, PRKCD, PYCARD, RIPK2, SLC11A1, TLR2, TLR4, TLR5, TNF]	[ACP5, ADAM17, ANKRD17, ANXA3, ARG2, BCL3, BPI, C5AR1, CARD9, CEBPE, CLEC4D, CLEC4E, CXCL5, CYBA, DEFB10, DEFB3, DEFB4A, DEFB5, DEFB7, DROSHA, ELANE, EPHA2, F2, F2RL1, FCER1G, FCGR1A, FGR, GBP2, GBP4, GBP6, GSDMD, HIST1H2BB, HMGB2, HP, IL12B, IL23A, IL27RA, IRF8, ISG15, JCHAIN, KLRK1, LCN2, LOC100300483, LOC100300510, LOC104968634, LOC507055, LOC513659, LOC514978, LOC783604, LTA, LTF, LYPD8, LYZ,…	FALSE
GO:0030003	GO_BiologicalProcess-EBI-UniProt-GOA_25.10.2019_00h00	cellular cation homeostasis	[5, 7]	[Group111, Group116]	60	19.0476	3.75162e-06	0.000191783	{Group111=1.3114945474287883E-6, Group116=2.9205058223847173E-6}	{Group111=7.95093569378703E-6, Group116=1.4909950777437767E-5}	[ACKR2, ANXA2, AP3D1, ATOX1, ATP13A3, ATP1A1, ATP1B3, ATP6V1A, ATP7A, BAK1, C3AR1, CA2, CCL8, CCR3, CCR5, CCRL2, CD40, CHP1, CLIC2, CLIC4, CMKLR1, CXCL10, CXCR6, CXHXorf21, DAG1, ERO1A, FTH1, FTL, GNA15, GRINA, GRN, HMOX1, LCN2, LETM1, LOC529196, LOC788801, LPAR1, MICU1, MT1E, MT2A, NMUR2, PIK3CB, PLCD3, PRKCB, PRNP, PTGIR, PTK2B, RAB20, RAMP3, RMDN3, SCO1, SLC11A1, SLC26A6, SLC31A1, SLC35G1, SLC…	[ABCB7, ABL1, ABL2, ACKR2, ACKR3, ACO1, ADCY8, AFG3L2, ALAS2, ANXA2, ANXA5, ANXA6, ANXA7, AP3D1, APP, AQP11, ATF4, ATG5, ATOX1, ATP12A, ATP13A1, ATP13A2, ATP13A3, ATP13A5, ATP1A1, ATP1B1, ATP1B3, ATP2A1, ATP2A2, ATP2A3, ATP2B1, ATP2B2, ATP2B4, ATP2C1, ATP4B, ATP6AP1, ATP6V0A1, ATP6V0A2, ATP6V0A4, ATP6V0D1, ATP6V1A, ATP6V1G1, ATP7A, ATP7B, BAK1, BCAP31, BCL2, BMP6, BOK, C3AR1, C5AR1, C5AR2, CA2, C…	FALSE
GO:0055080	GO_BiologicalProcess-EBI-UniProt-GOA_25.10.2019_00h00	cation homeostasis	[6]	[Group111, Group116]	65	18.5185	4.01007e-06	0.000197111	{Group111=1.3114945474287883E-6, Group116=2.9205058223847173E-6}	{Group111=7.95093569378703E-6, Group116=1.4909950777437767E-5}	[ACKR2, ANXA2, AP3D1, ATOX1, ATP13A3, ATP1A1, ATP1B3, ATP6V1A, ATP7A, BAK1, C3AR1, CA2, CCL8, CCR3, CCR5, CCRL2, CD40, CHP1, CLIC2, CLIC4, CMKLR1, CXCL10, CXCR6, CXHXorf21, DAG1, ERO1A, FAM20A, FTH1, FTL, GNA15, GRINA, GRN, HMOX1, LCN2, LETM1, LOC529196, LOC788801, LPAR1, MICU1, MT1E, MT2A, NMUR2, PDK4, PIK3CB, PLCD3, PRKCB, PRNP, PTGIR, PTK2B, RAB20, RAMP3, RHCG, RMDN3, SCO1, SLC11A1, SLC12A7, S…	[ABCB7, ABL1, ABL2, ACKR2, ACKR3, ACO1, ADCY8, AFG3L2, ALAS2, ANXA2, ANXA5, ANXA6, ANXA7, AP3D1, APP, AQP11, ATF4, ATG5, ATOX1, ATP12A, ATP13A1, ATP13A2, ATP13A3, ATP13A5, ATP1A1, ATP1B1, ATP1B3, ATP2A1, ATP2A2, ATP2A3, ATP2B1, ATP2B2, ATP2B4, ATP2C1, ATP4B, ATP6AP1, ATP6V0A1, ATP6V0A2, ATP6V0A4, ATP6V0D1, ATP6V1A, ATP6V1G1, ATP7A, ATP7B, BAK1, BCAP31, BCL2, BDH2, BMP6, BOK, BTBD9, C3AR1, C5AR1, …	FALSE
GO:0098771	GO_BiologicalProcess-EBI-UniProt-GOA_25.10.2019_00h00	inorganic ion homeostasis	[6]	[Group111, Group116]	66	18.4874	3.58571e-06	0.000199241	{Group111=1.3114945474287883E-6, Group116=2.9205058223847173E-6}	{Group111=7.95093569378703E-6, Group116=1.4909950777437767E-5}	[ACKR2, ANXA2, AP3D1, ATOX1, ATP13A3, ATP1A1, ATP1B3, ATP6V1A, ATP7A, BAK1, C3AR1, CA2, CCL8, CCR3, CCR5, CCRL2, CD40, CHP1, CKB, CLIC2, CLIC4, CMKLR1, CXCL10, CXCR6, CXHXorf21, DAG1, ERO1A, FAM20A, FTH1, FTL, GNA15, GRINA, GRN, HMOX1, LCN2, LETM1, LOC529196, LOC788801, LPAR1, MICU1, MT1E, MT2A, NMUR2, PDK4, PIK3CB, PLCD3, PRKCB, PRNP, PTGIR, PTK2B, RAB20, RAMP3, RHCG, RMDN3, SCO1, SLC11A1, SLC12…	[ABCB7, ABL1, ABL2, ACKR2, ACKR3, ACO1, ADCY8, AFG3L2, ALAS2, ANXA2, ANXA5, ANXA6, ANXA7, AP3D1, APP, AQP11, ATF4, ATG5, ATOX1, ATP12A, ATP13A1, ATP13A2, ATP13A3, ATP13A5, ATP1A1, ATP1B1, ATP1B3, ATP2A1, ATP2A2, ATP2A3, ATP2B1, ATP2B2, ATP2B4, ATP2C1, ATP4B, ATP6AP1, ATP6V0A1, ATP6V0A2, ATP6V0A4, ATP6V0D1, ATP6V1A, ATP6V1G1, ATP7A, ATP7B, BAK1, BCAP31, BCL2, BDH2, BMP6, BOK, BTBD9, C3AR1, C5AR1, …	FALSE
GO:0042981	GO_BiologicalProcess-EBI-UniProt-GOA_25.10.2019_00h00	regulation of apoptotic process	[5, 6]	[Group102]	124	15.5194	4.51219e-06	0.000213577	{Group102=3.875974253567154E-7}	{Group102=2.6854964471143857E-6}	[AARS, ACER2, ADA, ADAR, ALPK2, ANGPTL4, ARL6IP5, ATF3, ATF6, ATG7, AXL, BAG3, BAK1, BCL2A1, BCL2L1, BCL2L15, BIN1, C1H3orf38, CARD10, CASP3, CCR5, CD40, CD74, CLU, CSF1R, CTSC, CTSH, CXCL10, DEPTOR, DLC1, DNAJA1, DYRK3, EEF1E1, EGLN3, EIF2AK2, FCER1G, GADD45B, GATA6, GCLM, GOLPH3, GRINA, GRN, GZMA, GZMK, HAX1, HIP1, HMOX1, HSPB1, HYOU1, HYPK, ID1, IDO1, IER3, IFI6, IFT57, IL10, IL20RA, IL27, IL7…	[AARS, AATF, ABL1, ACAA2, ACER2, ACKR3, ADA, ADAMTS20, ADAMTSL4, ADAR, ADNP, ADORA2A, AGAP2, AGO4, AHI1, AIFM1, AIFM2, AKT1, AKT2, ALKBH1, ALOX15, ALPK2, AMBRA1, AMIGO2, ANGPT1, ANGPTL4, ANKLE2, ANKRD13C, ANKRD2, ANO6, ANP32B, ANXA1, ANXA5, APAF1, APBB1, APBB2, APC, APEX1, API5, APIP, APOPT1, AREL1, ARG2, ARHGAP10, ARL6IP1, ARL6IP5, ARRB1, ASNS, ATAD3A, ATAD5, ATF3, ATF4, ATF5, ATF6, ATG5, ATG7, …	FALSE
GO:0032496	GO_BiologicalProcess-EBI-UniProt-GOA_25.10.2019_00h00	response to lipopolysaccharide	[4, 5, 7]	[Group084, Group107]	35	23.1788	5.43035e-06	0.000247857	{Group084=3.163747284476531E-10, Group107=9.033439183517652E-9}	{Group084=5.114724776570392E-9, Group107=1.2517765725731602E-7}	[ADAM17, AXL, CCR5, CD14, CD180, CD274, CD86, CMPK2, CXCL10, DUSP10, FER, GGT5, IDO1, IRAK2, IRF3, IRF8, JUN, MAPKAPK3, NOD2, NR1D1, NR1H3, NUGGC, PALM3, PRDX3, PTGIR, PYCARD, RIPK2, SASH1, SLC11A1, TICAM2, TLR4, TNF, TNFAIP3, TNFRSF1B, TNIP3]	[ABCA1, ABL1, ABR, ACP5, ADAM17, ADAM9, ADH5, AKIRIN2, AKT1, AXL, BCL10, BCR, BMP6, BPI, CASP1, CCL3, CCL5, CCR5, CCR7, CD14, CD180, CD274, CD6, CD86, CD96, CDC73, CHMP5, CMPK2, CTR9, CX3CR1, CXCL10, CXCL5, CXCL8, DAB2IP, DUSP10, ELANE, F2R, FER, GCH1, GFI1, GGT1, GGT5, HMGB2, HNRNPA0, HSF1, IDO1, IFNAR1, IL12B, IL12RB2, IL18, IL1A, IL1B, IL1RN, IL23R, IRAK1, IRAK2, IRAK3, IRF3, IRF8, JUN, JUNB, …	TRUE
GO:0060759	GO_BiologicalProcess-EBI-UniProt-GOA_25.10.2019_00h00	regulation of response to cytokine stimulus	[3, 4, 5]	[Group093, Group104, Group119]	25	27.1739	6.33896e-06	0.000279351	{Group093=2.0866637618458873E-5, Group104=2.1418279422493176E-10, Group119=1.5839381533204433E-14}	{Group093=7.496532774038928E-5, Group104=4.1551462079636765E-9, Group119=5.121400029069433E-13}	[ADAM17, ADAR, AXL, CD74, CSF1, DDX58, ECM1, IFIH1, IL7, IRAK2, IRF3, IRF7, NLRC5, NOL3, PALM3, PARP14, PARP9, PYCARD, RIPK1, RIPK2, SOCS1, TICAM2, TLR2, TLR4, ZBP1]	[ADAM17, ADAR, ANGPT1, ARG1, AXL, CCL5, CD24, CD74, CDC37, CNOT7, CPNE1, CREBRF, CSF1, CXCR4, CYLD, DDX58, DHX9, ECM1, F2RL1, FADD, GAS6, GFI1, GPS2, HIPK1, HSP90AB1, IFIH1, IKBKE, IL1R1, IL1R2, IL1RN, IL7, IRAK1, IRAK2, IRF3, IRF7, KLF4, LSM14A, MAPK7, MAVS, MED1, METTL3, MUL1, NLRC5, NOL3, OTOP1, OTUD4, OTULIN, PADI2, PAFAH1B1, PALM3, PARP14, PARP9, PELI3, PIAS4, PRKN, PTPN2, PTPRC, PYCARD, RAB…	FALSE
GO:0009615	GO_BiologicalProcess-EBI-UniProt-GOA_25.10.2019_00h00	response to virus	[3, 5]	[Group080, Group103, Group119]	40	21.6216	7.38324e-06	0.000314526	{Group080=1.42025345646719E-14, Group103=1.6213818907823038E-5, Group119=1.5839381533204433E-14}	{Group080=6.888229263865871E-13, Group103=6.290961736235338E-5, Group119=5.121400029069433E-13}	[ADAR, APOBEC3Z1, ATG7, C7H19orf66, CD40, CXCL10, DDX1, DDX58, EIF2AK2, GPATCH3, HSPB1, IFI44L, IFI6, IFIH1, IFIT5, IL27, IRF1, IRF3, IRF5, IRF7, ISG15, LCN2, LOC100298356, MAPK11, MOV10, MX2, NLRC5, OAS1X, OAS1Y, OAS1Z, OAS2, PARP9, PSMA2, PYCARD, RSAD2, STAT1, TICAM2, TNF, TRIM38, URI1]	[ABCC9, ACTA2, ADAR, AEN, AGBL5, ANKRD17, AP1S1, APOBEC3Z1, ATG7, BAD, BATF3, BCL2, BCL2L11, BCL3, BECN1, BNIP3, BNIP3L, C1QBP, C7H19orf66, CARD9, CCDC130, CCL19, CCT5, CD40, CDK6, CFL1, CHUK, CNOT7, CRCP, CREB3, CREBZF, CXCL10, DCLK1, DDIT4, DDX1, DDX21, DDX3X, DDX41, DDX58, DHX36, DHX58, DTX3L, EEF1G, EIF2AK2, ELMOD2, EXOSC4, EXOSC5, F2RL1, FADD, FGL2, FMR1, FOXP3, G3BP1, GATA3, GBF1, GPAM, GPA…	TRUE
GO:0019752	GO_BiologicalProcess-EBI-UniProt-GOA_25.10.2019_00h00	carboxylic acid metabolic process	[5]	[Group075, Group112]	85	16.7984	8.18824e-06	0.000327018	{Group075=8.188235477673095E-6, Group112=2.488181003173451E-7}	{Group075=3.309411838892876E-5, Group112=2.0112796442318727E-6}	[AARS, AASS, ABAT, ACADVL, ACO2, ACSL4, ACSL5, ACSL6, ADPGK, AGMAT, ALDH4A1, ALDOC, CARS, CD74, CMAS, CPT1A, CROT, CRYL1, CYP2D14, DEGS1, DLAT, DPYD, DSE, EARS2, ENO1, ENO3, ENOPH1, ERLIN2, FADS3, FARSA, GATM, GCLM, GGT5, GOT1, GPAT4, HACD2, HIBADH, HK2, HK3, HSD17B12, IDH1, IDH3A, IDO1, INSIG1, IVD, KYAT3, KYNU, LPIN2, LPIN3, LTC4S, MDH2, ME2, MGST3, MPC2, MTHFD2, NAGK, NDUFAB1, NR1D1, NUPR1, OA…	[AAED1, AARS, AARS2, AARSD1, AASDH, AASDHPPT, AASS, ABAT, ABCD1, ABCD3, ABHD10, ABHD16A, ACAA1, ACAA2, ACACA, ACACB, ACAD11, ACAD8, ACAD9, ACADM, ACADS, ACADSB, ACADVL, ACAT1, ACAT2, ACLY, ACO1, ACO2, ACOT2, ACOT7, ACOT8, ACOX1, ACOX3, ACOXL, ACSF2, ACSF3, ACSL1, ACSL3, ACSL4, ACSL5, ACSL6, ACTN3, ACY1, ADH5, ADHFE1, ADI1, ADIPOR1, ADPGK, ADTRP, AFMID, AGMAT, AIG1, AKR1A1, AKR1C4, AKT1, AKT2, ALD…	TRUE
GO:0035239	GO_BiologicalProcess-EBI-UniProt-GOA_25.10.2019_00h00	tube morphogenesis	[3, 4, 5]	[Group117]	75	17.3611	8.63659e-06	0.000334472	{Group117=5.292741650335821E-5}	{Group117=1.6043623127580457E-4}	[AAMP, ACVRL1, ANGPTL4, ANXA2, ANXA3, BAK1, C3AR1, CARD10, CASP3, CCR2, CCR3, CD40, CDH13, CLIC4, CSF1, CTSH, CTSZ, CXCL10, DAG1, DYSF, ECM1, ELK3, EPN1, FOXJ2, FZD1, FZD2, FZD4, GAB1, GATA6, HK2, HMOX1, HS6ST1, HSPB1, ID1, IFT57, JMJD6, JUN, KAT2A, LDLR, LOC509283, MEIS1, MMP14, MTSS1, NEDD4L, NOTCH3, NRP1, NRP2, PECAM1, PGK1, PHACTR4, PIK3CB, PKM, PLCD3, PLXND1, PRCP, PRKCB, PTK2B, PTPRB, QKI, …	[AAMP, ABL1, ACKR3, ACVR1, ACVRL1, ADAMTS12, ADGRG1, ADIPOR2, ADTRP, AGGF1, AGO1, AGO2, AHI1, AKT1, AKT3, AMOT, AMOTL1, ANGPT1, ANGPTL4, ANXA1, ANXA2, ANXA3, APAF1, APOLD1, AREG, ARHGAP35, ARID1A, ARID2, ARL13B, ATF2, B4GALT1, BAK1, BBS4, BCAS3, BCL10, BCL2, BCL2L11, BMP4, BMPR1A, BMPR2, BRCA1, BRD2, BTG1, BTRC, C1GALT1, C3, C3AR1, C5, C5AR1, CALCRL, CARD10, CASP3, CCBE1, CCDC40, CCM2, CCR2, CCR3…	FALSE
GO:0001961	GO_BiologicalProcess-EBI-UniProt-GOA_25.10.2019_00h00	positive regulation of cytokine-mediated signaling pathway	[4, 5, 6, 7, 8]	[Group104]	14	38.8889	8.16546e-06	0.000336628	{Group104=2.1418279422493176E-10}	{Group104=4.1551462079636765E-9}	[ADAM17, AXL, CD74, CSF1, IL7, IRF3, IRF7, NLRC5, PARP14, PARP9, RIPK1, RIPK2, TICAM2, ZBP1]	[ADAM17, AXL, CD74, CPNE1, CREBRF, CSF1, CXCR4, FADD, GAS6, GFI1, IKBKE, IL1R1, IL7, IRF3, IRF7, LSM14A, MAVS, MED1, NLRC5, PAFAH1B1, PARP14, PARP9, PRKN, RIPK1, RIPK2, TBK1, TICAM2, TRAF2, TRAM1, TREM2, TRIM32, TRIM44, TXK, UBE2K, WNT5A, ZBP1]	FALSE
GO:0046513	GO_BiologicalProcess-EBI-UniProt-GOA_25.10.2019_00h00	ceramide biosynthetic process	[6, 7, 8]	[Group044]	14	38.8889	8.16546e-06	0.000336628	{Group044=8.165462334113253E-6}	{Group044=3.4436949843868937E-5}	[ASAH1, CERS2, CERS6, DEGS1, GBA, P2RX1, PRKCD, SGMS1, SPHK1, SPTLC1, SPTLC2, SPTSSA, ST6GALNAC6, UGCG]	[AGK, ASAH1, B3GALT2, B3GALT4, B4GALT3, B4GALT5, B4GALT6, CERS1, CERS2, CERS4, CERS5, CERS6, DEGS1, FA2H, GBA, ORMDL1, ORMDL2, ORMDL3, P2RX1, P2RX7, PRKCD, SAMD8, SGMS1, SIRT3, SMPD1, SMPD4, SPHK1, SPHK2, SPTLC1, SPTLC2, SPTSSA, ST6GALNAC2, ST6GALNAC4, ST6GALNAC6, ST8SIA4, UGCG]	TRUE
GO:0055082	GO_BiologicalProcess-EBI-UniProt-GOA_25.10.2019_00h00	cellular chemical homeostasis	[3, 5]	[Group111, Group116]	68	17.801	9.7467e-06	0.000355894	{Group111=1.3114945474287883E-6, Group116=2.9205058223847173E-6}	{Group111=7.95093569378703E-6, Group116=1.4909950777437767E-5}	[ACKR2, ANXA2, AP3D1, ATOX1, ATP13A3, ATP1A1, ATP1B3, ATP6V1A, ATP7A, BAK1, C3AR1, CA2, CCL8, CCR3, CCR5, CCRL2, CD40, CHP1, CKB, CLIC2, CLIC4, CMKLR1, CXCL10, CXCR6, CXHXorf21, DAG1, ERO1A, FTH1, FTL, GNA15, GRINA, GRN, HK2, HK3, HMOX1, LCN2, LETM1, LOC529196, LOC788801, LPAR1, MICU1, MPC2, MT1E, MT2A, NMUR2, NR1D1, PIK3CB, PLCD3, PRKCB, PRNP, PTGIR, PTK2B, PTPRN2, RAB20, RAMP3, RHCG, RMDN3, SCO…	[ABCB7, ABL1, ABL2, ACKR2, ACKR3, ACO1, ADCY8, ADRA2A, AFG3L2, AGER, ALAS2, ANXA2, ANXA5, ANXA6, ANXA7, AP3D1, APP, AQP11, ARRB1, ATF4, ATG5, ATOX1, ATP12A, ATP13A1, ATP13A2, ATP13A3, ATP13A5, ATP1A1, ATP1B1, ATP1B3, ATP2A1, ATP2A2, ATP2A3, ATP2B1, ATP2B2, ATP2B4, ATP2C1, ATP4B, ATP6AP1, ATP6V0A1, ATP6V0A2, ATP6V0A4, ATP6V0D1, ATP6V1A, ATP6V1G1, ATP7A, ATP7B, BAD, BAIAP3, BAK1, BCAP31, BCL2, BIRC…	FALSE
GO:0001568	GO_BiologicalProcess-EBI-UniProt-GOA_25.10.2019_00h00	blood vessel development	[3, 5, 6, 7, 8]	[Group117]	64	18.1303	9.73786e-06	0.000366029	{Group117=5.292741650335821E-5}	{Group117=1.6043623127580457E-4}	[AAMP, ACVRL1, ANGPTL4, ANXA2, ANXA3, BAK1, C3AR1, CARD10, CCR2, CCR3, CD40, CDH13, CLIC4, CTSH, CXCL10, DYSF, ECM1, ELK3, EPN1, FOXJ2, FOXS1, FZD4, GAB1, GATA6, HK2, HMOX1, HS6ST1, HSPB1, ID1, JMJD6, JUN, LDLR, LOC509283, MEIS1, NEDD4L, NOTCH3, NRP1, NRP2, PECAM1, PGK1, PIK3CB, PKM, PLCD3, PLXND1, PRCP, PRKCB, PTK2B, PTPRB, QKI, RAMP3, RRAS, S100A1, SARS, SASH1, SOS1, SPARC, SPHK1, SPRED1, STAT1…	[AAMP, ABL1, ACKR3, ACTA2, ACVR1, ACVRL1, ADAMTS6, ADGRG1, ADIPOR2, ADTRP, AGGF1, AGO1, AGO2, AKT1, AKT3, AMOT, AMOTL1, ANGPT1, ANGPTL4, ANKRD17, ANXA1, ANXA2, ANXA3, APOLD1, ARID1A, ARID2, ATF2, B4GALT1, BAK1, BMP4, BMPR1A, BMPR2, BRCA1, BTG1, C1GALT1, C3, C3AR1, C5, C5AR1, CALCRL, CARD10, CCBE1, CCM2, CCR2, CCR3, CD40, CDH13, CDH2, CDH5, CELA1, CHD7, CHI3L1, CIB1, CITED2, CLEC14A, CLIC4, COL18A…	FALSE
GO:0002694	GO_BiologicalProcess-EBI-UniProt-GOA_25.10.2019_00h00	regulation of leukocyte activation	[3, 4, 5]	[Group118]	60	18.2927	1.3936e-05	0.000481357	{Group118=3.1927110665532002E-6}	{Group118=1.548464867278302E-5}	[ADA, AIF1, AP3D1, AXL, CASP3, CCR2, CD226, CD274, CD40, CD47, CD74, CD86, CDKN1A, CTSC, DUSP10, FBXO7, FCER1G, FER, FES, FLOT2, GRN, HHLA2, IDO1, IL10, IL27, IL7, IRF1, KAT2A, LAMP1, LDLR, LGALS1, LGALS9, LOC107131142, MAD2L2, MERTK, MMP14, NCK2, NECTIN2, NOD2, NR1D1, NR1H3, PARP3, PDE5A, PIBF1, PRNP, PYCARD, RIPK2, RIPK3, SLC46A2, SOCS1, SOCS6, SOS1, SPHK1, STAT5A, TLR4, TNFAIP3, TNFRSF1B, TNFS…	[ABL1, ABR, ADA, ADORA2A, ADORA2B, AGER, AIF1, ANXA1, AP1G1, AP3B1, AP3D1, APLF, ARG1, ARG2, ATAD5, ATM, AXL, BAD, BANK1, BCL10, BCL2, BCL6, BCR, BLOC1S3, BLOC1S6, BMI1, BMP4, BOLA-DOA, BPI, BRAF, BST1, BTK, CARD11, CASP3, CBFB, CCDC88B, CCL5, CCR2, CCR7, CD19, CD200, CD226, CD24, CD27, CD274, CD28, CD320, CD38, CD3E, CD4, CD40, CD40LG, CD47, CD5, CD6, CD74, CD80, CD81, CD84, CD86, CDKN1A, CLCF1,…	TRUE
GO:0045088	GO_BiologicalProcess-EBI-UniProt-GOA_25.10.2019_00h00	regulation of innate immune response	[3, 4, 5, 6, 7]	[Group104, Group119]	39	21.3115	1.36816e-05	0.000485698	{Group104=2.1418279422493176E-10, Group119=1.5839381533204433E-14}	{Group104=4.1551462079636765E-9, Group119=5.121400029069433E-13}	[ADAR, CD14, CD226, DDX58, DUSP10, GBP5, GPATCH3, GRN, IFI16, IFIH1, IRAK2, IRF1, IRF3, IRF7, LAMP1, MAPKAPK3, NECTIN2, NLRC4, NLRC5, NMI, NOD2, NR1D1, PARP14, PARP9, PYCARD, RAB7B, RIPK2, RSAD2, SLC46A2, SOCS1, TICAM2, TLR2, TLR4, TLR5, TNFAIP3, TNIP3, TRAFD1, TREML2, ZBP1]	[ADAR, ALPK1, ANKRD17, AP1G1, APPL1, APPL2, ARG1, ARRB2, BCL10, C1QBP, CADM1, CARD9, CD14, CD226, CD96, CDC37, CLEC4E, CLEC7A, CLP1, CNOT7, CRTAM, CYBA, DAB2IP, DDX58, DHX58, DUSP10, EPG5, ESR1, F2RL1, FADD, FCN1, FCRL3, FFAR2, FGR, FLOT1, GBP5, GFI1, GPATCH3, GPS2, GRAMD4, GRN, HEXIM1, HMGB1, HMGB2, HMGB3, HSP90AB1, IFI16, IFIH1, IKBKE, IL12B, IL18RAP, IRAK1, IRAK2, IRAK3, IRF1, IRF3, IRF4, IRF7…	FALSE
GO:0030334	GO_BiologicalProcess-EBI-UniProt-GOA_25.10.2019_00h00	regulation of cell migration	[4, 5, 6]	[Group115, Group117]	81	16.7355	1.54792e-05	0.000520589	{Group115=6.42211846722064E-7, Group117=5.292741650335821E-5}	{Group115=4.152969942136014E-6, Group117=1.6043623127580457E-4}	[AAMP, ABI3, ACVRL1, ADA, ADAM17, ADARB1, AIF1, ANGPTL4, ANXA3, ARPIN, C3AR1, CARD10, CCR2, CD40, CD74, CD9, CDH13, CLASP1, CLIC4, CMKLR1, CORO1B, CSF1, CSF1R, CTSH, CXCL10, CXCL16, DAG1, DDX58, DLC1, DOCK4, DOCK7, DUSP10, DYSF, ECM1, EPB41L4B, FER, FERMT3, GNA12, GRN, HMOX1, HSPB1, ITGB3, JAM2, JUN, LGMN, LMNA, LOC529196, LRCH1, MAP2K3, MAPRE2, MITF, MMP14, MPP1, NRG1, NRP1, PECAM1, PLXND1, PRCP…	[AAMP, ABHD2, ABHD6, ABI3, ABL1, ABR, ACTN4, ACVR1B, ACVRL1, ADA, ADAM10, ADAM15, ADAM17, ADAM9, ADARB1, ADGRG1, ADGRG3, ADIPOR1, ADRA2A, ADTRP, AGER, AGO2, AIF1, AKIRIN1, AKT1, AKT2, AMOT, AMOTL1, ANGPT1, ANGPTL4, ANO6, ANXA1, ANXA3, APC, APP, APPL1, APPL2, ARF6, ARHGAP4, ARHGDIB, ARHGEF2, ARHGEF39, ARID2, ARPIN, ARSB, ATM, ATP8A1, BAG4, BCAR1, BCAS3, BCL2, BCR, BMP4, BMPR1A, BMPR2, BRAF, BST1, …	TRUE
GO:0008233	GO_BiologicalProcess-EBI-UniProt-GOA_25.10.2019_00h00	peptidase activity	[5, 6]	[Group113]	92	16.1687	1.68579e-05	0.00055242	{Group113=2.297027563762496E-4}	{Group113=5.570291842124052E-4}	[ACE, ACER2, ADAM17, ADAMTS17, ADAMTS2, APLP2, ARL6IP5, ASPH, BAK1, BIN1, C1R, C1S, C2, CAPN15, CASP3, CASP7, CFB, CFI, CNDP2, CSTB, CTSA, CTSB, CTSC, CTSH, CTSS, CTSZ, DLC1, DPP3, ECE1, ECM1, EGLN3, ERAP2, GGT5, GRN, GZMA, GZMK, HIP1, IFI6, IFT57, LACTB, LAP3, LGMN, LOC100298356, LOC101903018, LOC107131209, LOC508858, LOC515676, LOC786126, MINDY3, MME, MMP14, MMP19, NAIP, NCSTN, NLRC4, NLRP1, NO…	[A2M, ACE, ACER2, ACY1, ADAM10, ADAM11, ADAM15, ADAM17, ADAM19, ADAM32, ADAM9, ADAMDEC1, ADAMTS10, ADAMTS12, ADAMTS14, ADAMTS17, ADAMTS18, ADAMTS2, ADAMTS20, ADAMTS3, ADAMTS6, ADAMTSL4, ADGB, ADRM1, AEBP1, AFG3L2, AGBL2, AGBL3, AGBL5, AGER, AGTPBP1, AIFM1, AKT1, AMZ1, AMZ2, ANKZF1, ANOS1, ANP32B, ANXA8L1, APAF1, APEH, APEX1, APH1A, APH1B, APLP2, APOPT1, APP, ARAF, ARL6IP1, ARL6IP5, ARRB1, ASPH, A…	TRUE
GO:2000145	GO_BiologicalProcess-EBI-UniProt-GOA_25.10.2019_00h00	regulation of cell motility	[3, 4, 5]	[Group115, Group117]	84	16.5029	1.84099e-05	0.000588198	{Group115=6.42211846722064E-7, Group117=5.292741650335821E-5}	{Group115=4.152969942136014E-6, Group117=1.6043623127580457E-4}	[AAMP, ABI3, ACVRL1, ADA, ADAM17, ADARB1, AIF1, ANGPTL4, ANXA3, ARPIN, C3AR1, CARD10, CCR2, CD40, CD74, CD9, CDH13, CFAP69, CLASP1, CLIC4, CMKLR1, CORO1B, CSF1, CSF1R, CTSH, CXCL10, CXCL16, DAG1, DDX58, DLC1, DOCK4, DOCK7, DUSP10, DYSF, ECM1, EPB41L4B, FER, FERMT3, FES, GNA12, GRN, HMOX1, HSPB1, ITGB3, JAM2, JUN, LGMN, LMNA, LOC529196, LRCH1, MAP2K3, MAPRE2, MITF, MMP14, MPP1, NRG1, NRP1, PECAM1,…	[AAMP, ABHD2, ABHD6, ABI3, ABL1, ABR, ACTN4, ACVR1B, ACVRL1, ADA, ADAM10, ADAM15, ADAM17, ADAM9, ADARB1, ADGRG1, ADGRG3, ADIPOR1, ADRA2A, ADTRP, AGER, AGO2, AIF1, AKIRIN1, AKT1, AKT2, AMOT, AMOTL1, ANGPT1, ANGPTL4, ANO6, ANXA1, ANXA3, ANXA5, AP1AR, APC, APP, APPL1, APPL2, ARF6, ARHGAP18, ARHGAP4, ARHGDIB, ARHGEF2, ARHGEF39, ARID2, ARPIN, ARSB, ATM, ATP8A1, BAG4, BBS1, BBS2, BBS4, BCAR1, BCAS3, BC…	FALSE
GO:0006875	GO_BiologicalProcess-EBI-UniProt-GOA_25.10.2019_00h00	cellular metal ion homeostasis	[6, 8]	[Group081, Group111, Group116]	52	18.8406	2.26622e-05	0.000658233	{Group081=5.3290105627783985E-5, Group111=1.3114945474287883E-6, Group116=2.9205058223847173E-6}	{Group081=1.5664061351197112E-4, Group111=7.95093569378703E-6, Group116=1.4909950777437767E-5}	[ACKR2, ANXA2, AP3D1, ATOX1, ATP13A3, ATP1A1, ATP1B3, ATP6V1A, ATP7A, BAK1, C3AR1, CCL8, CCR3, CCR5, CCRL2, CD40, CLIC2, CMKLR1, CXCL10, CXCR6, ERO1A, FTH1, FTL, GNA15, GRINA, HMOX1, LCN2, LETM1, LOC529196, LOC788801, LPAR1, MICU1, MT1E, MT2A, NMUR2, PIK3CB, PLCD3, PRKCB, PRNP, PTGIR, PTK2B, RAMP3, RMDN3, SCO1, SLC11A1, SLC31A1, SLC35G1, SLC40A1, SLC8B1, TCIRG1, TMCO1, TPCN1]	[ABCB7, ABL1, ABL2, ACKR2, ACKR3, ACO1, ADCY8, AFG3L2, ALAS2, ANXA2, ANXA5, ANXA6, ANXA7, AP3D1, APP, ATF4, ATG5, ATOX1, ATP12A, ATP13A1, ATP13A2, ATP13A3, ATP13A5, ATP1A1, ATP1B1, ATP1B3, ATP2A1, ATP2A2, ATP2A3, ATP2B1, ATP2B2, ATP2B4, ATP2C1, ATP4B, ATP6AP1, ATP6V0A2, ATP6V0D1, ATP6V1A, ATP6V1G1, ATP7A, ATP7B, BAK1, BCAP31, BCL2, BMP6, BOK, C3AR1, C5AR1, C5AR2, CACNA1A, CACNA1C, CACNB2, CACNB4,…	TRUE
GO:0051607	GO_BiologicalProcess-EBI-UniProt-GOA_25.10.2019_00h00	defense response to virus	[3, 4, 5, 6]	[Group080, Group119]	32	22.695	2.14241e-05	0.000667805	{Group080=1.42025345646719E-14, Group119=1.5839381533204433E-14}	{Group080=6.888229263865871E-13, Group119=5.121400029069433E-13}	[APOBEC3Z1, ATG7, C7H19orf66, CD40, CXCL10, DDX1, DDX58, GPATCH3, IFI44L, IFI6, IFIH1, IFIT5, IL27, IRF1, IRF3, IRF5, IRF7, ISG15, LOC100298356, MOV10, MX2, NLRC5, OAS1X, OAS1Y, OAS1Z, OAS2, PARP9, PYCARD, RSAD2, STAT1, TICAM2, TRIM38]	[ABCC9, AEN, AGBL5, ANKRD17, APOBEC3Z1, ATG7, BCL2, BECN1, BNIP3, BNIP3L, C1QBP, C7H19orf66, CARD9, CD40, CNOT7, CRCP, CREB3, CXCL10, DDIT4, DDX1, DDX41, DDX58, DHX36, DHX58, DTX3L, ELMOD2, EXOSC4, EXOSC5, F2RL1, FADD, FGL2, G3BP1, GPAM, GPATCH3, HERC5, HYAL2, IFI44L, IFI6, IFIH1, IFIT2, IFIT3, IFIT5, IFITM3, IFNAR2, IFNLR1, IL12B, IL12RB1, IL15, IL1B, IL23A, IL23R, IL27, IRF1, IRF2, IRF3, IRF5, …	FALSE
GO:0046031	GO_BiologicalProcess-EBI-UniProt-GOA_25.10.2019_00h00	ADP metabolic process	[7, 8, 9, 10]	[Group112]	18	30.5085	2.26345e-05	0.000672719	{Group112=2.488181003173451E-7}	{Group112=2.0112796442318727E-6}	[ADPGK, AK1, AK2, ALDOC, ENO1, ENO3, HK2, HK3, NUPR1, PGAM1, PGK1, PKLR, PKM, SLC2A6, STAT3, TIGAR, TPI1, ZBTB7A]	[AAED1, ACTN3, ADPGK, AK1, AK2, AK3, AK4, ALDOA, ALDOC, AMPD3, APP, BAD, BPGM, CBFA2T3, DDIT4, EIF6, ENO1, ENO3, ENTPD5, FBP1, FOXK1, FOXK2, GALK1, GAPDH, GCK, GPD1, GPI, HDAC4, HIF1A, HK1, HK2, HK3, INSR, LOC504219, NCOR1, NUDT9, NUPR1, OGDH, OGT, P2RX7, PFKFB2, PFKL, PFKM, PFKP, PGAM1, PGK1, PKLR, PKM, PPARA, PSEN1, SIRT6, SLC2A6, STAT3, TIGAR, TP53, TPI1, TREX1, ZBTB20, ZBTB7A]	TRUE
GO:0031347	GO_BiologicalProcess-EBI-UniProt-GOA_25.10.2019_00h00	regulation of defense response	[4, 5]	[Group088, Group119]	64	17.6796	2.22183e-05	0.000676071	{Group088=5.1544264640176576E-8, Group119=1.5839381533204433E-14}	{Group088=6.24974208762141E-7, Group119=5.121400029069433E-13}	[ADA, ADAR, CCR2, CD14, CD226, CD47, CTSC, DDX58, DUSP10, FCER1G, FCGR1A, GBP5, GHSR, GPATCH3, GRN, IDO1, IFI16, IFIH1, IL17RA, IL17RC, IL27, IRAK2, IRF1, IRF3, IRF7, LAMP1, LDLR, MAPKAPK3, METRNL, NECTIN2, NLRC4, NLRC5, NMI, NOD1, NOD2, NR1D1, NR1H3, NUPR1, OPTN, PARP14, PARP9, PTGS2, PYCARD, RAB7B, RIPK2, RSAD2, SLC46A2, SOCS1, SPHK1, STAT1, STAT5A, TICAM2, TLR2, TLR4, TLR5, TNF, TNFAIP3, TNFRS…	[ABCC1, ABCD1, ABHD12, ABR, ACP5, ADA, ADAMTS12, ADAR, ADCY7, ADORA2A, ADORA2B, AGER, ALPK1, ANKRD17, ANXA1, AOAH, AP1G1, APEX1, APPL1, APPL2, ARG1, ARG2, ARRB2, ASH1L, BAP1, BCL10, BCL6, BCR, BST1, C1QBP, C1QTNF12, C3, CADM1, CARD9, CASP1, CASP4, CCL3, CCR2, CCR7, CD14, CD200R1L, CD226, CD28, CD47, CD6, CD81, CD96, CDC37, CDH5, CHID1, CLEC4E, CLEC7A, CLOCK, CLP1, CNOT7, COX2, CREB3, CRTAM, CST7,…	FALSE
GO:0030168	GO_BiologicalProcess-EBI-UniProt-GOA_25.10.2019_00h00	platelet activation	[3, 4, 6]	[Group051]	16	32.6531	2.50315e-05	0.000695441	{Group051=5.174395202980952E-4}	{Group051=0.0010679070950833029}	[AXL, CD9, F11R, FCER1G, FERMT3, ITGB3, MERTK, P2RX1, P2RY1, PIK3CB, PRKCD, SELENOP, STXBP1, STXBP3, TLR4, VWF]	[ADAMTS18, ADRA2A, ALOX15, AXL, BLOC1S3, BLOC1S4, CD40LG, CD9, ENTPD2, F11R, F2, F2R, F8, FCER1G, FERMT3, GATA1, GNA13, ITGB3, LYN, MERTK, P2RX1, P2RY1, P2RY12, PDGFA, PDGFB, PDGFRA, PF4, PIK3CB, PLEK, PRKCA, PRKCD, PRKCQ, PRKG1, PTPN6, RAP2B, SELENOP, SELP, SERPINE2, SH2B3, SLC7A11, SRF, STXBP1, STXBP3, SYK, TEC, TLR4, UBASH3B, VPS33B, VWF]	TRUE
GO:0034656	GO_BiologicalProcess-EBI-UniProt-GOA_25.10.2019_00h00	nucleobase-containing small molecule catabolic process	[4, 5, 6]	[Group101]	8	57.1429	2.55906e-05	0.000695847	{Group101=4.731194131278527E-4}	{Group101=9.976648494217765E-4}	[ADA, APOBEC3Z1, CDADC1, DERA, DPYD, HPRT1, MGAT1, UPB1]	[ADA, ADA2, ADAL, APOBEC3Z1, CDA, CDADC1, DERA, DPYD, ENPP4, HPRT1, MGAT1, NUDT18, PDE2A, UPB1]	TRUE
GO:0010647	GO_BiologicalProcess-EBI-UniProt-GOA_25.10.2019_00h00	positive regulation of cell communication	[3, 4, 5]	[Group106, Group114]	136	14.7186	2.45947e-05	0.000698489	{Group106=7.590761101151405E-5, Group114=7.823140439464641E-5}	{Group106=2.103725219461961E-4, Group114=2.107901729522417E-4}	[ACVRL1, ADA, ADAM17, ADRB3, ARL6IP5, ATF3, ATF6, AXL, BAK1, BMP2K, CA2, CARD10, CAVIN3, CCL8, CCR2, CD14, CD180, CD226, CD40, CD74, CDH13, CDKN2AIP, CLU, CSF1, CSF1R, CTBP2, CTSC, CTSH, CYFIP1, DDX1, DISC1, DOK2, EEF1E1, EIF2AK2, F11R, FZD2, FZD4, GADD45B, GBA, GHSR, GKAP1, GNAS, GOLPH3, GUCY1A3, HAX1, HIP1, IFIT5, IKBKB, IL10RA, IL20RA, IL7, IRF3, IRF7, ITSN1, JUN, KSR1, LAMTOR2, LAMTOR3, LGMN,…	[AAED1, AAK1, ABL1, ACKR3, ACTN4, ACVR1B, ACVR2A, ACVRL1, ADA, ADAM17, ADAM9, ADAMTS20, ADAMTS3, ADCY8, ADGRG1, ADORA2A, ADORA2B, ADRA2A, ADRB2, ADRB3, AFAP1L2, AGAP2, AGER, AGO1, AGO3, AKAP13, AKT1, AKT3, ALKAL2, ALOX15, ALPK1, AMER1, ANGPT1, ANKRD17, ANKRD6, APAF1, APOPT1, APP, APPL2, ARHGEF7, ARL2BP, ARL6IP5, ARMC9, ARNTL, ARRB1, ARRB2, ASPM, ASXL1, ATF3, ATF6, ATM, ATP2C1, ATP6AP1, ATP6AP2, A…	TRUE
GO:0051345	GO_BiologicalProcess-EBI-UniProt-GOA_25.10.2019_00h00	positive regulation of hydrolase activity	[5]	[Group096, Group109]	75	16.8161	2.71501e-05	0.00072287	{Group096=5.019613087911595E-6, Group109=2.624938149430547E-7}	{Group096=2.213193043306476E-5, Group109=1.958607696113562E-6}	[ABHD5, ACER2, ADAP1, ADAP2, AHSA2P, ARHGAP17, ARHGAP21, ARHGAP28, ARHGAP32, ARHGEF12, ARL6IP5, ASPH, ATP1B3, BAK1, CCL8, CD40, CHM, CTSC, CTSH, DLC1, DNAJA1, DOCK1, DOCK4, DOCK7, DYNLL1, EGLN3, EVI5, F11R, GNAQ, GNAS, GRN, HIP1, HSPA1A, IFT57, JUN, LGMN, LLGL1, LOC521224, LPAR1, MAPRE2, MYO9A, NLRC4, NLRP1, NMUR2, NOD1, NRP1, OPHN1, P2RX1, PGAM5, PPARGC1B, PREB, PRKCD, PSAP, PSME1, PSME2, PYCARD…	[ABHD5, ABL2, ABR, ACAP1, ACAP2, ACAP3, ACER2, ADAP1, ADAP2, ADPRH, ADRB1, ADRM1, AGAP1, AGAP2, AGAP3, AGER, AGFG1, AGFG2, AHSA1, AHSA2P, AIFM1, AKT1, AKT2, ALS2, ANP32B, APAF1, APC2, APOPT1, ARAP1, ARAP2, ARF6, ARFGAP1, ARFGAP2, ARFGAP3, ARHGAP1, ARHGAP10, ARHGAP12, ARHGAP15, ARHGAP17, ARHGAP18, ARHGAP19, ARHGAP21, ARHGAP22, ARHGAP23, ARHGAP24, ARHGAP25, ARHGAP26, ARHGAP27, ARHGAP28, ARHGAP29, A…	TRUE
GO:0008047	GO_BiologicalProcess-EBI-UniProt-GOA_25.10.2019_00h00	enzyme activator activity	[5]	[Group096]	57	18.0952	3.15099e-05	0.000805394	{Group096=5.019613087911595E-6}	{Group096=2.213193043306476E-5}	[ADAP1, ADAP2, AHSA2P, ANGPTL4, ARHGAP17, ARHGAP21, ARHGAP28, ARHGAP32, ARHGEF12, ATP1B3, CAB39, CCL8, CDKN1A, CHM, CTSC, CTSH, DAZAP2, DLC1, DNAJA1, DOCK1, DOCK4, EVI5, FAM20A, GNAQ, GNAS, ITSN1, JUN, LAMTOR3, LLGL1, LOC521224, LTC4S, MNAT1, MOB1B, MYO9A, NRG1, NRP1, NUPR1, OPHN1, PGAM5, PHACTR4, PREB, PRKCD, PSME1, PSME2, RABGAP1L, RAP1GAP, RGS10, RGS18, SEC23A, SH3PXD2A, SIPA1L1, SIPA1L2, SRGA…	[ABI1, ABR, ACAP1, ACAP2, ACAP3, ADAP1, ADAP2, ADPRH, ADRM1, AFAP1L2, AGAP1, AGAP2, AGAP3, AGFG1, AGFG2, AHSA1, AHSA2P, ALKAL2, ALOX5AP, ALS2, ANGPTL4, APAF1, ARAP1, ARAP2, ARFGAP1, ARFGAP2, ARFGAP3, ARHGAP1, ARHGAP10, ARHGAP12, ARHGAP15, ARHGAP17, ARHGAP18, ARHGAP19, ARHGAP21, ARHGAP22, ARHGAP23, ARHGAP24, ARHGAP25, ARHGAP26, ARHGAP27, ARHGAP28, ARHGAP29, ARHGAP30, ARHGAP31, ARHGAP32, ARHGAP33, …	FALSE
GO:0046651	GO_BiologicalProcess-EBI-UniProt-GOA_25.10.2019_00h00	lymphocyte proliferation	[4, 5]	[Group118]	37	21.0227	3.09771e-05	0.000807933	{Group118=3.1927110665532002E-6}	{Group118=1.548464867278302E-5}	[ADA, AIF1, CASP3, CCR2, CD180, CD274, CD40, CD74, CD86, CDKN1A, HHLA2, HPRT1, IDO1, IL10, IL27, IL7, IMPDH1, IRF1, LGALS9, LOC107131142, NCK2, NCSTN, PDE5A, PRKCD, PRNP, PSMB10, PYCARD, RIPK2, RIPK3, SLC11A1, SOS1, STAT5A, TLR4, TNFRSF1B, TNFSF13B, TNFSF9, ZBTB7B]	[ABL1, ADA, AGER, AIF1, ANXA1, ARG1, ARG2, ATAD5, ATM, AZI2, BCL2, BCL6, BMI1, BMP4, BST1, BTK, CARD11, CASP3, CCDC88B, CCL5, CCND3, CCR2, CD180, CD19, CD24, CD274, CD28, CD320, CD38, CD3E, CD40, CD40LG, CD6, CD74, CD79A, CD81, CD86, CDKN1A, CLCF1, CORO1A, CTLA4, CTNNB1, CTPS1, DHPS, DLG1, DLG5, DOCK2, DOCK8, EBI3, EFNB1, ELF4, EPHB6, ERBB2, FADD, FCRL3, FKBP1A, FOXP3, FYN, GAPT, GLMN, GPAM, GPR1…	FALSE
GO:0035556	GO_BiologicalProcess-EBI-UniProt-GOA_25.10.2019_00h00	intracellular signal transduction	[3, 4, 5]	[Group106, Group114]	210	13.5659	3.33303e-05	0.000835219	{Group106=7.590761101151405E-5, Group114=7.823140439464641E-5}	{Group106=2.103725219461961E-4, Group114=2.107901729522417E-4}	[ACER2, ACKR2, ADA, ADCY3, ADCY6, ADCY9, ADRB3, AIF1, AKAP1, AKAP7, ARHGAP28, ARHGAP32, ARHGEF12, ARL6IP5, ATF3, AXL, BAK1, BCL2A1, BCL2L1, C8H9orf72, CAB39, CARD10, CASP3, CAVIN3, CCL8, CCR3, CCR5, CCRL2, CD14, CD40, CD74, CDC42BPB, CDC42EP4, CDH13, CDKN1A, CHM, CHP1, CISH, CLIC2, CLU, CMKLR1, CNKSR3, CSF1, CSF1R, CTSH, CXCL10, CXCR6, CYFIP1, DAG1, DDX1, DDX58, DEPTOR, DGKH, DLC1, DNAJA1, DOCK1,…	[AAED1, ABCA1, ABL1, ABR, ABRAXAS1, ACER2, ACKR2, ACKR3, ACTN3, ACTN4, ADA, ADAM9, ADCY3, ADCY4, ADCY6, ADCY7, ADCY8, ADCY9, ADGRE3, ADGRE5, ADGRF1, ADGRG1, ADGRG3, ADGRG5, ADGRG6, ADGRL1, ADGRL3, ADIPOR1, ADORA2A, ADORA2B, ADRA2A, ADRB1, ADRB2, ADRB3, ADTRP, AEN, AGER, AGO1, AGO3, AIDA, AIF1, AIFM1, AKAP1, AKAP13, AKAP5, AKAP7, AKIP1, AKT1, AKT1S1, AKT2, AKT3, ALKAL2, ALOX15, ALPK1, AMOT, AMOTL1…	TRUE
GO:0032944	GO_BiologicalProcess-EBI-UniProt-GOA_25.10.2019_00h00	regulation of mononuclear cell proliferation	[4, 5, 6]	[Group118]	31	22.4638	3.54369e-05	0.000870929	{Group118=3.1927110665532002E-6}	{Group118=1.548464867278302E-5}	[ADA, AIF1, CASP3, CCR2, CD274, CD40, CD74, CD86, CDKN1A, CSF1, HHLA2, IDO1, IL10, IL27, IL7, IRF1, LGALS9, LOC107131142, NCK2, PDE5A, PRNP, PYCARD, RIPK2, RIPK3, SOS1, STAT5A, TLR4, TNFRSF1B, TNFSF13B, TNFSF9, ZBTB7B]	[ADA, AGER, AIF1, ANXA1, ARG1, ARG2, ATAD5, ATM, BCL2, BCL6, BMI1, BMP4, BST1, BTK, CARD11, CASP3, CCDC88B, CCL5, CCR2, CD24, CD274, CD28, CD320, CD38, CD3E, CD40, CD40LG, CD6, CD74, CD81, CD86, CDKN1A, CLCF1, CORO1A, CSF1, CTLA4, CTNNB1, DHPS, DLG1, DLG5, EFNB1, ERBB2, FADD, FCRL3, FOXP3, GLMN, GPAM, GPR183, HES1, HHLA2, IDO1, IKZF3, IL10, IL12B, IL12RB1, IL15, IL18, IL1B, IL20RB, IL23A, IL27, I…	FALSE
GO:0006090	GO_BiologicalProcess-EBI-UniProt-GOA_25.10.2019_00h00	pyruvate metabolic process	[7]	[Group112]	20	27.7778	3.71997e-05	0.000897003	{Group112=2.488181003173451E-7}	{Group112=2.0112796442318727E-6}	[ADPGK, ALDOC, DLAT, ENO1, ENO3, HK2, HK3, ME2, MPC2, NUPR1, PDK4, PGAM1, PGK1, PKLR, PKM, SLC2A6, STAT3, TIGAR, TPI1, ZBTB7A]	[AAED1, ACTN3, ADPGK, ALDOA, ALDOC, APP, BPGM, CBFA2T3, DDIT4, DLAT, DLD, EIF6, ENO1, ENO3, ENTPD5, FBP1, FOXK1, FOXK2, GALK1, GAPDH, GCK, GPD1, GPI, HDAC4, HIF1A, HK1, HK2, HK3, INSR, LDHC, LOC504219, ME1, ME2, ME3, MPC1, MPC2, NCOR1, NR4A3, NUPR1, OGDH, OGT, P2RX7, PC, PCK2, PDHA1, PDHB, PDHX, PDK1, PDK2, PDK3, PDK4, PFKFB2, PFKL, PFKM, PFKP, PGAM1, PGK1, PKLR, PKM, PPARA, PSEN1, SDS, SIRT6, SL…	FALSE
GO:0060326	GO_BiologicalProcess-EBI-UniProt-GOA_25.10.2019_00h00	cell chemotaxis	[4, 5]	[Group115]	36	21.0526	3.82417e-05	0.000905053	{Group115=6.42211846722064E-7}	{Group115=4.152969942136014E-6}	[ACKR2, ADAM17, AIF1, C3AR1, CCL8, CCR2, CCR3, CCR5, CCRL2, CD74, CMKLR1, CORO1B, CSF1, CXCL10, CXCL16, CXCR6, DOCK4, DYSF, ELMO2, FCER1G, GAB1, HRH1, HSD3B7, HSPB1, IL17RA, IL17RC, LGMN, LOC529196, LPAR1, MPP1, NRP1, PRKCD, PTK2B, PTPRO, RAB13, SLC8B1]	[ACKR2, ACKR3, ADAM10, ADAM17, AIF1, AKIRIN1, ANO6, ANXA1, ARRB2, BCAR1, BST1, C1QBP, C3AR1, C5, C5AR1, C5AR2, CALR, CAMK1D, CCL16, CCL19, CCL25, CCL3, CCL4, CCL5, CCL8, CCR1, CCR10, CCR2, CCR3, CCR4, CCR5, CCR6, CCR7, CCR8, CCRL2, CD74, CMKLR1, CNR2, CORO1A, CORO1B, CREB3, CRK, CRKL, CSF1, CSF3R, CX3CR1, CXADR, CXCL10, CXCL12, CXCL16, CXCL5, CXCL8, CXCR1, CXCR2, CXCR3, CXCR4, CXCR5, CXCR6, DEFB1…	FALSE
GO:0048525	GO_BiologicalProcess-EBI-UniProt-GOA_25.10.2019_00h00	negative regulation of viral process	[3, 4, 5, 6]	[Group103]	19	28.3582	4.22966e-05	0.00098282	{Group103=1.6213818907823038E-5}	{Group103=6.290961736235338E-5}	[APOBEC3Z1, C7H19orf66, CCL8, EIF2AK2, HMOX1, IFIT5, ISG15, JUN, MID2, OAS1Y, OAS1Z, OAS2, RSAD2, STAT1, TNF, TRIM14, TRIM21, TRIM25, TRIM8]	[AEN, APOBEC3Z1, BANF1, C7H19orf66, CCL3, CCL5, CCL8, CCNK, EIF2AK2, FAM208A, FCN1, GSN, HDAC1, HMOX1, IFIT5, IFITM3, ILF3, INPP5K, ISG15, ISG20, JUN, LOC100139670, LOC615792, LOC785873, LTF, MAVS, MID2, MORC2, MPHOSPH8, MX1, NUCKS1, OAS1Y, OAS1Z, OAS2, OASL, PML, PRKN, PROX1, PSMC3, PTX3, RNASEL, RSAD2, SNX3, SRPK1, SRPK2, STAT1, TARDBP, TFAP4, TNF, TRIM10, TRIM11, TRIM13, TRIM14, TRIM21, TRIM25…	FALSE
GO:0070011	GO_BiologicalProcess-EBI-UniProt-GOA_25.10.2019_00h00	peptidase activity, acting on L-amino acid peptides	[6, 7]	[Group113]	87	15.9341	4.99063e-05	0.00113893	{Group113=2.297027563762496E-4}	{Group113=5.570291842124052E-4}	[ACE, ACER2, ADAM17, ADAMTS17, ADAMTS2, APLP2, ARL6IP5, ASPH, BAK1, BIN1, C1R, C1S, C2, CAPN15, CASP3, CASP7, CFB, CFI, CNDP2, CSTB, CTSA, CTSB, CTSC, CTSH, CTSS, CTSZ, DLC1, DPP3, ECE1, EGLN3, ERAP2, GGT5, GRN, GZMA, GZMK, HIP1, IFI6, IFT57, LAP3, LGMN, LOC100298356, LOC101903018, LOC107131209, LOC508858, LOC786126, MINDY3, MME, MMP14, MMP19, NAIP, NCSTN, NLRC4, NLRP1, NOD1, NPEPPS, NR4A1, OTUB2…	[A2M, ACE, ACER2, ACY1, ADAM10, ADAM11, ADAM15, ADAM17, ADAM19, ADAM32, ADAM9, ADAMDEC1, ADAMTS10, ADAMTS12, ADAMTS14, ADAMTS17, ADAMTS18, ADAMTS2, ADAMTS20, ADAMTS3, ADAMTS6, ADGB, ADRM1, AEBP1, AFG3L2, AGBL2, AGBL3, AGBL5, AGER, AGTPBP1, AIFM1, AKT1, AMZ1, AMZ2, ANKZF1, ANP32B, ANXA8L1, APAF1, APEH, APEX1, APH1A, APH1B, APLP2, APOPT1, APP, ARAF, ARL6IP1, ARL6IP5, ARRB1, ASPH, ASPRV1, ASRGL1, AT…	FALSE
GO:0055065	GO_BiologicalProcess-EBI-UniProt-GOA_25.10.2019_00h00	metal ion homeostasis	[7]	[Group081, Group111, Group116]	55	17.9153	5.74231e-05	0.00126529	{Group081=5.3290105627783985E-5, Group111=1.3114945474287883E-6, Group116=2.9205058223847173E-6}	{Group081=1.5664061351197112E-4, Group111=7.95093569378703E-6, Group116=1.4909950777437767E-5}	[ACKR2, ANXA2, AP3D1, ATOX1, ATP13A3, ATP1A1, ATP1B3, ATP6V1A, ATP7A, BAK1, C3AR1, CCL8, CCR3, CCR5, CCRL2, CD40, CLIC2, CMKLR1, CXCL10, CXCR6, ERO1A, FAM20A, FTH1, FTL, GNA15, GRINA, HMOX1, LCN2, LETM1, LOC529196, LOC788801, LPAR1, MICU1, MT1E, MT2A, NMUR2, PIK3CB, PLCD3, PRKCB, PRNP, PTGIR, PTK2B, RAMP3, RMDN3, SCO1, SLC11A1, SLC12A7, SLC31A1, SLC35G1, SLC40A1, SLC8B1, SNX10, TCIRG1, TMCO1, TPC…	[ABCB7, ABL1, ABL2, ACKR2, ACKR3, ACO1, ADCY8, AFG3L2, ALAS2, ANXA2, ANXA5, ANXA6, ANXA7, AP3D1, APP, ATF4, ATG5, ATOX1, ATP12A, ATP13A1, ATP13A2, ATP13A3, ATP13A5, ATP1A1, ATP1B1, ATP1B3, ATP2A1, ATP2A2, ATP2A3, ATP2B1, ATP2B2, ATP2B4, ATP2C1, ATP4B, ATP6AP1, ATP6V0A2, ATP6V0D1, ATP6V1A, ATP6V1G1, ATP7A, ATP7B, BAK1, BCAP31, BCL2, BDH2, BMP6, BOK, BTBD9, C3AR1, C5AR1, C5AR2, CACNA1A, CACNA1C, CA…	FALSE
GO:0006096	GO_BiologicalProcess-EBI-UniProt-GOA_25.10.2019_00h00	glycolytic process	[4, 5, 8, 9, 10, 11, 12]	[Group112]	16	30.7692	5.70461e-05	0.00127903	{Group112=2.488181003173451E-7}	{Group112=2.0112796442318727E-6}	[ADPGK, ALDOC, ENO1, ENO3, HK2, HK3, NUPR1, PGAM1, PGK1, PKLR, PKM, SLC2A6, STAT3, TIGAR, TPI1, ZBTB7A]	[AAED1, ACTN3, ADPGK, ALDOA, ALDOC, APP, BPGM, CBFA2T3, DDIT4, EIF6, ENO1, ENO3, ENTPD5, FBP1, FOXK1, FOXK2, GALK1, GAPDH, GCK, GPD1, GPI, HDAC4, HIF1A, HK1, HK2, HK3, INSR, LOC504219, NCOR1, NUPR1, OGDH, OGT, P2RX7, PFKFB2, PFKL, PFKM, PFKP, PGAM1, PGK1, PKLR, PKM, PPARA, PSEN1, SIRT6, SLC2A6, STAT3, TIGAR, TP53, TPI1, TREX1, ZBTB20, ZBTB7A]	FALSE
GO:0002833	GO_BiologicalProcess-EBI-UniProt-GOA_25.10.2019_00h00	positive regulation of response to biotic stimulus	[3, 4, 5]	[Group104, Group107, Group119]	35	20.8333	6.12022e-05	0.0013257	{Group104=2.1418279422493176E-10, Group107=9.033439183517652E-9, Group119=1.5839381533204433E-14}	{Group104=4.1551462079636765E-9, Group107=1.2517765725731602E-7, Group119=5.121400029069433E-13}	[CD14, CD180, CD226, DDX58, GBP5, GPATCH3, IFI16, IFIH1, IRAK2, IRF1, IRF3, IRF7, LAMP1, MAPKAPK3, NECTIN2, NLRC4, NLRC5, NOD1, NOD2, NR1D1, OPTN, PARP9, PYCARD, RAB7B, RIPK2, RSAD2, SASH1, SLC46A2, TICAM2, TLR2, TLR4, TLR5, TNFAIP3, TNIP3, ZBP1]	[ALPK1, ANKRD17, AP1G1, APPL1, APPL2, ARG1, ARRB2, BCL10, BMP6, C1QBP, CADM1, CARD9, CD14, CD180, CD226, CLEC4E, CLEC7A, CLP1, CRTAM, CYBA, DAB2IP, DDX58, DHX58, EPG5, ESR1, F2RL1, FADD, FBXO38, FCN1, FCRL3, FFAR2, FLOT1, GBP5, GFI1, GPATCH3, GPS2, GRAMD4, HEXIM1, HMGB1, HMGB2, HMGB3, IFI16, IFIH1, IKBKE, IL12B, IL18RAP, IRAK1, IRAK2, IRAK3, IRF1, IRF3, IRF4, IRF7, KLRK1, LAG3, LAMP1, LGR4, LRRC1…	FALSE
GO:0008238	GO_BiologicalProcess-EBI-UniProt-GOA_25.10.2019_00h00	exopeptidase activity	[7, 8]	[Group083]	19	27.5362	6.59543e-05	0.00140483	{Group083=3.719965675320266E-5}	{Group083=1.202788901686886E-4}	[ACE, CNDP2, CTSA, CTSH, CTSZ, DPP3, ERAP2, GGT5, LAP3, MINDY3, MME, MMP14, NPEPPS, PEPD, PRCP, RNPEP, SCPEP1, TPP1, VASH1]	[ACE, AEBP1, AGBL2, AGBL3, AGBL5, AGTPBP1, APEH, ASRGL1, CNDP2, CPA3, CPA5, CPB2, CPD, CPM, CPQ, CPXM2, CPZ, CTSA, CTSH, CTSZ, DNPEP, DPEP3, DPP3, DPP4, ERAP1, ERAP2, FOLH1B, GGH, GGT1, GGT5, GGT7, JMJD7, KDM8, LAP3, LNPEP, LOC511497, LOC539370, LTA4H, LVRN, METAP1, METAP1D, METAP2, MINDY1, MINDY2, MINDY3, MINDY4, MME, MMP14, NAALADL1, NPEPL1, NPEPPS, NUDT16, PEPD, PGPEP1, PM20D2, PRCP, PREP, PRE…	TRUE
GO:0050866	GO_BiologicalProcess-EBI-UniProt-GOA_25.10.2019_00h00	negative regulation of cell activation	[3, 4, 5]	[Group118]	27	23.0769	6.80253e-05	0.00142519	{Group118=3.1927110665532002E-6}	{Group118=1.548464867278302E-5}	[AXL, CASP3, CCR2, CD274, CD74, CD86, CD9, FBXO7, FER, GRN, IDO1, IL10, IRF1, LDLR, LGALS9, MERTK, NR1D1, NR1H3, PARP3, PDE5A, PIBF1, PRKCD, PRNP, SOCS1, SOCS6, TNFAIP3, ZBTB7B]	[ABR, ADAMTS18, ADORA2A, ALOX15, ANXA1, ARG1, ARG2, ATM, AXL, BANK1, BCL6, BCR, BMP4, BPI, BTK, CASP3, CBFB, CCR2, CD200, CD274, CD74, CD84, CD86, CD9, CST7, CTLA4, DLG1, DLG5, DTX1, DUSP3, EMILIN1, ERBB2, FBXO7, FER, FGL1, FGL2, FGR, FOXP3, GLMN, GRN, HFE, HLX, ID2, IDO1, IL10, IL20RB, INPP5D, IRF1, ITCH, LAG3, LAX1, LDLR, LGALS9, LOXL3, LRRC32, LYN, MAD1L1, MERTK, MILR1, NDFIP1, NFKBID, NR1D1, …	FALSE
GO:0001819	GO_BiologicalProcess-EBI-UniProt-GOA_25.10.2019_00h00	positive regulation of cytokine production	[3, 4, 5]	[Group119]	48	18.5328	7.12687e-05	0.00146906	{Group119=1.5839381533204433E-14}	{Group119=5.121400029069433E-13}	[ADAM17, AIF1, C3AR1, CCR2, CD14, CD226, CD40, CD74, CSF1R, DDX1, DDX58, EIF2AK2, FAM71F2, FCER1G, GBP5, GPATCH3, HHLA2, HSPB1, IDO1, IFIH1, IL10, IL17RA, IL17RC, IL27, IL7, IRF1, IRF3, IRF7, IRF8, LGALS9, MAPK11, NLRP1, NOD1, NOD2, PIBF1, PYCARD, RAB7B, RIPK1, RIPK2, RSAD2, SLC11A1, STAT1, STAT5A, TICAM2, TLR2, TLR4, TLR5, TNF]	[ABL1, ADAM17, ADORA2B, ADRA2A, AFAP1L2, AGER, AGPAT1, AGPAT2, AIF1, AKIRIN2, ANKRD17, ANXA1, APP, APPL1, ARFGEF2, ARHGEF2, ARNT, ATF2, ATF4, BCL10, BCL3, BRCA1, C1QBP, C3, C3AR1, C5, C5AR1, CADM1, CARD11, CARD9, CASP1, CASP8, CCBE1, CCDC88B, CCL3, CCM2L, CCR2, CCR7, CD14, CD2, CD226, CD28, CD40, CD40LG, CD6, CD74, CD81, CHUK, CLEC4E, CLEC5A, CLEC6A, CLEC7A, CRTAM, CSF1R, CYBA, DDIT3, DDX1, DDX21…	FALSE
GO:0001936	GO_BiologicalProcess-EBI-UniProt-GOA_25.10.2019_00h00	regulation of endothelial cell proliferation	[4, 5, 6]	[Group087]	16	30.1887	7.3795e-05	0.00147359	{Group087=0.0061502788561293}	{Group087=0.007648423705699258}	[ACVRL1, ADAM17, ATPIF1, CCR3, CDH13, DYSF, ECM1, HMOX1, JUN, SPARC, STAT1, STAT3, STAT5A, SYNJ2BP, TNF, VASH1]	[ACVRL1, ADAM17, AIMP1, AKT1, ATPIF1, BMP4, BMP6, BMPR2, CCR3, CDH13, DYSF, ECM1, EGR3, EMC10, HMOX1, ITGA4, JCAD, JUN, KDR, KRIT1, MEF2C, MYDGF, NRAS, PDCD10, PDCD6, PDCL3, PDGFB, PDPK1, PLCG1, PLXNB3, PPP1R16B, PRKCA, PRKD2, PROX1, PTPRM, SIRT1, SIRT6, SP1, SPARC, STAT1, STAT3, STAT5A, SYNJ2BP, TGFBR1, THBS1, TNF, VASH1, VEGFA, VEGFB, VEGFC, WNT5A, XDH, ZNF580]	TRUE
GO:0032755	GO_BiologicalProcess-EBI-UniProt-GOA_25.10.2019_00h00	positive regulation of interleukin-6 production	[4, 5, 6]	[Group071, Group108, Group119]	16	30.1887	7.3795e-05	0.00147359	{Group071=2.535221543617505E-4, Group108=4.572404554672398E-5, Group119=1.5839381533204433E-14}	{Group071=5.997963164168243E-4, Group108=1.4307201348491054E-4, Group119=5.121400029069433E-13}	[AIF1, CD74, DDX58, FCER1G, IFIH1, IL17RC, LGALS9, NOD1, NOD2, PYCARD, RAB7B, RIPK2, TICAM2, TLR2, TLR4, TNF]	[ADORA2B, AGER, AIF1, AKIRIN2, APP, ARHGEF2, CARD9, CD74, CLEC7A, CYBA, DDX58, DHX9, F2R, F2RL1, FCER1G, HMGB1, HYAL2, IFIH1, IL17D, IL17RC, IL1A, IL1B, IL1RAP, IL1RN, IL6R, LGALS9, LPL, MAPK13, MAVS, MYD88, NOD1, NOD2, P2RX7, PTPN11, PYCARD, RAB7B, RIPK2, SELENOK, STS, SYK, TBC1D23, TICAM2, TIRAP, TLR2, TLR3, TLR4, TLR7, TLR9, TNF, TRAF6, TRAM1, WNT5A, ZBTB20]	TRUE
GO:0002695	GO_BiologicalProcess-EBI-UniProt-GOA_25.10.2019_00h00	negative regulation of leukocyte activation	[3, 4, 5, 6]	[Group118]	25	23.8095	7.27991e-05	0.00147678	{Group118=3.1927110665532002E-6}	{Group118=1.548464867278302E-5}	[AXL, CASP3, CCR2, CD274, CD74, CD86, FBXO7, FER, GRN, IDO1, IL10, IRF1, LDLR, LGALS9, MERTK, NR1D1, NR1H3, PARP3, PDE5A, PIBF1, PRNP, SOCS1, SOCS6, TNFAIP3, ZBTB7B]	[ABR, ADORA2A, ANXA1, ARG1, ARG2, ATM, AXL, BANK1, BCL6, BCR, BMP4, BPI, BTK, CASP3, CBFB, CCR2, CD200, CD274, CD74, CD84, CD86, CST7, CTLA4, DLG1, DLG5, DTX1, DUSP3, ERBB2, FBXO7, FER, FGL1, FGL2, FGR, FOXP3, GLMN, GRN, HFE, HLX, ID2, IDO1, IL10, IL20RB, INPP5D, IRF1, ITCH, LAG3, LAX1, LDLR, LGALS9, LOXL3, LRRC32, LYN, MAD1L1, MERTK, MILR1, NDFIP1, NFKBID, NR1D1, NR1H3, PAG1, PARP3, PAWR, PDCD1L…	FALSE
GO:0010942	GO_BiologicalProcess-EBI-UniProt-GOA_25.10.2019_00h00	positive regulation of cell death	[3, 4, 5]	[Group102]	62	17.0799	8.51884e-05	0.00167493	{Group102=3.875974253567154E-7}	{Group102=2.6854964471143857E-6}	[ACER2, ARL6IP5, ATF3, ATF6, ATG7, BAK1, BIN1, C1H3orf38, C1QA, CASP3, CD40, CDKN1A, CLU, CTSC, CTSH, DLC1, DNAJA1, EEF1E1, EGLN3, GADD45B, GZMA, GZMK, HIP1, HMOX1, IDO1, IFT57, IL10, IL20RA, IRF5, JUN, LOC504548, LTBR, MAP3K20, NACC2, NCK2, NLRC4, NLRP1, NOD1, NR4A1, NUPR1, P2RX1, PDIA3, PIK3CB, PLAGL2, PRKCD, PRNP, PYCARD, RAMP3, RBCK1, RIPK1, RIPK2, RIPK3, RYBP, SCIN, SH3GLB1, STK3, TFPT, TIGA…	[ABL1, ACER2, ADAMTSL4, ADORA2A, AIFM1, AIFM2, ANO6, ANP32B, ANXA1, ANXA5, APAF1, APBB1, APBB2, APC, APOPT1, ARL6IP5, ATF3, ATF4, ATF6, ATG7, ATM, AXIN2, B4GALT1, BACE1, BAD, BAK1, BARD1, BAX, BBC3, BCAP31, BCL10, BCL2L11, BCL6, BCLAF1, BECN1, BID, BIN1, BMF, BMP4, BNIP3, BNIP3L, BOK, BRMS1, BTG1, C1H3orf38, C1QA, C1QBP, CALHM2, CAMK1D, CAPN10, CARD9, CASP2, CASP3, CASP4, CASP8, CASP8AP2, CASP9, …	FALSE
GO:0043068	GO_BiologicalProcess-EBI-UniProt-GOA_25.10.2019_00h00	positive regulation of programmed cell death	[4, 5, 6]	[Group102]	59	17.3021	8.69975e-05	0.00168459	{Group102=3.875974253567154E-7}	{Group102=2.6854964471143857E-6}	[ACER2, ARL6IP5, ATF3, ATF6, ATG7, BAK1, BIN1, C1H3orf38, CASP3, CD40, CDKN1A, CLU, CTSC, CTSH, DLC1, DNAJA1, EEF1E1, EGLN3, GADD45B, GZMA, GZMK, HIP1, HMOX1, IDO1, IFT57, IL10, IL20RA, IRF5, JUN, LOC504548, LTBR, MAP3K20, NACC2, NCK2, NLRC4, NLRP1, NOD1, NR4A1, NUPR1, P2RX1, PDIA3, PIK3CB, PLAGL2, PRKCD, PRNP, PYCARD, RBCK1, RIPK1, RIPK2, RIPK3, RYBP, SCIN, SH3GLB1, STK3, TFPT, TIGAR, TNF, TNFRS…	[ABL1, ACER2, ADAMTSL4, ADORA2A, AIFM1, AIFM2, ANO6, ANP32B, ANXA1, ANXA5, APAF1, APBB1, APBB2, APC, APOPT1, ARL6IP5, ATF3, ATF4, ATF6, ATG7, ATM, B4GALT1, BACE1, BAD, BAK1, BARD1, BAX, BBC3, BCAP31, BCL10, BCL2L11, BCL6, BCLAF1, BECN1, BID, BIN1, BMF, BMP4, BNIP3, BNIP3L, BOK, BRMS1, BTG1, C1H3orf38, C1QBP, CALHM2, CAMK1D, CAPN10, CARD9, CASP2, CASP3, CASP4, CASP8, CASP8AP2, CASP9, CCAR2, CCL3, …	FALSE
GO:0009967	GO_BiologicalProcess-EBI-UniProt-GOA_25.10.2019_00h00	positive regulation of signal transduction	[3, 4, 5, 6]	[Group106, Group114]	125	14.5349	9.55517e-05	0.00176978	{Group106=7.590761101151405E-5, Group114=7.823140439464641E-5}	{Group106=2.103725219461961E-4, Group114=2.107901729522417E-4}	[ACVRL1, ADA, ADAM17, ADRB3, ARL6IP5, ATF3, ATF6, AXL, BAK1, BMP2K, CARD10, CAVIN3, CCL8, CD14, CD180, CD226, CD40, CD74, CDH13, CDKN2AIP, CLU, CSF1, CSF1R, CTBP2, CTSC, CTSH, CYFIP1, DDX1, DISC1, DOK2, EEF1E1, EIF2AK2, F11R, FZD2, FZD4, GADD45B, GHSR, GKAP1, GNAS, GOLPH3, GUCY1A3, HAX1, HIP1, IFIT5, IKBKB, IL10RA, IL20RA, IL7, IRF3, IRF7, ITSN1, JUN, KSR1, LAMTOR2, LAMTOR3, LOC504548, LPAR1, LRR…	[AAED1, AAK1, ABL1, ACKR3, ACTN4, ACVR1B, ACVR2A, ACVRL1, ADA, ADAM17, ADAM9, ADAMTS20, ADAMTS3, ADGRG1, ADORA2A, ADORA2B, ADRA2A, ADRB2, ADRB3, AFAP1L2, AGAP2, AGER, AGO1, AGO3, AKAP13, AKT1, AKT3, ALKAL2, ALOX15, ALPK1, AMER1, ANGPT1, ANKRD17, ANKRD6, APAF1, APOPT1, APP, APPL2, ARL2BP, ARL6IP5, ARMC9, ARNTL, ARRB1, ARRB2, ASPM, ASXL1, ATF3, ATF6, ATM, ATP2C1, ATP6AP1, ATP6AP2, ATR, AVPI1, AXIN1…	FALSE
GO:0048640	GO_BiologicalProcess-EBI-UniProt-GOA_25.10.2019_00h00	negative regulation of developmental growth	[3, 4, 5]	[Group055]	16	29.6296	9.47079e-05	0.00177995	{Group055=9.470791445611965E-5}	{Group055=2.41754413216937E-4}	[ADRB3, CDKN1A, DUSP10, GNAS, LGMN, MAP2, MAPK11, NRP1, RIPK1, SEMA4D, SEMA4F, SLC6A4, SPART, STK3, TNR, WWC2]	[ADRB1, ADRB2, ADRB3, BBS2, BMP4, CDK5, CDK5R1, CDKN1A, CDKN1B, DUSP10, FSTL4, FXN, GNAS, GSK3A, IFRD1, LGMN, MAP2, MAPK11, MST1, NKD1, NRP1, PI16, PLXNA3, PTCH1, PTK2, PTPRS, RAI1, RIPK1, RNF6, RTN4, RYK, SAV1, SEMA3A, SEMA3B, SEMA3C, SEMA3G, SEMA4A, SEMA4B, SEMA4C, SEMA4D, SEMA4F, SEMA4G, SEMA6C, SEMA7A, SLC6A4, SOCS2, SPART, STK3, STK4, TLL2, TNR, TP73, WNT5A, WWC2]	TRUE
GO:1903901	GO_BiologicalProcess-EBI-UniProt-GOA_25.10.2019_00h00	negative regulation of viral life cycle	[4, 5, 6, 7]	[Group103]	16	29.6296	9.47079e-05	0.00177995	{Group103=1.6213818907823038E-5}	{Group103=6.290961736235338E-5}	[APOBEC3Z1, C7H19orf66, CCL8, EIF2AK2, HMOX1, IFIT5, ISG15, MID2, OAS1Y, OAS1Z, OAS2, RSAD2, TNF, TRIM21, TRIM25, TRIM8]	[AEN, APOBEC3Z1, BANF1, C7H19orf66, CCL5, CCL8, CCNK, EIF2AK2, FAM208A, FCN1, GSN, HMOX1, IFIT5, IFITM3, ILF3, INPP5K, ISG15, ISG20, LOC100139670, LOC785873, LTF, MAVS, MID2, MORC2, MPHOSPH8, MX1, OAS1Y, OAS1Z, OAS2, OASL, PML, PRKN, PROX1, PTX3, RNASEL, RSAD2, SNX3, SRPK1, SRPK2, TNF, TRIM10, TRIM11, TRIM13, TRIM21, TRIM25, TRIM27, TRIM28, TRIM32, TRIM35, TRIM59, TRIM8, VAPA, ZC3H12A, ZC3HAV1]	FALSE
GO:0001776	GO_BiologicalProcess-EBI-UniProt-GOA_25.10.2019_00h00	leukocyte homeostasis	[2, 5]	[Group078]	18	27.6923	9.41073e-05	0.00179506	{Group078=8.169025019785763E-5}	{Group078=2.141609261943835E-4}	[ADA, AXL, BAK1, CASP3, CCR2, CD74, FCER1G, LOC107131142, MERTK, PIK3CB, RIPK3, SLC40A1, SLC46A2, SOS1, STAT5A, TCIRG1, TNFAIP3, TNFSF13B]	[ABL1, ADA, AKT1, ANXA1, APEX1, AXL, BAK1, BAP1, BCL10, BCL2, BCL2L11, CASP3, CCR2, CD74, CORO1A, FADD, FCER1G, FOXP3, GAPT, GPAM, GPR174, GPR183, HIF1A, HMGB1, ITPKB, JAK3, JAM3, LAT, LOC107131142, LYN, MEF2C, MERTK, MTHFD1, NCKAP1L, P2RX7, PDE4B, PIK3CB, PIK3CD, PKN1, PPP2R3C, PPP3CB, RC3H1, RC3H2, RIPK3, SH2B2, SH2B3, SIT1, SKIL, SLC37A4, SLC39A3, SLC40A1, SLC46A2, SLC7A11, SOS1, SPNS2, STAT5A…	TRUE
GO:0009966	GO_BiologicalProcess-EBI-UniProt-GOA_25.10.2019_00h00	regulation of signal transduction	[3, 4, 5]	[Group068, Group106, Group114]	212	13.3082	0.000102124	0.00186449	{Group068=2.272138103309163E-5, Group106=7.590761101151405E-5, Group114=7.823140439464641E-5}	{Group068=7.87133557217817E-5, Group106=2.103725219461961E-4, Group114=2.107901729522417E-4}	[ACVRL1, ADA, ADAM17, ADAR, ADRB3, AKAP1, AKAP7, ALPK2, ARHGAP28, ARL6IP5, ATF3, ATF6, AXL, BAK1, BCL2L1, BMP2K, C8H9orf72, CARD10, CAVIN3, CCL8, CD14, CD180, CD226, CD40, CD74, CDH13, CDKN2AIP, CHP1, CISH, CLIC2, CLU, CMKLR1, CNKSR3, CSF1, CSF1R, CTBP2, CTNND1, CTSC, CTSH, CYFIP1, DAG1, DDX1, DEPTOR, DISC1, DLC1, DNAJA1, DOK2, DUSP10, DUSP5, DYRK3, ECM1, EEF1E1, EIF2AK2, F11R, FAM20C, FER, FZD1,…	[AAED1, AAK1, AATF, ABCA1, ABHD6, ABL1, ACAA2, ACKR3, ACTN3, ACTN4, ACVR1B, ACVR2A, ACVRL1, ADA, ADAM10, ADAM17, ADAM9, ADAMTS12, ADAMTS20, ADAMTS3, ADAR, ADGRG1, ADGRG3, ADIPOR1, ADORA2A, ADORA2B, ADRA2A, ADRB2, ADRB3, AFAP1, AFAP1L2, AGAP2, AGER, AGO1, AGO3, AIDA, AKAP1, AKAP13, AKAP5, AKAP7, AKAP9, AKIP1, AKT1, AKT1S1, AKT3, ALKAL2, ALOX15, ALPK1, ALPK2, AMER1, AMFR, AMOT, ANGPT1, ANKRD17, ANK…	TRUE
GO:0032675	GO_BiologicalProcess-EBI-UniProt-GOA_25.10.2019_00h00	regulation of interleukin-6 production	[4, 5]	[Group108, Group119]	21	25.3012	0.000107124	0.00192824	{Group108=4.572404554672398E-5, Group119=1.5839381533204433E-14}	{Group108=1.4307201348491054E-4, Group119=5.121400029069433E-13}	[AIF1, CD47, CD74, DDX58, FCER1G, GBA, GHSR, IFIH1, IL10, IL17RC, LGALS9, NOD1, NOD2, PYCARD, RAB7B, RIPK2, TICAM2, TLR2, TLR4, TNF, TNFAIP3]	[ADORA2B, AFAP1L2, AGER, AIF1, AKIRIN2, APP, ARHGEF2, ARRB1, ARRB2, BANK1, BPI, C5AR2, CARD9, CD47, CD74, CLEC7A, CYBA, DDX58, DHX9, F2R, F2RL1, FCER1G, FOXP3, GAS6, GBA, GHSR, HGF, HMGB1, HYAL2, IFIH1, IL10, IL17D, IL17RC, IL1A, IL1B, IL1RAP, IL1RN, IL27RA, IL6R, INPP5D, IRAK3, LGALS9, LPL, MAPK13, MAPKAPK2, MAVS, MYD88, NCKAP1L, NLRC3, NLRP12, NLRX1, NOD1, NOD2, P2RX7, PTPN11, PTPN22, PTPN6, PY…	TRUE
GO:0032722	GO_BiologicalProcess-EBI-UniProt-GOA_25.10.2019_00h00	positive regulation of chemokine production	[4, 5, 6]	[Group061, Group094, Group104, Group119]	12	35.2941	0.000110493	0.00196126	{Group061=1.831444943625822E-5, Group094=6.720693162889715E-8, Group104=2.1418279422493176E-10, Group119=1.5839381533204433E-14}	{Group061=6.832698443527105E-5, Group094=7.243413742225582E-7, Group104=4.1551462079636765E-9, Group119=5.121400029069433E-13}	[ADAM17, AIF1, CD74, CSF1R, EIF2AK2, IL7, PYCARD, RIPK2, TICAM2, TLR2, TLR4, TNF]	[ADAM17, ADORA2B, AGER, AIF1, APP, C5, CD74, CLEC7A, CSF1R, EGR1, EIF2AK2, FFAR2, FFAR3, IL1B, IL1RL1, IL6R, IL7, LPL, MAVS, MCOLN2, MYD88, PYCARD, RIPK2, SELENOK, SYK, TICAM2, TLR2, TLR3, TLR4, TLR7, TNF, TRAM1, TRIM32, WNT5A]	TRUE
GO:0032787	GO_BiologicalProcess-EBI-UniProt-GOA_25.10.2019_00h00	monocarboxylic acid metabolic process	[6]	[Group075, Group112]	53	17.6667	0.000113609	0.00198893	{Group075=8.188235477673095E-6, Group112=2.488181003173451E-7}	{Group075=3.309411838892876E-5, Group112=2.0112796442318727E-6}	[ABAT, ACADVL, ACSL4, ACSL5, ACSL6, ADPGK, ALDOC, CD74, CPT1A, CROT, CRYL1, CYP2D14, DEGS1, DLAT, DSE, ENO1, ENO3, ERLIN2, FADS3, GATM, GGT5, GPAT4, HACD2, HK2, HK3, HSD17B12, IDH1, IDO1, INSIG1, IVD, KYNU, LPIN2, LPIN3, ME2, MPC2, NDUFAB1, NR1D1, NUPR1, PDK4, PGAM1, PGK1, PIBF1, PKLR, PKM, PTGS2, QKI, SLC25A17, SLC2A6, SREBF1, STAT3, TIGAR, TPI1, ZBTB7A]	[AAED1, ABAT, ABCD1, ABCD3, ABHD16A, ACAA1, ACAA2, ACACA, ACACB, ACAD11, ACAD9, ACADM, ACADS, ACADSB, ACADVL, ACAT1, ACAT2, ACLY, ACOT2, ACOT7, ACOT8, ACOX1, ACOX3, ACOXL, ACSF2, ACSF3, ACSL1, ACSL3, ACSL4, ACSL5, ACSL6, ACTN3, ADH5, ADIPOR1, ADPGK, ADTRP, AIG1, AKR1A1, AKR1C4, AKT1, AKT2, ALDH5A1, ALDOA, ALDOC, ALKBH7, ALOX15, AMACR, AMDHD1, ANXA1, APP, APPL2, ARV1, AS3MT, ASNS, ASNSD1, ASRGL1, …	FALSE
GO:0032649	GO_BiologicalProcess-EBI-UniProt-GOA_25.10.2019_00h00	regulation of interferon-gamma production	[4, 5]	[Group094]	18	27.2727	0.000116804	0.00201723	{Group094=6.720693162889715E-8}	{Group094=7.243413742225582E-7}	[AXL, CCR2, CD14, CD226, CD47, IL10, IL27, IRF8, ISG15, LGALS9, PRNP, PYCARD, RIPK2, RIPK3, SLC11A1, TICAM2, TLR4, TNF]	[ABL1, AXL, BCL3, C1QBP, CCR2, CCR7, CD14, CD2, CD226, CD47, CD96, CLEC7A, FADD, FAM49B, FOXP3, FZD5, GAS6, GATA3, HRAS, IL10, IL12B, IL12RB1, IL12RB2, IL18, IL18R1, IL1B, IL1R1, IL1RL1, IL20RB, IL23A, IL23R, IL27, IL27RA, IRF8, ISG15, KLRK1, LGALS9, LTA, PDE4B, PDE4D, PGLYRP1, PGLYRP2, PRNP, PYCARD, RARA, RASGRP1, RIPK2, RIPK3, SASH3, SLAMF1, SLAMF6, SLC11A1, STS, TICAM2, TLR3, TLR4, TLR7, TLR9,…	TRUE
GO:0071219	GO_BiologicalProcess-EBI-UniProt-GOA_25.10.2019_00h00	cellular response to molecule of bacterial origin	[4, 5, 7]	[Group084, Group107, Group119]	25	23.1481	0.000118527	0.0020197	{Group084=3.163747284476531E-10, Group107=9.033439183517652E-9, Group119=1.5839381533204433E-14}	{Group084=5.114724776570392E-9, Group107=1.2517765725731602E-7, Group119=5.121400029069433E-13}	[AXL, CCR5, CD14, CD180, CD274, CD86, CMPK2, CXCL10, IRAK2, IRF3, IRF8, NOD2, NR1D1, NR1H3, NUGGC, PYCARD, RIPK2, SASH1, TICAM2, TLR2, TLR4, TNF, TNFAIP3, TNFRSF1B, TNIP3]	[ABCA1, ABL1, ADAM9, AKT1, AXL, BCL10, BCR, BMP6, BPI, CCL3, CCL5, CCR5, CD14, CD180, CD274, CD6, CD86, CDC73, CHMP5, CMPK2, CTR9, CX3CR1, CXCL10, CXCL5, CXCL8, DAB2IP, FZD5, GFI1, IL12B, IL18, IL1A, IL1B, IL1RN, IRAK1, IRAK2, IRF3, IRF8, KLRK1, LITAF, LOC514978, LTF, LY96, LYN, MALT1, MAPK1, MAPK3, MAPK8, MEF2C, MRC1, MTDH, MYD88, NFKB1, NFKBIA, NFKBIB, NFKBIL1, NLRP3, NOD2, NOS3, NR1D1, NR1H3, …	FALSE
GO:0004175	GO_BiologicalProcess-EBI-UniProt-GOA_25.10.2019_00h00	endopeptidase activity	[7, 8]	[Group109, Group113]	68	16.3462	0.000155183	0.00244845	{Group109=2.624938149430547E-7, Group113=2.297027563762496E-4}	{Group109=1.958607696113562E-6, Group113=5.570291842124052E-4}	[ACE, ACER2, ADAM17, ADAMTS17, ADAMTS2, APLP2, ARL6IP5, ASPH, BAK1, BIN1, C1R, C1S, C2, CAPN15, CASP3, CASP7, CFB, CFI, CSTB, CTSB, CTSC, CTSH, CTSS, CTSZ, DLC1, ECE1, EGLN3, GZMA, GZMK, HIP1, IFI6, IFT57, LGMN, LOC100298356, LOC101903018, LOC107131209, LOC508858, LOC786126, MME, MMP14, MMP19, NAIP, NCSTN, NLRC4, NLRP1, NOD1, NR4A1, P2RX1, PARL, PRDX3, PRNP, PSMA2, PSMA6, PSMB10, PSMB2, PSMB9, PS…	[A2M, ACE, ACER2, ADAM10, ADAM11, ADAM15, ADAM17, ADAM19, ADAM32, ADAM9, ADAMDEC1, ADAMTS10, ADAMTS12, ADAMTS14, ADAMTS17, ADAMTS18, ADAMTS2, ADAMTS20, ADAMTS3, ADAMTS6, ADGB, ADRM1, AFG3L2, AGER, AIFM1, AKT1, ANP32B, ANXA8L1, APAF1, APEH, APH1A, APH1B, APLP2, APOPT1, APP, ARAF, ARL6IP1, ARL6IP5, ARRB1, ASPH, ASPRV1, ATG4A, ATG4B, ATG4C, ATP13A2, BACE1, BACE2, BAD, BAK1, BAX, BBC3, BCAP31, BCL10,…	FALSE
GO:0042832	GO_BiologicalProcess-EBI-UniProt-GOA_25.10.2019_00h00	defense response to protozoan	[4, 5, 6]	[Group070]	8	47.0588	0.000154788	0.00247274	{Group070=1.3070538056509852E-10}	{Group070=3.169605478703639E-9}	[BATF2, CD40, GBP2, GBP4, IRF8, LOC507055, LOC513659, SLC11A1]	[ARG1, BATF, BATF2, BCL3, CCDC88B, CD40, GBP2, GBP4, GBP6, HRAS, IL12B, IRF4, IRF8, LOC507055, LOC513659, LOC783604, SLC11A1]	FALSE
GO:0001959	GO_BiologicalProcess-EBI-UniProt-GOA_25.10.2019_00h00	regulation of cytokine-mediated signaling pathway	[4, 5, 6, 7]	[Group093, Group104]	21	24.7059	0.000154388	0.00249756	{Group093=2.0866637618458873E-5, Group104=2.1418279422493176E-10}	{Group093=7.496532774038928E-5, Group104=4.1551462079636765E-9}	[ADAM17, ADAR, AXL, CD74, CSF1, ECM1, IL7, IRAK2, IRF3, IRF7, NLRC5, NOL3, PALM3, PARP14, PARP9, PYCARD, RIPK1, RIPK2, SOCS1, TICAM2, ZBP1]	[ADAM17, ADAR, ANGPT1, ARG1, AXL, CCL5, CD24, CD74, CDC37, CNOT7, CPNE1, CREBRF, CSF1, CXCR4, CYLD, ECM1, F2RL1, FADD, GAS6, GFI1, GPS2, HIPK1, HSP90AB1, IKBKE, IL1R1, IL1R2, IL1RN, IL7, IRAK1, IRAK2, IRF3, IRF7, LSM14A, MAVS, MED1, METTL3, MUL1, NLRC5, NOL3, OTOP1, OTUD4, OTULIN, PADI2, PAFAH1B1, PALM3, PARP14, PARP9, PELI3, PIAS4, PRKN, PTPN2, PTPRC, PYCARD, RABGEF1, RFFL, RIPK1, RIPK2, RNF113A…	FALSE
GO:0045766	GO_BiologicalProcess-EBI-UniProt-GOA_25.10.2019_00h00	positive regulation of angiogenesis	[4, 5, 6, 7, 8, 9, 10, 11, 12]	[Group117]	22	24.1758	0.000152738	0.00250255	{Group117=5.292741650335821E-5}	{Group117=1.6043623127580457E-4}	[AAMP, ACVRL1, ANGPTL4, ANXA3, C3AR1, CCR3, CD40, CTSH, ECM1, GAB1, GATA6, HK2, HMOX1, HSPB1, NRP1, PKM, PRKCB, PTK2B, RRAS, S100A1, SASH1, STAT3]	[AAMP, ABL1, ACVRL1, AGGF1, AGO2, AKT3, ANGPTL4, ANXA1, ANXA3, BRCA1, BTG1, C3, C3AR1, C5, C5AR1, CCBE1, CCR3, CD40, CDH5, CELA1, CHI3L1, CIB1, CTSH, CXCL8, CXCR3, DLL1, ECM1, EMC10, ENG, ERAP1, ETS1, FGF18, GAB1, GATA2, GATA6, HDAC7, HDAC9, HIF1A, HIPK2, HK2, HMOX1, HSPB1, HSPB6, HYAL1, IL1A, IL1B, ITGA5, ITGB1, JCAD, JUP, KDR, KLF4, MAP3K3, MTDH, MYDGF, NOS3, NRP1, PAK4, PDCD6, PDCL3, PDPK1, PI…	FALSE
GO:0002790	GO_BiologicalProcess-EBI-UniProt-GOA_25.10.2019_00h00	peptide secretion	[5, 6, 7]	[Group119]	53	17.4342	0.000161216	0.00251262	{Group119=1.5839381533204433E-14}	{Group119=5.121400029069433E-13}	[AIF1, CD14, CD40, CD74, CSF1R, DDX58, DNAJC1, DYSF, FAM3B, FRMD4A, GBP5, GHSR, GOLPH3, IFIH1, IL10, IL17RA, IL17RC, ISG15, LGALS9, LOC107131142, M6PR, MAPK11, MPC2, NLRC4, NLRP1, NOD2, NR1D1, NR1H3, PREB, PTPRN2, PYCARD, RAB13, RHBDF1, RIPK2, RSAD2, SERP1, SLC8B1, SOCS1, SREBF1, STEAP3, STXBP3, SYT4, TCF7L2, TCIRG1, TLR2, TLR4, TLR5, TMEM106A, TNF, TNFAIP3, TNFRSF1B, TNFSF13B, ZBTB7B]	[ABCA1, ABCG1, ABL1, ADAM9, ADCY8, ADRA2A, ADTRP, AGER, AIF1, ANGPT1, ANXA1, ANXA4, ANXA5, ARF6, ARFGAP3, ARFIP1, ARG2, ARHGEF7, ARNTL, ARRB1, ATG5, ATP13A2, BAD, BAIAP3, BANK1, BIRC5, BLK, BLOC1S3, BLOC1S6, C1QTNF12, C2CD2L, C5, C5AR2, CADM1, CAPN10, CARD11, CASP1, CAVIN1, CCL3, CCL5, CCR7, CD14, CD2, CD2AP, CD40, CD74, CDK16, CHD7, CHI3L1, CHUK, CIDEA, CLEC4E, CLEC5A, CLEC6A, CLOCK, COPG1, COPG…	FALSE
GO:1902531	GO_BiologicalProcess-EBI-UniProt-GOA_25.10.2019_00h00	regulation of intracellular signal transduction	[4, 5, 6]	[Group106, Group114]	133	14.2246	0.000152219	0.00252644	{Group106=7.590761101151405E-5, Group114=7.823140439464641E-5}	{Group106=2.103725219461961E-4, Group114=2.107901729522417E-4}	[ADA, ADRB3, AKAP1, AKAP7, ARHGAP28, ARL6IP5, ATF3, AXL, BCL2L1, C8H9orf72, CARD10, CAVIN3, CCL8, CD14, CD40, CD74, CDH13, CHP1, CLIC2, CLU, CMKLR1, CNKSR3, CSF1, CSF1R, DAG1, DDX1, DEPTOR, DLC1, DNAJA1, DUSP10, DUSP5, DYRK3, EEF1E1, EIF2AK2, F11R, FZD4, GADD45B, GBA, GNA12, GNAS, GOLPH3, GPATCH3, GRINA, GUCY1A3, HAX1, HSPB1, HYOU1, ID1, IFIT5, IKBKB, IL20RA, IQSEC2, ITSN1, JUN, KSR1, LAMTOR2, LA…	[AAED1, ABCA1, ABL1, ACKR3, ACTN3, ACTN4, ADA, ADAM9, ADGRG1, ADGRG3, ADIPOR1, ADORA2B, ADRA2A, ADRB2, ADRB3, AGER, AGO1, AGO3, AIDA, AKAP1, AKAP13, AKAP5, AKAP7, AKIP1, AKT1, AKT1S1, AKT3, ALKAL2, ALOX15, ALPK1, AMOT, ANGPT1, ANKRD17, ANKRD2, ANKRD54, ANKRD6, APIP, APLP1, APP, ARF6, ARFGAP1, ARFGEF1, ARFGEF2, ARFGEF3, ARHGAP12, ARHGAP18, ARHGAP19, ARHGAP25, ARHGAP26, ARHGAP28, ARHGAP35, ARHGDIB,…	FALSE
GO:0042116	GO_BiologicalProcess-EBI-UniProt-GOA_25.10.2019_00h00	macrophage activation	[4, 5]	[Group090]	13	32.5	0.00015123	0.00254306	{Group090=3.3238229288756326E-5}	{Group090=1.111761462417022E-4}	[C1QA, CTSC, DYSF, JMJD6, JUN, LDLR, NR1D1, NR1H3, SLC11A1, SPHK1, TLR4, TMEM106A, TNF]	[AGER, APP, BPI, C1QA, C5AR1, CD200, CRTC3, CST7, CTSC, DYSF, IL1RL1, JMJD6, JUN, KARS, LDLR, LOC514978, MFHAS1, NR1D1, NR1H3, PJA2, PRKCE, RORA, SBNO2, SHPK, SLC11A1, SNCA, SPHK1, STAP1, SUCNR1, SYK, SYT11, THBS1, TLR4, TMEM106A, TNF, TREM2, TREX1, TTBK1, VSIG4, WNT5A]	TRUE
GO:0010506	GO_BiologicalProcess-EBI-UniProt-GOA_25.10.2019_00h00	regulation of autophagy	[4, 5, 6]	[Group077]	36	19.6721	0.000165695	0.00255131	{Group077=7.462621321707625E-5}	{Group077=2.1290419653107048E-4}	[ACER2, ATG7, BAG3, C8H9orf72, CALCOCO2, CISD2, DRAM1, DRAM2, FBXO7, GBA, HK2, HMOX1, IL10RA, KEAP1, MID2, MTM1, NOD1, NUPR1, OPTN, PARL, PIP4K2A, PYCARD, RIPK2, SH3GLB1, SPTLC1, SPTLC2, SREBF1, STAT3, TBC1D12, TIGAR, TMEM150B, TPCN1, TRIM21, TRIM65, TRIM8, VDAC1]	[ACER2, ADRB2, AKT1, ATG16L1, ATG5, ATG7, ATM, ATP13A2, ATP6V0A1, BAG3, BCL2, BECN1, BMF, BNIP3, BOK, C8H9orf72, CALCOCO2, CASP1, CDC37, CHMP4A, CISD2, CLEC16A, CPTP, DAP, DAPK1, DAPL1, DCN, DDIT3, DNM1L, DRAM1, DRAM2, EHMT2, EIF4G1, ERCC4, FBXL2, FBXL20, FBXO7, FBXW7, FEZ2, FOXK1, FOXK2, FOXO1, FOXO3, FYCO1, GBA, GNAI3, GSK3A, HDAC6, HIF1A, HK2, HMGB1, HMOX1, HSPB8, HTRA2, HTT, IFT20, IL10RA, KA…	TRUE
GO:1902533	GO_BiologicalProcess-EBI-UniProt-GOA_25.10.2019_00h00	positive regulation of intracellular signal transduction	[4, 5, 6, 7]	[Group106, Group114]	83	15.5431	0.000176204	0.00268082	{Group106=7.590761101151405E-5, Group114=7.823140439464641E-5}	{Group106=2.103725219461961E-4, Group114=2.107901729522417E-4}	[ADA, ADRB3, ARL6IP5, AXL, CARD10, CAVIN3, CCL8, CD14, CD40, CD74, CDH13, CLU, CSF1, CSF1R, DDX1, EEF1E1, EIF2AK2, F11R, FZD4, GADD45B, GNAS, GOLPH3, GUCY1A3, HAX1, IFIT5, IKBKB, IL20RA, ITSN1, JUN, KSR1, LAMTOR2, LAMTOR3, LOC504548, LPAR1, LRRK1, LTBR, MAP2K3, MAP3K20, MAP4K5, MAPRE2, MID2, NACC2, NCK2, NEDD4L, NOD1, NOD2, NRG1, NRP1, NUPR1, P2RY6, PDE5A, PDE8A, PELI2, PLAGL2, PRKCB, PSAP, PTK2B…	[AAED1, ABL1, ACKR3, ACTN4, ADA, ADAM9, ADGRG1, ADORA2B, ADRA2A, ADRB2, ADRB3, AGER, AGO1, AGO3, AKAP13, AKT1, AKT3, ALKAL2, ALOX15, ALPK1, ANGPT1, ANKRD17, ANKRD6, APP, ARL6IP5, ARRB1, ARRB2, ATM, ATP2C1, ATP6AP1, ATR, AVPI1, AXIN1, AXL, BAD, BAG4, BANK1, BAX, BCAP31, BCAR3, BCL10, BCLAF1, BECN1, BID, BMP4, BNIP2, BOK, BRAF, C1QBP, C1QTNF12, C5AR1, C5AR2, CALM, CALM3, CALR, CARD10, CARD11, CARD9…	FALSE
GO:0150076	GO_BiologicalProcess-EBI-UniProt-GOA_25.10.2019_00h00	neuroinflammatory response	[5]	[Group090]	10	38.4615	0.000182553	0.00274474	{Group090=3.3238229288756326E-5}	{Group090=1.111761462417022E-4}	[C1QA, CTSC, JUN, LDLR, NR1D1, NUPR1, PTGS2, SPHK1, TNF, TNFRSF1B]	[ADCY8, AGER, APP, C1QA, C5AR1, CD200R1L, CNTF, COX2, CST7, CTSC, IL1B, JUN, LDLR, NR1D1, NUPR1, PSEN1, PTGS2, S100B, SNCA, SPHK1, STAP1, SYT11, TNF, TNFRSF1B, TREM2, TTBK1]	FALSE
GO:0009306	GO_BiologicalProcess-EBI-UniProt-GOA_25.10.2019_00h00	protein secretion	[4, 5, 6, 7, 8]	[Group119]	51	17.5258	0.000186606	0.00277305	{Group119=1.5839381533204433E-14}	{Group119=5.121400029069433E-13}	[AIF1, CD14, CD40, CSF1R, DDX58, DNAJC1, DYSF, FAM3B, FRMD4A, GBP5, GOLPH3, IFIH1, IL10, IL17RA, IL17RC, ISG15, LGALS9, LOC107131142, M6PR, MAPK11, MPC2, NLRC4, NLRP1, NOD2, NR1D1, NR1H3, PREB, PTPRN2, PYCARD, RAB13, RHBDF1, RIPK2, RSAD2, SERP1, SLC8B1, SOCS1, SREBF1, STEAP3, STXBP3, SYT4, TCF7L2, TCIRG1, TLR2, TLR4, TLR5, TMEM106A, TNF, TNFAIP3, TNFRSF1B, TNFSF13B, ZBTB7B]	[ABCA1, ABCG1, ABL1, ADAM9, ADCY8, ADRA2A, ADTRP, AGER, AIF1, ANGPT1, ANXA1, ANXA4, ANXA5, ARF6, ARFGAP3, ARFIP1, ARG2, ARNTL, ARRB1, ATG5, ATP13A2, BAD, BAIAP3, BANK1, BIRC5, BLK, BLOC1S3, BLOC1S6, C1QTNF12, C2CD2L, C5, C5AR2, CADM1, CAPN10, CARD11, CASP1, CAVIN1, CCL3, CCL5, CCR7, CD14, CD2, CD2AP, CD40, CDK16, CHI3L1, CHUK, CIDEA, CLEC4E, CLEC5A, CLEC6A, CLOCK, COPG1, COPG2, CPTP, CRTAM, CSF1R…	FALSE
GO:0050729	GO_BiologicalProcess-EBI-UniProt-GOA_25.10.2019_00h00	positive regulation of inflammatory response	[4, 5, 6, 7]	[Group071, Group088, Group119]	18	26.087	0.000216205	0.00317598	{Group071=2.535221543617505E-4, Group088=5.1544264640176576E-8, Group119=1.5839381533204433E-14}	{Group071=5.997963164168243E-4, Group088=6.24974208762141E-7, Group119=5.121400029069433E-13}	[CCR2, CD47, CTSC, FCER1G, FCGR1A, GBP5, IDO1, IL17RA, IL17RC, LDLR, NOD2, NUPR1, PTGS2, STAT5A, TLR2, TLR4, TNF, TRADD]	[ABCC1, ADORA2B, APPL1, C3, CCL3, CCR2, CCR7, CD28, CD47, CD6, CD81, CLEC7A, CLOCK, CTSC, ETS1, F12, FCER1G, FCGR1A, FFAR2, FFAR3, GBP5, HYAL2, IDO1, IL17D, IL17RA, IL17RC, IL1B, IL1RL1, KARS, KPNA6, LDLR, LPL, LTA, MYD88, NAPEPLD, NFKBIA, NFKBIZ, NOD2, NUPR1, OSM, PARK7, PDCD4, PDE2A, PTGER4, PTGS2, S100A8, S100A9, SNCA, SNX4, STAP1, STAT5A, STAT5B, SUCNR1, TGFB2, TLR10, TLR2, TLR3, TLR4, TLR9, …	FALSE
GO:0052547	GO_BiologicalProcess-EBI-UniProt-GOA_25.10.2019_00h00	regulation of peptidase activity	[5, 6, 7]	[Group109, Group113]	43	18.2979	0.000223795	0.0032136	{Group109=2.624938149430547E-7, Group113=2.297027563762496E-4}	{Group109=1.958607696113562E-6, Group113=5.570291842124052E-4}	[ACER2, APLP2, ARL6IP5, ASPH, BAK1, BIN1, CSTB, CTSC, CTSH, DLC1, ECM1, EGLN3, GRN, HIP1, IFI6, IFT57, LGMN, LOC100298356, LOC101903018, LOC107131209, LOC515676, NAIP, NLRC4, NLRP1, NOD1, NR4A1, P2RX1, PRDX3, PRNP, PSMB9, PSME1, PSME2, PTGS2, PYCARD, RENBP, RIPK2, SERPINI1, STAT3, TFPI, TIMP2, TNF, UBE2O, WFDC3]	[A2M, ACER2, ADRM1, AGER, AIFM1, AKT1, ANOS1, ANP32B, ANXA8L1, APAF1, APLP2, APOPT1, APP, ARAF, ARL6IP1, ARL6IP5, ARRB1, ASPH, ATP13A2, BAD, BAK1, BAX, BBC3, BCAP31, BCL10, BCL2L11, BCL2L12, BID, BIN1, BIRC2, BIRC3, BIRC5, BIRC6, BOK, C3, C5, CAAP1, CARD9, CASP4, CASP8, CASP8AP2, CASP9, CAST, CCL3, CD27, CD44, CDKN2D, CFLAR, CLDN3, CLEC7A, CLPX, COL4A3, COL6A3, CRADD, CRIM1, CSNK2A1, CST3, CST7, …	FALSE
GO:0007249	GO_BiologicalProcess-EBI-UniProt-GOA_25.10.2019_00h00	I-kappaB kinase/NF-kappaB signaling	[4, 5, 6]	[Group089]	33	20	0.000221737	0.00322022	{Group089=4.950795473443198E-6}	{Group089=2.2867960043999536E-5}	[CD40, CD74, DDX1, HSPB1, IFIT5, IKBKB, IRAK2, LOC504548, LPAR1, LTBR, MID2, NOD1, NOD2, NR1D1, OPTN, PRKCB, PYCARD, RBCK1, RIPK1, RIPK2, RIPK3, SQSTM1, STAT1, TLR2, TLR4, TMEM106A, TNF, TNFAIP3, TNIP3, TRADD, TRIM25, TRIM38, TRIM8]	[ABL1, AKAP13, AKT1, ALPK1, ANGPT1, ANKRD17, ASH1L, ATP2C1, AZI2, BCL10, BCL3, BTK, BTRC, CAPN3, CARD11, CARD9, CASP1, CASP8, CCDC22, CCL19, CD4, CD40, CD74, CFLAR, CHUK, CLEC6A, CPNE1, CTH, CTNNB1, DAB2IP, DDRGK1, DDX1, DDX21, DHX36, EDA, ERC1, ESR1, F2R, F2RL1, FADD, FAIM, FASLG, FKBP1A, FYN, HACD3, HDAC1, HSPB1, IFIT5, IKBKB, IKBKE, IKBKG, IL1A, IL1B, IL1RN, IRAK1, IRAK1BP1, IRAK2, IRAK4, LITA…	FALSE
GO:0043122	GO_BiologicalProcess-EBI-UniProt-GOA_25.10.2019_00h00	regulation of I-kappaB kinase/NF-kappaB signaling	[5, 6, 7]	[Group089]	30	20.6897	0.000227893	0.00323608	{Group089=4.950795473443198E-6}	{Group089=2.2867960043999536E-5}	[CD40, CD74, DDX1, HSPB1, IFIT5, IKBKB, LOC504548, LPAR1, LTBR, MID2, NOD1, NOD2, NR1D1, OPTN, PRKCB, PYCARD, RBCK1, RIPK1, RIPK2, SQSTM1, STAT1, TLR4, TMEM106A, TNF, TNFAIP3, TNIP3, TRADD, TRIM25, TRIM38, TRIM8]	[ABL1, AKAP13, AKT1, ALPK1, ANGPT1, ANKRD17, ASH1L, ATP2C1, BCL10, BTRC, CAPN3, CARD11, CARD9, CASP1, CASP8, CCDC22, CCL19, CD4, CD40, CD74, CFLAR, CHUK, CLEC6A, CPNE1, CTH, CTNNB1, DAB2IP, DDRGK1, DDX1, DDX21, DHX36, EDA, ESR1, F2R, F2RL1, FADD, FASLG, FKBP1A, FYN, HDAC1, HSPB1, IFIT5, IKBKB, IKBKE, IKBKG, IL1A, IL1B, IL1RN, IRAK1, IRAK4, LITAF, LOC504548, LPAR1, LTBR, LTF, LURAP1, LURAP1L, MAP3…	FALSE
GO:0050663	GO_BiologicalProcess-EBI-UniProt-GOA_25.10.2019_00h00	cytokine secretion	[3, 5, 6, 7, 8, 9]	[Group082, Group119]	28	21.2121	0.000235637	0.00330927	{Group082=9.26975702169614E-4, Group119=1.5839381533204433E-14}	{Group082=0.0016965404360462747, Group119=5.121400029069433E-13}	[AIF1, CD14, CSF1R, DDX58, DYSF, GBP5, IFIH1, IL10, IL17RA, IL17RC, ISG15, LGALS9, MAPK11, NLRC4, NLRP1, NOD2, PYCARD, RIPK2, SOCS1, TCIRG1, TLR2, TLR4, TLR5, TMEM106A, TNF, TNFAIP3, TNFRSF1B, ZBTB7B]	[ABCA1, ABL1, AGER, AIF1, ANGPT1, ANXA1, ANXA4, ARG2, ATG5, BANK1, C5, C5AR2, CADM1, CARD11, CASP1, CCL3, CCR7, CD14, CD2, CHI3L1, CHUK, CIDEA, CLEC4E, CLEC5A, CLEC6A, CPTP, CRTAM, CSF1R, DDX58, DHX36, DHX9, DYSF, EPHB6, EZR, F2R, F2RL1, FCN1, FFAR2, FGR, FN1, FOXP1, FOXP3, FRMD8, FZD5, GAPDH, GAS6, GATA3, GBP5, GLMN, GPAM, GSDMD, HDAC9, HK1, HMGB1, HYAL2, IFIH1, IL10, IL12B, IL17RA, IL17RC, IL1A…	TRUE
GO:0030162	GO_BiologicalProcess-EBI-UniProt-GOA_25.10.2019_00h00	regulation of proteolysis	[5, 6]	[Group077, Group109, Group113]	69	16.0465	0.000243532	0.0033466	{Group077=7.462621321707625E-5, Group109=2.624938149430547E-7, Group113=2.297027563762496E-4}	{Group077=2.1290419653107048E-4, Group109=1.958607696113562E-6, Group113=5.570291842124052E-4}	[ACER2, ANXA2, APLP2, ARL6IP5, ASPH, BAK1, BIN1, CLU, CSTB, CTSC, CTSH, CTSZ, DLC1, ECM1, EDEM2, EGLN3, GBA, GLG1, GNA12, GRN, HIP1, HSPA1A, IFI6, IFT57, IL10, LDLRAD3, LGMN, LOC100298356, LOC101903018, LOC107131209, LOC515676, MTM1, NAIP, NLRC4, NLRP1, NOD1, NR1H3, NR4A1, NUB1, NUPR1, OPHN1, P2RX1, PRDX3, PRNP, PSMB9, PSME1, PSME2, PSMF1, PTGS2, PTK2B, PYCARD, RENBP, RHBDF1, RIPK2, RNF14, RNF19B…	[A2M, ACER2, ADRA2A, ADRM1, AGER, AIFM1, AKT1, ALAD, ANKIB1, ANOS1, ANP32B, ANXA2, ANXA8L1, APAF1, APLP2, APOPT1, APP, ARAF, ARIH1, ARIH2, ARL6IP1, ARL6IP5, ARRB1, ASPH, ATP13A2, AURKA, AURKAIP1, BAD, BAG6, BAK1, BAX, BBC3, BBS7, BCAP31, BCL10, BCL2L11, BCL2L12, BID, BIN1, BIRC2, BIRC3, BIRC5, BIRC6, BOK, BTRC, C3, C5, CAAP1, CAMK2N1, CAMLG, CAPN3, CARD9, CASP4, CASP8, CASP8AP2, CASP9, CAST, CBFA…	FALSE
GO:0030099	GO_BiologicalProcess-EBI-UniProt-GOA_25.10.2019_00h00	myeloid cell differentiation	[4, 5, 6, 7, 8]	[Group085, Group118]	44	18.107	0.000242121	0.00336337	{Group085=2.6600321684260193E-4, Group118=3.1927110665532002E-6}	{Group085=6.14340762707914E-4, Group118=1.548464867278302E-5}	[ADAR, ANXA2, ATPIF1, BATF2, C1QC, CASP3, CD74, CSF1, CSF1R, CUL4A, DCSTAMP, DYRK3, FAM20C, FCER1G, FES, HAX1, IRF8, ISG15, JMJD6, JUN, L3MBTL3, LRRK1, LTBR, MAFB, MEIS1, MITF, PIP4K2A, PPARGC1B, PRDX3, PTK2B, RAB7B, RELB, RIPK1, SCIN, SNX10, SREBF1, STAT1, STAT3, STAT5A, TCIRG1, TJP2, TNF, TRIM58, ZBTB7A]	[ABI1, ACIN1, ACTN1, ACVR1B, ACVR2A, ADAR, ADD1, ALAS2, ANKRD54, ANXA2, APP, ARID4A, ATP6AP1, ATPIF1, BATF, BATF2, BATF3, BCL6, BMP4, C1QC, CAMK4, CASP3, CASP8, CBFA2T3, CBFB, CCL3, CCR7, CD101, CD4, CD74, CD81, CDC73, CDK6, CDKN2B, CEBPA, CEBPE, CIB1, CITED2, CLEC5A, CNOT4, CREB1, CSF1, CSF1R, CSF3R, CTNNB1, CTNNBIP1, CTR9, CUL4A, DCSTAMP, DHRS7B, DLL1, DNASE2, DYRK3, EIF2AK1, EIF6, EPAS1, EPB42…	TRUE
GO:0034312	GO_BiologicalProcess-EBI-UniProt-GOA_25.10.2019_00h00	diol biosynthetic process	[6, 7]	[Group095]	7	50	0.000255182	0.0034694	{Group095=0.008331658364068847}	{Group095=0.009397335596682304}	[ACER2, ACER3, ASAH1, GBA, PCBD1, SPTLC1, SPTLC2]	[ACER2, ACER3, ASAH1, DHFR, GBA, GCH1, PCBD1, PCBD2, PTS, QDPR, SPHK2, SPR, SPTLC1, SPTLC2]	TRUE
GO:0150077	GO_BiologicalProcess-EBI-UniProt-GOA_25.10.2019_00h00	regulation of neuroinflammatory response	[5, 6, 7]	[Group090]	7	50	0.000255182	0.0034694	{Group090=3.3238229288756326E-5}	{Group090=1.111761462417022E-4}	[CTSC, LDLR, NR1D1, NUPR1, PTGS2, SPHK1, TNFRSF1B]	[CD200R1L, COX2, CST7, CTSC, LDLR, NR1D1, NUPR1, PTGS2, SPHK1, STAP1, SYT11, TNFRSF1B, TREM2, TTBK1]	FALSE
GO:0002532	GO_BiologicalProcess-EBI-UniProt-GOA_25.10.2019_00h00	production of molecular mediator involved in inflammatory response	[2, 5]	[Group071, Group088, Group119]	13	30.9524	0.000262294	0.00352855	{Group071=2.535221543617505E-4, Group088=5.1544264640176576E-8, Group119=1.5839381533204433E-14}	{Group071=5.997963164168243E-4, Group088=6.24974208762141E-7, Group119=5.121400029069433E-13}	[DUSP10, FCER1G, GBP5, GRN, IDO1, IL17RA, IL17RC, IL4R, NOD2, P2RX1, PYCARD, TLR4, TNF]	[ABCD1, ADCY7, ALOX5, ALOX5AP, APEX1, APPL1, APPL2, BAP1, CD6, CD96, CHID1, CLEC7A, CUEDC2, DUSP10, F2, FCER1G, GBP5, GRN, IDO1, IL17D, IL17RA, IL17RC, IL1R2, IL4R, KARS, KPNA6, MYD88, NOD2, P2RX1, PDCD4, PRDX2, PYCARD, SEH1L, SNAP23, SNX4, STS, SYK, TLR4, TNF, VAMP7, VAMP8, ZC3H12A]	FALSE
GO:2000147	GO_BiologicalProcess-EBI-UniProt-GOA_25.10.2019_00h00	positive regulation of cell motility	[3, 4, 5, 6]	[Group115, Group117]	50	17.3611	0.000271623	0.00361598	{Group115=6.42211846722064E-7, Group117=5.292741650335821E-5}	{Group115=4.152969942136014E-6, Group117=1.6043623127580457E-4}	[AAMP, ADAM17, AIF1, ANGPTL4, ANXA3, C3AR1, CCR2, CD40, CD74, CDH13, CFAP69, CLASP1, CMKLR1, CSF1, CSF1R, CTSH, CXCL10, CXCL16, DOCK4, DOCK7, DYSF, EPB41L4B, FER, FERMT3, GRN, HMOX1, HSPB1, ITGB3, JAM2, JUN, LGMN, LOC529196, MAP2K3, MAPRE2, MMP14, NRP1, PECAM1, PTK2B, PYCARD, RNASE10, ROR2, SASH1, SELENOP, SEMA4D, SEMA4F, SHTN1, SPARC, STAT3, STAT5A, TRADD]	[AAMP, ABL1, ACTN4, ACVR1B, ADAM10, ADAM17, ADAM9, ADRA2A, AGER, AGO2, AIF1, AKIRIN1, AKT1, AKT2, AMOTL1, ANGPT1, ANGPTL4, ANO6, ANXA1, ANXA3, APC, APP, ARF6, ARHGEF2, ARHGEF39, ATM, ATP8A1, BAG4, BCAR1, BCAS3, BCL2, BMP4, BMPR2, C1QBP, C3AR1, C5AR1, CALR, CAMK1D, CAPN7, CASS4, CAVIN1, CBLL1, CCAR1, CCBE1, CCL19, CCL3, CCL5, CCR1, CCR2, CCR6, CCR7, CD40, CD74, CD99, CD99L2, CDH13, CDH5, CEMIP, CF…	FALSE
GO:0051249	GO_BiologicalProcess-EBI-UniProt-GOA_25.10.2019_00h00	regulation of lymphocyte activation	[4, 5, 6]	[Group118]	49	17.4377	0.000280151	0.00369107	{Group118=3.1927110665532002E-6}	{Group118=1.548464867278302E-5}	[ADA, AIF1, AP3D1, AXL, CASP3, CCR2, CD274, CD40, CD47, CD74, CD86, CDKN1A, DUSP10, FBXO7, FLOT2, HHLA2, IDO1, IL10, IL27, IL7, IRF1, KAT2A, LAMP1, LGALS1, LGALS9, LOC107131142, MAD2L2, MERTK, MMP14, NCK2, NOD2, PARP3, PDE5A, PIBF1, PRNP, PYCARD, RIPK2, RIPK3, SLC46A2, SOCS1, SOCS6, SOS1, STAT5A, TLR4, TNFAIP3, TNFRSF1B, TNFSF13B, TNFSF9, ZBTB7B]	[ABL1, ADA, ADORA2A, AGER, AIF1, ANXA1, AP1G1, AP3B1, AP3D1, APLF, ARG1, ARG2, ATAD5, ATM, AXL, BAD, BANK1, BCL10, BCL2, BCL6, BLOC1S3, BLOC1S6, BMI1, BMP4, BOLA-DOA, BRAF, BST1, BTK, CARD11, CASP3, CBFB, CCDC88B, CCL5, CCR2, CCR7, CD19, CD24, CD27, CD274, CD28, CD320, CD38, CD3E, CD4, CD40, CD40LG, CD47, CD5, CD6, CD74, CD80, CD81, CD86, CDKN1A, CLCF1, CLEC7A, CLPTM1, CORO1A, CTLA4, CTNNB1, CYLD…	FALSE
GO:0001667	GO_BiologicalProcess-EBI-UniProt-GOA_25.10.2019_00h00	ameboidal-type cell migration	[4, 5]	[Group117]	41	18.3036	0.000308395	0.0039811	{Group117=5.292741650335821E-5}	{Group117=1.6043623127580457E-4}	[AAMP, ACVRL1, ADAM17, ANGPTL4, ANXA3, CARD10, CD40, CDH13, CLASP1, CORO1B, CTSH, DUSP10, EPB41L4B, FER, GNA12, HMOX1, HSPB1, ITGB3, JUN, LGMN, MAP2K3, MAPRE2, NRP1, NRP2, PECAM1, PHACTR4, PLXND1, PRCP, PTK2B, PTPRR, RAB13, RCC2, SASH1, SEMA4D, SEMA4F, SPARC, SPRED1, STAT5A, SYNJ2BP, VASH1, ZEB2]	[AAMP, ABL1, ACVR1, ACVR1B, ACVRL1, ADAM17, ADAM9, ADIPOR1, ADTRP, AGO2, AKT1, AMOT, AMOTL1, ANGPT1, ANGPTL4, ANLN, ANXA1, ANXA3, APPL1, APPL2, ARF6, ARHGDIB, ARID5B, ARSB, BAG4, BCAR1, BCAS3, BMP4, BMPR2, BRAF, C1QBP, CALR, CAPN7, CARD10, CCBE1, CD40, CDH13, CFL1, CIB1, CLASP1, CLEC14A, CORO1B, CORO1C, CSNK2B, CTSH, DAB2IP, DCN, DDR2, DNAJA4, DOCK5, DPP4, DUSP10, EDNRB, EFNA1, EFNB1, EFNB2, EGR3…	FALSE
GO:0050778	GO_BiologicalProcess-EBI-UniProt-GOA_25.10.2019_00h00	positive regulation of immune response	[3, 4, 5]	[Group098, Group119]	61	16.3978	0.000307294	0.00400736	{Group098=2.770892826222032E-6, Group119=1.5839381533204433E-14}	{Group098=1.4932033563529838E-5, Group119=5.121400029069433E-13}	[ADA, C1QA, C1QB, C1R, C1S, C2, C3AR1, CCR2, CD14, CD226, CD40, CD74, CFB, CFP, CMKLR1, DDX1, DDX58, FCER1G, FCGR1A, GBP5, GPATCH3, GPR31, HHLA2, IDO1, IFI16, IFIH1, IRAK2, IRF1, IRF3, IRF7, LAMP1, LOC107131142, LOC107131209, LOC618733, LOC782367, MAD2L2, MAPKAPK3, NECTIN2, NLRC4, NLRC5, NOD2, NR1D1, PARP9, PRKCB, PRNP, PYCARD, RAB7B, RBCK1, RIPK2, RSAD2, SLC11A1, SLC46A2, TICAM2, TLR2, TLR4, TLR…	[ABL1, ADA, ADORA2B, ALPK1, ANKRD17, ANXA1, AP1G1, APPL1, APPL2, ARRB2, ATAD5, BAG6, BCAR1, BCL10, BCL2, BLK, BRAF, C1QA, C1QB, C1QBP, C1R, C1S, C2, C3, C3AR1, C5, C5AR1, C5AR2, C7, CACNB3, CACNB4, CADM1, CARD9, CCR2, CCR7, CD14, CD19, CD1A, CD1B, CD1E, CD22, CD226, CD247, CD276, CD28, CD40, CD46, CD59, CD74, CD79A, CD79B, CD81, CFB, CFD, CFP, CLCF1, CLEC4E, CLEC7A, CLP1, CMKLR1, CRKL, CRTAM, CSK…	TRUE
GO:1903900	GO_BiologicalProcess-EBI-UniProt-GOA_25.10.2019_00h00	regulation of viral life cycle	[5, 6]	[Group086, Group103]	23	22.549	0.000329356	0.00420917	{Group086=9.229605459431293E-4, Group103=1.6213818907823038E-5}	{Group086=0.0017216764030092988, Group103=6.290961736235338E-5}	[ADAR, ADARB1, APOBEC3Z1, C7H19orf66, CCL8, CD74, EIF2AK2, HMOX1, IFIT5, ISG15, LGALS1, MID2, NECTIN2, OAS1Y, OAS1Z, OAS2, RSAD2, STOM, TNF, TRIM21, TRIM25, TRIM38, TRIM8]	[ADAR, ADARB1, AEN, APOBEC3Z1, BANF1, BCL2, C7H19orf66, CCL5, CCL8, CCNK, CD4, CD74, CHMP2A, CHMP2B, CNOT7, CXCL8, DDB1, DDX3X, EIF2AK2, FAM208A, FBXL2, FBXL20, FCN1, FMR1, GSN, HACD3, HMOX1, HSPA8, IFIT5, IFITM3, ILF3, INPP5K, ISG15, ISG20, KPNA2, KPNA6, LARP1, LGALS1, LOC100139670, LOC785873, LTF, MAVS, MID2, MORC2, MPHOSPH8, MX1, NECTIN2, NOTCH1, NUCKS1, OAS1Y, OAS1Z, OAS2, OASL, P4HB, PABPC1,…	TRUE
GO:0045089	GO_BiologicalProcess-EBI-UniProt-GOA_25.10.2019_00h00	positive regulation of innate immune response	[3, 4, 5, 6, 7, 8]	[Group104, Group107, Group108, Group119]	31	20	0.000339732	0.00421531	{Group104=2.1418279422493176E-10, Group107=9.033439183517652E-9, Group108=4.572404554672398E-5, Group119=1.5839381533204433E-14}	{Group104=4.1551462079636765E-9, Group107=1.2517765725731602E-7, Group108=1.4307201348491054E-4, Group119=5.121400029069433E-13}	[CD14, CD226, DDX58, GBP5, GPATCH3, IFI16, IFIH1, IRAK2, IRF1, IRF3, IRF7, LAMP1, MAPKAPK3, NECTIN2, NLRC4, NLRC5, NOD2, NR1D1, PARP9, PYCARD, RAB7B, RIPK2, RSAD2, SLC46A2, TICAM2, TLR2, TLR4, TLR5, TNFAIP3, TNIP3, ZBP1]	[ALPK1, ANKRD17, AP1G1, APPL1, APPL2, ARRB2, BCL10, C1QBP, CADM1, CARD9, CD14, CD226, CLEC4E, CLEC7A, CLP1, CRTAM, CYBA, DAB2IP, DDX58, DHX58, EPG5, ESR1, F2RL1, FADD, FCN1, FCRL3, FFAR2, FLOT1, GBP5, GFI1, GPATCH3, GPS2, GRAMD4, HEXIM1, HMGB1, HMGB2, HMGB3, IFI16, IFIH1, IKBKE, IL12B, IL18RAP, IRAK1, IRAK2, IRAK3, IRF1, IRF3, IRF4, IRF7, KLRK1, LAG3, LAMP1, LGR4, LRRC14, LRRC24, LSM14A, LTF, LY9…	FALSE
GO:0006163	GO_BiologicalProcess-EBI-UniProt-GOA_25.10.2019_00h00	purine nucleotide metabolic process	[5, 6, 7, 8]	[Group112]	41	18.2222	0.000339633	0.0042554	{Group112=2.488181003173451E-7}	{Group112=2.0112796442318727E-6}	[AASS, ACSS2, ADA, ADCY3, ADCY6, ADCY9, ADPGK, AK1, AK2, ALDOC, APRT, ATP5C1, ATP5G1, ATP5G3, ATP5J2, CROT, CYC1, DLAT, ENO1, ENO3, FAR2, GPAT4, GUCY1A3, HK2, HK3, HPRT1, IMPDH1, MPC2, NUPR1, PDE5A, PDK4, PGAM1, PGK1, PKLR, PKM, PRPSAP1, SLC2A6, STAT3, TIGAR, TPI1, ZBTB7A]	[AAED1, AASS, ABCD1, ACACA, ACACB, ACAT1, ACLY, ACOT2, ACOT4, ACOT7, ACOT8, ACOT9, ACSS2, ACTN3, ADA, ADCY3, ADCY4, ADCY6, ADCY7, ADCY8, ADCY9, ADK, ADORA2B, ADPGK, ADSL, ADSS, AK1, AK2, AK3, AK4, ALDOA, ALDOC, AMPD2, AMPD3, APP, APRT, ATIC, ATP5A1, ATP5B, ATP5C1, ATP5D, ATP5E, ATP5F1, ATP5G1, ATP5G2, ATP5G3, ATP5H, ATP5I, ATP5J, ATP5J2, ATP5L, ATP5O, ATP5S, ATP6, ATP8, BAD, BPGM, CACNB4, CBFA2T3…	FALSE
GO:0002819	GO_BiologicalProcess-EBI-UniProt-GOA_25.10.2019_00h00	regulation of adaptive immune response	[4, 5]	[Group098, Group118, Group119]	25	21.7391	0.000336778	0.00426141	{Group098=2.770892826222032E-6, Group118=3.1927110665532002E-6, Group119=1.5839381533204433E-14}	{Group098=1.4932033563529838E-5, Group118=1.548464867278302E-5, Group119=5.121400029069433E-13}	[ADA, CCR2, CD226, CD40, DUSP10, FCER1G, FCGR1A, IL27, IRF7, LOC107131142, LOC618733, LOC782367, MAD2L2, NECTIN2, PARP3, PYCARD, RIPK2, RIPK3, RSAD2, SLC11A1, TNF, TNFAIP3, TNFRSF1B, TNFSF13B, ZBTB7B]	[ADA, ADCY7, AGER, ALOX15, ANXA1, APLF, ARG1, ATAD5, BCL6, C3, CCR2, CD1A, CD1B, CD1E, CD226, CD28, CD40, CD48, CD81, CLCF1, DUSP10, EXOSC3, FADD, FAM49B, FBXO38, FCER1G, FCER2, FCGR1A, FOXP3, FZD5, GATA3, HFE, HLX, HMGB1, IL12B, IL12RB1, IL18, IL18R1, IL1B, IL1R1, IL1RL1, IL20RB, IL23A, IL23R, IL27, IL27RA, IL7R, IRF7, KMT5B, KMT5C, LOC107131142, LOC515418, LOC618733, LOC781726, LOC782367, LOXL3…	FALSE
GO:0090407	GO_BiologicalProcess-EBI-UniProt-GOA_25.10.2019_00h00	organophosphate biosynthetic process	[4, 5]	[Group112]	54	16.7702	0.000383711	0.00471522	{Group112=2.488181003173451E-7}	{Group112=2.0112796442318727E-6}	[ABHD5, ACSS2, ADA, ADCY3, ADCY6, ADCY9, AK1, AK2, APRT, ATP5C1, ATP5G1, ATP5G3, ATP5J2, CDADC1, CISH, CKB, CMPK2, CYC1, DLAT, DPAGT1, DPM2, FDPS, FUK, GK5, GPAT4, GPHN, GUCY1A3, HPRT1, IDH1, IDO1, IMPDH1, KYNU, LPCAT3, MOCOS, MPC2, NAMPT, P2RY6, PCYT1A, PDK4, PDXK, PIK3CB, PISD, PLCD3, PNPO, PRPSAP1, PTDSS1, PTK2B, SGMS1, SH3GLB1, SOCS1, SOCS6, SPTLC1, SPTLC2, TPI1]	[ABHD5, ACACA, ACACB, ACAT1, ACLY, ACOT7, ACSL3, ACSS2, ADA, ADCY3, ADCY4, ADCY6, ADCY7, ADCY8, ADCY9, ADK, ADORA2B, ADSL, ADSS, AFMID, AGPAT1, AGPAT2, AGPAT4, AK1, AK2, AK3, AK4, AK6, AK7, AK8, ALOX15, AMPD2, AMPD3, APRT, ATIC, ATM, ATP5A1, ATP5B, ATP5C1, ATP5D, ATP5E, ATP5F1, ATP5G1, ATP5G2, ATP5G3, ATP5H, ATP5I, ATP5J, ATP5J2, ATP5L, ATP5O, ATP5S, ATP6, ATP8, CAD, CDADC1, CDIPT, CDS2, CEPT1, C…	FALSE
GO:0060548	GO_BiologicalProcess-EBI-UniProt-GOA_25.10.2019_00h00	negative regulation of cell death	[3, 4, 5]	[Group102]	77	15.4	0.000401697	0.0048431	{Group102=3.875974253567154E-7}	{Group102=2.6854964471143857E-6}	[AARS, ADA, ADAR, ANGPTL4, AXL, BAG3, BCL2A1, BCL2L1, CASP3, CCR5, CD74, CLU, CSF1, CSF1R, CTSH, DNAJA1, DYRK3, EIF2AK2, FBXO7, FCER1G, FZD1, GATA6, GBA, GCLM, GOLPH3, GPX4, GRINA, GRN, HAX1, HMOX1, HSPB1, HYOU1, HYPK, ID1, IDO1, IER3, IFI6, IL27, IL7, ITSN1, JUN, LGMN, LMNA, MAG, MERTK, MITF, NAIP, NFE2L2, NOL3, NR4A1, NRP1, NUGGC, NUPR1, PARL, PDE8A, PDK4, PRDX3, PRKCD, PRNP, PSAP, PTGS2, PTK2B…	[AARS, AATF, ABL1, ACAA2, ACKR3, ADA, ADAMTS20, ADAR, ADNP, ADNP2, AGAP2, AGO4, AHI1, AKT1, AKT2, ALKBH1, ALOX15, AMBRA1, AMIGO2, ANGPT1, ANGPTL4, ANKLE2, APBB2, API5, APIP, AREL1, ARG2, ARHGAP10, ARL6IP1, ARRB1, ASNS, ATAD3A, ATAD5, ATF4, ATF5, ATG5, AURKA, AURKB, AVEN, AXL, BABAM2, BAD, BAG3, BAG6, BARD1, BCL10, BCL11B, BCL2, BCL2A1, BCL2L1, BCL2L12, BCL2L2, BCL3, BCL6, BECN1, BFAR, BID, BIRC2,…	FALSE
GO:0036006	GO_BiologicalProcess-EBI-UniProt-GOA_25.10.2019_00h00	cellular response to macrophage colony-stimulating factor stimulus	[6]	[Group105]	6	54.5455	0.000399272	0.0048597	{Group105=2.1160265857904106E-7}	{Group105=2.0525457882166985E-6}	[CSF1, CSF1R, DCSTAMP, FER, TLR2, TLR4]	[CSF1, CSF1R, DCSTAMP, DOK1, FER, PDE1B, PDE2A, PTPN2, STAP1, TLR2, TLR4]	TRUE
GO:0006812	GO_BiologicalProcess-EBI-UniProt-GOA_25.10.2019_00h00	cation transport	[5]	[Group111, Group116]	90	14.9007	0.0004158	0.00496628	{Group111=1.3114945474287883E-6, Group116=2.9205058223847173E-6}	{Group111=7.95093569378703E-6, Group116=1.4909950777437767E-5}	[ANXA2, ATOX1, ATP13A3, ATP1A1, ATP1B3, ATP5C1, ATP5G1, ATP5G3, ATP6V0E1, ATP6V1A, ATP6V1B2, ATP6V1E1, ATP6V1H, ATP7A, BAK1, BIN1, CACNA1B, CCL8, CCR5, CHP1, CLIC2, CNKSR3, COX5A, COX6A1, COX7A1, COX7B, COX7B2, COX7C, COX8B, CTSS, CXCL10, CYC1, DYSF, EHD3, ERO1A, FCER1G, FHL1, FTH1, FTL, GRIN3A, HSPA1A, ITGB3, KCNJ14, LCN2, LETM1, LOC788801, MICU1, MICU3, NEDD4L, NMUR2, P2RX1, PIEZO1, PLCD3, PQLC…	[ABCB6, ABCC9, ABCG2, ABL1, ADRB2, AFG3L2, AHCYL1, AHNAK, AKAP9, AKT1, AMIGO1, ANO10, ANO6, ANXA1, ANXA2, ANXA5, ANXA6, APOPT1, ARHGAP1, ARMC1, ASIC1, ATG5, ATOX1, ATP12A, ATP13A1, ATP13A2, ATP13A3, ATP13A5, ATP1A1, ATP1B1, ATP1B3, ATP2A1, ATP2A2, ATP2A3, ATP2B1, ATP2B2, ATP2B4, ATP2C1, ATP4B, ATP5A1, ATP5B, ATP5C1, ATP5D, ATP5E, ATP5F1, ATP5G1, ATP5G2, ATP5G3, ATP5H, ATP5I, ATP5J, ATP5L, ATP5O, …	FALSE
GO:0010631	GO_BiologicalProcess-EBI-UniProt-GOA_25.10.2019_00h00	epithelial cell migration	[4, 5, 6]	[Group117]	33	19.2982	0.000438835	0.00505253	{Group117=5.292741650335821E-5}	{Group117=1.6043623127580457E-4}	[AAMP, ACVRL1, ADAM17, ANGPTL4, ANXA3, CARD10, CD40, CDH13, CLASP1, CORO1B, CTSH, DUSP10, EPB41L4B, HMOX1, HSPB1, JUN, LGMN, MAP2K3, MAPRE2, NRP1, PECAM1, PLXND1, PRCP, PTK2B, PTPRR, RAB13, SASH1, SPARC, SPRED1, STAT5A, SYNJ2BP, VASH1, ZEB2]	[AAMP, ABL1, ACVRL1, ADAM17, ADAM9, ADIPOR1, ADTRP, AKT1, AMOT, AMOTL1, ANGPT1, ANGPTL4, ANLN, ANXA1, ANXA3, ARF6, ARSB, BCAR1, BCAS3, BMP4, BMPR2, CALR, CAPN7, CARD10, CCBE1, CD40, CDH13, CIB1, CLASP1, CLEC14A, CORO1B, CORO1C, CSNK2B, CTSH, DAB2IP, DCN, DNAJA4, DOCK5, DPP4, DUSP10, EFNA1, EFNB2, EGR3, EMC10, EMP2, ENPP2, EPB41L4B, EPB41L5, EPHA2, ETS1, EVL, FBXW7, FGF18, GATA3, GIPC1, GLIPR2, GL…	FALSE
GO:0042129	GO_BiologicalProcess-EBI-UniProt-GOA_25.10.2019_00h00	regulation of T cell proliferation	[6, 7, 8]	[Group118]	23	22.1154	0.000443014	0.00505511	{Group118=3.1927110665532002E-6}	{Group118=1.548464867278302E-5}	[AIF1, CASP3, CCR2, CD274, CD86, HHLA2, IDO1, IL27, IRF1, LGALS9, LOC107131142, NCK2, PDE5A, PRNP, PYCARD, RIPK2, RIPK3, SOS1, STAT5A, TNFRSF1B, TNFSF13B, TNFSF9, ZBTB7B]	[AGER, AIF1, ANXA1, ARG1, ARG2, BMI1, BMP4, CARD11, CASP3, CCDC88B, CCL5, CCR2, CD24, CD274, CD28, CD3E, CD40LG, CD6, CD81, CD86, CORO1A, CTLA4, CTNNB1, DHPS, DLG1, DLG5, EFNB1, ERBB2, FADD, FOXP3, GLMN, GPAM, HES1, HHLA2, IDO1, IL12B, IL12RB1, IL15, IL18, IL1B, IL20RB, IL23A, IL27, IL6ST, IRF1, ITCH, JAK3, LGALS3, LGALS9, LOC107131142, LRRC32, MAD1L1, MAPK8IP1, NCK1, NCK2, NCKAP1L, NDFIP1, PAWR,…	FALSE
GO:0034220	GO_BiologicalProcess-EBI-UniProt-GOA_25.10.2019_00h00	ion transmembrane transport	[5]	[Group116]	92	14.8148	0.000437579	0.00508387	{Group116=2.9205058223847173E-6}	{Group116=1.4909950777437767E-5}	[ANXA2, ARL6IP5, ATP1A1, ATP1B3, ATP5C1, ATP5G1, ATP5G3, ATP6V0E1, ATP6V1A, ATP6V1B2, ATP6V1E1, ATP6V1H, ATP7A, BAK1, BIN1, CACNA1B, CCR5, CHP1, CLCN7, CLIC2, CLIC4, CLIC5, CNKSR3, COX5A, COX6A1, COX7A1, COX7B, COX7B2, COX7C, COX8B, CTSS, CXCL10, CYBB, CYC1, DYSF, EHD3, ERO1A, FHL1, GRIN3A, HSPA1A, KCNJ14, LETM1, MICU1, MICU3, MPC2, NEDD4L, NMUR2, P2RX1, PIEZO1, PLCD3, PQLC2, PRNP, PTK2B, RAMP3, …	[ABCB6, ABCC1, ABCC5, ABCC9, ABCD1, ABCD3, ABCG2, ABL1, ADRB2, AFG3L2, AHCYL1, AHNAK, AKAP9, AKT1, AKT2, AMIGO1, ANKH, ANO10, ANO2, ANO4, ANO6, ANO8, ANO9, ANXA1, ANXA2, ANXA5, ANXA6, APOPT1, ARL6IP1, ARL6IP5, ASIC1, ATG5, ATP12A, ATP1A1, ATP1B1, ATP1B3, ATP2A1, ATP2A2, ATP2A3, ATP2B1, ATP2B2, ATP2B4, ATP2C1, ATP4B, ATP5A1, ATP5B, ATP5C1, ATP5D, ATP5E, ATP5F1, ATP5G1, ATP5G2, ATP5G3, ATP5H, ATP5I…	FALSE
GO:0001937	GO_BiologicalProcess-EBI-UniProt-GOA_25.10.2019_00h00	negative regulation of endothelial cell proliferation	[4, 5, 6, 7]	[Group087]	7	46.6667	0.000434933	0.00509949	{Group087=0.0061502788561293}	{Group087=0.007648423705699258}	[ACVRL1, ATPIF1, SPARC, STAT1, SYNJ2BP, TNF, VASH1]	[ACVRL1, AIMP1, ATPIF1, KRIT1, MEF2C, PDCD10, PTPRM, SPARC, STAT1, SYNJ2BP, TGFBR1, THBS1, TNF, VASH1, XDH]	FALSE
GO:0060333	GO_BiologicalProcess-EBI-UniProt-GOA_25.10.2019_00h00	interferon-gamma-mediated signaling pathway	[5, 6, 7, 8, 9]	[Group073]	7	46.6667	0.000434933	0.00509949	{Group073=2.5460419649308823E-15}	{Group073=2.4696607059829556E-13}	[IRF1, NLRC5, NMI, PARP14, PARP9, SOCS1, STAT1]	[ARG1, CDC37, HSP90AB1, IRF1, MED1, NLRC5, NMI, OTOP1, PARP14, PARP9, PTPN2, SOCS1, STAT1, TP53, TXK]	FALSE
GO:0050792	GO_BiologicalProcess-EBI-UniProt-GOA_25.10.2019_00h00	regulation of viral process	[4, 5]	[Group086, Group103]	27	20.7692	0.000431393	0.00510482	{Group086=9.229605459431293E-4, Group103=1.6213818907823038E-5}	{Group086=0.0017216764030092988, Group103=6.290961736235338E-5}	[ADAR, ADARB1, APOBEC3Z1, C7H19orf66, CCL8, CD74, CSF1R, EIF2AK2, HMOX1, IFIT5, ISG15, JUN, LGALS1, MID2, NECTIN2, OAS1Y, OAS1Z, OAS2, RSAD2, STAT1, STOM, TNF, TRIM14, TRIM21, TRIM25, TRIM38, TRIM8]	[ADAR, ADARB1, AEN, APOBEC3Z1, BANF1, BCL2, C7H19orf66, CCL3, CCL5, CCL8, CCNK, CD4, CD74, CFL1, CHD1, CHMP2A, CHMP2B, CNOT7, CSF1R, CSNK2B, CTDP1, CXCL8, DDB1, DDX3X, DHX9, EIF2AK2, FAM208A, FBXL2, FBXL20, FCN1, FMR1, GSN, GTF2B, HACD3, HDAC1, HMOX1, HSPA8, IFIT5, IFITM3, IGF2R, ILF3, INPP5K, ISG15, ISG20, JUN, KPNA2, KPNA6, LARP1, LEF1, LGALS1, LOC100139670, LOC615792, LOC785873, LTF, MAVS, MDF…	FALSE
GO:0009132	GO_BiologicalProcess-EBI-UniProt-GOA_25.10.2019_00h00	nucleoside diphosphate metabolic process	[5, 6, 7]	[Group112]	19	24.0506	0.000452166	0.00511388	{Group112=2.488181003173451E-7}	{Group112=2.0112796442318727E-6}	[ADPGK, AK1, AK2, ALDOC, CMPK2, ENO1, ENO3, HK2, HK3, NUPR1, PGAM1, PGK1, PKLR, PKM, SLC2A6, STAT3, TIGAR, TPI1, ZBTB7A]	[AAED1, ACTN3, ADPGK, AK1, AK2, AK3, AK4, AK7, AK8, ALDOA, ALDOC, AMPD3, APP, BAD, BPGM, CBFA2T3, CMPK1, CMPK2, DDIT4, DTYMK, EIF6, ENO1, ENO3, ENTPD2, ENTPD4, ENTPD5, ENTPD8, FBP1, FOXK1, FOXK2, GALK1, GAPDH, GCK, GPD1, GPI, GUK1, HDAC4, HIF1A, HK1, HK2, HK3, INSR, LOC504219, NCOR1, NME1, NME2, NME3, NME4, NME6, NME7, NUDT16, NUDT18, NUDT5, NUDT7, NUDT9, NUPR1, OGDH, OGT, P2RX7, PFKFB2, PFKL, PF…	FALSE
GO:0009055	GO_BiologicalProcess-EBI-UniProt-GOA_25.10.2019_00h00	electron transfer activity	[4, 5]	[Group100]	17	25.3731	0.000457463	0.0051284	{Group100=3.126312578000028E-4}	{Group100=6.738940445911172E-4}	[COX5A, COX6A1, COX7A1, COX7B, COX7B2, COX7C, COX8B, CYBB, CYC1, CYCS, GLRX, GLRX2, GLRX5, GSR, SDHA, UQCR10, UQCRB]	[AIFM2, AOX1, APOPT1, CIAPIN1, COX1, COX10, COX17, COX2, COX3, COX4I1, COX5A, COX5B, COX6A1, COX7A1, COX7A2, COX7A2L, COX7B, COX7B2, COX7C, COX8A, COX8B, CYBA, CYBB, CYC1, CYCS, CYTB, DLD, ETFA, ETFB, ETFBKMT, ETFDH, FBXW8, FDX1, FDX2, GLRX, GLRX2, GLRX3, GLRX5, GSR, LOC101903567, LOC101906178, LOC783202, NDUFA12, NDUFA4, NDUFAF2, NDUFS1, NQO2, PHB2, PTGES2, SDHA, SDHB, SDHC, SH3BGRL3, SPHK2, STE…	TRUE
GO:0009150	GO_BiologicalProcess-EBI-UniProt-GOA_25.10.2019_00h00	purine ribonucleotide metabolic process	[6, 7, 8, 9]	[Group112]	39	18.2243	0.000468181	0.00520291	{Group112=2.488181003173451E-7}	{Group112=2.0112796442318727E-6}	[AASS, ACSS2, ADCY3, ADCY6, ADCY9, ADPGK, AK1, AK2, ALDOC, APRT, ATP5C1, ATP5G1, ATP5G3, ATP5J2, CROT, CYC1, DLAT, ENO1, ENO3, FAR2, GPAT4, GUCY1A3, HK2, HK3, HPRT1, IMPDH1, MPC2, NUPR1, PDE5A, PDK4, PGAM1, PGK1, PKLR, PKM, SLC2A6, STAT3, TIGAR, TPI1, ZBTB7A]	[AAED1, AASS, ABCD1, ACACA, ACACB, ACAT1, ACLY, ACOT2, ACOT4, ACOT7, ACOT8, ACOT9, ACSS2, ACTN3, ADCY3, ADCY4, ADCY6, ADCY7, ADCY8, ADCY9, ADK, ADORA2B, ADPGK, ADSL, ADSS, AK1, AK2, AK3, AK4, ALDOA, ALDOC, AMPD2, AMPD3, APP, APRT, ATIC, ATP5A1, ATP5B, ATP5C1, ATP5D, ATP5E, ATP5F1, ATP5G1, ATP5G2, ATP5G3, ATP5H, ATP5I, ATP5J, ATP5J2, ATP5L, ATP5O, ATP5S, ATP6, ATP8, BAD, BPGM, CACNB4, CBFA2T3, COA…	FALSE
GO:0010632	GO_BiologicalProcess-EBI-UniProt-GOA_25.10.2019_00h00	regulation of epithelial cell migration	[3, 4, 5, 6, 7]	[Group117]	27	20.6107	0.000489917	0.0053514	{Group117=5.292741650335821E-5}	{Group117=1.6043623127580457E-4}	[AAMP, ACVRL1, ADAM17, ANGPTL4, ANXA3, CARD10, CD40, CLASP1, CTSH, DUSP10, EPB41L4B, HMOX1, HSPB1, JUN, LGMN, MAP2K3, MAPRE2, NRP1, PRCP, PTK2B, PTPRR, SASH1, SPARC, SPRED1, STAT5A, SYNJ2BP, VASH1]	[AAMP, ABL1, ACVRL1, ADAM17, ADAM9, ADIPOR1, AKT1, AMOTL1, ANGPT1, ANGPTL4, ANXA1, ANXA3, ARF6, ARSB, BCAR1, BCAS3, BMP4, BMPR2, CALR, CAPN7, CARD10, CCBE1, CD40, CIB1, CLASP1, CORO1C, CSNK2B, CTSH, DAB2IP, DCN, DNAJA4, DOCK5, DUSP10, EFNA1, EMC10, EMP2, ENPP2, EPB41L4B, EPB41L5, EPHA2, ETS1, EVL, FBXW7, FGF18, GATA3, GLIPR2, GLUL, GPLD1, HBEGF, HDAC5, HDAC6, HDAC7, HDAC9, HIF1A, HMOX1, HSPB1, HY…	FALSE
GO:0098660	GO_BiologicalProcess-EBI-UniProt-GOA_25.10.2019_00h00	inorganic ion transmembrane transport	[6]	[Group116]	71	15.5702	0.000488553	0.0053825	{Group116=2.9205058223847173E-6}	{Group116=1.4909950777437767E-5}	[ANXA2, ATP1A1, ATP1B3, ATP5C1, ATP5G1, ATP5G3, ATP6V0E1, ATP6V1A, ATP6V1B2, ATP6V1E1, ATP6V1H, ATP7A, BIN1, CACNA1B, CCR5, CHP1, CLCN7, CLIC2, CLIC4, CLIC5, CNKSR3, COX5A, COX6A1, COX7A1, COX7B, COX7B2, COX7C, COX8B, CXCL10, CYC1, DYSF, EHD3, ERO1A, FHL1, GRIN3A, HSPA1A, KCNJ14, LETM1, MICU1, MICU3, NEDD4L, NMUR2, PLCD3, PRNP, PTK2B, RAMP3, SCN9A, SLC11A1, SLC12A7, SLC15A1, SLC15A3, SLC26A6, SLC…	[ABCB6, ABCC9, ABL1, ADRB2, AFG3L2, AHNAK, AKAP9, AMIGO1, ANKH, ANO10, ANO2, ANO4, ANO6, ANO8, ANO9, ANXA1, ANXA2, ANXA5, ANXA6, APOPT1, ASIC1, ATG5, ATP12A, ATP1A1, ATP1B1, ATP1B3, ATP2A1, ATP2A2, ATP2A3, ATP2B1, ATP2B2, ATP2B4, ATP2C1, ATP4B, ATP5A1, ATP5B, ATP5C1, ATP5D, ATP5E, ATP5F1, ATP5G1, ATP5G2, ATP5G3, ATP5H, ATP5I, ATP5J, ATP5L, ATP5O, ATP6, ATP6AP1, ATP6AP1L, ATP6V0A1, ATP6V0A2, ATP6V…	FALSE
GO:0007596	GO_BiologicalProcess-EBI-UniProt-GOA_25.10.2019_00h00	blood coagulation	[3, 5]	[Group051]	20	23.2558	0.00051744	0.00560413	{Group051=5.174395202980952E-4}	{Group051=0.0010679070950833029}	[ANXA2, AXL, CD9, F11R, F13A1, FCER1G, FERMT3, ITGB3, MERTK, NFE2L2, P2RX1, P2RY1, PIK3CB, PRKCD, SELENOP, STXBP1, STXBP3, TFPI, TLR4, VWF]	[ADAMTS18, ADRA2A, ADTRP, ALOX15, ANO6, ANXA2, ANXA5, ANXA8L1, AP3B1, AXL, BLOC1S3, BLOC1S4, BLOC1S6, CD40LG, CD9, CPB2, DTNBP1, ENPP4, ENTPD2, F11R, F12, F13A1, F2, F2R, F2RL1, F2RL2, F2RL3, F5, F8, FCER1G, FERMT3, GAS6, GATA1, GNA13, HNF4A, HPS5, HPS6, HPSE, ITGB3, LNPK, LYN, MERTK, MPIG6B, NFE2L2, NOS3, P2RX1, P2RY1, P2RY12, PAPSS2, PDGFA, PDGFB, PDGFRA, PF4, PIK3CB, PLAU, PLEK, PRDX2, PRKCA, …	FALSE
GO:0030335	GO_BiologicalProcess-EBI-UniProt-GOA_25.10.2019_00h00	positive regulation of cell migration	[4, 5, 6, 7]	[Group115, Group117]	48	17.0818	0.00052187	0.00560462	{Group115=6.42211846722064E-7, Group117=5.292741650335821E-5}	{Group115=4.152969942136014E-6, Group117=1.6043623127580457E-4}	[AAMP, ADAM17, AIF1, ANGPTL4, ANXA3, C3AR1, CCR2, CD40, CD74, CDH13, CLASP1, CMKLR1, CSF1, CSF1R, CTSH, CXCL10, CXCL16, DOCK4, DOCK7, DYSF, EPB41L4B, FER, FERMT3, GRN, HMOX1, HSPB1, ITGB3, JAM2, JUN, LGMN, LOC529196, MAP2K3, MAPRE2, MMP14, NRP1, PECAM1, PTK2B, PYCARD, ROR2, SASH1, SELENOP, SEMA4D, SEMA4F, SHTN1, SPARC, STAT3, STAT5A, TRADD]	[AAMP, ABL1, ACTN4, ACVR1B, ADAM10, ADAM17, ADAM9, ADRA2A, AGER, AGO2, AIF1, AKIRIN1, AKT1, AKT2, AMOTL1, ANGPT1, ANGPTL4, ANO6, ANXA1, ANXA3, APC, APP, ARF6, ARHGEF2, ARHGEF39, ATM, ATP8A1, BAG4, BCAR1, BCAS3, BCL2, BMP4, BMPR2, C1QBP, C3AR1, C5AR1, CALR, CAMK1D, CAPN7, CASS4, CBLL1, CCAR1, CCBE1, CCL19, CCL3, CCL5, CCR1, CCR2, CCR6, CCR7, CD40, CD74, CD99, CD99L2, CDH13, CDH5, CEMIP, CIB1, CLAS…	FALSE
GO:0042325	GO_BiologicalProcess-EBI-UniProt-GOA_25.10.2019_00h00	regulation of phosphorylation	[6, 7]	[Group099, Group106, Group114]	126	13.9381	0.00053593	0.00570765	{Group099=6.180543217031775E-4, Group106=7.590761101151405E-5, Group114=7.823140439464641E-5}	{Group099=0.0012234952899022084, Group106=2.103725219461961E-4, Group114=2.107901729522417E-4}	[ACE, ACVRL1, ADAM17, ADAR, ADARB1, ADRB3, ANGPTL4, ANXA2, ARL6IP5, ATF3, BAK1, C8H9orf72, CAB39, CARD10, CASP3, CAVIN3, CCL8, CD40, CD74, CDKN1A, CHP1, CISH, CNKSR3, COX7A1, CSF1, CSF1R, DAG1, DAZAP2, DEPTOR, DNAJA1, DOCK7, DUSP10, DUSP5, DYNLL1, EIF2AK2, FAM20A, FBXO7, FER, FZD1, FZD4, GADD45B, GBA, GDPD1, GNAQ, HAX1, HEXIM2, HSPA1A, HSPB1, ID1, IKBKB, IL7, ITGB3, ITSN1, JUN, KSR1, LAMTOR2, LAM…	[AAED1, ABCD1, ABI1, ABL1, ACE, ACKR3, ACSL1, ACTN3, ACVR2A, ACVRL1, ADAM17, ADAM9, ADAR, ADARB1, ADRA2A, ADRB2, ADRB3, ADTRP, AFAP1L2, AGER, AIDA, AK3, AK4, AKAP13, AKAP8L, AKAP9, AKT1, AKT1S1, AKT2, AKTIP, ALKAL2, ALOX15, ALS2, AMBRA1, ANGPT1, ANGPTL4, ANKLE2, ANKRD54, ANKRD6, ANXA2, APC, APIP, APP, AREG, ARHGEF2, ARL2BP, ARL6IP5, ARRB1, ARRB2, ASH1L, ATF3, ATG13, ATG14, ATP2B4, ATP6AP1, ATXN7,…	TRUE
GO:0055086	GO_BiologicalProcess-EBI-UniProt-GOA_25.10.2019_00h00	nucleobase-containing small molecule metabolic process	[3, 4, 5]	[Group112]	57	16.2857	0.00057078	0.00597915	{Group112=2.488181003173451E-7}	{Group112=2.0112796442318727E-6}	[AASS, ACSS2, ADA, ADCY3, ADCY6, ADCY9, ADPGK, AK1, AK2, ALDOC, AMD1, APOBEC3Z1, APRT, ATP5C1, ATP5G1, ATP5G3, ATP5J2, CDADC1, CMPK2, CROT, CYC1, DERA, DLAT, DPYD, ENO1, ENO3, FAR2, FUK, GPAT4, GUCY1A3, HK2, HK3, HPRT1, IDO1, IMPDH1, KYNU, LOC790312, MGAT1, MPC2, NAMPT, NUPR1, PDE5A, PDK4, PGAM1, PGK1, PKLR, PKM, PMM2, PNP, PRDX3, PRPSAP1, SLC2A6, STAT3, TIGAR, TPI1, UPB1, ZBTB7A]	[AAED1, AASS, ABCD1, ACACA, ACACB, ACAT1, ACLY, ACOT2, ACOT4, ACOT7, ACOT8, ACOT9, ACSS2, ACTN3, ADA, ADA2, ADAL, ADCY3, ADCY4, ADCY6, ADCY7, ADCY8, ADCY9, ADK, ADORA2B, ADPGK, ADSL, ADSS, AFMID, AGPAT1, AGPAT4, AK1, AK2, AK3, AK4, AK6, AK7, AK8, ALDH6A1, ALDOA, ALDOC, AMD1, AMPD2, AMPD3, AOX1, APOBEC3Z1, APP, APRT, ATIC, ATP5A1, ATP5B, ATP5C1, ATP5D, ATP5E, ATP5F1, ATP5G1, ATP5G2, ATP5G3, ATP5H,…	FALSE
GO:0046135	GO_BiologicalProcess-EBI-UniProt-GOA_25.10.2019_00h00	pyrimidine nucleoside catabolic process	[6, 7, 8]	[Group101]	4	80	0.000570412	0.00602468	{Group101=4.731194131278527E-4}	{Group101=9.976648494217765E-4}	[APOBEC3Z1, CDADC1, DPYD, UPB1]	[APOBEC3Z1, CDA, CDADC1, DPYD, UPB1]	FALSE
GO:0043542	GO_BiologicalProcess-EBI-UniProt-GOA_25.10.2019_00h00	endothelial cell migration	[5, 6, 7]	[Group117]	25	21.0084	0.000580019	0.00602654	{Group117=5.292741650335821E-5}	{Group117=1.6043623127580457E-4}	[AAMP, ACVRL1, ADAM17, ANGPTL4, ANXA3, CARD10, CD40, CDH13, CORO1B, HMOX1, HSPB1, LGMN, MAP2K3, NRP1, PECAM1, PLXND1, PRCP, PTK2B, RAB13, SASH1, SPARC, SPRED1, STAT5A, SYNJ2BP, VASH1]	[AAMP, ABL1, ACVRL1, ADAM17, ADTRP, AKT1, AMOT, AMOTL1, ANGPT1, ANGPTL4, ANXA1, ANXA3, BCAR1, BCAS3, BMP4, BMPR2, CALR, CARD10, CCBE1, CD40, CDH13, CIB1, CLEC14A, CORO1B, CSNK2B, DAB2IP, DCN, DNAJA4, DPP4, EFNA1, EFNB2, EGR3, EMC10, EMP2, EPHA2, ETS1, FBXW7, FGF18, GATA3, GIPC1, GLUL, GPLD1, GPX1, HDAC5, HDAC7, HDAC9, HIF1A, HMOX1, HSPB1, ITGB1, ITGB1BP1, JCAD, JUP, KDR, KLF4, KRIT1, LGALS8, LGMN…	FALSE
GO:0006821	GO_BiologicalProcess-EBI-UniProt-GOA_25.10.2019_00h00	chloride transport	[7]	[Group066]	14	27.451	0.000609812	0.00613653	{Group066=0.006198687243692264}	{Group066=0.007611046362508223}	[CA2, CLCN7, CLIC2, CLIC4, CLIC5, NMUR2, P2RY6, PRNP, SLC12A7, SLC26A6, SLC6A2, SLC6A4, TTYH3, WNK2]	[ANO10, ANO2, ANO4, ANO6, ANO8, ANO9, BEST1, CA2, CLCC1, CLCN3, CLCN5, CLCN6, CLCN7, CLIC1, CLIC2, CLIC3, CLIC4, CLIC5, CLNS1A, GABRR2, NMUR1, NMUR2, P2RY6, PRNP, SLC12A2, SLC12A4, SLC12A6, SLC12A7, SLC12A8, SLC12A9, SLC18A2, SLC1A4, SLC26A2, SLC26A6, SLC26A8, SLC6A2, SLC6A4, SLC9A3R1, STX1A, STX7, STX8, TMEM206, TTYH1, TTYH2, TTYH3, VAMP8, VTI1B, WNK1, WNK2, WNK3, WNK4]	TRUE
GO:0042098	GO_BiologicalProcess-EBI-UniProt-GOA_25.10.2019_00h00	T cell proliferation	[5, 6]	[Group118]	26	20.6349	0.000606551	0.00615216	{Group118=3.1927110665532002E-6}	{Group118=1.548464867278302E-5}	[AIF1, CASP3, CCR2, CD274, CD86, HHLA2, IDO1, IL27, IRF1, LGALS9, LOC107131142, NCK2, NCSTN, PDE5A, PRNP, PSMB10, PYCARD, RIPK2, RIPK3, SLC11A1, SOS1, STAT5A, TNFRSF1B, TNFSF13B, TNFSF9, ZBTB7B]	[ABL1, AGER, AIF1, ANXA1, ARG1, ARG2, BMI1, BMP4, CARD11, CASP3, CCDC88B, CCL5, CCND3, CCR2, CD24, CD274, CD28, CD3E, CD40LG, CD6, CD81, CD86, CORO1A, CTLA4, CTNNB1, CTPS1, DHPS, DLG1, DLG5, DOCK2, DOCK8, EBI3, EFNB1, ELF4, EPHB6, ERBB2, FADD, FKBP1A, FOXP3, FYN, GLMN, GPAM, HES1, HHLA2, IDO1, IL12B, IL12RB1, IL15, IL18, IL1B, IL20RB, IL23A, IL27, IL6ST, IRF1, ITCH, JAK3, LGALS3, LGALS9, LMBR1L, …	FALSE
GO:0046596	GO_BiologicalProcess-EBI-UniProt-GOA_25.10.2019_00h00	regulation of viral entry into host cell	[6, 7, 8]	[Group086, Group103]	8	40	0.000600074	0.00618464	{Group086=9.229605459431293E-4, Group103=1.6213818907823038E-5}	{Group086=0.0017216764030092988, Group103=6.290961736235338E-5}	[CD74, LGALS1, MID2, NECTIN2, TRIM21, TRIM25, TRIM38, TRIM8]	[CD4, CD74, FCN1, GSN, IFITM3, LGALS1, LOC785873, MID2, NECTIN2, P4HB, PTX3, SNX3, TRIM10, TRIM11, TRIM21, TRIM25, TRIM38, TRIM59, TRIM62, TRIM8]	FALSE
GO:0010508	GO_BiologicalProcess-EBI-UniProt-GOA_25.10.2019_00h00	positive regulation of autophagy	[4, 5, 6, 7]	[Group077]	20	22.9885	0.000606475	0.0062006	{Group077=7.462621321707625E-5}	{Group077=2.1290419653107048E-4}	[ATG7, BAG3, C8H9orf72, CALCOCO2, FBXO7, GBA, HK2, HMOX1, MID2, NOD1, OPTN, PIP4K2A, RIPK2, SH3GLB1, SPTLC1, SPTLC2, TPCN1, TRIM21, TRIM65, TRIM8]	[ADRB2, ATG16L1, ATG5, ATG7, BAG3, BNIP3, C8H9orf72, CALCOCO2, CDC37, CLEC16A, DAPK1, DCN, FBXO7, FOXO1, FOXO3, FYCO1, GBA, GNAI3, GSK3A, HDAC6, HIF1A, HK2, HMGB1, HMOX1, HSPB8, HTT, KAT5, KDR, LARP1, LRRK2, LRSAM1, MAPK3, MEFV, MFN1, MFN2, MID2, MTDH, MUL1, NOD1, NPRL2, OPTN, PAFAH1B2, PIM2, PINK1, PIP4K2A, PIP4K2B, PIP4K2C, PLEKHF1, PLK2, PLK3, PRKAA1, PRKN, RAB12, RAB3GAP1, RAB3GAP2, RALB, RIP…	FALSE
GO:0004177	GO_BiologicalProcess-EBI-UniProt-GOA_25.10.2019_00h00	aminopeptidase activity	[8, 9]	[Group083]	10	33.3333	0.000696173	0.00695085	{Group083=3.719965675320266E-5}	{Group083=1.202788901686886E-4}	[ACE, CTSH, DPP3, ERAP2, LAP3, MMP14, NPEPPS, PEPD, PRCP, RNPEP]	[ACE, CTSH, DNPEP, DPEP3, DPP3, DPP4, ERAP1, ERAP2, JMJD7, KDM8, LAP3, LNPEP, LOC511497, LOC539370, LTA4H, LVRN, METAP1, METAP1D, METAP2, MMP14, NAALADL1, NPEPL1, NPEPPS, PEPD, PRCP, RNPEP, TPP2, XPNPEP1, XPNPEP2, XPNPEP3]	FALSE
GO:0006749	GO_BiologicalProcess-EBI-UniProt-GOA_25.10.2019_00h00	glutathione metabolic process	[4, 5, 6]	[Group023]	10	33.3333	0.000696173	0.00695085	{Group023=6.961726194424041E-4}	{Group023=0.001350574881718264}	[ETHE1, GCLM, GGT5, GSR, GSS, GSTM3, IDH1, MGST1, MMACHC, NFE2L2]	[CHAC2, CTNS, ETHE1, G6PD, GCLC, GCLM, GGT1, GGT5, GGT7, GPX1, GSR, GSS, GSTA4, GSTK1, GSTM1, GSTM2, GSTM3, GSTP1, GSTT1, GSTZ1, IDH1, IDH3B, MGST1, MGST2, MMACHC, NFE2L1, NFE2L2, PARK7, SLC7A11, SOD1]	TRUE
GO:0001774	GO_BiologicalProcess-EBI-UniProt-GOA_25.10.2019_00h00	microglial cell activation	[4, 5, 6, 7]	[Group090]	7	43.75	0.000702985	0.00696445	{Group090=3.3238229288756326E-5}	{Group090=1.111761462417022E-4}	[C1QA, CTSC, JUN, LDLR, NR1D1, SPHK1, TNF]	[AGER, APP, C1QA, C5AR1, CST7, CTSC, JUN, LDLR, NR1D1, SNCA, SPHK1, STAP1, SYT11, TNF, TREM2, TTBK1]	FALSE
GO:0050900	GO_BiologicalProcess-EBI-UniProt-GOA_25.10.2019_00h00	leukocyte migration	[2, 4, 5]	[Group115, Group117]	37	18.1373	0.000710456	0.00698433	{Group115=6.42211846722064E-7, Group117=5.292741650335821E-5}	{Group115=4.152969942136014E-6, Group117=1.6043623127580457E-4}	[ADA, ADAM17, AIF1, C3AR1, CCL8, CCR2, CD74, CD9, CMKLR1, CSF1, CXCL10, CXCL16, DYSF, ECM1, F11R, FCER1G, FER, GOLPH3, HRH1, HSD3B7, IL17RA, IL17RC, ITGB3, JAM2, LGMN, LOC529196, LRCH1, MMP14, MPP1, PECAM1, PTK2B, PTPRO, PYCARD, RIPK3, SELENOP, SLC8B1, TNF]	[ABR, ADA, ADAM10, ADAM17, ADTRP, AGER, AIF1, AIMP1, AKIRIN1, AKT1, ANO6, ANXA1, APP, B4GALT1, BCR, BST1, C1QBP, C3AR1, C5, C5AR1, C5AR2, CALR, CAMK1D, CCL19, CCL25, CCL3, CCL4, CCL5, CCL8, CCR1, CCR2, CCR6, CCR7, CD74, CD81, CD9, CD99, CD99L2, CDC42, CMKLR1, CNR2, CORO1A, CREB3, CRK, CRKL, CSF1, CSF3R, CX3CR1, CXADR, CXCL10, CXCL12, CXCL16, CXCL5, CXCL8, CXCR1, CXCR2, CXCR3, CXCR5, DAPK2, DOCK8,…	FALSE
GO:0008236	GO_BiologicalProcess-EBI-UniProt-GOA_25.10.2019_00h00	serine-type peptidase activity	[7, 8]	[Group050]	22	21.7822	0.00072756	0.00709788	{Group050=7.275601540550659E-4}	{Group050=0.001383790881241988}	[ACE, APLP2, C1R, C1S, C2, CFB, CFI, CTSA, CTSC, CTSH, GZMA, GZMK, LOC101903018, LOC508858, LOC786126, PARL, PRCP, SCPEP1, SEC11A, SERPINI1, TFPI, TPP1]	[A2M, ACE, ANXA8L1, APEH, APLP2, APP, C1R, C1RL, C1S, C2, CELA1, CFB, CFD, CFI, CLPP, COL6A3, CPD, CRIM1, CTSA, CTSC, CTSH, DPP10, DPP4, DPP6, DPP7, DPP8, DPP9, ELANE, F12, F2, FURIN, GZMA, GZMB, GZMK, GZMM, HGF, HP, HTRA1, HTRA2, HTRA4, IMMP1L, IMMP2L, ITIH4, KIF12, KLK1, LOC100139881, LOC101903018, LOC505326, LOC508858, LOC617313, LOC617406, LOC786126, LOC788565, LONP1, LONP2, LTF, MBTPS1, MST1…	TRUE
GO:1903706	GO_BiologicalProcess-EBI-UniProt-GOA_25.10.2019_00h00	regulation of hemopoiesis	[3, 4, 5, 6, 7, 8]	[Group118]	42	17.4274	0.000753036	0.00729075	{Group118=3.1927110665532002E-6}	{Group118=1.548464867278302E-5}	[ACE, ADA, AP3D1, AXL, C1QC, CCR2, CD74, CSF1, CUL4A, DCSTAMP, DUSP10, EIF2AK2, FBXO7, FES, HAX1, IL27, IL7, IRF1, ISG15, KAT2A, MAFB, MEIS1, MITF, MMP14, NFE2L2, PPARGC1B, PTK2B, RAB7B, RIPK1, RIPK2, SCIN, SLC46A2, SOCS1, SOS1, STAT1, STAT3, STAT5A, TJP2, TNF, TNFSF9, TRIM58, ZBTB7B]	[ABL1, ACE, ACIN1, ACVR1B, ACVR2A, ADA, AGER, ANKRD54, ANXA1, AP3B1, AP3D1, ATP6AP1, ATXN1L, AXL, BAD, BCL6, BMI1, BMP4, BOLA-DOA, BRAF, C1QC, CARD11, CASP8, CBFB, CCL3, CCR2, CD101, CD27, CD28, CD4, CD74, CDC73, CDK6, CIB1, CLPTM1, CNOT4, CREB1, CSF1, CSF3R, CTLA4, CTNNB1, CTNNBIP1, CTR9, CUL4A, CYLD, DCSTAMP, DHX36, DLL1, DROSHA, DTX1, DUSP10, EGR3, EIF2AK2, EIF6, ERBB2, ETS1, EVI2B, FADD, FAM2…	FALSE
GO:0072507	GO_BiologicalProcess-EBI-UniProt-GOA_25.10.2019_00h00	divalent inorganic cation homeostasis	[7]	[Group111]	41	17.5214	0.000775569	0.00745246	{Group111=1.3114945474287883E-6}	{Group111=7.95093569378703E-6}	[ACKR2, ANXA2, AP3D1, ATP13A3, BAK1, C3AR1, CCL8, CCR3, CCR5, CCRL2, CD40, CLIC2, CMKLR1, CXCL10, CXCR6, ERO1A, FAM20A, GNA15, GRINA, LETM1, LOC529196, LPAR1, MICU1, MT1E, MT2A, NMUR2, PIK3CB, PLCD3, PRKCB, PRNP, PTGIR, PTK2B, RAMP3, RMDN3, SLC11A1, SLC35G1, SLC8B1, SNX10, TCIRG1, TMCO1, TPCN1]	[ABL1, ABL2, ACKR2, ACKR3, ADCY8, AFG3L2, ANXA2, ANXA5, ANXA6, ANXA7, AP3D1, APP, ATF4, ATG5, ATP13A1, ATP13A2, ATP13A3, ATP13A5, ATP1B1, ATP2A1, ATP2A2, ATP2A3, ATP2B1, ATP2B2, ATP2B4, ATP2C1, ATP7B, BAK1, BCAP31, BCL2, BOK, C3AR1, C5AR1, C5AR2, CACNA1A, CACNA1C, CACNB2, CACNB4, CALM, CALM3, CAPN3, CCDC47, CCL19, CCL3, CCL5, CCL8, CCR1, CCR10, CCR3, CCR4, CCR5, CCR6, CCR7, CCR8, CCRL2, CD19, CD2…	FALSE
GO:0002260	GO_BiologicalProcess-EBI-UniProt-GOA_25.10.2019_00h00	lymphocyte homeostasis	[3, 6]	[Group078]	13	27.6596	0.000875833	0.00829122	{Group078=8.169025019785763E-5}	{Group078=2.141609261943835E-4}	[ADA, BAK1, CASP3, CD74, LOC107131142, RIPK3, SLC40A1, SLC46A2, SOS1, STAT5A, TCIRG1, TNFAIP3, TNFSF13B]	[ABL1, ADA, AKT1, BAK1, BCL10, BCL2, BCL2L11, CASP3, CD74, CORO1A, FADD, FOXP3, GAPT, GPAM, GPR174, HIF1A, JAK3, LAT, LOC107131142, LYN, MEF2C, NCKAP1L, P2RX7, PKN1, PPP2R3C, PPP3CB, RC3H1, RC3H2, RIPK3, SH2B2, SIT1, SKIL, SLC39A3, SLC40A1, SLC46A2, SOS1, SPNS2, STAT5A, STAT5B, TCIRG1, TGFB1, TGFB2, TNFAIP3, TNFRSF13B, TNFRSF17, TNFSF13B, ZC3H8]	FALSE
GO:0045071	GO_BiologicalProcess-EBI-UniProt-GOA_25.10.2019_00h00	negative regulation of viral genome replication	[5, 6, 7, 8]	[Group103]	11	30.5556	0.000872843	0.00832458	{Group103=1.6213818907823038E-5}	{Group103=6.290961736235338E-5}	[APOBEC3Z1, C7H19orf66, CCL8, EIF2AK2, IFIT5, ISG15, OAS1Y, OAS1Z, OAS2, RSAD2, TNF]	[AEN, APOBEC3Z1, BANF1, C7H19orf66, CCL5, CCL8, CCNK, EIF2AK2, FAM208A, IFIT5, IFITM3, ILF3, INPP5K, ISG15, ISG20, LOC100139670, LTF, MAVS, MORC2, MPHOSPH8, MX1, OAS1Y, OAS1Z, OAS2, OASL, PRKN, PROX1, RNASEL, RSAD2, SRPK1, SRPK2, TNF, TRIM28, VAPA, ZC3H12A, ZC3HAV1]	FALSE
GO:0071674	GO_BiologicalProcess-EBI-UniProt-GOA_25.10.2019_00h00	mononuclear cell migration	[3, 5, 6]	[Group115]	11	30.5556	0.000872843	0.00832458	{Group115=6.42211846722064E-7}	{Group115=4.152969942136014E-6}	[AIF1, C3AR1, CCL8, CCR2, CMKLR1, CSF1, CXCL10, LGMN, LOC529196, PECAM1, PTPRO]	[AGER, AIF1, AKIRIN1, ANO6, ANXA1, C3AR1, C5AR1, CCL19, CCL25, CCL3, CCL4, CCL5, CCL8, CCR1, CCR2, CMKLR1, CREB3, CSF1, CXCL10, CXCL12, DUSP1, JAML, KARS, LGALS3, LGMN, LOC529196, LOC616364, LYN, MAPK3, PDGFB, PECAM1, PLA2G7, PLCB1, PTPRO, SLAMF1, XCL2]	FALSE
GO:0098655	GO_BiologicalProcess-EBI-UniProt-GOA_25.10.2019_00h00	cation transmembrane transport	[6]	[Group116]	74	15.102	0.000916291	0.00861045	{Group116=2.9205058223847173E-6}	{Group116=1.4909950777437767E-5}	[ANXA2, ATP1A1, ATP1B3, ATP5C1, ATP5G1, ATP5G3, ATP6V0E1, ATP6V1A, ATP6V1B2, ATP6V1E1, ATP6V1H, ATP7A, BIN1, CACNA1B, CCR5, CHP1, CLIC2, CNKSR3, COX5A, COX6A1, COX7A1, COX7B, COX7B2, COX7C, COX8B, CTSS, CXCL10, CYC1, DYSF, EHD3, ERO1A, FHL1, GRIN3A, HSPA1A, KCNJ14, LETM1, MICU1, MICU3, NEDD4L, P2RX1, PIEZO1, PLCD3, PQLC2, PRNP, PTK2B, RAMP3, RHCG, SCN9A, SLC11A1, SLC12A7, SLC15A1, SLC15A3, SLC22A…	[ABCB6, ABCC9, ABCG2, ABL1, ADRB2, AFG3L2, AHNAK, AKAP9, AMIGO1, ANO10, ANO6, ANXA1, ANXA2, ANXA5, ANXA6, APOPT1, ASIC1, ATG5, ATP12A, ATP1A1, ATP1B1, ATP1B3, ATP2A1, ATP2A2, ATP2A3, ATP2B1, ATP2B2, ATP2B4, ATP2C1, ATP4B, ATP5A1, ATP5B, ATP5C1, ATP5D, ATP5E, ATP5F1, ATP5G1, ATP5G2, ATP5G3, ATP5H, ATP5I, ATP5J, ATP5L, ATP5O, ATP6, ATP6AP1, ATP6AP1L, ATP6V0A1, ATP6V0A2, ATP6V0A4, ATP6V0B, ATP6V0C, …	FALSE
GO:0015036	GO_BiologicalProcess-EBI-UniProt-GOA_25.10.2019_00h00	disulfide oxidoreductase activity	[5]	[Group048]	10	32.2581	0.000931491	0.00868939	{Group048=9.314914922837587E-4}	{Group048=0.0016732347176208256}	[ERO1A, GLRX, GLRX2, GLRX5, GSR, PDIA3, PDIA5, PGK1, TXN, TXNDC17]	[CHCHD4, DNAJC10, ERO1A, ERO1B, GFER, GLRX, GLRX2, GLRX3, GLRX5, GSR, GSTK1, GSTO1, NXN, P4HB, PDIA3, PDIA4, PDIA5, PGK1, PTGES2, SCO2, SELENOT, SH3BGRL3, TMX1, TXN, TXN2, TXNDC12, TXNDC17, TXNL1, TXNRD1, TXNRD2, TXNRD3]	TRUE
GO:0010594	GO_BiologicalProcess-EBI-UniProt-GOA_25.10.2019_00h00	regulation of endothelial cell migration	[4, 5, 6, 7, 8]	[Group117]	20	22.2222	0.000957447	0.0088668	{Group117=5.292741650335821E-5}	{Group117=1.6043623127580457E-4}	[AAMP, ACVRL1, ADAM17, ANGPTL4, ANXA3, CARD10, CD40, HMOX1, HSPB1, LGMN, MAP2K3, NRP1, PRCP, PTK2B, SASH1, SPARC, SPRED1, STAT5A, SYNJ2BP, VASH1]	[AAMP, ABL1, ACVRL1, ADAM17, AKT1, AMOTL1, ANGPT1, ANGPTL4, ANXA1, ANXA3, BCAR1, BCAS3, BMP4, BMPR2, CALR, CARD10, CCBE1, CD40, CIB1, CSNK2B, DAB2IP, DCN, DNAJA4, EFNA1, EMC10, EMP2, EPHA2, ETS1, FBXW7, FGF18, GATA3, GLUL, GPLD1, HDAC5, HDAC7, HDAC9, HIF1A, HMOX1, HSPB1, ITGB1BP1, JCAD, JUP, KDR, KLF4, KRIT1, LGMN, MAP2K3, MAP3K3, MECP2, MEF2C, MET, MMRN2, NOS3, NOTCH1, NRP1, NUS1, P2RX4, PDCD10,…	FALSE
GO:0072359	GO_BiologicalProcess-EBI-UniProt-GOA_25.10.2019_00h00	circulatory system development	[4, 5]	[Group117]	81	14.808	0.000969301	0.00891199	{Group117=5.292741650335821E-5}	{Group117=1.6043623127580457E-4}	[AAMP, ACVRL1, ALPK2, ANGPTL4, ANXA2, ANXA3, BAK1, C3AR1, CARD10, CASP3, CASP7, CCR2, CCR3, CD40, CDH13, CDKN1A, CLIC4, CTSH, CXCL10, DYSF, ECE1, ECM1, ELK3, EPN1, FOXJ2, FOXS1, FZD1, FZD2, FZD4, GAB1, GATA6, HK2, HMOX1, HS6ST1, HSPB1, HSPB11, ID1, IFT57, JMJD6, JUN, LDLR, LMNA, LOC509283, MAPK11, MEIS1, MNAT1, NEDD4L, NOTCH3, NRG1, NRP1, NRP2, PDLIM1, PECAM1, PGK1, PIK3CB, PKM, PLCD3, PLXND1, PR…	[AAMP, ABL1, ACACB, ACADM, ACKR3, ACTA2, ACVR1, ACVRL1, ADAM10, ADAM15, ADAMTS6, ADGRG1, ADGRG6, ADIPOR2, ADTRP, AGGF1, AGO1, AGO2, AHI1, AKAP13, AKT1, AKT3, ALPK2, ALPK3, AMOT, AMOTL1, ANGPT1, ANGPTL4, ANKRD17, ANP32B, ANXA1, ANXA2, ANXA3, AP1B1, APOLD1, ARID1A, ARID2, ARL13B, ARRB2, ASXL1, ATF2, ATG5, ATM, AXIN2, B4GALT1, B9D1, BAK1, BBS7, BCOR, BMP4, BMPR1A, BMPR2, BRCA1, BTG1, C1GALT1, C3, C3…	FALSE
GO:1902600	GO_BiologicalProcess-EBI-UniProt-GOA_25.10.2019_00h00	proton transmembrane transport	[7, 8]	[Group100, Group116]	23	20.9091	0.00101315	0.00924861	{Group100=3.126312578000028E-4, Group116=2.9205058223847173E-6}	{Group100=6.738940445911172E-4, Group116=1.4909950777437767E-5}	[ATP5C1, ATP5G1, ATP5G3, ATP6V0E1, ATP6V1A, ATP6V1B2, ATP6V1E1, ATP6V1H, CHP1, COX5A, COX6A1, COX7A1, COX7B, COX7B2, COX7C, COX8B, CYC1, LETM1, SLC11A1, SLC15A1, SLC15A3, SLC2A6, TCIRG1]	[APOPT1, ATP12A, ATP2A1, ATP2A2, ATP2A3, ATP2C1, ATP5A1, ATP5B, ATP5C1, ATP5D, ATP5E, ATP5F1, ATP5G1, ATP5G2, ATP5G3, ATP5H, ATP5I, ATP5J, ATP5L, ATP5O, ATP6, ATP6AP1, ATP6AP1L, ATP6V0A1, ATP6V0A2, ATP6V0A4, ATP6V0B, ATP6V0C, ATP6V0D1, ATP6V0E1, ATP6V0E2, ATP6V1A, ATP6V1B2, ATP6V1C1, ATP6V1C2, ATP6V1D, ATP6V1E1, ATP6V1E2, ATP6V1F, ATP6V1G1, ATP6V1H, ATP8, CHP1, CLCN3, CLCN5, COX1, COX10, COX15, C…	FALSE
GO:0042327	GO_BiologicalProcess-EBI-UniProt-GOA_25.10.2019_00h00	positive regulation of phosphorylation	[6, 7, 8]	[Group114]	82	14.7482	0.0010206	0.00925054	{Group114=7.823140439464641E-5}	{Group114=2.107901729522417E-4}	[ACE, ACVRL1, ADAM17, ADRB3, ANGPTL4, ANXA2, ARL6IP5, CAB39, CARD10, CAVIN3, CCL8, CD40, CD74, CDKN1A, CSF1, CSF1R, DAZAP2, DOCK7, EIF2AK2, FAM20A, FZD1, FZD4, GADD45B, HAX1, HSPA1A, ITSN1, JUN, KSR1, LAMTOR2, LAMTOR3, LPAR1, LRRK1, LTBR, MAD2L2, MAP2K3, MAP3K20, MAP4K5, MMD, MNAT1, MOB1B, NOD1, NOD2, NRG1, NRP1, NUPR1, P2RY6, PARP14, PARP9, PDE5A, PDE8A, PECAM1, PELI2, PGK1, PIBF1, PPARGC1B, PRK…	[AAED1, ABI1, ABL1, ACE, ACKR3, ACSL1, ACVR2A, ACVRL1, ADAM17, ADAM9, ADRA2A, ADRB2, ADRB3, ADTRP, AFAP1L2, AGER, AKAP13, AKAP9, AKT1, AKT2, AKTIP, ALKAL2, ALOX15, ALS2, AMBRA1, ANGPT1, ANGPTL4, ANKRD6, ANXA2, APP, AREG, ARHGEF2, ARL2BP, ARL6IP5, ARRB1, ARRB2, ATG13, ATG14, ATP2B4, ATP6AP1, AVPI1, AXIN1, AXIN2, BAD, BAG4, BANK1, BCAR3, BCL10, BCL2, BMP4, BMP6, BMPR1A, BMPR2, BNIP2, BORA, BRAF, BR…	FALSE
GO:0050867	GO_BiologicalProcess-EBI-UniProt-GOA_25.10.2019_00h00	positive regulation of cell activation	[3, 4, 5]	[Group098, Group118]	36	17.9104	0.00105536	0.00949825	{Group098=2.770892826222032E-6, Group118=3.1927110665532002E-6}	{Group098=1.4932033563529838E-5, Group118=1.548464867278302E-5}	[ADA, AIF1, AP3D1, AXL, CCR2, CD226, CD274, CD40, CD47, CD74, CD86, CDKN1A, CTSC, DUSP10, F11R, FCER1G, FLOT2, HHLA2, IL7, LAMP1, LGALS1, LOC107131142, MAD2L2, MMP14, NCK2, NECTIN2, NOD2, PYCARD, RIPK2, SELENOP, SOCS1, STAT5A, TLR4, TNFSF13B, TNFSF9, ZBTB7B]	[ADA, ADORA2B, AGER, AIF1, ANXA1, AP1G1, AP3B1, AP3D1, ATAD5, AXL, BAD, BCL10, BCL2, BCL6, BLOC1S3, BLOC1S6, BMI1, BST1, CAPN3, CARD11, CBFB, CCDC88B, CCL5, CCR2, CCR7, CD226, CD24, CD27, CD274, CD28, CD320, CD38, CD3E, CD40, CD40LG, CD47, CD5, CD6, CD74, CD80, CD81, CD86, CDKN1A, CLCF1, CLEC4D, CLEC7A, CORO1A, CTSC, CYLD, DHPS, DOCK8, DPP4, DUSP10, EFNB1, EFNB2, EGR3, EPHB6, EXOSC3, F11R, F2RL1,…	FALSE
GO:0043069	GO_BiologicalProcess-EBI-UniProt-GOA_25.10.2019_00h00	negative regulation of programmed cell death	[4, 5, 6]	[Group102]	70	15.1844	0.00107836	0.00963734	{Group102=3.875974253567154E-7}	{Group102=2.6854964471143857E-6}	[AARS, ADA, ADAR, ANGPTL4, AXL, BAG3, BCL2A1, BCL2L1, CASP3, CCR5, CD74, CLU, CSF1R, CTSH, DNAJA1, DYRK3, EIF2AK2, FCER1G, GATA6, GCLM, GOLPH3, GPX4, GRINA, GRN, HAX1, HMOX1, HSPB1, HYOU1, HYPK, ID1, IDO1, IER3, IFI6, IL27, IL7, ITSN1, JUN, LGMN, LMNA, MAG, MERTK, MITF, NAIP, NFE2L2, NOL3, NR4A1, NRP1, NUGGC, NUPR1, PARL, PDK4, PRDX3, PRKCD, PRNP, PTGS2, PTK2B, RBCK1, RIPK1, SLC40A1, SLC46A2, SPH…	[AARS, AATF, ABL1, ACAA2, ACKR3, ADA, ADAMTS20, ADAR, ADNP, AGAP2, AGO4, AHI1, AKT1, AKT2, ALKBH1, ALOX15, AMBRA1, AMIGO2, ANGPT1, ANGPTL4, ANKLE2, APBB2, API5, APIP, AREL1, ARG2, ARHGAP10, ARL6IP1, ARRB1, ASNS, ATAD3A, ATAD5, ATF5, ATG5, AURKA, AURKB, AVEN, AXL, BABAM2, BAD, BAG3, BAG6, BARD1, BCL10, BCL11B, BCL2, BCL2A1, BCL2L1, BCL2L12, BCL2L2, BCL3, BCL6, BECN1, BFAR, BID, BIRC2, BIRC3, BIRC5…	FALSE
GO:0051046	GO_BiologicalProcess-EBI-UniProt-GOA_25.10.2019_00h00	regulation of secretion	[4, 5]	[Group119]	58	15.8038	0.00108967	0.00967083	{Group119=1.5839381533204433E-14}	{Group119=5.121400029069433E-13}	[ADA, AIF1, CADPS2, CCR2, CD14, CD40, CD74, CLASP1, CSF1R, DDX58, DNAJC1, FCER1G, FER, FES, FRMD4A, GOLPH3, GRIN3A, IFIH1, IL10, IL17RA, IL17RC, LAMP1, LGALS9, MAPK11, MPC2, NLRP1, NOD2, NR1D1, NR1H3, NRG1, NRN1, OAS2, PRKCB, PYCARD, RAB13, RAB27A, RAB27B, RAP1B, RHBDF1, RIPK2, RSAD2, SCIN, SDHD, SERP1, SLC8B1, SOCS1, SREBF1, STXBP1, STXBP3, SYT4, TCF7L2, TCIRG1, TLR2, TLR4, TLR5, TNF, TNFAIP3, T…	[ABCG1, ABL1, ABR, ACSL3, ACTN1, ADA, ADAM9, ADCY8, ADORA2B, ADRA2A, ADTRP, AGER, AIF1, ANGPT1, ANXA1, ANXA4, ANXA5, AP1G1, APBA1, ARF6, ARFIP1, ARG2, ARHGEF7, ARNTL, ARRB1, ASIC1, ATG5, ATP13A2, ATP2A2, ATP6AP1, BACE1, BAD, BAIAP3, BANK1, BCR, BIRC5, BLK, BRAF, C1QTNF12, C2CD2L, C5, C5AR2, CACNA1A, CACNA1H, CACNB2, CACNB4, CADM1, CADPS2, CAPN10, CASK, CASP1, CCKAR, CCL3, CCL5, CCR2, CCR7, CD14, …	FALSE
GO:0002687	GO_BiologicalProcess-EBI-UniProt-GOA_25.10.2019_00h00	positive regulation of leukocyte migration	[3, 4, 5, 6, 7, 8]	[Group115, Group117]	17	23.6111	0.00110693	0.00975623	{Group115=6.42211846722064E-7, Group117=5.292741650335821E-5}	{Group115=4.152969942136014E-6, Group117=1.6043623127580457E-4}	[ADAM17, AIF1, C3AR1, CCR2, CD74, CMKLR1, CSF1, CXCL10, DYSF, ITGB3, JAM2, LGMN, LOC529196, MMP14, PTK2B, PYCARD, SELENOP]	[ADAM10, ADAM17, AGER, AIF1, AKIRIN1, ANO6, APP, C1QBP, C3AR1, C5AR1, CALR, CAMK1D, CCL19, CCL3, CCL5, CCR1, CCR2, CCR6, CCR7, CD74, CD99, CD99L2, CMKLR1, CREB3, CSF1, CXCL10, CXCL12, DOCK8, DYSF, F2RL1, FADD, GAS6, IL1R1, IL23A, ITGB3, JAM2, KARS, LGALS3, LGMN, LOC529196, MAPK3, MIA3, MMP14, NCKAP1L, OXSR1, PLA2G7, PLVAP, PTK2B, PYCARD, RAC1, RAC2, RHOA, RIPOR2, SELENOK, SELENOP, SELP, SLAMF1, S…	FALSE
GO:0050715	GO_BiologicalProcess-EBI-UniProt-GOA_25.10.2019_00h00	positive regulation of cytokine secretion	[4, 5, 6, 7, 8, 9, 10, 11]	[Group119]	17	23.6111	0.00110693	0.00975623	{Group119=1.5839381533204433E-14}	{Group119=5.121400029069433E-13}	[AIF1, CD14, CSF1R, DDX58, IFIH1, IL10, IL17RA, IL17RC, LGALS9, MAPK11, NLRP1, NOD2, PYCARD, RIPK2, TLR2, TLR4, TNF]	[ABL1, AGER, AIF1, C5, CADM1, CASP1, CCL3, CD14, CD2, CHUK, CLEC4E, CLEC5A, CLEC6A, CRTAM, CSF1R, DDX58, DHX36, DHX9, F2R, F2RL1, FCN1, FFAR2, FGR, FRMD8, FZD5, GAPDH, GATA3, GLMN, GSDMD, HK1, HMGB1, HYAL2, IFIH1, IL10, IL17RA, IL17RC, IL1A, IL1B, IL1RAP, IL1RL1, KARS, LGALS9, LPL, MAPK11, MAPK3, MAVS, NLRP1, NLRP3, NOD2, OSM, P2RX7, PANX1, PANX2, PRKCZ, PTGER4, PTPN22, PYCARD, RASGRP1, RIPK2, SC…	FALSE
GO:0072676	GO_BiologicalProcess-EBI-UniProt-GOA_25.10.2019_00h00	lymphocyte migration	[3, 5, 6]	[Group115]	16	24.2424	0.00113578	0.00987433	{Group115=6.42211846722064E-7}	{Group115=4.152969942136014E-6}	[ADAM17, AIF1, CCL8, CCR2, CXCL10, CXCL16, ECM1, F11R, HSD3B7, ITGB3, JAM2, LRCH1, PTK2B, PYCARD, RIPK3, SLC8B1]	[ADAM10, ADAM17, ADTRP, AIF1, AKT1, APP, CCL19, CCL25, CCL3, CCL4, CCL5, CCL8, CCR2, CCR6, CD99, CD99L2, CRK, CRKL, CXCL10, CXCL12, CXCL16, DOCK8, ECM1, F11R, FADD, GAS6, GATA3, GCSAM, GCSAML, GPR15, GPR183, HSD3B7, IL27RA, ITGAL, ITGB3, ITGB7, JAM2, KLRK1, LOC616364, LRCH1, MIA3, MSN, MYO1G, OXSR1, PADI2, PTK2B, PYCARD, RHOA, RIPK3, RIPOR2, S1PR1, SELENOK, SLC12A2, SLC8B1, SPN, SPNS2, STK10, STK…	FALSE
GO:0071396	GO_BiologicalProcess-EBI-UniProt-GOA_25.10.2019_00h00	cellular response to lipid	[5]	[Group107]	46	16.6667	0.00115418	0.00989958	{Group107=9.033439183517652E-9}	{Group107=1.2517765725731602E-7}	[ADCY3, ADCY6, ATP1A1, AXL, CCR5, CD14, CD180, CD274, CD86, CMPK2, CXCL10, DNAJA1, ESRRA, FES, FKBP4, INSIG1, IRAK2, IRF3, IRF8, LDLR, NEDD4L, NOD2, NR1D1, NR1H3, NR4A1, NUGGC, P2RY6, PAQR8, PDK4, PPARGC1B, PTK2B, PYCARD, RAMP3, RIPK2, RNF14, RORC, SASH1, TFPI, TICAM2, TLR4, TNF, TNFAIP3, TNFRSF1B, TNIP3, URI1, ZBTB7A]	[ABCA1, ABCB4, ABHD2, ABL1, ABL2, ACACA, ADAM15, ADAM9, ADCY3, ADCY6, ADNP2, ADTRP, AKAP13, AKT1, ANXA1, ARID1A, ARNTL, ARRB2, ATM, ATP1A1, AXL, BAD, BCL10, BCR, BMP4, BMP6, BPI, BRCA1, BRINP1, CALCOCO1, CALR, CARM1, CASP9, CCL3, CCL5, CCR5, CD14, CD180, CD274, CD6, CD86, CDC73, CHMP5, CLOCK, CMPK2, CNOT1, CNOT2, CNOT9, CREB1, CREBRF, CRY1, CRY2, CTR9, CX3CR1, CXCL10, CXCL5, CXCL8, DAB2, DAB2IP, …	FALSE
GO:0030855	GO_BiologicalProcess-EBI-UniProt-GOA_25.10.2019_00h00	epithelial cell differentiation	[4, 5]	[Group052]	45	16.7286	0.00120211	0.00991159	{Group052=5.404823089324765E-4}	{Group052=0.001092224665967713}	[ACADVL, ACVRL1, ALDOC, ANXA2, ASAH1, BFSP2, CASP3, CLIC4, CPT1A, CTSB, F11R, FAM20C, FOXJ2, FZD1, FZD2, GATA6, GPAT4, ID1, IKBKB, JUN, KEAP1, MAFF, MAFG, MTSS1, MYO9A, NRG1, NUP210L, OPHN1, PCDH15, PECAM1, PGK1, PLOD3, PSAP, PTPRO, RAB13, RAP1B, RILPL2, SREBF1, STAT5A, TIGAR, TNF, TPP1, UGCG, VDAC1, ZEB2]	[ABL1, ACADVL, ACTA2, ACVRL1, ADAM9, ADAMTSL4, ADD1, AHI1, AIMP2, ALDOC, ALG10, ANXA1, ANXA2, ANXA4, ANXA7, APOLD1, ARID4A, ARID4B, ARNTL, ASAH1, ATRX, B4GALT1, B9D1, BAD, BASP1, BCCIP, BCL11B, BCR, BDH2, BFSP2, BMP4, BMP6, BMPR2, BTG1, C1GALT1, CASP3, CASP6, CCM2, CDC42, CDH3, CDH5, CDK1, CDK6, CDKN1B, CEP152, CEP63, CLDN3, CLIC4, CLOCK, COL18A1, CPT1A, CREB1, CTNNB1, CTSB, DAB2, DLG5, DLL1, DNP…	TRUE
GO:0000422	GO_BiologicalProcess-EBI-UniProt-GOA_25.10.2019_00h00	autophagy of mitochondrion	[4, 5, 6]	[Group047]	14	25.9259	0.00113235	0.00991191	{Group047=0.001132346709787508}	{Group047=0.0019970478336252414}	[ATG12, ATG3, ATG7, CISD2, FBXO7, FUNDC1, GBA, HK2, OPTN, PARL, SQSTM1, SREBF1, TIGAR, VDAC1]	[AMBRA1, ATG12, ATG13, ATG14, ATG2A, ATG2B, ATG3, ATG5, ATG7, ATG9A, ATG9B, BECN1, CDC37, CISD2, CLEC16A, DNM1L, FBXO7, FBXW7, FIS1, FUNDC1, FUNDC2, GABARAP, GABARAPL1, GABARAPL2, GBA, HDAC6, HIF1A, HK2, HTRA2, HTT, MAP1LC3A, MAP1LC3B, MFN1, MFN2, MUL1, OPTN, PARL, PINK1, PRKN, RB1CC1, RNF41, SMURF1, SQSTM1, SREBF1, TIGAR, TP53, TSPO, USP30, VDAC1, VPS13C, VPS13D, WDR45, WDR45B, WIPI2]	TRUE
GO:0070423	GO_BiologicalProcess-EBI-UniProt-GOA_25.10.2019_00h00	nucleotide-binding oligomerization domain containing signaling pathway	[5, 6, 7, 8, 9, 10, 11, 12, 13]	[Group082, Group105, Group108]	5	55.5556	0.00114787	0.00991204	{Group082=9.26975702169614E-4, Group105=2.1160265857904106E-7, Group108=4.572404554672398E-5}	{Group082=0.0016965404360462747, Group105=2.0525457882166985E-6, Group108=1.4307201348491054E-4}	[NOD2, RIPK2, SLC46A2, TLR4, TNFAIP3]	[NFKBIA, NOD2, OTULIN, PTPN22, RELA, RIPK2, SLC46A2, TLR4, TNFAIP3]	FALSE
GO:0002755	GO_BiologicalProcess-EBI-UniProt-GOA_25.10.2019_00h00	MyD88-dependent toll-like receptor signaling pathway	[7, 8, 9, 10, 11, 12, 13]	[Group091, Group105, Group119]	6	46.1538	0.00123026	0.00995106	{Group091=0.0016240610669246386, Group105=2.1160265857904106E-7, Group119=1.5839381533204433E-14}	{Group091=0.002582523335929343, Group105=2.0525457882166985E-6, Group119=5.121400029069433E-13}	[IRAK2, IRF1, IRF7, TLR2, TLR4, TLR5]	[IRAK2, IRAK3, IRF1, IRF7, MYD88, TLR10, TLR2, TLR4, TLR5, TLR6, TLR7, TLR9, TNIP1]	TRUE
GO:1901889	GO_BiologicalProcess-EBI-UniProt-GOA_25.10.2019_00h00	negative regulation of cell junction assembly	[4, 5, 6]	[Group074]	6	46.1538	0.00123026	0.00995106	{Group074=0.0013612718647654644}	{Group074=0.002200722848037501}	[ACE, ACVRL1, DLC1, IKBKB, RCC2, TNF]	[ACE, ACVRL1, ARHGAP6, BCAS3, CORO1C, DLC1, IKBKB, IL1B, ITGB1BP1, RCC2, ROCK1, ROCK2, TNF]	TRUE
GO:0060589	GO_BiologicalProcess-EBI-UniProt-GOA_25.10.2019_00h00	nucleoside-triphosphatase regulator activity	[5]	[Group096]	38	17.5115	0.00120064	0.00996371	{Group096=5.019613087911595E-6}	{Group096=2.213193043306476E-5}	[ADAP1, ADAP2, AHSA2P, ARHGAP17, ARHGAP21, ARHGAP28, ARHGAP32, ARHGEF12, ATP1B3, ATPIF1, BAG3, CHM, DLC1, DNAJA1, DOCK1, DOCK4, EVI5, GNAQ, HSPH1, JUN, LLGL1, LOC521224, MYO9A, NRP1, OPHN1, PGAM5, PREB, RABGAP1L, RAP1GAP, RGS10, RGS18, SEC23A, SIPA1L1, SIPA1L2, SRGAP2, TBC1D12, TBC1D8, TBC1D9]	[ABR, ACAP1, ACAP2, ACAP3, ADAP1, ADAP2, ADPRH, AGAP1, AGAP2, AGAP3, AGFG1, AGFG2, AHSA1, AHSA2P, ARAP1, ARAP2, ARFGAP1, ARFGAP2, ARFGAP3, ARHGAP1, ARHGAP10, ARHGAP12, ARHGAP15, ARHGAP17, ARHGAP18, ARHGAP19, ARHGAP21, ARHGAP22, ARHGAP23, ARHGAP24, ARHGAP25, ARHGAP26, ARHGAP27, ARHGAP28, ARHGAP29, ARHGAP30, ARHGAP31, ARHGAP32, ARHGAP33, ARHGAP35, ARHGAP39, ARHGAP4, ARHGAP6, ARHGAP9, ARHGDIA, ARHGD…	FALSE
GO:0002685	GO_BiologicalProcess-EBI-UniProt-GOA_25.10.2019_00h00	regulation of leukocyte migration	[3, 4, 5, 6, 7]	[Group115, Group117]	24	20.339	0.00119599	0.00999004	{Group115=6.42211846722064E-7, Group117=5.292741650335821E-5}	{Group115=4.152969942136014E-6, Group117=1.6043623127580457E-4}	[ADA, ADAM17, AIF1, C3AR1, CCR2, CD74, CD9, CMKLR1, CSF1, CXCL10, DYSF, ECM1, ITGB3, JAM2, LGMN, LOC529196, LRCH1, MMP14, MPP1, PTK2B, PYCARD, RIPK3, SELENOP, SLC8B1]	[ABR, ADA, ADAM10, ADAM17, ADTRP, AGER, AIF1, AKIRIN1, AKT1, ANO6, ANXA1, APP, BCR, BST1, C1QBP, C3AR1, C5, C5AR1, C5AR2, CALR, CAMK1D, CCL19, CCL25, CCL3, CCL5, CCR1, CCR2, CCR6, CCR7, CD74, CD81, CD9, CD99, CD99L2, CMKLR1, CREB3, CRK, CRKL, CSF1, CXCL10, CXCL12, CXCR3, DOCK8, DUSP1, DYSF, ECM1, EMILIN1, F2RL1, FADD, GAS6, GCSAM, GCSAML, GPR18, IL1R1, IL23A, IL27RA, ITGB3, JAM2, JAM3, KARS, KLRK…	FALSE
GO:0098662	GO_BiologicalProcess-EBI-UniProt-GOA_25.10.2019_00h00	inorganic cation transmembrane transport	[7]	[Group116]	65	15.3664	0.00118194	0.0100035	{Group116=2.9205058223847173E-6}	{Group116=1.4909950777437767E-5}	[ANXA2, ATP1A1, ATP1B3, ATP5C1, ATP5G1, ATP5G3, ATP6V0E1, ATP6V1A, ATP6V1B2, ATP6V1E1, ATP6V1H, ATP7A, BIN1, CACNA1B, CCR5, CHP1, CLIC2, CNKSR3, COX5A, COX6A1, COX7A1, COX7B, COX7B2, COX7C, COX8B, CXCL10, CYC1, DYSF, EHD3, ERO1A, FHL1, GRIN3A, HSPA1A, KCNJ14, LETM1, MICU1, MICU3, NEDD4L, PLCD3, PRNP, PTK2B, RAMP3, SCN9A, SLC11A1, SLC12A7, SLC15A1, SLC15A3, SLC2A6, SLC31A1, SLC35G1, SLC39A1, SLC40…	[ABCB6, ABCC9, ABL1, ADRB2, AFG3L2, AHNAK, AKAP9, AMIGO1, ANO6, ANXA1, ANXA2, ANXA5, ANXA6, APOPT1, ASIC1, ATG5, ATP12A, ATP1A1, ATP1B1, ATP1B3, ATP2A1, ATP2A2, ATP2A3, ATP2B1, ATP2B2, ATP2B4, ATP2C1, ATP4B, ATP5A1, ATP5B, ATP5C1, ATP5D, ATP5E, ATP5F1, ATP5G1, ATP5G2, ATP5G3, ATP5H, ATP5I, ATP5J, ATP5L, ATP5O, ATP6, ATP6AP1, ATP6AP1L, ATP6V0A1, ATP6V0A2, ATP6V0A4, ATP6V0B, ATP6V0C, ATP6V0D1, ATP6…	FALSE
GO:0019693	GO_BiologicalProcess-EBI-UniProt-GOA_25.10.2019_00h00	ribose phosphate metabolic process	[4, 5]	[Group112]	40	17.2414	0.00122969	0.0100099	{Group112=2.488181003173451E-7}	{Group112=2.0112796442318727E-6}	[AASS, ACSS2, ADCY3, ADCY6, ADCY9, ADPGK, AK1, AK2, ALDOC, APRT, ATP5C1, ATP5G1, ATP5G3, ATP5J2, CROT, CYC1, DLAT, ENO1, ENO3, FAR2, GPAT4, GUCY1A3, HK2, HK3, HPRT1, IMPDH1, MPC2, NUPR1, PDE5A, PDK4, PGAM1, PGK1, PKLR, PKM, PRPSAP1, SLC2A6, STAT3, TIGAR, TPI1, ZBTB7A]	[AAED1, AASS, ABCD1, ACACA, ACACB, ACAT1, ACLY, ACOT2, ACOT4, ACOT7, ACOT8, ACOT9, ACSS2, ACTN3, ADCY3, ADCY4, ADCY6, ADCY7, ADCY8, ADCY9, ADK, ADORA2B, ADPGK, ADSL, ADSS, AK1, AK2, AK3, AK4, ALDOA, ALDOC, AMPD2, AMPD3, APP, APRT, ATIC, ATP5A1, ATP5B, ATP5C1, ATP5D, ATP5E, ATP5F1, ATP5G1, ATP5G2, ATP5G3, ATP5H, ATP5I, ATP5J, ATP5J2, ATP5L, ATP5O, ATP5S, ATP6, ATP8, BAD, BPGM, CACNB4, CAD, CBFA2T3…	FALSE
GO:0006956	GO_BiologicalProcess-EBI-UniProt-GOA_25.10.2019_00h00	complement activation	[3, 4, 5, 6, 7]	[Group025]	8	36.3636	0.00125629	0.0100346	{Group025=0.0012562877494962403}	{Group025=0.002065422232222632}	[C1QA, C1QB, C1R, C1S, C2, CFB, CFP, LOC107131209]	[C1QA, C1QB, C1QBP, C1R, C1S, C2, C3, C5, C7, CD46, CD59, CFB, CFD, CFP, FCN1, IL1B, LOC100300510, LOC107131209, PHB, S100B, SERPING1, VSIG4]	TRUE
GO:0016310	GO_BiologicalProcess-EBI-UniProt-GOA_25.10.2019_00h00	phosphorylation	[5]	[Group114]	187	12.9412	0.00119561	0.0100526	{Group114=7.823140439464641E-5}	{Group114=2.107901729522417E-4}	[ACE, ACVRL1, ADAM17, ADAR, ADARB1, ADPGK, ADRB3, AK1, AK2, ALDOC, ALPK2, ANGPTL4, ANXA2, ARL6IP5, ATF3, AXL, BAK1, BMP2K, BPNT1, C8H9orf72, CAB39, CARD10, CASP3, CAVIN3, CCL8, CCR5, CD40, CD74, CDC42BPB, CDK19, CDKN1A, CHP1, CISH, CKB, CMPK2, CNKSR3, COX5A, COX6A1, COX7A1, COX7C, CSF1, CSF1R, CTSH, CYC1, CYCS, DAG1, DAZAP2, DEPTOR, DGKH, DNAJA1, DOCK7, DUSP10, DUSP5, DYNLL1, DYRK3, EIF2AK2, ENO1…	[AAED1, AAK1, AATK, ABCD1, ABI1, ABL1, ABL2, ABR, ACE, ACKR3, ACSL1, ACTN3, ACVR1, ACVR1B, ACVR2A, ACVR2B, ACVRL1, ADAM10, ADAM17, ADAM9, ADAR, ADARB1, ADCK1, ADK, ADPGK, ADRA2A, ADRB2, ADRB3, ADTRP, AFAP1L2, AFG1L, AGER, AGK, AIDA, AK1, AK2, AK3, AK4, AK6, AK7, AK8, AK9, AKAP13, AKAP8L, AKAP9, AKIP1, AKT1, AKT1S1, AKT2, AKT3, AKTIP, ALDH18A1, ALDOA, ALDOC, ALKAL2, ALOX15, ALPK1, ALPK2, ALPK3, AL…	FALSE
GO:0044691	GO_BiologicalProcess-EBI-UniProt-GOA_25.10.2019_00h00	tooth eruption	[3, 5, 6, 7, 8]	[Group039]	3	100	0.00118074	0.0100599	{Group039=0.001180737739374777}	{Group039=0.0019746820813681615}	[FAM20A, SNX10, TCIRG1]	[FAM20A, SNX10, TCIRG1]	TRUE
GO:0046121	GO_BiologicalProcess-EBI-UniProt-GOA_25.10.2019_00h00	deoxyribonucleoside catabolic process	[6, 7, 8]	[Group101]	3	100	0.00118074	0.0100599	{Group101=4.731194131278527E-4}	{Group101=9.976648494217765E-4}	[ADA, DERA, DPYD]	[ADA, DERA, DPYD]	FALSE
GO:0070815	GO_BiologicalProcess-EBI-UniProt-GOA_25.10.2019_00h00	peptidyl-lysine 5-dioxygenase activity	[6]	[Group072]	3	100	0.00118074	0.0100599	{Group072=0.001749778663607989}	{Group072=0.002737556941451209}	[JMJD6, PLOD1, PLOD3]	[JMJD6, PLOD1, PLOD3]	TRUE
GO:1903974	GO_BiologicalProcess-EBI-UniProt-GOA_25.10.2019_00h00	positive regulation of cellular response to macrophage colony-stimulating factor stimulus	[3, 4, 5, 6, 7, 8]	[Group091, Group105]	3	100	0.00118074	0.0100599	{Group091=0.0016240610669246386, Group105=2.1160265857904106E-7}	{Group091=0.002582523335929343, Group105=2.0525457882166985E-6}	[CSF1, TLR2, TLR4]	[CSF1, TLR2, TLR4]	FALSE
GO:0045453	GO_BiologicalProcess-EBI-UniProt-GOA_25.10.2019_00h00	bone resorption	[4, 6]	[Group085]	10	31.25	0.00122822	0.010062	{Group085=2.6600321684260193E-4}	{Group085=6.14340762707914E-4}	[DCSTAMP, IL20RA, IL7, LRRK1, PDK4, PPARGC1B, PTK2B, SNX10, TCIRG1, TPP1]	[ACP5, ADRB2, ATP6AP1, CTNNB1, CTSK, DCSTAMP, DEF8, GPR55, IL20RA, IL7, INPP5D, LRRK1, LTBP3, NCDN, P2RX7, PDK4, PLEKHM1, PPARGC1B, PTH1R, PTK2B, RAB3D, S1PR1, SNX10, SRC, SYK, TCIRG1, TFRC, TMEM119, TNFRSF11A, TPP1, TRAF6, UBASH3B]	FALSE
GO:0002822	GO_BiologicalProcess-EBI-UniProt-GOA_25.10.2019_00h00	regulation of adaptive immune response based on somatic recombination of immune receptors built from immunoglobulin superfamily domains	[5, 6]	[Group098]	22	20.9524	0.00125513	0.0100884	{Group098=2.770892826222032E-6}	{Group098=1.4932033563529838E-5}	[ADA, CCR2, CD226, CD40, FCER1G, FCGR1A, IL27, LOC107131142, LOC618733, LOC782367, MAD2L2, NECTIN2, PARP3, RIPK2, RIPK3, RSAD2, SLC11A1, TNF, TNFAIP3, TNFRSF1B, TNFSF13B, ZBTB7B]	[ADA, AGER, ANXA1, APLF, ARG1, ATAD5, BCL6, C3, CCR2, CD1A, CD1B, CD1E, CD226, CD28, CD40, CD81, CLCF1, EXOSC3, FADD, FAM49B, FBXO38, FCER1G, FCER2, FCGR1A, FOXP3, FZD5, GATA3, HFE, HLX, HMGB1, IL12B, IL12RB1, IL18, IL18R1, IL1B, IL1R1, IL1RL1, IL20RB, IL23A, IL23R, IL27, IL27RA, IL7R, KMT5B, KMT5C, LOC107131142, LOC515418, LOC618733, LOC781726, LOC782367, LOXL3, LTA, MAD2L2, MALT1, MAP3K7, MEF2C…	FALSE
GO:0043123	GO_BiologicalProcess-EBI-UniProt-GOA_25.10.2019_00h00	positive regulation of I-kappaB kinase/NF-kappaB signaling	[5, 6, 7, 8]	[Group089]	22	20.9524	0.00125513	0.0100884	{Group089=4.950795473443198E-6}	{Group089=2.2867960043999536E-5}	[CD40, CD74, DDX1, IFIT5, IKBKB, LOC504548, LPAR1, LTBR, MID2, NOD1, NOD2, PRKCB, RBCK1, RIPK1, RIPK2, TLR4, TMEM106A, TNF, TRADD, TRIM25, TRIM38, TRIM8]	[ABL1, AKAP13, AKT1, ALPK1, ANKRD17, ATP2C1, BCL10, CARD11, CARD9, CASP1, CASP8, CCDC22, CCL19, CD4, CD40, CD74, CFLAR, CHUK, CLEC6A, CTH, CTNNB1, DDRGK1, DDX1, DDX21, DHX36, EDA, F2R, F2RL1, FADD, FASLG, FKBP1A, FYN, IFIT5, IKBKB, IKBKE, IKBKG, IL1A, IL1B, IL1RN, IRAK1, IRAK4, LITAF, LOC504548, LPAR1, LTBR, LTF, LURAP1, LURAP1L, MAP3K14, MAP3K3, MAP3K7, MID2, MTDH, MYD88, NOD1, NOD2, NUP62, PELI…	FALSE
GO:0072604	GO_BiologicalProcess-EBI-UniProt-GOA_25.10.2019_00h00	interleukin-6 secretion	[4, 6, 7, 8, 9, 10]	[Group061, Group110, Group119]	9	33.3333	0.00128533	0.0102028	{Group061=1.831444943625822E-5, Group110=1.1125197015402624E-4, Group119=1.5839381533204433E-14}	{Group061=6.832698443527105E-5, Group110=2.767036180753986E-4, Group119=5.121400029069433E-13}	[AIF1, DDX58, IFIH1, IL17RC, LGALS9, PYCARD, TLR2, TLR4, TMEM106A]	[AIF1, BANK1, C5AR2, DDX58, DHX9, F2R, F2RL1, GAS6, HYAL2, IFIH1, IL17RC, IL1B, IL1RAP, IL27RA, LGALS9, LPL, MAVS, PTPN22, PYCARD, RABGEF1, SELENOK, SPHK2, SYT11, TLR2, TLR4, TMEM106A, ZC3H12A]	TRUE
GO:0016064	GO_BiologicalProcess-EBI-UniProt-GOA_25.10.2019_00h00	immunoglobulin mediated immune response	[6]	[Group098]	17	23.2877	0.00130375	0.0102851	{Group098=2.770892826222032E-6}	{Group098=1.4932033563529838E-5}	[C1QA, C1QB, C1R, C1S, C2, CD226, CD40, CD74, FCER1G, FCGR1A, IRF7, MAD2L2, NECTIN2, PARP3, PRKCD, TCIRG1, TNF]	[APLF, ATAD5, BATF, BCL10, BCL3, BCL6, BTK, C1QA, C1QB, C1QBP, C1R, C1S, C2, C3, C5, C7, CCR6, CD19, CD226, CD28, CD40, CD46, CD74, CD81, CLCF1, ERCC1, EXO1, EXOSC3, FCER1G, FCER2, FCGR1A, FGL2, FOXP3, GAPT, IL27RA, INPP5D, IRF7, KMT5B, KMT5C, LIG4, LOC100300510, LTA, MAD2L2, MLH1, MSH2, MSH6, MYD88, NBN, NDFIP1, NECTIN2, NSD2, PARP3, PAXIP1, POU2F2, PRKCD, PTPN6, PTPRC, RIF1, RNF168, RNF8, STAT6…	FALSE
GO:0015078	GO_BiologicalProcess-EBI-UniProt-GOA_25.10.2019_00h00	proton transmembrane transporter activity	[8, 9, 10]	[Group100, Group116]	21	21.2121	0.00136127	0.010673	{Group100=3.126312578000028E-4, Group116=2.9205058223847173E-6}	{Group100=6.738940445911172E-4, Group116=1.4909950777437767E-5}	[ATP5C1, ATP5G1, ATP5G3, ATP6V0E1, ATP6V1A, ATP6V1E1, ATP6V1H, CHP1, COX5A, COX6A1, COX7A1, COX7B, COX7B2, COX7C, COX8B, LETM1, SLC11A1, SLC15A1, SLC15A3, SLC2A6, TCIRG1]	[APOPT1, ATP12A, ATP2A1, ATP2A2, ATP2A3, ATP2C1, ATP5A1, ATP5B, ATP5C1, ATP5D, ATP5E, ATP5F1, ATP5G1, ATP5G2, ATP5G3, ATP5H, ATP5I, ATP5J, ATP5L, ATP5O, ATP6, ATP6AP1, ATP6AP1L, ATP6V0A1, ATP6V0A2, ATP6V0A4, ATP6V0B, ATP6V0C, ATP6V0D1, ATP6V0E1, ATP6V0E2, ATP6V1A, ATP6V1C1, ATP6V1C2, ATP6V1D, ATP6V1E1, ATP6V1E2, ATP6V1F, ATP6V1G1, ATP6V1H, ATP8, CHP1, CLCN3, CLCN5, COX1, COX10, COX17, COX2, COX3,…	FALSE
GO:0050863	GO_BiologicalProcess-EBI-UniProt-GOA_25.10.2019_00h00	regulation of T cell activation	[5, 6, 7]	[Group118]	36	17.6471	0.00138679	0.0107413	{Group118=3.1927110665532002E-6}	{Group118=1.548464867278302E-5}	[ADA, AIF1, AP3D1, CASP3, CCR2, CD274, CD47, CD74, CD86, DUSP10, FLOT2, HHLA2, IDO1, IL27, IL7, IRF1, KAT2A, LGALS1, LGALS9, LOC107131142, NCK2, NOD2, PDE5A, PRNP, PYCARD, RIPK2, RIPK3, SLC46A2, SOCS1, SOCS6, SOS1, STAT5A, TNFRSF1B, TNFSF13B, TNFSF9, ZBTB7B]	[ABL1, ADA, ADORA2A, AGER, AIF1, ANXA1, AP3B1, AP3D1, ARG1, ARG2, BAD, BCL10, BCL6, BMI1, BMP4, BOLA-DOA, BRAF, CARD11, CASP3, CBFB, CCDC88B, CCL5, CCR2, CCR7, CD24, CD27, CD274, CD28, CD3E, CD4, CD40LG, CD47, CD5, CD6, CD74, CD80, CD81, CD86, CLPTM1, CORO1A, CTLA4, CTNNB1, CYLD, DHPS, DLG1, DLG5, DOCK8, DPP4, DROSHA, DTX1, DUSP10, DUSP3, EFNB1, EFNB2, EGR3, EPHB6, ERBB2, FADD, FAM49B, FANCA, FAN…	FALSE
GO:0002521	GO_BiologicalProcess-EBI-UniProt-GOA_25.10.2019_00h00	leukocyte differentiation	[4, 5, 6, 7, 8]	[Group085, Group118]	53	15.9639	0.00139718	0.0107566	{Group085=2.6600321684260193E-4, Group118=3.1927110665532002E-6}	{Group085=6.14340762707914E-4, Group118=1.548464867278302E-5}	[ADA, ANXA2, AP3D1, AXL, BAK1, BATF2, C1QC, CCR2, CD74, CSF1, CSF1R, CUL4A, DCSTAMP, DUSP10, FAM20C, FBXO7, FCER1G, FES, HAX1, IL27, IL7, IRF1, JMJD6, JUN, KAT2A, L3MBTL3, LGALS1, LRRK1, LTBR, MAFB, MERTK, MITF, MMP14, PPARGC1B, PTK2B, RELB, RIPK1, RIPK2, RIPK3, RRAS, RSAD2, SLC46A2, SNX10, SOCS1, SOS1, STAT3, STAT5A, TCIRG1, TJP2, TNF, TNFSF9, ZBTB7A, ZBTB7B]	[ABL1, ACIN1, ADA, ADGRG3, AGER, ANXA1, ANXA2, AP3B1, AP3D1, APP, ATG5, ATM, ATP6AP1, AXL, AZI2, BAD, BAK1, BATF, BATF2, BATF3, BCL11B, BCL2, BCL3, BCL6, BMI1, BMP4, BOLA-DOA, BRAF, BTK, C1QC, CAMK4, CARD11, CASP8, CBFA2T3, CBFB, CCL3, CCR2, CCR6, CCR7, CCR9, CD101, CD19, CD27, CD28, CD3D, CD3E, CD3G, CD4, CD74, CD79A, CD79B, CD81, CD8A, CDH17, CDK6, CEBPA, CEBPE, CHD7, CITED2, CLCF1, CLEC4D, CLE…	FALSE
GO:1903708	GO_BiologicalProcess-EBI-UniProt-GOA_25.10.2019_00h00	positive regulation of hemopoiesis	[3, 4, 5, 6, 7, 8, 9]	[Group118]	25	19.8413	0.00138287	0.0107762	{Group118=3.1927110665532002E-6}	{Group118=1.548464867278302E-5}	[ADA, AP3D1, AXL, CD74, CSF1, DCSTAMP, DUSP10, FES, HAX1, IL7, ISG15, MMP14, PPARGC1B, RAB7B, RIPK1, RIPK2, SCIN, SOCS1, STAT1, STAT3, STAT5A, TNF, TNFSF9, TRIM58, ZBTB7B]	[ACIN1, ACVR1B, ACVR2A, ADA, AGER, ANKRD54, ANXA1, AP3B1, AP3D1, ATP6AP1, ATXN1L, AXL, BAD, BCL6, BMI1, CASP8, CBFB, CD101, CD27, CD4, CD74, CREB1, CSF1, CTNNBIP1, CYLD, DCSTAMP, DHX36, DUSP10, EGR3, ETS1, EVI2B, FADD, FAM210B, FES, FLT3LG, FOS, FOXO3, FOXP3, GAS6, GATA1, GATA3, HAX1, HCLS1, HIF1A, HLX, ID2, IL12B, IL15, IL18, IL23A, IL7, IL7R, INPP5D, ISG15, ITPKB, JAG1, KLF10, LEF1, LIF, MALT1,…	FALSE
GO:0009117	GO_BiologicalProcess-EBI-UniProt-GOA_25.10.2019_00h00	nucleotide metabolic process	[5, 6, 7]	[Group112]	48	16.3265	0.00142996	0.0109431	{Group112=2.488181003173451E-7}	{Group112=2.0112796442318727E-6}	[AASS, ACSS2, ADA, ADCY3, ADCY6, ADCY9, ADPGK, AK1, AK2, ALDOC, APRT, ATP5C1, ATP5G1, ATP5G3, ATP5J2, CDADC1, CMPK2, CROT, CYC1, DERA, DLAT, ENO1, ENO3, FAR2, FUK, GPAT4, GUCY1A3, HK2, HK3, HPRT1, IDO1, IMPDH1, KYNU, MPC2, NAMPT, NUPR1, PDE5A, PDK4, PGAM1, PGK1, PKLR, PKM, PRPSAP1, SLC2A6, STAT3, TIGAR, TPI1, ZBTB7A]	[AAED1, AASS, ABCD1, ACACA, ACACB, ACAT1, ACLY, ACOT2, ACOT4, ACOT7, ACOT8, ACOT9, ACSS2, ACTN3, ADA, ADAL, ADCY3, ADCY4, ADCY6, ADCY7, ADCY8, ADCY9, ADK, ADORA2B, ADPGK, ADSL, ADSS, AFMID, AGPAT1, AGPAT4, AK1, AK2, AK3, AK4, AK6, AK7, AK8, ALDOA, ALDOC, AMPD2, AMPD3, APP, APRT, ATIC, ATP5A1, ATP5B, ATP5C1, ATP5D, ATP5E, ATP5F1, ATP5G1, ATP5G2, ATP5G3, ATP5H, ATP5I, ATP5J, ATP5J2, ATP5L, ATP5O, A…	FALSE
GO:0052548	GO_BiologicalProcess-EBI-UniProt-GOA_25.10.2019_00h00	regulation of endopeptidase activity	[6, 7, 8, 9]	[Group109, Group113]	37	17.4528	0.00147256	0.0112019	{Group109=2.624938149430547E-7, Group113=2.297027563762496E-4}	{Group109=1.958607696113562E-6, Group113=5.570291842124052E-4}	[ACER2, APLP2, ARL6IP5, ASPH, BAK1, BIN1, CSTB, CTSH, DLC1, EGLN3, HIP1, IFI6, IFT57, LGMN, LOC100298356, LOC101903018, LOC107131209, NAIP, NLRC4, NLRP1, NOD1, NR4A1, P2RX1, PRDX3, PRNP, PSMB9, PSME1, PSME2, PTGS2, PYCARD, RIPK2, SERPINI1, STAT3, TFPI, TIMP2, TNF, UBE2O]	[A2M, ACER2, ADRM1, AGER, AIFM1, AKT1, ANP32B, ANXA8L1, APAF1, APLP2, APOPT1, APP, ARAF, ARL6IP1, ARL6IP5, ARRB1, ASPH, ATP13A2, BAD, BAK1, BAX, BBC3, BCAP31, BCL10, BCL2L11, BCL2L12, BID, BIN1, BIRC2, BIRC3, BIRC5, BIRC6, BOK, C3, C5, CAAP1, CARD9, CASP4, CASP8, CASP8AP2, CASP9, CAST, CD27, CD44, CDKN2D, CFLAR, CLEC7A, COL4A3, COL6A3, CRADD, CRIM1, CSNK2A1, CST3, CST7, CSTB, CTSH, CYFIP2, DAPK1,…	FALSE
GO:0072503	GO_BiologicalProcess-EBI-UniProt-GOA_25.10.2019_00h00	cellular divalent inorganic cation homeostasis	[6, 8]	[Group111]	39	17.1806	0.00150442	0.0113766	{Group111=1.3114945474287883E-6}	{Group111=7.95093569378703E-6}	[ACKR2, ANXA2, AP3D1, ATP13A3, BAK1, C3AR1, CCL8, CCR3, CCR5, CCRL2, CD40, CLIC2, CMKLR1, CXCL10, CXCR6, ERO1A, GNA15, GRINA, LETM1, LOC529196, LPAR1, MICU1, MT1E, MT2A, NMUR2, PIK3CB, PLCD3, PRKCB, PRNP, PTGIR, PTK2B, RAMP3, RMDN3, SLC11A1, SLC35G1, SLC8B1, TCIRG1, TMCO1, TPCN1]	[ABL1, ABL2, ACKR2, ACKR3, ADCY8, AFG3L2, ANXA2, ANXA5, ANXA6, ANXA7, AP3D1, APP, ATF4, ATG5, ATP13A1, ATP13A2, ATP13A3, ATP13A5, ATP1B1, ATP2A1, ATP2A2, ATP2A3, ATP2B1, ATP2B2, ATP2B4, ATP2C1, ATP7B, BAK1, BCAP31, BCL2, BOK, C3AR1, C5AR1, C5AR2, CACNA1A, CACNA1C, CACNB2, CACNB4, CALM, CALM3, CAPN3, CCDC47, CCL19, CCL3, CCL5, CCL8, CCR1, CCR10, CCR3, CCR4, CCR5, CCR6, CCR7, CCR8, CCRL2, CD19, CD2…	FALSE
GO:0016485	GO_BiologicalProcess-EBI-UniProt-GOA_25.10.2019_00h00	protein processing	[5, 6]	[Group109]	24	20	0.00152431	0.0114592	{Group109=2.624938149430547E-7}	{Group109=1.958607696113562E-6}	[ADAMTS2, ANXA2, ASPH, BAK1, C1R, CASP3, CASP7, CTSC, CTSH, CTSS, CTSZ, ECE1, GLG1, LDLRAD3, LGMN, MME, MMP14, NCSTN, PGK1, PISD, PYCARD, RIPK2, SEC11A, TNF]	[ADAM10, ADAMTS2, ADAMTS3, AEBP1, AFG3L2, ANXA2, APH1A, APH1B, ASPH, ASPRV1, BAD, BAK1, BCL2L12, BIRC2, BIRC3, C1R, C1RL, CASP1, CASP2, CASP3, CASP7, CASP8, CAST, CCBE1, CLN3, CLN5, CNTN2, CPD, CPM, CPXM2, CPZ, CST7, CTSC, CTSH, CTSS, CTSZ, CYFIP2, DHCR24, ECE1, ECE2, ERO1B, F12, FADD, FKRP, FURIN, FXN, GAS1, GH1, GLG1, GSN, HM13, IFT52, IL1R2, IMMP1L, IMMP2L, INPP5B, KLK1, LDLRAD3, LGMN, LOC5328…	FALSE
GO:0017185	GO_BiologicalProcess-EBI-UniProt-GOA_25.10.2019_00h00	peptidyl-lysine hydroxylation	[7, 8, 9]	[Group072]	4	66.6667	0.00156744	0.0116465	{Group072=0.001749778663607989}	{Group072=0.002737556941451209}	[JMJD6, P3H3, PLOD1, PLOD3]	[JMJD6, P3H3, PLOD1, PLOD3, VIPAS39, VPS33B]	FALSE
GO:0071223	GO_BiologicalProcess-EBI-UniProt-GOA_25.10.2019_00h00	cellular response to lipoteichoic acid	[5, 6, 8]	[Group082, Group097, Group105, Group119]	4	66.6667	0.00156744	0.0116465	{Group082=9.26975702169614E-4, Group097=0.001146114114996681, Group105=2.1160265857904106E-7, Group119=1.5839381533204433E-14}	{Group082=0.0016965404360462747, Group097=0.001985233377762108, Group105=2.0525457882166985E-6, Group119=5.121400029069433E-13}	[CD14, RIPK2, TLR2, TLR4]	[CD14, RELA, RIPK2, TLR2, TLR4, TREM2]	TRUE
GO:0032946	GO_BiologicalProcess-EBI-UniProt-GOA_25.10.2019_00h00	positive regulation of mononuclear cell proliferation	[4, 5, 6, 7]	[Group118]	19	21.8391	0.00157944	0.0116677	{Group118=3.1927110665532002E-6}	{Group118=1.548464867278302E-5}	[ADA, AIF1, CCR2, CD274, CD40, CD74, CD86, CDKN1A, CSF1, HHLA2, IL7, LOC107131142, NCK2, PYCARD, RIPK2, STAT5A, TLR4, TNFSF13B, TNFSF9]	[ADA, AGER, AIF1, ANXA1, ATAD5, BCL2, BCL6, BMI1, BST1, CARD11, CCDC88B, CCL5, CCR2, CD24, CD274, CD28, CD320, CD38, CD3E, CD40, CD40LG, CD6, CD74, CD81, CD86, CDKN1A, CLCF1, CORO1A, CSF1, DHPS, EFNB1, FADD, FCRL3, FOXP3, GPAM, GPR183, HES1, HHLA2, IL12B, IL12RB1, IL15, IL18, IL1B, IL23A, IL6ST, IL7, IRS2, JAK3, LOC107131142, MEF2C, MYD88, NCK1, NCK2, NCKAP1L, NFATC2, PDCD1LG2, PELI1, PRKCQ, PTPN…	FALSE
GO:2000401	GO_BiologicalProcess-EBI-UniProt-GOA_25.10.2019_00h00	regulation of lymphocyte migration	[4, 5, 6, 7, 8]	[Group115]	12	27.2727	0.00156709	0.011712	{Group115=6.42211846722064E-7}	{Group115=4.152969942136014E-6}	[ADAM17, AIF1, CCR2, CXCL10, ECM1, ITGB3, JAM2, LRCH1, PTK2B, PYCARD, RIPK3, SLC8B1]	[ADAM10, ADAM17, ADTRP, AIF1, AKT1, APP, CCL3, CCL5, CCR2, CCR6, CD99L2, CRK, CRKL, CXCL10, CXCL12, DOCK8, ECM1, FADD, GCSAM, GCSAML, IL27RA, ITGB3, JAM2, KLRK1, LRCH1, MIA3, MSN, OXSR1, PADI2, PTK2B, PYCARD, RHOA, RIPK3, RIPOR2, SELENOK, SLC8B1, SPN, STK10, STK39, STS, TNFSF14, WASL, WNT5A, XCL2]	FALSE
GO:0055074	GO_BiologicalProcess-EBI-UniProt-GOA_25.10.2019_00h00	calcium ion homeostasis	[8]	[Group076, Group111]	37	17.3709	0.00160578	0.0117942	{Group076=0.0011476018093959529, Group111=1.3114945474287883E-6}	{Group076=0.001952936412480832, Group111=7.95093569378703E-6}	[ACKR2, ANXA2, ATP13A3, BAK1, C3AR1, CCL8, CCR3, CCR5, CCRL2, CD40, CLIC2, CMKLR1, CXCL10, CXCR6, ERO1A, FAM20A, GNA15, GRINA, LETM1, LOC529196, LPAR1, MICU1, NMUR2, PIK3CB, PLCD3, PRKCB, PRNP, PTGIR, PTK2B, RAMP3, RMDN3, SLC35G1, SLC8B1, SNX10, TCIRG1, TMCO1, TPCN1]	[ABL1, ABL2, ACKR2, ACKR3, ADCY8, AFG3L2, ANXA2, ANXA5, ANXA6, ANXA7, APP, ATF4, ATG5, ATP13A1, ATP13A2, ATP13A3, ATP13A5, ATP1B1, ATP2A1, ATP2A2, ATP2A3, ATP2B1, ATP2B2, ATP2B4, ATP2C1, ATP7B, BAK1, BCAP31, BCL2, BOK, C3AR1, C5AR1, C5AR2, CACNA1A, CACNA1C, CACNB2, CACNB4, CALM, CALM3, CAPN3, CCDC47, CCL19, CCL3, CCL5, CCL8, CCR1, CCR10, CCR3, CCR4, CCR5, CCR6, CCR7, CCR8, CCRL2, CD19, CD24, CD40…	TRUE
GO:0043171	GO_BiologicalProcess-EBI-UniProt-GOA_25.10.2019_00h00	peptide catabolic process	[4, 5, 6]	[Group083]	7	38.8889	0.00161734	0.0118112	{Group083=3.719965675320266E-5}	{Group083=1.202788901686886E-4}	[ACE, CTSH, ECE1, ERAP2, GGT5, NPEPPS, TPP1]	[ACE, CHAC2, CPQ, CTSH, ECE1, ERAP1, ERAP2, GGT1, GGT5, GGT7, IDE, LNPEP, LTA4H, LVRN, NAALADL1, NPEPPS, TPP1, XPNPEP1]	FALSE
GO:0018126	GO_BiologicalProcess-EBI-UniProt-GOA_25.10.2019_00h00	protein hydroxylation	[6, 7]	[Group072]	8	34.7826	0.00174978	0.0127058	{Group072=0.001749778663607989}	{Group072=0.002737556941451209}	[ASPH, EGLN3, ERO1A, JMJD6, P3H3, P4HA1, PLOD1, PLOD3]	[ASPH, CRTAP, EGLN2, EGLN3, ERO1A, ERO1B, HIF1AN, JMJD4, JMJD6, JMJD7, OGFOD1, P3H1, P3H2, P3H3, P4HA1, P4HA2, P4HB, P4HTM, PLOD1, PLOD3, PRDX4, VIPAS39, VPS33B]	FALSE
GO:0010634	GO_BiologicalProcess-EBI-UniProt-GOA_25.10.2019_00h00	positive regulation of epithelial cell migration	[3, 4, 5, 6, 7, 8]	[Group117]	19	21.5909	0.00181927	0.013062	{Group117=5.292741650335821E-5}	{Group117=1.6043623127580457E-4}	[AAMP, ADAM17, ANGPTL4, ANXA3, CD40, CLASP1, CTSH, EPB41L4B, HMOX1, HSPB1, JUN, LGMN, MAP2K3, MAPRE2, NRP1, PTK2B, SASH1, SPARC, STAT5A]	[AAMP, ABL1, ADAM17, ADAM9, AKT1, AMOTL1, ANGPT1, ANGPTL4, ANXA1, ANXA3, ARF6, BCAR1, BCAS3, BMP4, BMPR2, CALR, CAPN7, CCBE1, CD40, CIB1, CLASP1, CTSH, DOCK5, EMC10, ENPP2, EPB41L4B, EPB41L5, ETS1, FGF18, GATA3, GLIPR2, GPLD1, HBEGF, HDAC6, HDAC7, HDAC9, HIF1A, HMOX1, HSPB1, HYAL1, ITGB1BP1, JCAD, JUN, KDR, LGMN, MAP2K3, MAP3K3, MAPRE2, MET, MMP9, MTOR, NOS3, NRP1, NUS1, P2RX4, PDCD6, PDGFB, PDPK…	FALSE
GO:0019218	GO_BiologicalProcess-EBI-UniProt-GOA_25.10.2019_00h00	regulation of steroid metabolic process	[5, 6]	[Group054]	11	28.2051	0.00181038	0.0130715	{Group054=0.004391536988203759}	{Group054=0.005999705462757248}	[ACADVL, ASAH1, ATP1A1, EPHX2, ERLIN2, INSIG1, LDLR, NR1D1, SREBF1, STAT5A, TNF]	[ABCG1, ACADVL, ARV1, ASAH1, ATP1A1, BMP6, DDX20, DGKQ, EGR1, EPHX2, ERLIN1, ERLIN2, GEMIN6, GFI1, GH1, IL1B, INSIG1, INSIG2, LAMTOR1, LDLR, LMF1, LOC615792, NFKB1, NR1D1, PANK2, PROX1, RORA, SCAP, SF1, SIRT1, SOD1, SREBF1, STARD4, STAT5A, STAT5B, TGFB2, TNF, TTC39B, VDR]	TRUE
GO:0005096	GO_BiologicalProcess-EBI-UniProt-GOA_25.10.2019_00h00	GTPase activator activity	[6, 7]	[Group096]	32	17.9775	0.00183297	0.0130868	{Group096=5.019613087911595E-6}	{Group096=2.213193043306476E-5}	[ADAP1, ADAP2, ARHGAP17, ARHGAP21, ARHGAP28, ARHGAP32, ARHGEF12, CHM, DLC1, DOCK1, DOCK4, EVI5, GNAQ, JUN, LLGL1, LOC521224, MYO9A, NRP1, OPHN1, PGAM5, PREB, RABGAP1L, RAP1GAP, RGS10, RGS18, SEC23A, SIPA1L1, SIPA1L2, SRGAP2, TBC1D12, TBC1D8, TBC1D9]	[ABR, ACAP1, ACAP2, ACAP3, ADAP1, ADAP2, ADPRH, AGAP1, AGAP2, AGAP3, AGFG1, AGFG2, ARAP1, ARAP2, ARFGAP1, ARFGAP2, ARFGAP3, ARHGAP1, ARHGAP10, ARHGAP12, ARHGAP15, ARHGAP17, ARHGAP18, ARHGAP19, ARHGAP21, ARHGAP22, ARHGAP23, ARHGAP24, ARHGAP25, ARHGAP26, ARHGAP27, ARHGAP28, ARHGAP29, ARHGAP30, ARHGAP31, ARHGAP32, ARHGAP33, ARHGAP35, ARHGAP39, ARHGAP4, ARHGAP6, ARHGAP9, ARHGDIA, ARHGDIB, ARHGEF10L, …	FALSE
GO:0043547	GO_BiologicalProcess-EBI-UniProt-GOA_25.10.2019_00h00	positive regulation of GTPase activity	[6]	[Group096]	42	16.6667	0.00185358	0.0131604	{Group096=5.019613087911595E-6}	{Group096=2.213193043306476E-5}	[ADAP1, ADAP2, ARHGAP17, ARHGAP21, ARHGAP28, ARHGAP32, ARHGEF12, CCL8, CD40, CHM, DLC1, DOCK1, DOCK4, DOCK7, EVI5, F11R, GNAQ, GNAS, JUN, LLGL1, LOC521224, MAPRE2, MYO9A, NRP1, OPHN1, PGAM5, PREB, RABGAP1L, RAP1GAP, RCC2, RGS10, RGS18, RSU1, SEC23A, SEMA4D, SIPA1L1, SIPA1L2, SNX9, SRGAP2, TBC1D12, TBC1D8, TBC1D9]	[ABR, ACAP1, ACAP2, ACAP3, ADAP1, ADAP2, ADPRH, ADRB1, AGAP1, AGAP2, AGAP3, AGFG1, AGFG2, AKT2, ALS2, APC2, ARAP1, ARAP2, ARFGAP1, ARFGAP2, ARFGAP3, ARHGAP1, ARHGAP10, ARHGAP12, ARHGAP15, ARHGAP17, ARHGAP18, ARHGAP19, ARHGAP21, ARHGAP22, ARHGAP23, ARHGAP24, ARHGAP25, ARHGAP26, ARHGAP27, ARHGAP28, ARHGAP29, ARHGAP30, ARHGAP31, ARHGAP32, ARHGAP33, ARHGAP35, ARHGAP39, ARHGAP4, ARHGAP6, ARHGAP9, ARHG…	FALSE
GO:0061134	GO_BiologicalProcess-EBI-UniProt-GOA_25.10.2019_00h00	peptidase regulator activity	[5, 6, 7, 8]	[Group113]	20	21.0526	0.00192848	0.0136166	{Group113=2.297027563762496E-4}	{Group113=5.570291842124052E-4}	[APLP2, BIN1, CSTB, CTSC, CTSH, LOC100298356, LOC101903018, LOC107131209, LOC515676, NAIP, PRDX3, PRNP, PSME1, PSME2, RENBP, SERPINI1, TFPI, TIMP2, UBE2O, WFDC3]	[A2M, ADRM1, ANOS1, APAF1, APLP2, APP, ARAF, ARRB1, BAD, BIN1, BIRC2, BIRC3, BIRC5, BIRC6, C3, C5, CASP8AP2, CAST, CCL3, CD27, CFLAR, CLPX, COL6A3, CRIM1, CST3, CST7, CSTB, CTSC, CTSH, FGL2, FN1, FURIN, GAPDH, GAS6, GPC3, ITIH4, KIF12, LEF1, LOC100298356, LOC101903018, LOC107131209, LOC515676, LOC617406, LTF, LXN, NAIP, OVOS2, PAPLN, PCOLCE, PEBP1, PI16, PRDX3, PRDX5, PRNP, PSMD14, PSME1, PSME2, …	FALSE
GO:0046514	GO_BiologicalProcess-EBI-UniProt-GOA_25.10.2019_00h00	ceramide catabolic process	[6, 7, 8]	[Group095]	6	42.8571	0.00196156	0.0136988	{Group095=0.008331658364068847}	{Group095=0.009397335596682304}	[ACER2, ACER3, ASAH1, GBA, PRKCD, PSAP]	[ACER2, ACER3, ASAH1, GALC, GBA, GBA2, GLA, GM2A, HEXA, NAGA, NEU1, NEU3, PRKCD, PSAP]	FALSE
GO:0022857	GO_BiologicalProcess-EBI-UniProt-GOA_25.10.2019_00h00	transmembrane transporter activity	[5]	[Group116]	94	14.093	0.00195962	0.0137604	{Group116=2.9205058223847173E-6}	{Group116=1.4909950777437767E-5}	[ABCA3, ABCA6, ACTB, ANXA2, AQP9, ATP1A1, ATP1B3, ATP5C1, ATP5G1, ATP5G3, ATP6V0E1, ATP6V1A, ATP6V1E1, ATP6V1H, ATP7A, CACNA1B, CHP1, CLCN7, CLIC2, CLIC4, CLIC5, CNKSR3, COX5A, COX6A1, COX7A1, COX7B, COX7B2, COX7C, COX8B, CTSS, CYBB, DYSF, EHD3, FHL1, GJA10, GJB2, GRIN3A, HSPA1A, KCNJ14, LETM1, LOC515333, LOC518080, LOC618733, MFSD2B, MPC2, NEDD4L, NMUR2, P2RX1, PIEZO1, PQLC2, PRKCB, PRNP, RHCG, …	[ABCA1, ABCA10, ABCA13, ABCA3, ABCA5, ABCA6, ABCA9, ABCB1, ABCB10, ABCB4, ABCB6, ABCB7, ABCB8, ABCB9, ABCC1, ABCC10, ABCC3, ABCC5, ABCC9, ABCD1, ABCD3, ABCD4, ABCG1, ABCG2, ACTB, ADRB2, AHCYL1, AHNAK, AKAP9, AMIGO1, ANKH, ANO10, ANO2, ANO4, ANO6, ANO8, ANO9, ANXA2, ANXA5, ANXA6, APOPT1, AQP11, AQP3, AQP9, ASIC1, ATP12A, ATP1A1, ATP1B1, ATP1B3, ATP2A1, ATP2A2, ATP2A3, ATP2B1, ATP2B2, ATP2B4, ATP2C…	FALSE
GO:0002756	GO_BiologicalProcess-EBI-UniProt-GOA_25.10.2019_00h00	MyD88-independent toll-like receptor signaling pathway	[7, 8, 9, 10, 11, 12, 13]	[Group097, Group110, Group119]	5	50	0.00209642	0.0141758	{Group097=0.001146114114996681, Group110=1.1125197015402624E-4, Group119=1.5839381533204433E-14}	{Group097=0.001985233377762108, Group110=2.767036180753986E-4, Group119=5.121400029069433E-13}	[IRF3, IRF7, TICAM2, TLR4, TNIP3]	[IRF3, IRF7, PRKCE, RAB11FIP2, SARM1, TICAM2, TLR3, TLR4, TNIP3, TRAM1]	FALSE
GO:0008519	GO_BiologicalProcess-EBI-UniProt-GOA_25.10.2019_00h00	ammonium transmembrane transporter activity	[7, 8]	[Group032]	5	50	0.00209642	0.0141758	{Group032=0.0020964226102745576}	{Group032=0.0031773905186973763}	[RHCG, SLC22A4, SLC44A1, SLC6A2, SLC6A4]	[RHCG, SLC12A2, SLC18A2, SLC22A4, SLC22A5, SLC25A29, SLC44A1, SLC5A7, SLC6A2, SLC6A4]	TRUE
GO:0097202	GO_BiologicalProcess-EBI-UniProt-GOA_25.10.2019_00h00	activation of cysteine-type endopeptidase activity	[7, 8, 9, 10, 11, 12]	[Group109]	5	50	0.00209642	0.0141758	{Group109=2.624938149430547E-7}	{Group109=1.958607696113562E-6}	[ASPH, BAK1, LGMN, PYCARD, RIPK2]	[ASPH, BAD, BAK1, CASP8, CYFIP2, FADD, LGMN, PYCARD, RIPK2, TBC1D10A]	FALSE
GO:0002696	GO_BiologicalProcess-EBI-UniProt-GOA_25.10.2019_00h00	positive regulation of leukocyte activation	[3, 4, 5, 6]	[Group098, Group118]	34	17.5258	0.00209127	0.0142162	{Group098=2.770892826222032E-6, Group118=3.1927110665532002E-6}	{Group098=1.4932033563529838E-5, Group118=1.548464867278302E-5}	[ADA, AIF1, AP3D1, AXL, CCR2, CD226, CD274, CD40, CD47, CD74, CD86, CDKN1A, CTSC, DUSP10, FCER1G, FLOT2, HHLA2, IL7, LAMP1, LGALS1, LOC107131142, MAD2L2, MMP14, NCK2, NECTIN2, NOD2, PYCARD, RIPK2, SOCS1, STAT5A, TLR4, TNFSF13B, TNFSF9, ZBTB7B]	[ADA, ADORA2B, AGER, AIF1, ANXA1, AP1G1, AP3B1, AP3D1, ATAD5, AXL, BAD, BCL10, BCL2, BCL6, BLOC1S3, BLOC1S6, BMI1, BST1, CARD11, CBFB, CCDC88B, CCL5, CCR2, CCR7, CD226, CD24, CD27, CD274, CD28, CD320, CD38, CD3E, CD40, CD40LG, CD47, CD5, CD6, CD74, CD80, CD81, CD86, CDKN1A, CLCF1, CLEC4D, CLEC7A, CORO1A, CTSC, CYLD, DHPS, DOCK8, DPP4, DUSP10, EFNB1, EFNB2, EGR3, EPHB6, EXOSC3, F2RL1, FADD, FAM49B…	FALSE
GO:0034612	GO_BiologicalProcess-EBI-UniProt-GOA_25.10.2019_00h00	response to tumor necrosis factor	[5]	[Group060]	22	20.1835	0.00208176	0.0142272	{Group060=0.0020817580304974643}	{Group060=0.0032052464914008576}	[ADAM17, ASAH1, CCL8, CXCL16, DCSTAMP, GBA, GBP2, GGT5, IKBKB, LOC504548, NFE2L2, NOL3, NR1D1, PTK2B, PYCARD, RIPK1, STAT1, TJP2, TNF, TNFRSF1B, TRADD, TXNDC17]	[ACTN4, ADAM10, ADAM17, ADAM9, ADAMTS12, AFF3, AKT1, ASAH1, BAG4, BRCA1, CASP8, CCL19, CCL25, CCL3, CCL4, CCL5, CCL8, CD70, CDIP1, CHI3L1, CHUK, CIB1, COMMD7, CPNE1, CXCL16, CXCL8, CYLD, DAB2IP, DCSTAMP, DHX9, ENDOG, F2RL1, FOXO3, GAS6, GATA3, GBA, GBP2, GCH1, GGT1, GGT5, GPD1, GPS2, GSDME, HIPK1, HYAL1, HYAL2, HYAL3, IKBKB, ILK, INPP5K, KARS, LOC504548, LOC616364, MAP4K3, MAPK1, MAPK3, NFE2L2, N…	TRUE
GO:0045937	GO_BiologicalProcess-EBI-UniProt-GOA_25.10.2019_00h00	positive regulation of phosphate metabolic process	[5, 6, 7]	[Group114]	84	14.3345	0.00207562	0.0142615	{Group114=7.823140439464641E-5}	{Group114=2.107901729522417E-4}	[ACE, ACVRL1, ADAM17, ADRB3, ANGPTL4, ANXA2, ARL6IP5, CAB39, CARD10, CAVIN3, CCL8, CD40, CD74, CDKN1A, CSF1, CSF1R, DAZAP2, DLC1, DOCK7, EIF2AK2, FAM20A, FZD1, FZD4, GADD45B, GBA, HAX1, HSPA1A, ITSN1, JUN, KSR1, LAMTOR2, LAMTOR3, LPAR1, LRRK1, LTBR, MAD2L2, MAP2K3, MAP3K20, MAP4K5, MMD, MNAT1, MOB1B, NOD1, NOD2, NRG1, NRP1, NUPR1, P2RY6, PARP14, PARP9, PDE5A, PDE8A, PECAM1, PELI2, PGK1, PIBF1, PP…	[AAED1, ABI1, ABL1, ACE, ACKR3, ACSL1, ACSL3, ACVR2A, ACVRL1, ADAM17, ADAM9, ADORA2B, ADRA2A, ADRB2, ADRB3, ADTRP, AFAP1L2, AGER, AKAP13, AKAP9, AKT1, AKT2, AKTIP, ALKAL2, ALOX15, ALS2, AMBRA1, ANGPT1, ANGPTL4, ANKLE2, ANKRD6, ANXA2, APP, AREG, ARHGEF2, ARL2BP, ARL6IP5, ARRB1, ARRB2, ATG13, ATG14, ATP2B4, ATP6AP1, AVPI1, AXIN1, AXIN2, BAD, BAG4, BANK1, BCAR3, BCL10, BCL2, BMP4, BMP6, BMPR1A, BMPR…	FALSE
GO:0043410	GO_BiologicalProcess-EBI-UniProt-GOA_25.10.2019_00h00	positive regulation of MAPK cascade	[5, 6, 7, 8, 9, 10, 11]	[Group092, Group114]	43	16.4751	0.00206984	0.0142987	{Group092=2.831733698570147E-4, Group114=7.823140439464641E-5}	{Group092=6.387864389797774E-4, Group114=2.107901729522417E-4}	[ADRB3, ARL6IP5, CAVIN3, CCL8, CD40, CD74, CSF1R, EIF2AK2, FZD4, GADD45B, JUN, KSR1, LAMTOR2, LAMTOR3, LPAR1, LTBR, MAP2K3, MAP3K20, MAP4K5, NOD1, NOD2, NRG1, NRP1, P2RY6, PDE5A, PDE8A, PELI2, PSAP, PTK2B, PYCARD, RAMP3, RIPK1, RIPK2, ROR2, SASH1, SCIMP, SORBS3, STK3, TLR4, TMEM106A, TNF, TRAF7, ZEB2]	[AAED1, ABL1, ACKR3, ADAM9, ADRA2A, ADRB2, ADRB3, AGER, AKAP13, ALKAL2, ALOX15, ANGPT1, ANKRD6, APP, ARL6IP5, ARRB1, ARRB2, ATP6AP1, AVPI1, AXIN1, BANK1, BCAR3, BMP4, BNIP2, BRAF, C5AR1, C5AR2, CARD9, CAVIN3, CCL19, CCL25, CCL3, CCL4, CCL5, CCL8, CCNQ, CD24, CD27, CD4, CD40, CD40LG, CD44, CD74, CD81, CDC42, CDK10, CDON, CHI3L1, CIB1, CRKL, CSF1R, CSPG4, CTNNB1, DAB2IP, DHX33, DNAJC27, DOK4, DSTYK…	TRUE
GO:0006508	GO_BiologicalProcess-EBI-UniProt-GOA_25.10.2019_00h00	proteolysis	[4, 5]	[Group113]	143	13.2285	0.00206051	0.0143116	{Group113=2.297027563762496E-4}	{Group113=5.570291842124052E-4}	[ACE, ACER2, ADAM17, ADAMTS17, ADAMTS2, ANXA2, APLP2, ARL6IP5, ASPH, BAK1, BIN1, C1R, C1S, C2, CAPN15, CASP3, CASP7, CFB, CFI, CLU, CNDP2, CSTB, CTSA, CTSB, CTSC, CTSH, CTSS, CTSZ, CUL4A, DAG1, DLC1, DPP3, ECE1, ECM1, EDEM2, EGLN3, ELOC, ERAP2, ERLIN2, FBXO7, GBA, GGT5, GLG1, GNA12, GRN, GZMA, GZMK, HIP1, HSPA1A, IFI6, IFT57, IL10, ISG15, KAT2A, KEAP1, LACTB, LAP3, LDLRAD3, LGMN, LOC100298356, LO…	[A2M, ABRAXAS1, ABRAXAS2, ACE, ACER2, ACY1, ADAM10, ADAM11, ADAM15, ADAM17, ADAM19, ADAM32, ADAM9, ADAMDEC1, ADAMTS10, ADAMTS12, ADAMTS14, ADAMTS17, ADAMTS18, ADAMTS2, ADAMTS20, ADAMTS3, ADAMTS6, ADAMTSL4, ADGB, ADRA2A, ADRM1, AEBP1, AFG3L2, AGAP3, AGBL2, AGBL3, AGBL5, AGER, AGTPBP1, AIFM1, AKT1, ALAD, AMFR, AMN1, AMZ1, AMZ2, ANAPC1, ANAPC10, ANAPC11, ANAPC2, ANAPC4, ANAPC5, ANKIB1, ANKZF1, ANOS1…	FALSE
GO:0051174	GO_BiologicalProcess-EBI-UniProt-GOA_25.10.2019_00h00	regulation of phosphorus metabolic process	[4, 5]	[Group099, Group106, Group114]	134	13.3333	0.00212815	0.0143146	{Group099=6.180543217031775E-4, Group106=7.590761101151405E-5, Group114=7.823140439464641E-5}	{Group099=0.0012234952899022084, Group106=2.103725219461961E-4, Group114=2.107901729522417E-4}	[ACE, ACVRL1, ADAM17, ADAR, ADARB1, ADRB3, ANGPTL4, ANXA2, ARL6IP5, ATF3, BAK1, C8H9orf72, CAB39, CARD10, CASP3, CAVIN3, CCL8, CD40, CD74, CDKN1A, CHP1, CISH, CNKSR3, COX7A1, CSF1, CSF1R, DAG1, DAZAP2, DEPTOR, DLC1, DNAJA1, DOCK7, DUSP10, DUSP5, DYNLL1, EIF2AK2, FAM20A, FAM20C, FBXO7, FER, FKBP15, FZD1, FZD4, GADD45B, GBA, GDPD1, GNAQ, HAX1, HEXIM2, HSPA1A, HSPB1, ID1, IDH1, IKBKB, IL7, ITGB3, IT…	[AAED1, ABCD1, ABI1, ABL1, ACE, ACKR3, ACSL1, ACSL3, ACTN3, ACVR2A, ACVRL1, ADAM17, ADAM9, ADAR, ADARB1, ADORA2B, ADRA2A, ADRB2, ADRB3, ADTRP, AFAP1L2, AGER, AIDA, AK3, AK4, AKAP13, AKAP8L, AKAP9, AKT1, AKT1S1, AKT2, AKTIP, ALKAL2, ALOX15, ALS2, AMBRA1, ANGPT1, ANGPTL4, ANKLE2, ANKRD54, ANKRD6, ANXA2, APC, APIP, APP, AREG, ARFGEF3, ARHGEF2, ARL2BP, ARL6IP5, ARPP19, ARRB1, ARRB2, ASH1L, ATF3, ATG1…	FALSE
GO:0002218	GO_BiologicalProcess-EBI-UniProt-GOA_25.10.2019_00h00	activation of innate immune response	[3, 4, 5, 6, 7, 8, 9]	[Group097, Group107, Group108, Group110, Group119]	24	19.5122	0.0021604	0.0144554	{Group097=0.001146114114996681, Group107=9.033439183517652E-9, Group108=4.572404554672398E-5, Group110=1.1125197015402624E-4, Group119=1.5839381533204433E-14}	{Group097=0.001985233377762108, Group107=1.2517765725731602E-7, Group108=1.4307201348491054E-4, Group110=2.767036180753986E-4, Group119=5.121400029069433E-13}	[CD14, DDX58, GPATCH3, IFI16, IFIH1, IRAK2, IRF1, IRF3, IRF7, MAPKAPK3, NLRC4, NOD2, NR1D1, PYCARD, RAB7B, RIPK2, RSAD2, SLC46A2, TICAM2, TLR2, TLR4, TLR5, TNFAIP3, TNIP3]	[ALPK1, ANKRD17, APPL1, APPL2, ARRB2, BCL10, C1QBP, CD14, CLEC4E, CLEC7A, CLP1, CYBA, DAB2IP, DDX58, DHX58, EPG5, ESR1, F2RL1, FCN1, FCRL3, FFAR2, FLOT1, GFI1, GPATCH3, GPS2, GRAMD4, HEXIM1, HMGB1, IFI16, IFIH1, IRAK1, IRAK2, IRAK3, IRF1, IRF3, IRF4, IRF7, KLRK1, LGR4, LRRC14, LRRC24, LSM14A, LTF, LY96, LYN, MAPKAPK2, MAPKAPK3, MAVS, MB21D1, MFHAS1, MYD88, NFKBIA, NFKBIL1, NLRC4, NLRX1, NOD2, NON…	FALSE
GO:0006909	GO_BiologicalProcess-EBI-UniProt-GOA_25.10.2019_00h00	phagocytosis	[5]	[Group024]	25	19.2308	0.00217655	0.0144877	{Group024=0.002176552901023072}	{Group024=0.003248086636911354}	[AIF1, ANXA3, ATG3, AXL, C2, CD47, DAG1, DYSF, ELMO2, FCER1G, FCGR1A, IRF8, ITGB3, JMJD6, LDLR, MERTK, PECAM1, PYCARD, RAB20, RAB7B, SLC11A1, SPHK1, TICAM2, TLR4, TNF]	[ABCA1, ABL1, ABR, AIF1, ALOX15, ANO6, ANXA1, ANXA11, ANXA3, APPL1, APPL2, ARHGAP12, ARHGAP25, ATG3, ATG5, AXL, BCR, BECN1, BIN2, C2, C3, CALR, CAMK1D, CD47, CDC42, CDC42SE1, CDC42SE2, CEBPE, CLEC7A, CLP1, CNN2, CORO1A, CYBA, DAG1, DNM2, DOCK2, DYSF, EIF2AK1, ELANE, ELMO1, ELMO2, ELMO3, F2RL1, FCER1G, FCGR1A, FCN1, FGR, GAS6, GSN, HMGB1, ICAM3, IL15, IL1B, IL2RB, IL2RG, IRF8, ITGAL, ITGAV, ITGB2,…	TRUE
GO:0043066	GO_BiologicalProcess-EBI-UniProt-GOA_25.10.2019_00h00	negative regulation of apoptotic process	[5, 6, 7]	[Group102]	67	14.8889	0.00226661	0.015009	{Group102=3.875974253567154E-7}	{Group102=2.6854964471143857E-6}	[AARS, ADA, ADAR, ANGPTL4, AXL, BAG3, BCL2A1, BCL2L1, CASP3, CCR5, CD74, CLU, CSF1R, CTSH, DNAJA1, DYRK3, EIF2AK2, FCER1G, GATA6, GCLM, GOLPH3, GRINA, GRN, HAX1, HMOX1, HSPB1, HYOU1, HYPK, ID1, IDO1, IER3, IFI6, IL27, IL7, ITSN1, JUN, LGMN, LMNA, MAG, MERTK, MITF, NAIP, NFE2L2, NOL3, NR4A1, NRP1, NUGGC, NUPR1, PARL, PDK4, PRDX3, PRKCD, PRNP, PTGS2, PTK2B, RIPK1, SLC40A1, SLC46A2, SPHK1, STAT3, ST…	[AARS, AATF, ABL1, ACAA2, ACKR3, ADA, ADAMTS20, ADAR, ADNP, AGAP2, AGO4, AHI1, AKT1, AKT2, ALKBH1, ALOX15, AMBRA1, AMIGO2, ANGPT1, ANGPTL4, ANKLE2, APBB2, API5, APIP, AREL1, ARG2, ARHGAP10, ARL6IP1, ARRB1, ASNS, ATAD3A, ATAD5, ATF5, ATG5, AURKA, AURKB, AVEN, AXL, BABAM2, BAD, BAG3, BAG6, BARD1, BCL10, BCL11B, BCL2, BCL2A1, BCL2L1, BCL2L12, BCL2L2, BCL3, BCL6, BECN1, BFAR, BID, BIRC2, BIRC3, BIRC5…	FALSE
GO:0046916	GO_BiologicalProcess-EBI-UniProt-GOA_25.10.2019_00h00	cellular transition metal ion homeostasis	[7, 9]	[Group057, Group081, Group111]	15	23.4375	0.00229814	0.0151393	{Group057=0.00797921054338624, Group081=5.3290105627783985E-5, Group111=1.3114945474287883E-6}	{Group057=0.009325101478415244, Group081=1.5664061351197112E-4, Group111=7.95093569378703E-6}	[AP3D1, ATOX1, ATP6V1A, ATP7A, FTH1, FTL, HMOX1, LCN2, LOC788801, MT1E, MT2A, SCO1, SLC11A1, SLC31A1, SLC40A1]	[ABCB7, ACO1, ALAS2, AP3D1, APP, ATOX1, ATP13A2, ATP2C1, ATP6AP1, ATP6V0A2, ATP6V0D1, ATP6V1A, ATP6V1G1, ATP7A, ATP7B, BMP6, CCDC115, CCDC22, COX19, CP, EGLN1, FTH1, FTL, FXN, GLRX3, HFE, HIF1A, HMOX1, IREB2, ISCU, LCK, LCN2, LOC512464, LOC783993, LOC788801, MT1E, MT2A, MYC, NCOA4, NDFIP1, NUBP1, SCO1, SCO2, SLC11A1, SLC30A1, SLC30A4, SLC30A5, SLC30A7, SLC30A9, SLC31A1, SLC31A2, SLC39A10, SLC39A1…	TRUE
GO:0032647	GO_BiologicalProcess-EBI-UniProt-GOA_25.10.2019_00h00	regulation of interferon-alpha production	[5, 6]	[Group110]	7	36.8421	0.00232947	0.015267	{Group110=1.1125197015402624E-4}	{Group110=2.767036180753986E-4}	[DDX58, IFIH1, IRF3, IRF7, NMI, STAT1, TLR4]	[CHUK, DDX58, DHX36, DHX9, HMGB1, IFIH1, IRF3, IRF7, MAVS, NMI, PTPN22, PTPRS, SETD2, STAT1, TBK1, TLR3, TLR4, TLR7, TLR9]	FALSE
GO:0042110	GO_BiologicalProcess-EBI-UniProt-GOA_25.10.2019_00h00	T cell activation	[4, 5]	[Group118]	49	15.8576	0.00239388	0.0152969	{Group118=3.1927110665532002E-6}	{Group118=1.548464867278302E-5}	[ADA, AIF1, AP3D1, CASP3, CCR2, CD274, CD47, CD74, CD86, DUSP10, FCER1G, FLOT2, HHLA2, HSPD1, IDO1, IL27, IL7, IRF1, JMJD6, KAT2A, LGALS1, LGALS9, LOC107131142, MAFB, NCK2, NCSTN, NEDD4L, NOD2, PDE5A, PRNP, PSMB10, PYCARD, RELB, RIPK2, RIPK3, RSAD2, SLC11A1, SLC46A2, SOCS1, SOCS6, SOS1, STAT3, STAT5A, TCIRG1, TNFRSF1B, TNFSF13B, TNFSF9, TREML2, ZBTB7B]	[ABL1, ADA, ADORA2A, AGER, AIF1, ANXA1, AP3B1, AP3D1, APBB1IP, ARG1, ARG2, ATG5, AZI2, BAD, BATF, BCL10, BCL11B, BCL2, BCL3, BCL6, BMI1, BMP4, BOLA-DOA, BRAF, CARD11, CASP3, CBFB, CCDC88B, CCL19, CCL5, CCND3, CCR2, CCR6, CCR7, CCR9, CD24, CD27, CD274, CD28, CD3D, CD3E, CD3G, CD4, CD40LG, CD44, CD47, CD5, CD6, CD74, CD80, CD81, CD86, CD8A, CDK6, CHD7, CLEC4A, CLEC4D, CLEC4E, CLPTM1, CORO1A, CTLA4,…	FALSE
GO:0022409	GO_BiologicalProcess-EBI-UniProt-GOA_25.10.2019_00h00	positive regulation of cell-cell adhesion	[3, 4, 5]	[Group118]	27	18.6207	0.00240695	0.0153039	{Group118=3.1927110665532002E-6}	{Group118=1.548464867278302E-5}	[ADA, AIF1, AP3D1, CCR2, CD274, CD47, CD74, CD86, DUSP10, F11R, FLOT2, HHLA2, IL7, LGALS1, LOC107131142, NCK2, NOD2, PIEZO1, PYCARD, RIPK2, RNASE10, SOCS1, STAT5A, TNF, TNFSF13B, TNFSF9, ZBTB7B]	[ADA, ADAM19, AGER, AIF1, ANXA1, AP3B1, AP3D1, BAD, BCL10, BCL6, BMI1, CARD11, CBFB, CCDC88B, CCL5, CCR2, CCR7, CD24, CD27, CD274, CD28, CD3E, CD40LG, CD44, CD47, CD5, CD6, CD74, CD80, CD81, CD86, CITED2, CORO1A, CYLD, DENND6A, DHPS, DOCK8, DPP4, DUSP10, EFNB1, EFNB2, EGR3, EPHB6, ETS1, F11R, FADD, FAM49B, FLOT1, FLOT2, FOXP3, FSTL3, GATA3, GPAM, HES1, HHLA2, HLX, ICOS, IL12B, IL12RB1, IL15, IL18…	FALSE
GO:0051250	GO_BiologicalProcess-EBI-UniProt-GOA_25.10.2019_00h00	negative regulation of lymphocyte activation	[4, 5, 6, 7]	[Group118]	19	21.1111	0.00239203	0.0153618	{Group118=3.1927110665532002E-6}	{Group118=1.548464867278302E-5}	[AXL, CASP3, CD274, CD74, CD86, FBXO7, IDO1, IL10, IRF1, LGALS9, MERTK, PARP3, PDE5A, PIBF1, PRNP, SOCS1, SOCS6, TNFAIP3, ZBTB7B]	[ADORA2A, ANXA1, ARG1, ARG2, ATM, AXL, BANK1, BCL6, BMP4, BTK, CASP3, CBFB, CD274, CD74, CD86, CTLA4, DLG1, DLG5, DTX1, DUSP3, ERBB2, FBXO7, FGL1, FGL2, FGR, FOXP3, GLMN, HFE, HLX, ID2, IDO1, IL10, IL20RB, INPP5D, IRF1, ITCH, LAG3, LAX1, LGALS9, LOXL3, LRRC32, LYN, MAD1L1, MERTK, NDFIP1, NFKBID, PAG1, PARP3, PAWR, PDCD1LG2, PDE5A, PELI1, PGLYRP1, PGLYRP2, PIBF1, PKN1, PRDX2, PRKAR1A, PRNP, PTPN2,…	FALSE
GO:0071675	GO_BiologicalProcess-EBI-UniProt-GOA_25.10.2019_00h00	regulation of mononuclear cell migration	[4, 5, 6, 7, 8]	[Group115]	8	33.3333	0.00238452	0.015391	{Group115=6.42211846722064E-7}	{Group115=4.152969942136014E-6}	[AIF1, C3AR1, CCR2, CMKLR1, CSF1, CXCL10, LGMN, LOC529196]	[AGER, AIF1, AKIRIN1, ANO6, C3AR1, C5AR1, CCL5, CCR1, CCR2, CMKLR1, CREB3, CSF1, CXCL10, CXCL12, DUSP1, KARS, LGALS3, LGMN, LOC529196, LYN, MAPK3, PLA2G7, PLCB1, SLAMF1]	FALSE
GO:2000403	GO_BiologicalProcess-EBI-UniProt-GOA_25.10.2019_00h00	positive regulation of lymphocyte migration	[4, 5, 6, 7, 8, 9]	[Group115]	8	33.3333	0.00238452	0.015391	{Group115=6.42211846722064E-7}	{Group115=4.152969942136014E-6}	[ADAM17, AIF1, CCR2, CXCL10, ITGB3, JAM2, PTK2B, PYCARD]	[ADAM10, ADAM17, AIF1, APP, CCL3, CCL5, CCR2, CD99L2, CXCL10, CXCL12, DOCK8, FADD, ITGB3, JAM2, OXSR1, PTK2B, PYCARD, RHOA, SELENOK, STK39, STS, TNFSF14, WNT5A, XCL2]	FALSE
GO:0004930	GO_BiologicalProcess-EBI-UniProt-GOA_25.10.2019_00h00	G protein-coupled receptor activity	[4, 5, 6]	[Group069]	28	18.4211	0.00238108	0.0154468	{Group069=0.007100303307573306}	{Group069=0.008502832355982847}	[ACKR2, ADRB3, C3AR1, CCR2, CCR3, CCR5, CCRL2, CMKLR1, CXCR6, GHSR, GPBAR1, GPR141, GPR146, GPR158, GPR31, HRH1, HTR7, LOC529196, LPAR1, LPAR2, LPAR5, NMUR2, OGFR, P2RY1, P2RY6, PROKR1, PTGIR, RAMP3]	[ACKR2, ACKR3, ADCYAP1R1, ADGRA1, ADGRA3, ADGRE3, ADGRE5, ADGRF1, ADGRG1, ADGRG3, ADGRG5, ADGRG6, ADGRL1, ADGRL2, ADGRL3, ADGRV1, ADORA2A, ADORA2B, ADRA2A, ADRB1, ADRB2, ADRB3, C3AR1, C5AR1, C5AR2, CALCRL, CCKAR, CCR1, CCR10, CCR2, CCR3, CCR4, CCR5, CCR6, CCR7, CCR8, CCR9, CCRL2, CELSR2, CHRM3, CMKLR1, CNR2, CX3CR1, CXCR1, CXCR2, CXCR3, CXCR4, CXCR5, CXCR6, CYSLTR1, CYSLTR2, EDNRB, F2R, F2RL1, F2…	TRUE
GO:0030316	GO_BiologicalProcess-EBI-UniProt-GOA_25.10.2019_00h00	osteoclast differentiation	[6, 7, 8, 9, 10]	[Group085, Group118]	14	24.1379	0.00236974	0.0154517	{Group085=2.6600321684260193E-4, Group118=3.1927110665532002E-6}	{Group085=6.14340762707914E-4, Group118=1.548464867278302E-5}	[ANXA2, CSF1, CSF1R, DCSTAMP, FAM20C, FCER1G, LRRK1, MAFB, MITF, PPARGC1B, SNX10, TCIRG1, TJP2, TNF]	[ANXA2, ATP6AP1, CCL3, CD81, CREB1, CSF1, CSF1R, CTNNB1, DCSTAMP, EPHA2, FAM20C, FAM213A, FARP2, FBN1, FBXW7, FCER1G, FOS, FSTL3, GAB2, GPC3, GPR183, GPR55, IL12B, IL23A, INPP5D, IREB2, JUNB, KLF10, LRRC17, LRRK1, LTF, MAFB, MITF, MTOR, NOTCH2, OCSTAMP, OSTM1, PAFAH1B1, PIAS3, PIK3R1, PPARGC1B, RASSF2, SBNO2, SLC9B2, SNX10, SRC, TCIRG1, TCTA, TFE3, TFRC, TGFB1, TJP2, TNF, TNFRSF11A, TOB2, TRAF6, …	FALSE
GO:0022804	GO_BiologicalProcess-EBI-UniProt-GOA_25.10.2019_00h00	active transmembrane transporter activity	[6]	[Group116]	33	17.4603	0.00256725	0.0161623	{Group116=2.9205058223847173E-6}	{Group116=1.4909950777437767E-5}	[ABCA3, ABCA6, ATP1A1, ATP1B3, ATP6V0E1, ATP6V1A, ATP6V1E1, ATP6V1H, ATP7A, CHP1, CLCN7, HSPA1A, LETM1, LOC515333, LOC518080, LOC618733, MFSD2B, RIPK1, SLC11A1, SLC12A7, SLC15A1, SLC15A3, SLC16A1, SLC22A4, SLC26A6, SLC2A6, SLC35E4, SLC5A6, SLC6A2, SLC6A4, SLC8B1, SLCO5A1, TAP1]	[ABCA1, ABCA10, ABCA13, ABCA3, ABCA5, ABCA6, ABCA9, ABCB1, ABCB10, ABCB4, ABCB6, ABCB7, ABCB8, ABCB9, ABCC1, ABCC10, ABCC3, ABCC5, ABCC9, ABCD1, ABCD3, ABCD4, ABCG1, ABCG2, ANKH, ANXA5, ATP12A, ATP1A1, ATP1B1, ATP1B3, ATP2A1, ATP2A2, ATP2A3, ATP2B1, ATP2B2, ATP2B4, ATP2C1, ATP4B, ATP6AP1, ATP6AP1L, ATP6V0A1, ATP6V0A2, ATP6V0A4, ATP6V0B, ATP6V0C, ATP6V0D1, ATP6V0E1, ATP6V1A, ATP6V1C1, ATP6V1C2, AT…	FALSE
GO:0002224	GO_BiologicalProcess-EBI-UniProt-GOA_25.10.2019_00h00	toll-like receptor signaling pathway	[6, 7, 8, 9, 10, 11, 12]	[Group091, Group097, Group107, Group110, Group119]	16	22.5352	0.00256543	0.0162308	{Group091=0.0016240610669246386, Group097=0.001146114114996681, Group107=9.033439183517652E-9, Group110=1.1125197015402624E-4, Group119=1.5839381533204433E-14}	{Group091=0.002582523335929343, Group097=0.001985233377762108, Group107=1.2517765725731602E-7, Group110=2.767036180753986E-4, Group119=5.121400029069433E-13}	[CD14, IRAK2, IRF1, IRF3, IRF7, MAPKAPK3, NR1D1, RAB7B, RIPK2, RSAD2, TICAM2, TLR2, TLR4, TLR5, TNFAIP3, TNIP3]	[APPL1, APPL2, ARRB2, BCL10, CD14, CLP1, CYBA, DAB2IP, EPG5, ESR1, F2RL1, FCRL3, FLOT1, GFI1, GPS2, GRAMD4, HMGB1, IRAK1, IRAK2, IRAK3, IRF1, IRF3, IRF4, IRF7, LGR4, LRRC14, LRRC24, LTF, LY96, LYN, MAPKAPK2, MAPKAPK3, MFHAS1, MYD88, NFKBIA, NFKBIL1, NR1D1, OTUD4, PDPK1, PELI1, PIK3AP1, PJA2, PRKCE, PTPN22, PTPRS, RAB11FIP2, RAB7B, RIPK2, RPS6KA3, RSAD2, RTN4, SARM1, TICAM2, TIRAP, TLR10, TLR2, TL…	FALSE
GO:0007043	GO_BiologicalProcess-EBI-UniProt-GOA_25.10.2019_00h00	cell-cell junction assembly	[5]	[Group074]	15	23.0769	0.00270196	0.0167626	{Group074=0.0013612718647654644}	{Group074=0.002200722848037501}	[ACE, CD9, CDH10, CDH13, CTNND1, F11R, GJB2, GPBAR1, IKBKB, NPHP1, PECAM1, PTPRO, RAB13, TNF, VCL]	[ACE, ACTN4, ARL2, CD9, CDH1, CDH10, CDH13, CDH17, CDH2, CDH24, CDH3, CDH5, CLDN3, CNTNAP1, CTNNA1, CTNND1, CTNND2, DLG1, DLG5, ECT2, EPB41L3, EPHA2, F11R, FBF1, FLCN, FSCN1, FZD5, GJB2, GNPAT, GPBAR1, HDAC7, HEG1, IKBKB, IL1B, JUP, LSR, MARVELD2, MPP5, MPP7, MYO1C, NFASC, NPHP1, NPHP4, OCLN, PAK2, PARD6B, PECAM1, PKN2, PKP2, PKP4, PRKACA, PRKCA, PTPRO, RAB13, RAMP2, RHOA, RHOC, ROCK1, ROCK2, SRF…	FALSE
GO:0023014	GO_BiologicalProcess-EBI-UniProt-GOA_25.10.2019_00h00	signal transduction by protein phosphorylation	[3, 4, 5, 7, 8]	[Group092, Group114]	65	14.8741	0.00268273	0.0168065	{Group092=2.831733698570147E-4, Group114=7.823140439464641E-5}	{Group092=6.387864389797774E-4, Group114=2.107901729522417E-4}	[ADRB3, ARL6IP5, ATF3, CAB39, CAVIN3, CCL8, CCR5, CD40, CD74, CNKSR3, CSF1R, CTSH, DAG1, DNAJA1, DUSP10, DUSP5, EIF2AK2, FZD4, GADD45B, GBA, ID1, JUN, KSR1, LAMTOR2, LAMTOR3, LPAR1, LTBR, MAP2K3, MAP3K20, MAP4K5, MAPK11, MAPK12, MAPK14, MAPK6, NLK, NOD1, NOD2, NRG1, NRP1, P2RY6, PDE5A, PDE8A, PELI2, PRKCD, PSAP, PTK2B, PTPRR, PYCARD, RAMP3, RIPK1, RIPK2, ROR2, RRAS, SASH1, SCIMP, SORBS3, SPRED1, …	[AAED1, ABL1, ACKR3, ADAM9, ADRA2A, ADRB2, ADRB3, AGER, AIDA, AKAP13, ALKAL2, ALOX15, ANGPT1, ANKRD6, APIP, APP, ARL6IP5, ARRB1, ARRB2, ASH1L, ATF3, ATP6AP1, AVPI1, AXIN1, BANK1, BCAR3, BMP4, BMP6, BNIP2, BRAF, BRAP, C1H3orf33, C5AR1, C5AR2, CAB39, CAB39L, CAMK2N1, CARD9, CAVIN3, CBLC, CBS, CCL19, CCL25, CCL3, CCL4, CCL5, CCL8, CCNQ, CCR5, CD24, CD27, CD4, CD40, CD40LG, CD44, CD74, CD81, CDC42, C…	FALSE
GO:0002573	GO_BiologicalProcess-EBI-UniProt-GOA_25.10.2019_00h00	myeloid leukocyte differentiation	[5, 6, 7, 8, 9]	[Group085, Group118]	25	18.9394	0.00270129	0.0168402	{Group085=2.6600321684260193E-4, Group118=3.1927110665532002E-6}	{Group085=6.14340762707914E-4, Group118=1.548464867278302E-5}	[ANXA2, BATF2, C1QC, CD74, CSF1, CSF1R, CUL4A, DCSTAMP, FAM20C, FCER1G, FES, HAX1, JUN, L3MBTL3, LRRK1, LTBR, MAFB, MITF, PPARGC1B, RELB, RIPK1, SNX10, TCIRG1, TJP2, TNF]	[ACIN1, ANXA2, APP, ATP6AP1, BATF, BATF2, BATF3, BMP4, C1QC, CAMK4, CASP8, CBFA2T3, CCL3, CCR7, CD101, CD4, CD74, CD81, CDK6, CEBPA, CEBPE, CITED2, CREB1, CSF1, CSF1R, CTNNB1, CTNNBIP1, CUL4A, DCSTAMP, DHRS7B, EIF2AK1, EPHA2, EVI2B, F2RL1, FADD, FAM20C, FAM213A, FARP2, FASN, FBN1, FBXW7, FCER1G, FES, FOS, FSTL3, GAB2, GAB3, GATA1, GATA3, GPC3, GPR183, GPR55, HAX1, HCLS1, ID2, IL12B, IL15, IL23A, …	FALSE
GO:0002821	GO_BiologicalProcess-EBI-UniProt-GOA_25.10.2019_00h00	positive regulation of adaptive immune response	[4, 5, 6]	[Group094, Group098, Group118, Group119]	17	21.7949	0.00278831	0.017132	{Group094=6.720693162889715E-8, Group098=2.770892826222032E-6, Group118=3.1927110665532002E-6, Group119=1.5839381533204433E-14}	{Group094=7.243413742225582E-7, Group098=1.4932033563529838E-5, Group118=1.548464867278302E-5, Group119=5.121400029069433E-13}	[ADA, CCR2, CD226, CD40, FCER1G, FCGR1A, LOC107131142, LOC618733, LOC782367, MAD2L2, NECTIN2, PYCARD, RIPK2, RSAD2, SLC11A1, TNF, TNFSF13B]	[ADA, ANXA1, ATAD5, C3, CCR2, CD1A, CD1B, CD1E, CD226, CD28, CD40, CD81, CLCF1, EXOSC3, FADD, FAM49B, FBXO38, FCER1G, FCER2, FCGR1A, FOXP3, FZD5, GATA3, HLX, IL12B, IL12RB1, IL18, IL18R1, IL1B, IL1R1, IL23A, IL23R, IL27RA, KMT5B, KMT5C, LOC107131142, LOC515418, LOC618733, LOC781726, LOC782367, LTA, MAD2L2, MALT1, MAP3K7, MLH1, MSH2, NECTIN2, NFKBID, NFKBIZ, NLRP3, NSD2, P2RX7, PAXIP1, PRKCQ, PRKC…	FALSE
GO:0046394	GO_BiologicalProcess-EBI-UniProt-GOA_25.10.2019_00h00	carboxylic acid biosynthetic process	[5, 6]	[Group075, Group112]	30	17.8571	0.00278142	0.0171723	{Group075=8.188235477673095E-6, Group112=2.488181003173451E-7}	{Group075=3.309411838892876E-5, Group112=2.0112796442318727E-6}	[AASS, ACADVL, CD74, DEGS1, DPYD, DSE, ENOPH1, ERLIN2, FADS3, GATM, GGT5, GOT1, HACD2, HSD17B12, IDO1, INSIG1, KYNU, LTC4S, MGST3, NDUFAB1, NR1D1, OAT, PDK4, PIBF1, PLOD1, PLOD3, PRDX3, PTGS2, QKI, UPB1]	[AASDHPPT, AASS, ABCD1, ABCD3, ACACA, ACACB, ACADVL, ACLY, ACOT7, ACSF3, ADI1, AKR1A1, ALDH18A1, ALOX15, ALOX5, ALOX5AP, ANXA1, AP2A1, APIP, ASL, ASNS, ASNSD1, ASS1, ATP2B4, ATP6V0C, BCAT1, BCAT2, BRCA1, CAD, CARNS1, CBR4, CBS, CD74, CHST12, CLTC, COX1, COX2, CTH, CYP27A1, CYP39A1, DECR2, DEGS1, DHFR, DHRS9, DPYD, DSE, EIF6, ELOVL1, ELOVL4, ELOVL5, ELOVL6, ENOPH1, ERLIN1, ERLIN2, FA2H, FABP5, FAD…	FALSE
GO:0015108	GO_BiologicalProcess-EBI-UniProt-GOA_25.10.2019_00h00	chloride transmembrane transporter activity	[8, 9]	[Group066]	12	25.5319	0.00288335	0.0176312	{Group066=0.006198687243692264}	{Group066=0.007611046362508223}	[CLCN7, CLIC2, CLIC4, CLIC5, NMUR2, PRNP, SLC12A7, SLC26A6, SLC6A2, SLC6A4, TTYH3, WNK2]	[ANO10, ANO2, ANO4, ANO6, ANO8, ANO9, BEST1, CLCC1, CLCN3, CLCN5, CLCN6, CLCN7, CLIC1, CLIC2, CLIC3, CLIC4, CLIC5, GABRR2, NMUR2, PRNP, SLC12A2, SLC12A4, SLC12A6, SLC12A7, SLC12A8, SLC12A9, SLC18A2, SLC1A4, SLC26A2, SLC26A6, SLC26A8, SLC6A2, SLC6A4, SLC9A3R1, STX1A, STX7, STX8, TMEM206, TTYH1, TTYH2, TTYH3, VAMP8, VTI1B, WNK1, WNK2, WNK3, WNK4]	FALSE
GO:0048660	GO_BiologicalProcess-EBI-UniProt-GOA_25.10.2019_00h00	regulation of smooth muscle cell proliferation	[3, 4, 5]	[Group056]	12	25.5319	0.00288335	0.0176312	{Group056=0.0028833515801034862}	{Group056=0.004237653079849063}	[AIF1, CDH13, CDKN1A, FOXJ2, HMOX1, JUN, NOTCH3, P2RY6, PTGIR, TCF7L2, TNF, TNFAIP3]	[AIF1, AKT1, BMP4, BMPR1A, CALCRL, CCL5, CDH13, CDKN1A, CDKN1B, CTNNB1, CTNNBIP1, DNMT1, ELANE, FOXJ2, HBEGF, HMOX1, ID2, IL12B, IL18, IL6R, JUN, LDLRAP1, MEF2C, MEF2D, MFN1, MFN2, MMP9, NDRG2, NDRG4, NOTCH3, NR4A3, P2RY6, PDCD4, PDGFB, PRKDC, PRKG1, PTGIR, SMPD3, TCF4, TCF7L2, TGFB3, THBS1, TNF, TNFAIP3, TRIB1, XRCC5, XRCC6]	TRUE
GO:0032655	GO_BiologicalProcess-EBI-UniProt-GOA_25.10.2019_00h00	regulation of interleukin-12 production	[4, 5]	[Group053]	9	30	0.0029328	0.0178482	{Group053=0.0029327954006784784}	{Group053=0.004245987371131529}	[CD40, CD47, CMKLR1, IDO1, IRF1, IRF8, MAPK11, PIBF1, TLR4]	[ACP5, AGER, ARRB2, C1QBP, CCR7, CD40, CD47, CLEC7A, CMKLR1, IDO1, IL12B, IL23A, IL23R, IRAK3, IRF1, IRF8, LTB, MAPK11, MAST2, NFKB1, PIBF1, PLCB1, RELA, SYK, THBS1, TIGIT, TLR3, TLR4, TLR9, TRAF6]	TRUE
GO:2000404	GO_BiologicalProcess-EBI-UniProt-GOA_25.10.2019_00h00	regulation of T cell migration	[5, 6, 7, 8, 9]	[Group115]	9	30	0.0029328	0.0178482	{Group115=6.42211846722064E-7}	{Group115=4.152969942136014E-6}	[ADAM17, AIF1, CCR2, CXCL10, ECM1, ITGB3, LRCH1, PYCARD, RIPK3]	[ADAM10, ADAM17, AIF1, APP, CCL5, CCR2, CCR6, CD99L2, CRK, CRKL, CXCL10, CXCL12, DOCK8, ECM1, FADD, IL27RA, ITGB3, LRCH1, OXSR1, PYCARD, RHOA, RIPK3, RIPOR2, SELENOK, SPN, STK39, STS, TNFSF14, WNT5A, XCL2]	FALSE
GO:0051043	GO_BiologicalProcess-EBI-UniProt-GOA_25.10.2019_00h00	regulation of membrane protein ectodomain proteolysis	[5, 6, 7, 8]	[Group058, Group079]	6	40	0.00297931	0.0180453	{Group058=0.008142053657900192, Group079=2.961882364461525E-4}	{Group058=0.009402133390670461, Group079=6.529604303471998E-4}	[IL10, SNX33, SNX9, TIMP2, TNF, TNFRSF1B]	[ADRA2A, GPLD1, IL10, IL1B, LRIG2, NRDC, PACSIN3, SH3D19, SNX33, SNX9, TIMP1, TIMP2, TIMP3, TNF, TNFRSF1B]	TRUE
GO:0015075	GO_BiologicalProcess-EBI-UniProt-GOA_25.10.2019_00h00	ion transmembrane transporter activity	[6]	[Group116]	76	14.3667	0.00314084	0.0188451	{Group116=2.9205058223847173E-6}	{Group116=1.4909950777437767E-5}	[ANXA2, ATP1A1, ATP1B3, ATP5C1, ATP5G1, ATP5G3, ATP6V0E1, ATP6V1A, ATP6V1E1, ATP6V1H, ATP7A, CACNA1B, CHP1, CLCN7, CLIC2, CLIC4, CLIC5, CNKSR3, COX5A, COX6A1, COX7A1, COX7B, COX7B2, COX7C, COX8B, CTSS, CYBB, DYSF, EHD3, FHL1, GRIN3A, HSPA1A, KCNJ14, LETM1, MPC2, NEDD4L, NMUR2, P2RX1, PIEZO1, PQLC2, PRNP, RHCG, RIPK1, SCN9A, SLC11A1, SLC12A7, SLC15A1, SLC15A3, SLC16A1, SLC16A11, SLC16A5, SLC22A4, …	[ABCC1, ABCC5, ABCC9, ABCD1, ABCG2, ADRB2, AHCYL1, AHNAK, AKAP9, AMIGO1, ANKH, ANO10, ANO2, ANO4, ANO6, ANO8, ANO9, ANXA2, ANXA5, ANXA6, APOPT1, ASIC1, ATP12A, ATP1A1, ATP1B1, ATP1B3, ATP2A1, ATP2A2, ATP2A3, ATP2B1, ATP2B2, ATP2B4, ATP2C1, ATP4B, ATP5A1, ATP5B, ATP5C1, ATP5D, ATP5E, ATP5F1, ATP5G1, ATP5G2, ATP5G3, ATP5H, ATP5I, ATP5J, ATP5L, ATP5O, ATP6, ATP6AP1, ATP6AP1L, ATP6V0A1, ATP6V0A2, ATP…	FALSE
GO:0002253	GO_BiologicalProcess-EBI-UniProt-GOA_25.10.2019_00h00	activation of immune response	[2, 4, 5, 6]	[Group119]	42	16.2162	0.00312958	0.018866	{Group119=1.5839381533204433E-14}	{Group119=5.121400029069433E-13}	[ADA, C1QA, C1QB, C1R, C1S, C2, C3AR1, CD14, CD226, CFB, CFP, CMKLR1, DDX58, FCER1G, GPATCH3, HHLA2, IFI16, IFIH1, IRAK2, IRF1, IRF3, IRF7, LOC107131209, MAPKAPK3, NECTIN2, NLRC4, NOD2, NR1D1, PRKCB, PRNP, PYCARD, RAB7B, RBCK1, RIPK2, RSAD2, SLC46A2, TICAM2, TLR2, TLR4, TLR5, TNFAIP3, TNIP3]	[ABL1, ADA, ALPK1, ANKRD17, APPL1, APPL2, ARRB2, BAG6, BCAR1, BCL10, BCL2, BLK, BRAF, C1QA, C1QB, C1QBP, C1R, C1S, C2, C3, C3AR1, C5, C5AR1, C5AR2, C7, CACNB3, CACNB4, CCR7, CD14, CD19, CD22, CD226, CD247, CD276, CD28, CD46, CD59, CD79A, CD79B, CD81, CFB, CFD, CFP, CLEC4E, CLEC7A, CLP1, CMKLR1, CRKL, CSK, CTLA4, CYBA, CYLD, DAB2IP, DDX58, DENND1B, DHX58, DUSP3, EIF2B1, EIF2B2, EIF2B3, EIF2B4, EIF…	FALSE
GO:0001782	GO_BiologicalProcess-EBI-UniProt-GOA_25.10.2019_00h00	B cell homeostasis	[4, 7]	[Group078]	8	32	0.00318631	0.0190285	{Group078=8.169025019785763E-5}	{Group078=2.141609261943835E-4}	[ADA, BAK1, CASP3, CD74, LOC107131142, SOS1, TNFAIP3, TNFSF13B]	[ABL1, ADA, BAK1, BCL10, BCL2, BCL2L11, CASP3, CD74, FOXP3, GAPT, HIF1A, LOC107131142, LYN, MEF2C, NCKAP1L, PKN1, PPP2R3C, RC3H1, RC3H2, SH2B2, SOS1, SPNS2, TNFAIP3, TNFRSF13B, TNFSF13B]	FALSE
GO:0048247	GO_BiologicalProcess-EBI-UniProt-GOA_25.10.2019_00h00	lymphocyte chemotaxis	[4, 6, 7]	[Group115]	8	32	0.00318631	0.0190285	{Group115=6.42211846722064E-7}	{Group115=4.152969942136014E-6}	[ADAM17, CCL8, CCR2, CXCL10, CXCL16, HSD3B7, PTK2B, SLC8B1]	[ADAM10, ADAM17, CCL19, CCL25, CCL3, CCL4, CCL5, CCL8, CCR2, CXCL10, CXCL16, GAS6, GPR183, HSD3B7, KLRK1, LOC616364, OXSR1, PADI2, PTK2B, SLC12A2, SLC8B1, STK39, TNFSF14, WNT5A, XCL2]	FALSE
GO:0051248	GO_BiologicalProcess-EBI-UniProt-GOA_25.10.2019_00h00	negative regulation of protein metabolic process	[4, 5, 6]	[Group099, Group113]	91	13.9144	0.00335431	0.0192234	{Group099=6.180543217031775E-4, Group113=2.297027563762496E-4}	{Group099=0.0012234952899022084, Group113=5.570291842124052E-4}	[ACER2, ADAR, ADARB1, ANXA2, APLP2, ATF3, BAK1, BIN1, C7H19orf66, C8H9orf72, CASP3, CDKN1A, CHP1, CLU, CNKSR3, CSTB, CTSZ, DAG1, DEPTOR, DNAJA1, DUSP10, DUSP5, DYSF, ECM1, EIF2AK2, FBXO7, FLOT2, GADD45B, GBA, GHSR, GLG1, GNAQ, HEXIM2, HSPB1, IFI6, IKBKB, IL10, ISG15, JUN, LDLR, LOC100298356, LOC101903018, LOC107131209, LOC515676, LRRK1, MAD2L2, MOV10, MTM1, MVP, NAIP, NCK2, NMI, NR1H3, NR4A1, NRG…	[A2M, AATF, ABL1, ACER2, ACOT8, ADAR, ADARB1, AGO1, AGO2, AGO3, AGO4, AIDA, AKT1, AKT1S1, ALAD, ANGPT1, ANOS1, ANXA2, ANXA8L1, APC, APLP2, APP, ARAF, ARL6IP1, ARPP19, ARRB1, ARRB2, ASH1L, ATF3, ATG14, ATG5, ATRAID, AZIN1, BACE2, BAG6, BAK1, BANK1, BANP, BCL2L12, BCL3, BCOR, BIN1, BIRC2, BIRC3, BIRC5, BIRC6, BMP4, BOD1, BOD1L1, BRCA1, BTG2, C1H3orf33, C3, C5, C7H19orf66, C8H9orf72, CAAP1, CALR, CA…	FALSE
GO:0002221	GO_BiologicalProcess-EBI-UniProt-GOA_25.10.2019_00h00	pattern recognition receptor signaling pathway	[5, 6, 7, 8, 9, 10, 11]	[Group091, Group097, Group107, Group108, Group110, Group119]	21	19.8113	0.00328615	0.0192647	{Group091=0.0016240610669246386, Group097=0.001146114114996681, Group107=9.033439183517652E-9, Group108=4.572404554672398E-5, Group110=1.1125197015402624E-4, Group119=1.5839381533204433E-14}	{Group091=0.002582523335929343, Group097=0.001985233377762108, Group107=1.2517765725731602E-7, Group108=1.4307201348491054E-4, Group110=2.767036180753986E-4, Group119=5.121400029069433E-13}	[CD14, DDX58, GPATCH3, IFIH1, IRAK2, IRF1, IRF3, IRF7, MAPKAPK3, NOD2, NR1D1, RAB7B, RIPK2, RSAD2, SLC46A2, TICAM2, TLR2, TLR4, TLR5, TNFAIP3, TNIP3]	[ALPK1, ANKRD17, APPL1, APPL2, ARRB2, BCL10, C1QBP, CD14, CLEC4E, CLEC7A, CLP1, CYBA, DAB2IP, DDX58, DHX58, EPG5, ESR1, F2RL1, FCN1, FCRL3, FFAR2, FLOT1, GFI1, GPATCH3, GPS2, GRAMD4, HMGB1, IFIH1, IRAK1, IRAK2, IRAK3, IRF1, IRF3, IRF4, IRF7, LGR4, LRRC14, LRRC24, LSM14A, LTF, LY96, LYN, MAPKAPK2, MAPKAPK3, MFHAS1, MYD88, NFKBIA, NFKBIL1, NLRX1, NOD2, NOP53, NPLOC4, NR1D1, OTUD4, OTULIN, PDPK1, PE…	FALSE
GO:0032648	GO_BiologicalProcess-EBI-UniProt-GOA_25.10.2019_00h00	regulation of interferon-beta production	[5, 6]	[Group110, Group119]	10	27.7778	0.00327179	0.0192689	{Group110=1.1125197015402624E-4, Group119=1.5839381533204433E-14}	{Group110=2.767036180753986E-4, Group119=5.121400029069433E-13}	[DDX58, IFIH1, IRF1, IRF3, IRF7, NMI, PYCARD, RELB, TLR4, TRIM38]	[DDX58, DHX9, FLOT1, IFIH1, IRF1, IRF3, IRF7, MAVS, NLRX1, NMI, POLR3A, POLR3B, POLR3C, POLR3D, POLR3F, PPM1B, PTPN11, PTPN22, PTPRS, PYCARD, REL, RELB, RIOK3, RNF135, RNF216, TBK1, TLR3, TLR4, TLR7, TLR9, TRAF3, TRAF3IP1, TRAIP, TRIM38, YY1, ZBTB20]	FALSE
GO:1903530	GO_BiologicalProcess-EBI-UniProt-GOA_25.10.2019_00h00	regulation of secretion by cell	[3, 4, 5, 6]	[Group119]	53	15.3623	0.00326026	0.0192899	{Group119=1.5839381533204433E-14}	{Group119=5.121400029069433E-13}	[AIF1, CADPS2, CCR2, CD14, CD40, CLASP1, CSF1R, DDX58, DNAJC1, FCER1G, FER, FES, FRMD4A, GOLPH3, GRIN3A, IFIH1, IL10, IL17RA, IL17RC, LAMP1, LGALS9, MAPK11, MPC2, NLRP1, NOD2, NR1D1, NR1H3, NRN1, PRKCB, PYCARD, RAB13, RAB27A, RAB27B, RAP1B, RHBDF1, RIPK2, RSAD2, SDHD, SERP1, SLC8B1, SOCS1, SREBF1, STXBP1, STXBP3, SYT4, TCF7L2, TCIRG1, TLR2, TLR4, TLR5, TNF, TNFAIP3, TNFRSF1B]	[ABCG1, ABL1, ABR, ACTN1, ADAM9, ADCY8, ADORA2B, ADRA2A, ADTRP, AGER, AIF1, ANGPT1, ANXA1, ANXA4, ANXA5, AP1G1, APBA1, ARF6, ARFIP1, ARG2, ARHGEF7, ARNTL, ARRB1, ASIC1, ATG5, ATP13A2, ATP2A2, ATP6AP1, BACE1, BAD, BAIAP3, BANK1, BCR, BIRC5, BLK, BRAF, C1QTNF12, C2CD2L, C5, C5AR2, CACNA1A, CACNA1H, CACNB2, CACNB4, CADM1, CADPS2, CAPN10, CASK, CASP1, CCKAR, CCL3, CCL5, CCR2, CCR7, CD14, CD2, CD2AP, …	FALSE
GO:0002579	GO_BiologicalProcess-EBI-UniProt-GOA_25.10.2019_00h00	positive regulation of antigen processing and presentation	[3, 4, 5]	[Group006]	4	57.1429	0.00335122	0.0192922	{Group006=0.003351224540467777}	{Group006=0.004780423241549624}	[CD74, NOD1, PYCARD, SLC11A1]	[CCR7, CD74, NOD1, PYCARD, SLC11A1, STS, TREM2]	TRUE
GO:0046598	GO_BiologicalProcess-EBI-UniProt-GOA_25.10.2019_00h00	positive regulation of viral entry into host cell	[5, 6, 7, 8, 9]	[Group086]	4	57.1429	0.00335122	0.0192922	{Group086=9.229605459431293E-4}	{Group086=0.0017216764030092988}	[CD74, LGALS1, TRIM21, TRIM38]	[CD4, CD74, LGALS1, P4HB, TRIM11, TRIM21, TRIM38]	FALSE
GO:0007166	GO_BiologicalProcess-EBI-UniProt-GOA_25.10.2019_00h00	cell surface receptor signaling pathway	[3, 4, 5]	[Group068, Group093, Group106]	179	12.7221	0.00332138	0.0192942	{Group068=2.272138103309163E-5, Group093=2.0866637618458873E-5, Group106=7.590761101151405E-5}	{Group068=7.87133557217817E-5, Group093=7.496532774038928E-5, Group106=2.103725219461961E-4}	[ACKR2, ACVRL1, ADA, ADAM17, ADAR, ALPK2, ANGPTL4, ATF3, AXL, BAG3, BAK1, BCL2A1, BCL2L1, BMP2K, C3AR1, CASP3, CCL8, CCR2, CCR3, CCR5, CCRL2, CD14, CD180, CD226, CD274, CD40, CD74, CD86, CDH13, CMKLR1, CSF1, CSF1R, CTNND1, CXCL10, CXCR6, CYFIP1, DEPTOR, DISC1, DOK2, ECM1, EPN1, FAM20C, FCER1G, FCGR1A, FER, FERMT3, FES, FZD1, FZD2, FZD4, GAB1, GCLM, GHSR, GKAP1, GLG1, GNAQ, GOT1, GRIN3A, HHLA2, HI…	[AAK1, ABCA1, ABL1, ACKR2, ACKR3, ACSL1, ACTN4, ACVR1, ACVR1B, ACVR2A, ACVR2B, ACVRL1, ADA, ADAM10, ADAM15, ADAM17, ADAM9, ADAMTS12, ADAMTS3, ADAR, ADCYAP1R1, ADGRA1, ADGRA3, ADGRE3, ADGRE5, ADGRF1, ADGRG1, ADGRG3, ADGRG5, ADGRG6, ADGRL1, ADGRL2, ADGRL3, ADGRV1, ADIPOR1, ADIPOR2, ADORA2A, ADORA2B, ADRA2A, ADRB1, ADRB2, AFAP1L2, AGAP2, AHI1, AKAP9, AKT1, AKT1S1, AKT2, ALPK2, AMER1, AMFR, AMHR2, AM…	FALSE
GO:1902105	GO_BiologicalProcess-EBI-UniProt-GOA_25.10.2019_00h00	regulation of leukocyte differentiation	[4, 5, 6, 7, 8, 9]	[Group118]	31	17.5141	0.0032469	0.0193002	{Group118=3.1927110665532002E-6}	{Group118=1.548464867278302E-5}	[ADA, AP3D1, AXL, C1QC, CCR2, CD74, CSF1, CUL4A, DCSTAMP, DUSP10, FBXO7, FES, HAX1, IL27, IL7, IRF1, KAT2A, MAFB, MITF, MMP14, PPARGC1B, RIPK1, RIPK2, SLC46A2, SOCS1, SOS1, STAT5A, TJP2, TNF, TNFSF9, ZBTB7B]	[ABL1, ACIN1, ADA, AGER, ANXA1, AP3B1, AP3D1, ATP6AP1, AXL, BAD, BCL6, BMI1, BMP4, BOLA-DOA, BRAF, C1QC, CARD11, CASP8, CBFB, CCL3, CCR2, CD101, CD27, CD28, CD4, CD74, CDK6, CLPTM1, CREB1, CSF1, CTLA4, CTNNB1, CTNNBIP1, CUL4A, CYLD, DCSTAMP, DROSHA, DTX1, DUSP10, EGR3, ERBB2, EVI2B, FADD, FAM213A, FANCA, FANCD2, FBN1, FBXO7, FBXW7, FCRL3, FES, FGL2, FLT3LG, FOS, FOXP3, FSTL3, GAS6, GATA3, GPR55, …	FALSE
GO:0051251	GO_BiologicalProcess-EBI-UniProt-GOA_25.10.2019_00h00	positive regulation of lymphocyte activation	[4, 5, 6, 7]	[Group118]	30	17.6471	0.00333909	0.0193093	{Group118=3.1927110665532002E-6}	{Group118=1.548464867278302E-5}	[ADA, AIF1, AP3D1, AXL, CCR2, CD274, CD40, CD47, CD74, CD86, CDKN1A, DUSP10, FLOT2, HHLA2, IL7, LAMP1, LGALS1, LOC107131142, MAD2L2, MMP14, NCK2, NOD2, PYCARD, RIPK2, SOCS1, STAT5A, TLR4, TNFSF13B, TNFSF9, ZBTB7B]	[ADA, AGER, AIF1, ANXA1, AP1G1, AP3B1, AP3D1, ATAD5, AXL, BAD, BCL10, BCL2, BCL6, BLOC1S3, BLOC1S6, BMI1, BST1, CARD11, CBFB, CCDC88B, CCL5, CCR2, CCR7, CD24, CD27, CD274, CD28, CD320, CD38, CD3E, CD40, CD40LG, CD47, CD5, CD6, CD74, CD80, CD81, CD86, CDKN1A, CLCF1, CLEC7A, CORO1A, CYLD, DHPS, DOCK8, DPP4, DUSP10, EFNB1, EFNB2, EGR3, EPHB6, EXOSC3, FADD, FAM49B, FCRL3, FLOT2, FLT3LG, FOXP3, GAS6, …	FALSE
GO:0009116	GO_BiologicalProcess-EBI-UniProt-GOA_25.10.2019_00h00	nucleoside metabolic process	[4, 5, 6]	[Group101]	14	23.3333	0.00331783	0.0193616	{Group101=4.731194131278527E-4}	{Group101=9.976648494217765E-4}	[ADA, AMD1, APOBEC3Z1, APRT, CDADC1, DERA, DPYD, HPRT1, IMPDH1, LOC790312, PNP, PRDX3, PRPSAP1, UPB1]	[ADA, ADA2, ADAL, ADK, AK3, AK4, AMD1, AMPD3, APOBEC3Z1, APRT, CDA, CDADC1, DERA, DGUOK, DNPH1, DPYD, EFL1, ENPP4, GMPR2, GMPS, GNAI3, GTPBP1, GUK1, HPRT1, IMPDH1, IMPDH2, LOC790312, LRRK2, MACROD1, MFN1, MTAP, NME1, NME2, NME3, NME4, NME6, NME7, NT5C2, NUDT18, OARD1, OPA1, PDE2A, PNP, PPAT, PRDX3, PRPS1, PRPS2, PRPSAP1, PRPSAP2, PTGDR, RAB23, RAN, RHOQ, TK1, UCKL1, UMPS, UPB1, UPP1, UPRT, ZNF384]	FALSE
GO:0045639	GO_BiologicalProcess-EBI-UniProt-GOA_25.10.2019_00h00	positive regulation of myeloid cell differentiation	[4, 5, 6, 7, 8, 9, 10]	[Group118]	14	23.3333	0.00331783	0.0193616	{Group118=3.1927110665532002E-6}	{Group118=1.548464867278302E-5}	[CD74, CSF1, DCSTAMP, FES, HAX1, ISG15, PPARGC1B, RAB7B, RIPK1, SCIN, STAT1, STAT3, TNF, TRIM58]	[ACIN1, ACVR1B, ACVR2A, ANKRD54, ATP6AP1, CASP8, CD101, CD4, CD74, CREB1, CSF1, CTNNBIP1, DCSTAMP, ETS1, EVI2B, FADD, FAM210B, FES, FOS, FOXO3, GATA1, HAX1, HCLS1, HIF1A, ID2, IL12B, IL23A, INPP5D, ISG15, JAG1, KLF10, LEF1, LIF, MED1, NCKAP1L, NOTCH2, OCSTAMP, PPARGC1B, PRKCA, PRMT1, RAB7B, RB1, RHEX, RIPK1, RUNX1, SCIN, SLC9B2, SMAP1, STAT1, STAT3, STAT5B, TAL1, TGFB1, TNF, TRAF6, TREM2, TRIB1, …	FALSE
GO:0006825	GO_BiologicalProcess-EBI-UniProt-GOA_25.10.2019_00h00	copper ion transport	[8]	[Group057]	5	45.4545	0.00351072	0.0197652	{Group057=0.00797921054338624}	{Group057=0.009325101478415244}	[ATOX1, ATP7A, SCO1, SLC31A1, STEAP3]	[ATOX1, ATP7A, ATP7B, COX17, SCO1, SCO2, SLC31A1, SLC31A2, STEAP2, STEAP3, STEAP4]	FALSE
GO:0061081	GO_BiologicalProcess-EBI-UniProt-GOA_25.10.2019_00h00	positive regulation of myeloid leukocyte cytokine production involved in immune response	[5, 6, 7, 8]	[Group119]	5	45.4545	0.00351072	0.0197652	{Group119=1.5839381533204433E-14}	{Group119=5.121400029069433E-13}	[CD74, DDX1, DDX58, FCER1G, TLR4]	[CD74, DDX1, DDX21, DDX58, DHX36, FCER1G, NR4A3, SEMA7A, TICAM1, TLR4, WNT5A]	FALSE
GO:0090026	GO_BiologicalProcess-EBI-UniProt-GOA_25.10.2019_00h00	positive regulation of monocyte chemotaxis	[5, 6, 7, 8, 9, 10]	[Group115]	5	45.4545	0.00351072	0.0197652	{Group115=6.42211846722064E-7}	{Group115=4.152969942136014E-6}	[AIF1, CCR2, CXCL10, LGMN, LOC529196]	[AIF1, ANO6, CCL5, CCR1, CCR2, CREB3, CXCL10, CXCL12, LGMN, LOC529196, PLA2G7]	FALSE
GO:0001934	GO_BiologicalProcess-EBI-UniProt-GOA_25.10.2019_00h00	positive regulation of protein phosphorylation	[6, 7, 8, 9]	[Group114]	75	14.3403	0.00349689	0.0197744	{Group114=7.823140439464641E-5}	{Group114=2.107901729522417E-4}	[ACE, ACVRL1, ADAM17, ADRB3, ANGPTL4, ANXA2, ARL6IP5, CAB39, CARD10, CAVIN3, CCL8, CD40, CD74, CDKN1A, CSF1, CSF1R, DAZAP2, DOCK7, EIF2AK2, FAM20A, FZD1, FZD4, GADD45B, HAX1, HSPA1A, JUN, KSR1, LAMTOR2, LAMTOR3, LPAR1, LRRK1, LTBR, MAD2L2, MAP2K3, MAP3K20, MAP4K5, MMD, MNAT1, NOD1, NOD2, NRG1, NRP1, P2RY6, PARP14, PARP9, PDE5A, PDE8A, PECAM1, PELI2, PIBF1, PRKCD, PRNP, PSAP, PTGS2, PTK2B, PYCARD,…	[AAED1, ABI1, ABL1, ACE, ACKR3, ACSL1, ACVR2A, ACVRL1, ADAM17, ADAM9, ADRA2A, ADRB2, ADRB3, ADTRP, AFAP1L2, AGER, AKAP13, AKAP9, AKT1, AKT2, AKTIP, ALKAL2, ALOX15, ALS2, ANGPT1, ANGPTL4, ANKRD6, ANXA2, APP, AREG, ARHGEF2, ARL2BP, ARL6IP5, ARRB1, ARRB2, ATG13, ATG14, ATP2B4, ATP6AP1, AVPI1, AXIN1, AXIN2, BAG4, BANK1, BCAR3, BCL2, BMP4, BMP6, BMPR1A, BMPR2, BNIP2, BORA, BRAF, BRAT1, C3, C5AR1, C5AR…	FALSE
GO:0002690	GO_BiologicalProcess-EBI-UniProt-GOA_25.10.2019_00h00	positive regulation of leukocyte chemotaxis	[4, 5, 6, 7, 8, 9]	[Group115]	12	25	0.0034822	0.0197789	{Group115=6.42211846722064E-7}	{Group115=4.152969942136014E-6}	[ADAM17, AIF1, C3AR1, CCR2, CD74, CMKLR1, CSF1, CXCL10, DYSF, LGMN, LOC529196, PTK2B]	[ADAM10, ADAM17, AIF1, AKIRIN1, ANO6, C1QBP, C3AR1, C5AR1, CALR, CAMK1D, CCL19, CCL3, CCL5, CCR1, CCR2, CCR6, CCR7, CD74, CMKLR1, CREB3, CSF1, CXCL10, CXCL12, DYSF, F2RL1, GAS6, IL23A, KARS, LGMN, LOC529196, MAPK3, NCKAP1L, OXSR1, PLA2G7, PTK2B, RAC1, RAC2, RIPOR2, SLAMF1, STK39, SWAP70, TNFSF14, VEGFA, VEGFB, VEGFC, WNT5A, XCL2, ZNF580]	FALSE
GO:0031329	GO_BiologicalProcess-EBI-UniProt-GOA_25.10.2019_00h00	regulation of cellular catabolic process	[4, 5]	[Group077, Group113]	69	14.557	0.00346696	0.0197803	{Group077=7.462621321707625E-5, Group113=2.297027563762496E-4}	{Group077=2.1290419653107048E-4, Group113=5.570291842124052E-4}	[ABHD5, ACER2, ANXA2, ATG7, BAG3, C8H9orf72, CALCOCO2, CISD2, CLU, DRAM1, DRAM2, EDEM2, FBXO7, GBA, GNA12, HK2, HMOX1, HSPA1A, IDH1, IL10, IL10RA, KEAP1, LDLR, MID2, MOV10, MTM1, NOD1, NUB1, NUPR1, OPHN1, OPTN, PARL, PGAM1, PIP4K2A, PRKCD, PSME1, PSME2, PSMF1, PTK2B, PYCARD, RBM38, RHBDF1, RIDA, RIPK2, RNF14, RNF19B, RYBP, SAMD4A, SCO1, SH3GLB1, SLC11A1, SNX33, SNX9, SPTLC1, SPTLC2, SREBF1, STAT3…	[AAED1, ABCD1, ABHD5, ACACB, ACER2, ADRA2A, ADRB2, AGO2, AIFM1, AKT1, AKT2, ALAD, ALKBH5, AMER1, ANGEL2, ANKIB1, ANXA2, APAF1, APEX1, APP, ARIH1, ARIH2, ATG16L1, ATG5, ATG7, ATM, ATP13A2, ATP2B4, ATP6V0A1, ATRAID, AURKA, AXIN2, BAG3, BAG6, BAP1, BBS7, BCAP31, BCL2, BECN1, BMF, BNIP3, BOK, BOLL, BTG2, BTRC, C8H9orf72, CALCOCO2, CAMLG, CARHSP1, CASP1, CBFA2T3, CCAR2, CCDC22, CD81, CDC37, CDK5RAP3, …	FALSE
GO:0022853	GO_BiologicalProcess-EBI-UniProt-GOA_25.10.2019_00h00	active ion transmembrane transporter activity	[7]	[Group116]	23	19.0083	0.00373393	0.0208383	{Group116=2.9205058223847173E-6}	{Group116=1.4909950777437767E-5}	[ATP1A1, ATP1B3, ATP6V0E1, ATP6V1A, ATP6V1E1, ATP6V1H, ATP7A, CHP1, HSPA1A, LETM1, RIPK1, SLC11A1, SLC12A7, SLC15A1, SLC15A3, SLC22A4, SLC26A6, SLC2A6, SLC5A6, SLC6A2, SLC6A4, SLC8B1, SLCO5A1]	[ABCD1, ANXA5, ATP12A, ATP1A1, ATP1B1, ATP1B3, ATP2A1, ATP2A2, ATP2A3, ATP2B1, ATP2B2, ATP2B4, ATP2C1, ATP4B, ATP6AP1, ATP6AP1L, ATP6V0A1, ATP6V0A2, ATP6V0A4, ATP6V0B, ATP6V0C, ATP6V0D1, ATP6V0E1, ATP6V1A, ATP6V1C1, ATP6V1C2, ATP6V1D, ATP6V1E1, ATP6V1E2, ATP6V1F, ATP6V1G1, ATP6V1H, ATP7A, ATP7B, CHP1, CLCN3, CLCN5, HSPA1A, HSPA2, LETM1, PPIF, RIPK1, SLC10A3, SLC10A5, SLC11A1, SLC12A2, SLC12A4, SL…	FALSE
GO:0050702	GO_BiologicalProcess-EBI-UniProt-GOA_25.10.2019_00h00	interleukin-1 beta secretion	[5, 7, 8, 9, 10, 11]	[Group082, Group108, Group119]	9	29.0323	0.00375151	0.0208454	{Group082=9.26975702169614E-4, Group108=4.572404554672398E-5, Group119=1.5839381533204433E-14}	{Group082=0.0016965404360462747, Group108=1.4307201348491054E-4, Group119=5.121400029069433E-13}	[GBP5, NLRC4, NLRP1, NOD2, PYCARD, RIPK2, TLR4, TMEM106A, TNFAIP3]	[ABCA1, ARG2, CASP1, CCL3, CCR7, CPTP, F2RL1, FZD5, GBP5, GSDMD, HK1, HMGB1, LPL, NLRC4, NLRP1, NLRP3, NOD2, P2RX7, PANX1, PML, PYCARD, RIPK2, SERPINB1, STS, TLR4, TLR6, TMEM106A, TNFAIP3, USP50, WNT5A, ZC3H12A]	FALSE
GO:0002262	GO_BiologicalProcess-EBI-UniProt-GOA_25.10.2019_00h00	myeloid cell homeostasis	[2, 5]	[Group118]	22	19.2982	0.00372588	0.0208846	{Group118=3.1927110665532002E-6}	{Group118=1.548464867278302E-5}	[ADAR, ATPIF1, AXL, BAK1, CASP3, CCR2, DYRK3, FCER1G, HMOX1, ISG15, JMJD6, L3MBTL3, MAFB, MERTK, NCSTN, PIK3CB, SREBF1, STAT1, STAT3, STAT5A, TRIM58, ZBTB7A]	[ACIN1, ACVR1B, ACVR2A, ADAR, ADD1, ALAS2, AMPD3, ANKRD54, ANXA1, APEX1, ARID4A, ATPIF1, AXL, BAK1, BAP1, BCL2L11, BCL6, BMP4, CASP3, CCR2, CDK6, CITED2, DNASE2, DYRK3, EPAS1, EPB42, ERCC2, ETS1, ETV2, FAM210B, FANCC, FCER1G, FLVCR1, FOXO3, FOXP3, G6PD, GATA1, GATA3, GPI, HCLS1, HIF1A, HMGB1, HMOX1, HSPA9, ID2, IKZF1, INPP5D, IREB2, ISG15, ITPKB, JAK2, JAK3, JAM3, JMJD6, KIT, KLF1, KLF13, KLF2, K…	FALSE
GO:0009060	GO_BiologicalProcess-EBI-UniProt-GOA_25.10.2019_00h00	aerobic respiration	[5, 6]	[Group100]	14	22.9508	0.00389673	0.0215585	{Group100=3.126312578000028E-4}	{Group100=6.738940445911172E-4}	[ACO2, COX5A, COX6A1, COX7C, CYCS, DLAT, IDH1, IDH3A, MDH2, SDHA, SDHAF2, SDHD, UQCR10, UQCRB]	[ACO1, ACO2, ACTN3, AFG1L, ATP5D, BLOC1S1, BNIP3, CAT, CBFA2T3, COX1, COX10, COX3, COX4I1, COX5A, COX5B, COX6A1, COX7C, CS, CYCS, DHTKD1, DLAT, DLST, FH, FXN, HIF1A, IDE, IDH1, IDH2, IDH3A, IDH3B, IDH3G, IREB2, MDH1, MDH1B, MDH2, MTFR1, MTFR1L, MTFR2, ND1, ND4, NDUFS7, NDUFS8, NOP53, OGDH, PANK2, PDHA1, PDHB, SDHA, SDHAF2, SDHB, SDHC, SDHD, SHMT2, SIRT3, SUCLA2, SUCLG1, SUCLG2, UQCR10, UQCRB, UQC…	FALSE
GO:0010595	GO_BiologicalProcess-EBI-UniProt-GOA_25.10.2019_00h00	positive regulation of endothelial cell migration	[4, 5, 6, 7, 8, 9]	[Group117]	14	22.9508	0.00389673	0.0215585	{Group117=5.292741650335821E-5}	{Group117=1.6043623127580457E-4}	[AAMP, ADAM17, ANGPTL4, ANXA3, CD40, HMOX1, HSPB1, LGMN, MAP2K3, NRP1, PTK2B, SASH1, SPARC, STAT5A]	[AAMP, ABL1, ADAM17, AKT1, AMOTL1, ANGPT1, ANGPTL4, ANXA1, ANXA3, BCAR1, BCAS3, BMP4, BMPR2, CALR, CCBE1, CD40, CIB1, EMC10, ETS1, FGF18, GATA3, GPLD1, HDAC7, HDAC9, HIF1A, HMOX1, HSPB1, ITGB1BP1, JCAD, KDR, LGMN, MAP2K3, MAP3K3, MET, NOS3, NRP1, NUS1, P2RX4, PDCD6, PDGFB, PDPK1, PIK3C2A, PLCG1, PLK2, PRKCA, PRKD2, PROX1, PTK2B, ROCK2, SASH1, SIRT1, SP1, SPARC, STAT5A, TEK, TGFB1, THBS1, VEGFA, W…	FALSE
GO:0006874	GO_BiologicalProcess-EBI-UniProt-GOA_25.10.2019_00h00	cellular calcium ion homeostasis	[7, 9]	[Group076, Group111]	35	16.7464	0.0039388	0.0216973	{Group076=0.0011476018093959529, Group111=1.3114945474287883E-6}	{Group076=0.001952936412480832, Group111=7.95093569378703E-6}	[ACKR2, ANXA2, ATP13A3, BAK1, C3AR1, CCL8, CCR3, CCR5, CCRL2, CD40, CLIC2, CMKLR1, CXCL10, CXCR6, ERO1A, GNA15, GRINA, LETM1, LOC529196, LPAR1, MICU1, NMUR2, PIK3CB, PLCD3, PRKCB, PRNP, PTGIR, PTK2B, RAMP3, RMDN3, SLC35G1, SLC8B1, TCIRG1, TMCO1, TPCN1]	[ABL1, ABL2, ACKR2, ACKR3, ADCY8, AFG3L2, ANXA2, ANXA5, ANXA6, ANXA7, APP, ATF4, ATG5, ATP13A1, ATP13A2, ATP13A3, ATP13A5, ATP1B1, ATP2A1, ATP2A2, ATP2A3, ATP2B1, ATP2B2, ATP2B4, ATP2C1, ATP7B, BAK1, BCAP31, BCL2, BOK, C3AR1, C5AR1, C5AR2, CACNA1A, CACNA1C, CACNB2, CACNB4, CALM, CALM3, CAPN3, CCDC47, CCL19, CCL3, CCL5, CCL8, CCR1, CCR10, CCR3, CCR4, CCR5, CCR6, CCR7, CCR8, CCRL2, CD19, CD24, CD40…	FALSE
GO:0030414	GO_BiologicalProcess-EBI-UniProt-GOA_25.10.2019_00h00	peptidase inhibitor activity	[6, 7, 8, 9, 10]	[Group113]	16	21.6216	0.003984	0.0218522	{Group113=2.297027563762496E-4}	{Group113=5.570291842124052E-4}	[APLP2, BIN1, CSTB, LOC100298356, LOC101903018, LOC107131209, LOC515676, NAIP, PRDX3, PRNP, RENBP, SERPINI1, TFPI, TIMP2, UBE2O, WFDC3]	[A2M, ANOS1, APLP2, APP, ARAF, ARRB1, BIN1, BIRC2, BIRC3, BIRC5, BIRC6, C3, C5, CAST, CCL3, CD27, COL6A3, CRIM1, CST3, CST7, CSTB, FURIN, GAPDH, GAS6, GPC3, ITIH4, KIF12, LEF1, LOC100298356, LOC101903018, LOC107131209, LOC515676, LOC617406, LTF, LXN, NAIP, OVOS2, PAPLN, PEBP1, PI16, PRDX3, PRDX5, PRNP, RARRES1, RECK, RENBP, ROCK1, RPS6KA1, RPS6KA3, SERPINB1, SERPINB2, SERPINB6, SERPINC1, SERPINE1…	FALSE
GO:0050830	GO_BiologicalProcess-EBI-UniProt-GOA_25.10.2019_00h00	defense response to Gram-positive bacterium	[5, 6, 7]	[Group070]	10	27.027	0.00406684	0.0222112	{Group070=1.3070538056509852E-10}	{Group070=3.169605478703639E-9}	[ADAM17, GBP2, GBP4, LOC507055, LOC513659, MPEG1, NOD1, RIPK2, TLR2, TNF]	[ACP5, ADAM17, C5AR1, CARD9, DROSHA, EPHA2, FGR, GBP2, GBP4, GBP6, GSDMD, HIST1H2BB, HMGB2, IL27RA, KLRK1, LOC507055, LOC513659, LOC514978, LOC783604, LTA, LYZ, MPEG1, MYD88, NLRP3, NOD1, P2RX7, PGLYRP1, PGLYRP2, PGLYRP4, RIPK2, RNASE6, ROMO1, SEH1L, TBK1, TLR2, TNF, TNFSF8]	FALSE
GO:0001932	GO_BiologicalProcess-EBI-UniProt-GOA_25.10.2019_00h00	regulation of protein phosphorylation	[6, 7, 8]	[Group099, Group106, Group114]	109	13.4568	0.00412766	0.0224474	{Group099=6.180543217031775E-4, Group106=7.590761101151405E-5, Group114=7.823140439464641E-5}	{Group099=0.0012234952899022084, Group106=2.103725219461961E-4, Group114=2.107901729522417E-4}	[ACE, ACVRL1, ADAM17, ADAR, ADARB1, ADRB3, ANGPTL4, ANXA2, ARL6IP5, ATF3, BAK1, C8H9orf72, CAB39, CARD10, CASP3, CAVIN3, CCL8, CD40, CD74, CDKN1A, CHP1, CNKSR3, CSF1, CSF1R, DAG1, DAZAP2, DEPTOR, DNAJA1, DOCK7, DUSP10, DUSP5, EIF2AK2, FAM20A, FBXO7, FER, FZD1, FZD4, GADD45B, GBA, GDPD1, GNAQ, HAX1, HEXIM2, HSPA1A, HSPB1, ID1, IL7, ITGB3, JUN, KSR1, LAMTOR2, LAMTOR3, LPAR1, LRRK1, LTBR, MAD2L2, MA…	[AAED1, ABI1, ABL1, ACE, ACKR3, ACSL1, ACVR2A, ACVRL1, ADAM17, ADAM9, ADAR, ADARB1, ADRA2A, ADRB2, ADRB3, ADTRP, AFAP1L2, AGER, AIDA, AKAP13, AKAP8L, AKAP9, AKT1, AKT1S1, AKT2, AKTIP, ALKAL2, ALOX15, ALS2, ANGPT1, ANGPTL4, ANKRD54, ANKRD6, ANXA2, APC, APIP, APP, AREG, ARHGEF2, ARL2BP, ARL6IP5, ARRB1, ARRB2, ASH1L, ATF3, ATG13, ATG14, ATP2B4, ATP6AP1, AVPI1, AXIN1, AXIN2, BAG4, BAK1, BANK1, BCAR3,…	FALSE
GO:0072678	GO_BiologicalProcess-EBI-UniProt-GOA_25.10.2019_00h00	T cell migration	[4, 6, 7]	[Group115]	11	25.5814	0.00419107	0.022505	{Group115=6.42211846722064E-7}	{Group115=4.152969942136014E-6}	[ADAM17, AIF1, CCR2, CXCL10, CXCL16, ECM1, F11R, ITGB3, LRCH1, PYCARD, RIPK3]	[ADAM10, ADAM17, AIF1, APP, CCL3, CCL5, CCR2, CCR6, CD99, CD99L2, CRK, CRKL, CXCL10, CXCL12, CXCL16, DOCK8, ECM1, F11R, FADD, GPR15, GPR183, IL27RA, ITGAL, ITGB3, ITGB7, LRCH1, MSN, MYO1G, OXSR1, PYCARD, RHOA, RIPK3, RIPOR2, S1PR1, SELENOK, SLC12A2, SPN, STK39, STS, TNFSF14, WNT5A, XCL2, XG]	FALSE
GO:0004180	GO_BiologicalProcess-EBI-UniProt-GOA_25.10.2019_00h00	carboxypeptidase activity	[8, 9]	[Group083]	8	30.7692	0.00418269	0.0225547	{Group083=3.719965675320266E-5}	{Group083=1.202788901686886E-4}	[ACE, CNDP2, CTSA, CTSZ, MINDY3, PRCP, SCPEP1, VASH1]	[ACE, AEBP1, AGBL2, AGBL3, AGBL5, AGTPBP1, CNDP2, CPA3, CPA5, CPB2, CPD, CPM, CPQ, CPXM2, CPZ, CTSA, CTSZ, FOLH1B, MINDY1, MINDY2, MINDY3, MINDY4, NAALADL1, PRCP, SCPEP1, VASH1]	FALSE
GO:0045824	GO_BiologicalProcess-EBI-UniProt-GOA_25.10.2019_00h00	negative regulation of innate immune response	[3, 4, 5, 6, 7, 8]	[Group043]	8	30.7692	0.00418269	0.0225547	{Group043=0.004182686463427298}	{Group043=0.005880008506557216}	[ADAR, DUSP10, GRN, NLRC5, NMI, PARP14, TNFAIP3, TRAFD1]	[ADAR, ARG1, ARRB2, CD96, CNOT7, DHX58, DUSP10, GRN, IRAK3, METTL3, MUL1, NLRC5, NLRX1, NMI, OTOP1, PARP14, PTPN2, SAMHD1, SERPING1, TNFAIP3, TRAFD1, TREX1, TTLL12, VSIG4, YTHDF2, YTHDF3]	TRUE
GO:0046006	GO_BiologicalProcess-EBI-UniProt-GOA_25.10.2019_00h00	regulation of activated T cell proliferation	[7, 8, 9]	[Group118]	8	30.7692	0.00418269	0.0225547	{Group118=3.1927110665532002E-6}	{Group118=1.548464867278302E-5}	[CASP3, HHLA2, IDO1, PRNP, PYCARD, RIPK3, STAT5A, TNFSF9]	[AGER, ARG1, CASP3, CD24, FADD, GPAM, HHLA2, IDO1, IL12B, IL12RB1, IL18, IL23A, LRRC32, PRKAR1A, PRNP, PYCARD, RC3H1, RIPK3, RPS3, SLAMF1, STAT5A, STAT5B, STS, TGFB2, TMIGD2, TNFSF9]	FALSE
GO:1901888	GO_BiologicalProcess-EBI-UniProt-GOA_25.10.2019_00h00	regulation of cell junction assembly	[3, 4, 5]	[Group074]	12	24.4898	0.00417743	0.0226218	{Group074=0.0013612718647654644}	{Group074=0.002200722848037501}	[ACE, ACVRL1, CLASP1, DLC1, F11R, GPBAR1, IKBKB, NPHP1, NRP1, RAP1B, RCC2, TNF]	[ABL1, ACE, ACVRL1, ARHGAP6, BCAS3, CLASP1, CLDN3, CORO1C, DAPK3, DLC1, EPB41L5, EPHA2, F11R, FLOT1, FMN1, FZD5, GPBAR1, GPM6B, IKBKB, IL1B, ITGB1BP1, KDR, LDB1, MACF1, MYO1C, NPHP1, NPHP4, NRP1, PEAK1, PPM1F, PRKACA, PTK2, PTPRJ, RAC1, RAP1A, RAP1B, RAPGEF1, RAPGEF2, RCC2, RHOD, ROCK1, ROCK2, S100A10, SLK, TEK, TNF, TSC1, VEGFA, WDPCP]	FALSE
GO:0004896	GO_BiologicalProcess-EBI-UniProt-GOA_25.10.2019_00h00	cytokine receptor activity	[5, 6, 7]	[Group064, Group093]	15	22.0588	0.00427791	0.0228752	{Group064=2.1256482324419273E-7, Group093=2.0866637618458873E-5}	{Group064=1.8744352595169723E-6, Group093=7.496532774038928E-5}	[ACKR2, CCR2, CCR3, CCR5, CCRL2, CD74, CXCR6, FZD4, IL10RA, IL17RA, IL17RC, IL20RA, IL21R, IL4R, LOC529196]	[ACKR2, ACKR3, CCR1, CCR10, CCR2, CCR3, CCR4, CCR5, CCR6, CCR7, CCR8, CCR9, CCRL2, CD4, CD44, CD74, CSF2RB, CSF3R, CX3CR1, CXCR1, CXCR2, CXCR3, CXCR4, CXCR5, CXCR6, EBI3, FZD4, GFRA3, IFNAR1, IFNAR2, IFNGR1, IFNLR1, IL10RA, IL11RA, IL12B, IL12RB1, IL12RB2, IL13RA1, IL15RA, IL17RA, IL17RC, IL17RD, IL17RE, IL18R1, IL18RAP, IL1R1, IL1R2, IL1RAP, IL1RL1, IL20RA, IL20RB, IL21R, IL22RA2, IL23R, IL27RA,…	FALSE
GO:0042326	GO_BiologicalProcess-EBI-UniProt-GOA_25.10.2019_00h00	negative regulation of phosphorylation	[6, 7, 8]	[Group099, Group113, Group114]	44	15.7706	0.0043088	0.0229444	{Group099=6.180543217031775E-4, Group113=2.297027563762496E-4, Group114=7.823140439464641E-5}	{Group099=0.0012234952899022084, Group113=5.570291842124052E-4, Group114=2.107901729522417E-4}	[ADAR, ADARB1, ATF3, BAK1, C8H9orf72, CASP3, CDKN1A, CHP1, CNKSR3, DAG1, DEPTOR, DNAJA1, DUSP10, DUSP5, DYNLL1, FBXO7, GADD45B, GBA, GNAQ, HEXIM2, HSPB1, JUN, LRRK1, MVP, NCK2, NUPR1, PARP14, PIBF1, PPM1E, PRDX3, PRKCD, PRNP, PTPRR, PYCARD, SEMA4D, SOCS1, SPRED1, STAT3, SYNJ2BP, TIGAR, TLR4, TNFAIP3, WARS, WNK2]	[ABL1, ACTN3, ADAR, ADARB1, AIDA, AKT1, AKT1S1, ANGPT1, ANKLE2, APC, ARRB2, ASH1L, ATF3, ATG14, ATXN7, BAK1, BMP4, C1H3orf33, C8H9orf72, CAMK2N1, CASP3, CBFA2T3, CBL, CBLB, CBLC, CDK5RAP1, CDK5RAP3, CDKN1A, CDKN1B, CDKN1C, CDKN2B, CDKN2C, CDKN2D, CEP85, CHMP6, CHORDC1, CHP1, CIB1, CNKSR3, CORO1C, COX11, CRKL, CTDSP1, CTDSP2, CYLD, DAB2IP, DACT1, DAG1, DDIT4, DEPTOR, DGKQ, DLG1, DNAJA1, DNAJC15, D…	FALSE
GO:0002501	GO_BiologicalProcess-EBI-UniProt-GOA_25.10.2019_00h00	peptide antigen assembly with MHC protein complex	[4, 6, 7]	[Group046]	3	75	0.00434918	0.0230633	{Group046=0.004349177337273501}	{Group046=0.006026717167364708}	[BOLA-DMA, BOLA-DRA, TAPBPL]	[BOLA-DMA, BOLA-DRA, CALR, TAPBPL]	TRUE
GO:0004090	GO_BiologicalProcess-EBI-UniProt-GOA_25.10.2019_00h00	carbonyl reductase (NADPH) activity	[6]	[Group020]	3	75	0.00434918	0.0230633	{Group020=0.004349177337273501}	{Group020=0.006026717167364708}	[CBR3, DCXR, DHRS4]	[CBR1, CBR3, DCXR, DHRS4]	TRUE
GO:0006121	GO_BiologicalProcess-EBI-UniProt-GOA_25.10.2019_00h00	mitochondrial electron transport, succinate to ubiquinone	[5, 6, 7, 8, 9]	[Group100]	3	75	0.00434918	0.0230633	{Group100=3.126312578000028E-4}	{Group100=6.738940445911172E-4}	[SDHA, SDHAF2, SDHD]	[SDHA, SDHAF2, SDHC, SDHD]	FALSE
GO:0033292	GO_BiologicalProcess-EBI-UniProt-GOA_25.10.2019_00h00	T-tubule organization	[4, 5, 6]	[Group065]	3	75	0.00434918	0.0230633	{Group065=0.006198687243692264}	{Group065=0.007611046362508223}	[BIN1, DYSF, MYOF]	[ATP2A2, BIN1, DYSF, MYOF]	TRUE
GO:0097577	GO_BiologicalProcess-EBI-UniProt-GOA_25.10.2019_00h00	sequestering of iron ion	[4, 5, 9, 11]	[Group013]	3	75	0.00434918	0.0230633	{Group013=0.004349177337273501}	{Group013=0.006026717167364708}	[FTH1, FTL, LCN2]	[FTH1, FTL, LCN2, LOC783993]	TRUE
GO:0072522	GO_BiologicalProcess-EBI-UniProt-GOA_25.10.2019_00h00	purine-containing compound biosynthetic process	[5]	[Group101, Group112]	22	18.9655	0.00463496	0.0244772	{Group101=4.731194131278527E-4, Group112=2.488181003173451E-7}	{Group101=9.976648494217765E-4, Group112=2.0112796442318727E-6}	[ACSS2, ADA, ADCY3, ADCY6, ADCY9, AK1, AK2, AMD1, APRT, ATP5C1, ATP5G1, ATP5G3, ATP5J2, CYC1, DLAT, GUCY1A3, HPRT1, IMPDH1, MPC2, PDK4, PRDX3, PRPSAP1]	[ACACA, ACACB, ACAT1, ACLY, ACOT7, ACSS2, ADA, ADA2, ADAL, ADCY3, ADCY4, ADCY6, ADCY7, ADCY8, ADCY9, ADK, ADORA2B, ADSL, ADSS, AK1, AK2, AK3, AK4, AMD1, AMPD2, AMPD3, APRT, ATIC, ATP5A1, ATP5B, ATP5C1, ATP5D, ATP5E, ATP5F1, ATP5G1, ATP5G2, ATP5G3, ATP5H, ATP5I, ATP5J, ATP5J2, ATP5L, ATP5O, ATP5S, ATP6, ATP8, COASY, COX5B, CYC1, DCAKD, DLAT, DLD, DNAJC30, ELOVL1, ELOVL4, ELOVL5, ELOVL6, FLCN, GART…	FALSE
GO:0051604	GO_BiologicalProcess-EBI-UniProt-GOA_25.10.2019_00h00	protein maturation	[4, 5]	[Group109]	29	17.3653	0.00489983	0.0257695	{Group109=2.624938149430547E-7}	{Group109=1.958607696113562E-6}	[ADAMTS2, ANXA2, ASPH, BAK1, C1R, CASP3, CASP7, CTSC, CTSH, CTSS, CTSZ, ECE1, ERO1A, FAM96A, GLG1, GLRX5, LDLRAD3, LGMN, MME, MMP14, NCSTN, NDUFAB1, PGK1, PISD, PYCARD, RIPK2, SEC11A, TNF, TSPAN33]	[ADAM10, ADAMTS2, ADAMTS3, AEBP1, AFG3L2, AIP, ANXA2, APH1A, APH1B, ASPH, ASPRV1, ATP7B, BAD, BAK1, BCL2L12, BIRC2, BIRC3, C1R, C1RL, CASP1, CASP2, CASP3, CASP7, CASP8, CAST, CCBE1, CHCHD4, CIAO1, CISD3, CLN3, CLN5, CNTN2, CPD, CPM, CPXM2, CPZ, CREBBP, CST7, CTSC, CTSH, CTSS, CTSZ, CYFIP2, DHCR24, DHPS, DISP1, DNAJB11, DOHH, ECE1, ECE2, ERO1A, ERO1B, F12, FADD, FAM96A, FKRP, FURIN, FXN, GAS1, GH1…	FALSE
GO:0032760	GO_BiologicalProcess-EBI-UniProt-GOA_25.10.2019_00h00	positive regulation of tumor necrosis factor production	[5, 6, 7]	[Group094, Group108, Group119]	12	24	0.00497968	0.02587	{Group094=6.720693162889715E-8, Group108=4.572404554672398E-5, Group119=1.5839381533204433E-14}	{Group094=7.243413742225582E-7, Group108=1.4307201348491054E-4, Group119=5.121400029069433E-13}	[CCR2, CD14, DDX58, FCER1G, HSPB1, IFIH1, NOD1, NOD2, PYCARD, RIPK1, RIPK2, TLR4]	[AGER, APP, ARFGEF2, ARHGEF2, CARD9, CCL3, CCR2, CD14, CD2, CLEC7A, CYBA, DDX58, DHX9, FADD, FCER1G, FRMD8, FZD5, HMGB1, HSPB1, IFIH1, IL12B, IL23A, LOC514978, LPL, LY96, MAPKAPK2, MAVS, MYD88, NOD1, NOD2, PIK3R1, PSEN1, PTPN11, PTPRC, PYCARD, RASGRP1, RIPK1, RIPK2, SASH3, SELENOK, SYK, THBS1, TIRAP, TLR3, TLR4, TLR9, TNFRSF8, TNFSF8, WNT5A, ZBTB20]	FALSE
GO:0003158	GO_BiologicalProcess-EBI-UniProt-GOA_25.10.2019_00h00	endothelium development	[5]	[Group052]	15	21.7391	0.00494514	0.0259012	{Group052=5.404823089324765E-4}	{Group052=0.001092224665967713}	[ACVRL1, ANXA2, CLIC4, CXCL10, F11R, FOXJ2, ID1, IKBKB, NRG1, PECAM1, PLOD3, RAP1B, SLC40A1, SREBF1, TNF]	[ACVRL1, ADAMTS12, ADD1, ANXA2, APOLD1, BMP4, BMP6, BMPR2, BTG1, CCM2, CDH5, CLDN3, CLIC4, COL18A1, CSNK2B, CTNNB1, CXCL10, DLL1, ENG, ETV2, EZR, F11R, F2RL1, FASN, FOXJ2, GPX1, HEG1, ID1, IKBKB, IL1B, JAG1, KDM6B, KDR, MARVELD2, MET, MSN, MYADM, MYD88, NOTCH1, NRG1, PDE2A, PECAM1, PLOD3, PPP1R16B, PROC, PROX1, PTPRS, RAP1A, RAP1B, RAP2C, RAPGEF1, RAPGEF2, RAPGEF3, RDX, RHOA, ROCK1, ROCK2, S1PR2,…	FALSE
GO:0045069	GO_BiologicalProcess-EBI-UniProt-GOA_25.10.2019_00h00	regulation of viral genome replication	[6, 7]	[Group080, Group103]	15	21.7391	0.00494514	0.0259012	{Group080=1.42025345646719E-14, Group103=1.6213818907823038E-5}	{Group080=6.888229263865871E-13, Group103=6.290961736235338E-5}	[ADAR, ADARB1, APOBEC3Z1, C7H19orf66, CCL8, EIF2AK2, IFIT5, ISG15, OAS1Y, OAS1Z, OAS2, RSAD2, STOM, TNF, TRIM38]	[ADAR, ADARB1, AEN, APOBEC3Z1, BANF1, BCL2, C7H19orf66, CCL5, CCL8, CCNK, CNOT7, CXCL8, DDB1, DDX3X, EIF2AK2, FAM208A, FBXL2, FBXL20, FMR1, HACD3, HSPA8, IFIT5, IFITM3, ILF3, INPP5K, ISG15, ISG20, LARP1, LOC100139670, LTF, MAVS, MORC2, MPHOSPH8, MX1, NOTCH1, NUCKS1, OAS1Y, OAS1Z, OAS2, OASL, PABPC1, PDE12, PKN2, PPIA, PPIB, PPID, PPIE, PPIH, PRKN, PROX1, RAD23A, RNASEL, RSAD2, SRPK1, SRPK2, STAU1…	FALSE
GO:0043408	GO_BiologicalProcess-EBI-UniProt-GOA_25.10.2019_00h00	regulation of MAPK cascade	[5, 6, 7, 8, 9, 10]	[Group092, Group114]	57	14.8438	0.0049784	0.0259689	{Group092=2.831733698570147E-4, Group114=7.823140439464641E-5}	{Group092=6.387864389797774E-4, Group114=2.107901729522417E-4}	[ADRB3, ARL6IP5, ATF3, CAVIN3, CCL8, CD40, CD74, CNKSR3, CSF1R, DAG1, DNAJA1, DUSP10, DUSP5, EIF2AK2, FZD4, GADD45B, GBA, ID1, JUN, KSR1, LAMTOR2, LAMTOR3, LPAR1, LTBR, MAP2K3, MAP3K20, MAP4K5, NOD1, NOD2, NRG1, NRP1, P2RY6, PDE5A, PDE8A, PELI2, PRKCD, PSAP, PTK2B, PTPRR, PYCARD, RAMP3, RIPK1, RIPK2, ROR2, RRAS, SASH1, SCIMP, SORBS3, SPRED1, STK3, SYNJ2BP, TLR4, TMEM106A, TNF, TRAF7, WNK2, ZEB2]	[AAED1, ABL1, ACKR3, ADAM9, ADRA2A, ADRB2, ADRB3, AGER, AIDA, AKAP13, ALKAL2, ALOX15, ANGPT1, ANKRD6, APIP, APP, ARL6IP5, ARRB1, ARRB2, ASH1L, ATF3, ATP6AP1, AVPI1, AXIN1, BANK1, BCAR3, BMP4, BMP6, BNIP2, BRAF, C1H3orf33, C5AR1, C5AR2, CAMK2N1, CARD9, CAVIN3, CBLC, CBS, CCL19, CCL25, CCL3, CCL4, CCL5, CCL8, CCNQ, CD24, CD27, CD4, CD40, CD40LG, CD44, CD74, CD81, CDC42, CDK10, CDK12, CDK5RAP3, CDON…	FALSE
GO:1903039	GO_BiologicalProcess-EBI-UniProt-GOA_25.10.2019_00h00	positive regulation of leukocyte cell-cell adhesion	[4, 5, 6]	[Group118]	24	18.3206	0.00504574	0.0261071	{Group118=3.1927110665532002E-6}	{Group118=1.548464867278302E-5}	[ADA, AIF1, AP3D1, CCR2, CD274, CD47, CD74, CD86, DUSP10, FLOT2, HHLA2, IL7, LGALS1, LOC107131142, NCK2, NOD2, PYCARD, RIPK2, SOCS1, STAT5A, TNF, TNFSF13B, TNFSF9, ZBTB7B]	[ADA, AGER, AIF1, ANXA1, AP3B1, AP3D1, BAD, BCL10, BCL6, BMI1, CARD11, CBFB, CCDC88B, CCL5, CCR2, CCR7, CD24, CD27, CD274, CD28, CD3E, CD40LG, CD44, CD47, CD5, CD6, CD74, CD80, CD81, CD86, CORO1A, CYLD, DHPS, DOCK8, DPP4, DUSP10, EFNB1, EFNB2, EGR3, EPHB6, ETS1, FADD, FAM49B, FLOT2, FOXP3, GATA3, GPAM, HES1, HHLA2, HLX, ICOS, IL12B, IL12RB1, IL15, IL18, IL1B, IL23A, IL6ST, IL7, IL7R, IRAK1, ITGB2…	FALSE
GO:0071356	GO_BiologicalProcess-EBI-UniProt-GOA_25.10.2019_00h00	cellular response to tumor necrosis factor	[6]	[Group060]	19	19.7917	0.00508513	0.0262048	{Group060=0.0020817580304974643}	{Group060=0.0032052464914008576}	[ADAM17, ASAH1, CCL8, DCSTAMP, GBA, GBP2, IKBKB, NFE2L2, NOL3, NR1D1, PTK2B, PYCARD, RIPK1, STAT1, TJP2, TNF, TNFRSF1B, TRADD, TXNDC17]	[ACTN4, ADAM17, ADAMTS12, AKT1, ASAH1, BAG4, BRCA1, CCL19, CCL25, CCL3, CCL4, CCL5, CCL8, CD70, CDIP1, CHI3L1, CHUK, CIB1, COMMD7, CPNE1, CXCL8, CYLD, DAB2IP, DCSTAMP, DHX9, F2RL1, FOXO3, GAS6, GATA3, GBA, GBP2, GPD1, GPS2, GSDME, HIPK1, HYAL1, HYAL2, HYAL3, IKBKB, ILK, INPP5K, KARS, LOC616364, MAPK1, MAPK3, NFE2L2, NFKB1, NFKBIA, NOL3, NR1D1, OCSTAMP, OTULIN, PELI3, PIAS3, PIAS4, PLVAP, PRKN, PT…	FALSE
GO:0050707	GO_BiologicalProcess-EBI-UniProt-GOA_25.10.2019_00h00	regulation of cytokine secretion	[4, 5, 6, 7, 8, 9, 10]	[Group108, Group119]	21	19.0909	0.00516792	0.0263132	{Group108=4.572404554672398E-5, Group119=1.5839381533204433E-14}	{Group108=1.4307201348491054E-4, Group119=5.121400029069433E-13}	[AIF1, CD14, CSF1R, DDX58, IFIH1, IL10, IL17RA, IL17RC, LGALS9, MAPK11, NLRP1, NOD2, PYCARD, RIPK2, SOCS1, TLR2, TLR4, TLR5, TNF, TNFAIP3, TNFRSF1B]	[ABL1, AGER, AIF1, ANGPT1, ANXA1, ANXA4, ARG2, ATG5, BANK1, C5, C5AR2, CADM1, CASP1, CCL3, CCR7, CD14, CD2, CHUK, CIDEA, CLEC4E, CLEC5A, CLEC6A, CPTP, CRTAM, CSF1R, DDX58, DHX36, DHX9, EZR, F2R, F2RL1, FCN1, FFAR2, FGR, FN1, FOXP3, FRMD8, FZD5, GAPDH, GAS6, GATA3, GLMN, GPAM, GSDMD, HDAC9, HK1, HMGB1, HYAL2, IFIH1, IL10, IL17RA, IL17RC, IL1A, IL1B, IL1R2, IL1RAP, IL1RL1, IL27RA, KARS, LGALS9, LGR…	FALSE
GO:0010952	GO_BiologicalProcess-EBI-UniProt-GOA_25.10.2019_00h00	positive regulation of peptidase activity	[6, 7, 8, 9]	[Group096, Group109, Group113]	22	18.8034	0.00515436	0.0263491	{Group096=5.019613087911595E-6, Group109=2.624938149430547E-7, Group113=2.297027563762496E-4}	{Group096=2.213193043306476E-5, Group109=1.958607696113562E-6, Group113=5.570291842124052E-4}	[ACER2, ARL6IP5, ASPH, BAK1, CTSC, CTSH, DLC1, EGLN3, GRN, HIP1, IFT57, LGMN, NLRC4, NLRP1, NOD1, P2RX1, PSME1, PSME2, PYCARD, RIPK2, STAT3, TNF]	[ACER2, ADRM1, AGER, AIFM1, ANP32B, APAF1, APOPT1, ARL6IP5, ASPH, BAD, BAK1, BAX, BBC3, BCAP31, BCL10, BCL2L11, BID, BOK, CARD9, CASP4, CASP8, CASP8AP2, CASP9, CFLAR, CLDN3, CLEC7A, CLPX, COL4A3, CRADD, CTSC, CTSH, CYFIP2, DAPK1, DDRGK1, DDX3X, DIABLO, DLC1, EFNA1, EGLN3, F2R, FADD, FAM162A, FAS, FASLG, FGL2, FIS1, FN1, GRAMD4, GRN, GSN, HIP1, HIP1R, HTRA2, IFT57, KARS, LCK, LGMN, LOC515736, LOC6…	FALSE
GO:0010950	GO_BiologicalProcess-EBI-UniProt-GOA_25.10.2019_00h00	positive regulation of endopeptidase activity	[7, 8, 9, 10]	[Group109, Group113]	20	19.4175	0.00514698	0.026417	{Group109=2.624938149430547E-7, Group113=2.297027563762496E-4}	{Group109=1.958607696113562E-6, Group113=5.570291842124052E-4}	[ACER2, ARL6IP5, ASPH, BAK1, CTSH, DLC1, EGLN3, HIP1, IFT57, LGMN, NLRC4, NLRP1, NOD1, P2RX1, PSME1, PSME2, PYCARD, RIPK2, STAT3, TNF]	[ACER2, ADRM1, AGER, AIFM1, ANP32B, APAF1, APOPT1, ARL6IP5, ASPH, BAD, BAK1, BAX, BBC3, BCAP31, BCL10, BCL2L11, BID, BOK, CARD9, CASP4, CASP8, CASP8AP2, CASP9, CLEC7A, COL4A3, CRADD, CTSH, CYFIP2, DAPK1, DDX3X, DIABLO, DLC1, EFNA1, EGLN3, F2R, FADD, FAM162A, FAS, FASLG, FIS1, GRAMD4, GSN, HIP1, HIP1R, HTRA2, IFT57, LCK, LGMN, LOC515736, LOC615792, LYN, MALT1, MAP3K5, MTCH1, MUL1, MYC, NDUFA13, NL…	FALSE
GO:0043087	GO_BiologicalProcess-EBI-UniProt-GOA_25.10.2019_00h00	regulation of GTPase activity	[5]	[Group096]	46	15.4362	0.00537108	0.0272391	{Group096=5.019613087911595E-6}	{Group096=2.213193043306476E-5}	[ADAP1, ADAP2, ARHGAP17, ARHGAP21, ARHGAP28, ARHGAP32, ARHGEF12, CCL8, CD40, CHM, DLC1, DOCK1, DOCK4, DOCK7, EVI5, F11R, GNAQ, GNAS, JUN, LLGL1, LOC521224, LRCH1, MAPRE2, MYO9A, NRP1, OPHN1, PGAM5, PLXND1, PREB, PYCARD, RABGAP1L, RAP1GAP, RCC2, RGS10, RGS18, RSU1, SBF2, SEC23A, SEMA4D, SIPA1L1, SIPA1L2, SNX9, SRGAP2, TBC1D12, TBC1D8, TBC1D9]	[ABR, ACAP1, ACAP2, ACAP3, ADAP1, ADAP2, ADPRH, ADRB1, AGAP1, AGAP2, AGAP3, AGFG1, AGFG2, AKT2, ALS2, AMOT, APC2, ARAP1, ARAP2, ARFGAP1, ARFGAP2, ARFGAP3, ARFGEF1, ARHGAP1, ARHGAP10, ARHGAP12, ARHGAP15, ARHGAP17, ARHGAP18, ARHGAP19, ARHGAP21, ARHGAP22, ARHGAP23, ARHGAP24, ARHGAP25, ARHGAP26, ARHGAP27, ARHGAP28, ARHGAP29, ARHGAP30, ARHGAP31, ARHGAP32, ARHGAP33, ARHGAP35, ARHGAP39, ARHGAP4, ARHGAP6…	FALSE
GO:0006099	GO_BiologicalProcess-EBI-UniProt-GOA_25.10.2019_00h00	tricarboxylic acid cycle	[3, 6, 7]	[Group100]	8	29.6296	0.00540262	0.0272907	{Group100=3.126312578000028E-4}	{Group100=6.738940445911172E-4}	[ACO2, DLAT, IDH1, IDH3A, MDH2, SDHA, SDHAF2, SDHD]	[ACO1, ACO2, CS, DHTKD1, DLAT, DLST, FH, IDH1, IDH2, IDH3A, IDH3B, IDH3G, IREB2, MDH1, MDH1B, MDH2, OGDH, PDHA1, PDHB, SDHA, SDHAF2, SDHB, SDHC, SDHD, SUCLA2, SUCLG1, SUCLG2]	FALSE
GO:0042398	GO_BiologicalProcess-EBI-UniProt-GOA_25.10.2019_00h00	cellular modified amino acid biosynthetic process	[5]	[Group036]	8	29.6296	0.00540262	0.0272907	{Group036=0.005402624682518983}	{Group036=0.007278536030615853}	[CKB, GATM, GCLM, GSS, NFE2L2, PLOD1, PLOD3, PTDSS1]	[ALDH7A1, ALDH9A1, CARNS1, CHDH, CKB, DHFR, FPGS, GAMT, GATM, GCH1, GCLC, GCLM, GGT1, GGT7, GSS, MGST2, MTHFD1, MTHFD1L, MTHFS, NFE2L2, PARK7, PLOD1, PLOD3, PTDSS1, PTDSS2, SLC27A1, SLC7A11]	TRUE
GO:1903146	GO_BiologicalProcess-EBI-UniProt-GOA_25.10.2019_00h00	regulation of autophagy of mitochondrion	[5, 6, 7]	[Group047]	8	29.6296	0.00540262	0.0272907	{Group047=0.001132346709787508}	{Group047=0.0019970478336252414}	[FBXO7, GBA, HK2, OPTN, PARL, SREBF1, TIGAR, VDAC1]	[CDC37, CLEC16A, DNM1L, FBXO7, FBXW7, GBA, HDAC6, HIF1A, HK2, HTRA2, HTT, MFN1, MFN2, MUL1, OPTN, PARL, PINK1, PRKN, RNF41, SMURF1, SREBF1, TIGAR, TP53, TSPO, VDAC1, VPS13C, VPS13D]	FALSE
GO:0000185	GO_BiologicalProcess-EBI-UniProt-GOA_25.10.2019_00h00	activation of MAPKKK activity	[6, 7, 8, 9, 10, 11, 12, 13, 14, 15, 16, 17]	[Group063]	5	41.6667	0.00549891	0.0276678	{Group063=0.006612872467870198}	{Group063=0.008018107867292614}	[GADD45B, KSR1, MAP4K5, TNF, TRAF7]	[DAB2IP, GADD45A, GADD45B, GADD45G, KSR1, MAP4K1, MAP4K2, MAP4K3, MAP4K5, TAB1, TNF, TRAF7]	TRUE
GO:0002467	GO_BiologicalProcess-EBI-UniProt-GOA_25.10.2019_00h00	germinal center formation	[3, 4, 5]	[Group078]	5	41.6667	0.00549891	0.0276678	{Group078=8.169025019785763E-5}	{Group078=2.141609261943835E-4}	[ADA, LOC107131142, NFKB2, TNFAIP3, TNFSF13B]	[ADA, BCL3, BCL6, KLHL6, LOC107131142, MEF2C, NFKB2, PKN1, RC3H1, TNFAIP3, TNFSF13B, UNC13D]	FALSE
GO:0051497	GO_BiologicalProcess-EBI-UniProt-GOA_25.10.2019_00h00	negative regulation of stress fiber assembly	[5, 6, 7, 8, 9, 10, 11, 12]	[Group001]	5	41.6667	0.00549891	0.0276678	{Group001=0.005498912184863761}	{Group001=0.007306773725092943}	[ARHGAP28, CLASP1, DLC1, F11R, PPFIA1]	[ARAP1, ARHGAP28, ARHGAP6, CLASP1, DLC1, F11R, INPP5K, MET, PAK2, PPFIA1, WAS, WASF2]	TRUE
GO:0051346	GO_BiologicalProcess-EBI-UniProt-GOA_25.10.2019_00h00	negative regulation of hydrolase activity	[5]	[Group113]	36	16.2896	0.00552303	0.0276801	{Group113=2.297027563762496E-4}	{Group113=5.570291842124052E-4}	[ANGPTL4, APLP2, ATPIF1, BIN1, CHP1, CSTB, ECM1, F11R, FKBP15, GCHFR, GZMA, IFI6, IKBKB, LOC100298356, LOC101903018, LOC107131209, LOC515676, LRCH1, MNAT1, NAIP, NR4A1, PHACTR4, PRDX3, PRNP, PTGS2, RCC2, RENBP, SEMA4D, SERPINI1, SPRED1, TFPI, TIMP2, TNF, UBE2O, URI1, WFDC3]	[A2M, ABCE1, ABL1, AKT1, AMOT, ANGPTL4, ANOS1, ANXA1, ANXA8L1, APLP2, APP, ARAF, ARFGEF1, ARFGEF3, ARL2, ARL6IP1, ARPP19, ARRB1, ATPIF1, BAG4, BBS4, BCAS3, BCL2L12, BIN1, BIRC2, BIRC3, BIRC5, BIRC6, BOD1, BOD1L1, C3, C5, CAAP1, CAST, CCL3, CD27, CD2BP2, CD44, CDKN2D, CEP192, CFLAR, CHP1, CNST, COL6A3, CRIM1, CSNK2A1, CSRNP2, CSRNP3, CST3, CST7, CSTB, DAB2IP, DDX3X, DFFA, DHCR24, DLG2, DLG3, DNAJB…	FALSE
GO:0032479	GO_BiologicalProcess-EBI-UniProt-GOA_25.10.2019_00h00	regulation of type I interferon production	[4, 5]	[Group110, Group119]	13	22.807	0.00562795	0.0280958	{Group110=1.1125197015402624E-4, Group119=1.5839381533204433E-14}	{Group110=2.767036180753986E-4, Group119=5.121400029069433E-13}	[CD14, DDX58, GPATCH3, IFIH1, IRF1, IRF3, IRF7, NMI, PYCARD, RELB, STAT1, TLR4, TRIM38]	[CD14, CHUK, DDX58, DHX33, DHX36, DHX58, DHX9, FLOT1, GPATCH3, HMGB1, IFIH1, IRAK1, IRF1, IRF3, IRF7, MAVS, MB21D1, NLRX1, NMI, NPLOC4, PLCG2, POLR3A, POLR3B, POLR3C, POLR3D, POLR3F, PPM1B, PQBP1, PTPN11, PTPN22, PTPRS, PYCARD, REL, RELB, RIOK3, RNF125, RNF135, RNF216, RNF26, SETD2, STAT1, SYK, TBK1, TLR3, TLR4, TLR7, TLR9, TMEM173, TRAF3, TRAF3IP1, TRAIP, TREX1, TRIM38, UFD1, YY1, ZBTB20, ZCCHC3]	FALSE
GO:0043535	GO_BiologicalProcess-EBI-UniProt-GOA_25.10.2019_00h00	regulation of blood vessel endothelial cell migration	[5, 6, 7, 8, 9]	[Group117]	13	22.807	0.00562795	0.0280958	{Group117=5.292741650335821E-5}	{Group117=1.6043623127580457E-4}	[ACVRL1, ADAM17, ANGPTL4, CARD10, CD40, HMOX1, HSPB1, MAP2K3, NRP1, PRCP, SPRED1, STAT5A, VASH1]	[ABL1, ACVRL1, ADAM17, AKT1, AMOTL1, ANGPT1, ANGPTL4, ANXA1, CARD10, CD40, CIB1, CSNK2B, EFNA1, EPHA2, ETS1, FBXW7, FGF18, HDAC5, HDAC7, HDAC9, HIF1A, HMOX1, HSPB1, ITGB1BP1, JCAD, JUP, KDR, KLF4, MAP2K3, MAP3K3, MECP2, MEF2C, MMRN2, NOS3, NOTCH1, NRP1, NUS1, P2RX4, PDCD10, PDGFB, PDPK1, PIK3C2A, PLCG1, PLK2, PRCP, PRKCA, PRKD2, RHOA, SIRT1, SP1, SPRED1, STARD13, STAT5A, TGFB1, THBS1, VASH1, VEGF…	FALSE
GO:0002791	GO_BiologicalProcess-EBI-UniProt-GOA_25.10.2019_00h00	regulation of peptide secretion	[5, 6, 7, 8]	[Group119]	37	16.1572	0.00566992	0.0281951	{Group119=1.5839381533204433E-14}	{Group119=5.121400029069433E-13}	[AIF1, CD14, CD40, CD74, CSF1R, DDX58, DNAJC1, FRMD4A, GOLPH3, IFIH1, IL10, IL17RA, IL17RC, LGALS9, MAPK11, MPC2, NLRP1, NOD2, NR1D1, NR1H3, PYCARD, RHBDF1, RIPK2, RSAD2, SERP1, SLC8B1, SOCS1, SREBF1, SYT4, TCF7L2, TCIRG1, TLR2, TLR4, TLR5, TNF, TNFAIP3, TNFRSF1B]	[ABCG1, ABL1, ADAM9, ADCY8, ADRA2A, ADTRP, AGER, AIF1, ANGPT1, ANXA1, ANXA4, ANXA5, ARF6, ARFIP1, ARG2, ARHGEF7, ARNTL, ARRB1, ATG5, ATP13A2, BAD, BAIAP3, BANK1, BIRC5, BLK, C1QTNF12, C2CD2L, C5, C5AR2, CADM1, CAPN10, CASP1, CCL3, CCL5, CCR7, CD14, CD2, CD2AP, CD40, CD74, CDK16, CHD7, CHUK, CIDEA, CLEC4E, CLEC5A, CLEC6A, CLOCK, CPTP, CRH, CRTAM, CSF1R, CYP51A1, DDX58, DHX36, DHX9, DNAJC1, DNM1L, …	FALSE
GO:0055067	GO_BiologicalProcess-EBI-UniProt-GOA_25.10.2019_00h00	monovalent inorganic cation homeostasis	[7]	[Group059]	15	21.4286	0.00569431	0.0282067	{Group059=0.00569430680378445}	{Group059=0.007464158918474211}	[ATP1A1, ATP1B3, CA2, CHP1, CLIC4, CXHXorf21, DAG1, GRN, PDK4, RAB20, RHCG, SLC11A1, SLC12A7, SLC26A6, TCIRG1]	[AQP11, ATP12A, ATP1A1, ATP1B1, ATP1B3, ATP4B, ATP6AP1, ATP6V0A1, ATP6V0A2, ATP6V0A4, ATP6V0D1, BCL2, CA2, CCDC115, CHP1, CLIC4, CLN3, CLN5, CLN6, CXHXorf21, DAG1, DMXL1, DMXL2, EDNRB, GPR89A, GRN, KCNH2, KCTD7, LRRK2, MAPK1, MAPK3, MLLT6, NOX1, PDK2, PDK4, PPT1, RAB20, RAB38, RAB39A, RAB7A, RHCG, ROGDI, SLC11A1, SLC12A2, SLC12A4, SLC12A6, SLC12A7, SLC12A8, SLC12A9, SLC26A6, SLC4A11, SLC4A2, SLC4…	TRUE
GO:0030595	GO_BiologicalProcess-EBI-UniProt-GOA_25.10.2019_00h00	leukocyte chemotaxis	[3, 5, 6]	[Group115]	22	18.6441	0.00572102	0.0282296	{Group115=6.42211846722064E-7}	{Group115=4.152969942136014E-6}	[ADAM17, AIF1, C3AR1, CCL8, CCR2, CD74, CMKLR1, CSF1, CXCL10, CXCL16, DYSF, FCER1G, HRH1, HSD3B7, IL17RA, IL17RC, LGMN, LOC529196, MPP1, PTK2B, PTPRO, SLC8B1]	[ADAM10, ADAM17, AIF1, AKIRIN1, ANO6, ANXA1, BST1, C1QBP, C3AR1, C5, C5AR1, C5AR2, CALR, CAMK1D, CCL19, CCL25, CCL3, CCL4, CCL5, CCL8, CCR1, CCR2, CCR6, CCR7, CD74, CMKLR1, CNR2, CORO1A, CREB3, CSF1, CSF3R, CXADR, CXCL10, CXCL12, CXCL16, CXCL5, CXCL8, CXCR1, CXCR2, CXCR5, DUSP1, DYSF, EDNRB, F2RL1, FCER1G, FFAR2, GAS6, GBF1, GPR18, GPR183, HMGB1, HRH1, HSD3B7, IL16, IL17RA, IL17RC, IL1A, IL1B, IL…	FALSE
GO:0097529	GO_BiologicalProcess-EBI-UniProt-GOA_25.10.2019_00h00	myeloid leukocyte migration	[3, 5, 6]	[Group115]	21	18.9189	0.00575672	0.0282965	{Group115=6.42211846722064E-7}	{Group115=4.152969942136014E-6}	[AIF1, C3AR1, CCL8, CCR2, CD74, CD9, CMKLR1, CSF1, CXCL10, DYSF, FCER1G, HRH1, IL17RA, IL17RC, LGMN, LOC529196, MMP14, MPP1, PECAM1, PTK2B, PTPRO]	[AGER, AIF1, AKIRIN1, ANO6, ANXA1, BST1, C1QBP, C3AR1, C5, C5AR1, C5AR2, CAMK1D, CCL19, CCL25, CCL3, CCL4, CCL5, CCL8, CCR1, CCR2, CCR7, CD74, CD81, CD9, CD99, CD99L2, CMKLR1, CREB3, CSF1, CSF3R, CXADR, CXCL10, CXCL12, CXCL5, CXCL8, CXCR1, CXCR2, DAPK2, DUSP1, DYSF, EDNRB, EMILIN1, FCER1G, GBF1, HRH1, IL17RA, IL17RC, IL1A, IL1B, IL1R1, IL1RN, IL23A, IRAK4, ITGA1, ITGA9, ITGB2, JAGN1, JAM3, JAML, …	FALSE
GO:0030036	GO_BiologicalProcess-EBI-UniProt-GOA_25.10.2019_00h00	actin cytoskeleton organization	[3, 5]	[Group031]	59	14.6402	0.00583269	0.028451	{Group031=0.005832685691318427}	{Group031=0.007543606827438499}	[ACTB, AIF1, ARHGAP17, ARHGAP28, ARPIN, BIN1, C8H9orf72, CAVIN3, CDC42BPB, CLASP1, CORO1B, CSF1R, CYFIP1, DAAM1, DLC1, EPB41L2, EPB41L4B, F11R, FER, FES, GAB1, GHSR, HAX1, HIP1, IKBKB, IQSEC2, ITGB3, LLGL1, LPAR1, MAD2L2, MTSS1, NCK2, NRP1, OPHN1, PARVB, PCDH15, PDLIM1, PHACTR4, PPARGC1B, PPFIA1, PPM1E, PPP1R9A, PRKCD, PTK2B, PYCARD, RAB13, RHOBTB1, SCIN, SIPA1L1, SNX9, SORBS3, SREBF1, SYNPO2, TE…	[ABI1, ABI2, ABL1, ABLIM2, ABR, ACTA2, ACTB, ACTG1, ACTN1, ACTN4, ACTR2, ACTR3, ACTR3B, ADD1, ADD3, AIF1, AKAP13, ALKBH4, ALMS1, ALOX15, AMOT, AMOTL1, ANLN, ANXA1, AP1AR, ARAP1, ARF1, ARF6, ARFGEF1, ARFGEF3, ARHGAP12, ARHGAP17, ARHGAP18, ARHGAP25, ARHGAP26, ARHGAP28, ARHGAP35, ARHGAP6, ARHGDIB, ARHGEF10L, ARHGEF2, ARPC1A, ARPC1B, ARPC2, ARPC3, ARPC4, ARPC5, ARPC5L, ARPIN, ARRB1, ASAP3, ATP2C1, BA…	TRUE
GO:0051271	GO_BiologicalProcess-EBI-UniProt-GOA_25.10.2019_00h00	negative regulation of cellular component movement	[3, 4, 5]	[Group117]	29	17.1598	0.00581666	0.0284816	{Group117=5.292741650335821E-5}	{Group117=1.6043623127580457E-4}	[ACVRL1, ADA, ADARB1, AIF1, ANGPTL4, ARPIN, BIN1, CARD10, CD74, CD9, CLASP1, CLIC4, CORO1B, DAG1, DLC1, DUSP10, LRCH1, MITF, NRG1, NRP1, PTPRR, RRAS, SEMA4D, SEMA4F, SPRED1, SRGAP2, STAT3, SYNJ2BP, VASH1]	[ABHD2, ABHD6, ABR, ACTN1, ACTN4, ACVRL1, ADA, ADAM15, ADARB1, ADGRG1, ADIPOR1, ADTRP, AIF1, AKT1, ANGPTL4, AP1AR, ARHGAP4, ARHGDIB, ARID2, ARPIN, BCL2, BCR, BIN1, BMPR1A, BRAF, C5, C5AR2, CALR, CARD10, CCDC125, CCL25, CD74, CD9, CDH1, CDKN1B, CLASP1, CLDN3, CLIC4, CNN2, COL3A1, CORO1B, CORO1C, CRK, CSNK2B, CTNNA1, CXCL12, DAB2IP, DACH1, DAG1, DCN, DLC1, DLG5, DNAJA4, DPYSL3, DUSP1, DUSP10, EMILI…	FALSE
GO:0015318	GO_BiologicalProcess-EBI-UniProt-GOA_25.10.2019_00h00	inorganic molecular entity transmembrane transporter activity	[6]	[Group116]	70	14.1988	0.00595592	0.0287233	{Group116=2.9205058223847173E-6}	{Group116=1.4909950777437767E-5}	[ANXA2, AQP9, ATP1A1, ATP1B3, ATP5C1, ATP5G1, ATP5G3, ATP6V0E1, ATP6V1A, ATP6V1E1, ATP6V1H, ATP7A, CACNA1B, CHP1, CLCN7, CLIC2, CLIC4, CLIC5, CNKSR3, COX5A, COX6A1, COX7A1, COX7B, COX7B2, COX7C, COX8B, CTSS, DYSF, EHD3, FHL1, GRIN3A, HSPA1A, KCNJ14, LETM1, MPC2, NEDD4L, NMUR2, P2RX1, PIEZO1, PQLC2, PRNP, SCN9A, SLC11A1, SLC12A7, SLC15A1, SLC15A3, SLC16A1, SLC16A11, SLC16A5, SLC26A6, SLC2A6, SLC31…	[ABCC9, ABCG1, ABCG2, ADRB2, AHNAK, AKAP9, AMIGO1, ANKH, ANO10, ANO2, ANO4, ANO6, ANO8, ANO9, ANXA2, ANXA5, ANXA6, APOPT1, AQP11, AQP3, AQP9, ASIC1, ATP12A, ATP1A1, ATP1B1, ATP1B3, ATP2A1, ATP2A2, ATP2A3, ATP2B1, ATP2B2, ATP2B4, ATP2C1, ATP4B, ATP5A1, ATP5B, ATP5C1, ATP5D, ATP5E, ATP5F1, ATP5G1, ATP5G2, ATP5G3, ATP5H, ATP5I, ATP5J, ATP5L, ATP5O, ATP6, ATP6AP1, ATP6AP1L, ATP6V0A1, ATP6V0A2, ATP6V0…	FALSE
GO:0032757	GO_BiologicalProcess-EBI-UniProt-GOA_25.10.2019_00h00	positive regulation of interleukin-8 production	[4, 5, 6]	[Group079, Group105, Group119]	9	27.2727	0.00591685	0.0287518	{Group079=2.961882364461525E-4, Group105=2.1160265857904106E-7, Group119=1.5839381533204433E-14}	{Group079=6.529604303471998E-4, Group105=2.0525457882166985E-6, Group119=5.121400029069433E-13}	[CD14, CD74, DDX58, NOD2, PYCARD, RIPK1, TLR2, TLR4, TNF]	[AFAP1L2, BCL10, CD14, CD2, CD74, CLEC7A, DDIT3, DDX58, ELANE, F2R, F2RL1, FADD, FCN1, FFAR2, HYAL2, IL17D, IL1B, MAVS, NOD2, PARK7, PRKD2, PYCARD, RIPK1, SYK, TIRAP, TLR2, TLR3, TLR4, TLR7, TLR9, TNF, WNT5A, ZNF580]	TRUE
GO:0016493	GO_BiologicalProcess-EBI-UniProt-GOA_25.10.2019_00h00	C-C chemokine receptor activity	[7, 8, 9, 10]	[Group064]	7	31.8182	0.0059417	0.0287633	{Group064=2.1256482324419273E-7}	{Group064=1.8744352595169723E-6}	[ACKR2, CCR2, CCR3, CCR5, CCRL2, CXCR6, LOC529196]	[ACKR2, ACKR3, CCR1, CCR10, CCR2, CCR3, CCR4, CCR5, CCR6, CCR7, CCR8, CCR9, CCRL2, CX3CR1, CXCR1, CXCR2, CXCR3, CXCR4, CXCR5, CXCR6, LOC529196, XCR1]	FALSE
GO:0046890	GO_BiologicalProcess-EBI-UniProt-GOA_25.10.2019_00h00	regulation of lipid biosynthetic process	[4, 5, 6]	[Group054]	16	20.7792	0.00598956	0.0287769	{Group054=0.004391536988203759}	{Group054=0.005999705462757248}	[ACADVL, ASAH1, ATP1A1, CD74, ERLIN2, IDH1, INSIG1, LDLR, NR1D1, PDK4, PIBF1, PRKCD, PTGS2, SPHK1, SREBF1, TNF]	[ABCD1, ABCG1, ABHD6, ACADVL, ACSL3, AKT1, ANXA1, ASAH1, ATF2, ATP1A1, BMP6, BRCA1, C3, CD74, CNEP1R1, CREB1, CREBL2, CTDNEP1, DDX20, DGKQ, EGR1, EIF6, ELOVL5, ERLIN1, ERLIN2, FABP5, FAM3A, FITM2, GFI1, GH1, GPLD1, IDH1, IDH3B, IL1B, INSIG1, INSIG2, LDLR, LOC615792, LPCAT1, LPGAT1, MID1IP1, MTOR, NFKB1, NR1D1, NR1H2, ORMDL1, ORMDL2, ORMDL3, PDGFA, PDGFB, PDK4, PIBF1, PRKCD, PROX1, PTGS2, SAMD8, S…	FALSE
GO:0006837	GO_BiologicalProcess-EBI-UniProt-GOA_25.10.2019_00h00	serotonin transport	[5, 6, 7]	[Group049]	4	50	0.00614363	0.0291879	{Group049=0.010707169319806606}	{Group049=0.01116769273141119}	[FCER1G, ITGB3, P2RX1, SLC6A4]	[FCER1G, GPM6B, ITGB3, P2RX1, SLC18A2, SLC6A4, SNCA, SYK]	TRUE
GO:0009437	GO_BiologicalProcess-EBI-UniProt-GOA_25.10.2019_00h00	carnitine metabolic process	[4, 5, 6]	[Group042]	4	50	0.00614363	0.0291879	{Group042=0.006143625835369393}	{Group042=0.007739372805595209}	[CPT1A, CRAT, CROT, SLC22A4]	[ACADM, ALDH9A1, CPT1A, CPT1B, CPT1C, CRAT, CROT, SLC22A4]	TRUE
GO:0015037	GO_BiologicalProcess-EBI-UniProt-GOA_25.10.2019_00h00	peptide disulfide oxidoreductase activity	[6]	[Group048]	4	50	0.00614363	0.0291879	{Group048=9.314914922837587E-4}	{Group048=0.0016732347176208256}	[GSR, PDIA3, PDIA5, TXN]	[GSR, GSTO1, P4HB, PDIA3, PDIA4, PDIA5, TXN, TXNDC12]	FALSE
GO:0016045	GO_BiologicalProcess-EBI-UniProt-GOA_25.10.2019_00h00	detection of bacterium	[4, 6]	[Group079]	4	50	0.00614363	0.0291879	{Group079=2.961882364461525E-4}	{Group079=6.529604303471998E-4}	[NLRC4, NOD1, NOD2, TLR2]	[NLRC4, NOD1, NOD2, PGLYRP1, PGLYRP2, PGLYRP4, TLR2, TLR6]	FALSE
GO:0018065	GO_BiologicalProcess-EBI-UniProt-GOA_25.10.2019_00h00	protein-cofactor linkage	[6, 7]	[Group029]	4	50	0.00614363	0.0291879	{Group029=0.006143625835369393}	{Group029=0.007739372805595209}	[GLRX5, HMBS, NDUFAB1, SDHAF2]	[CTH, GLRX5, HMBS, LIAS, LIPT1, LIPT2, NDUFAB1, SDHAF2]	TRUE
GO:0043101	GO_BiologicalProcess-EBI-UniProt-GOA_25.10.2019_00h00	purine-containing compound salvage	[4, 5, 6]	[Group101]	4	50	0.00614363	0.0291879	{Group101=4.731194131278527E-4}	{Group101=9.976648494217765E-4}	[ADA, APRT, HPRT1, PRDX3]	[ADA, ADK, AMPD2, AMPD3, APRT, HPRT1, MTAP, PRDX3]	FALSE
GO:0045342	GO_BiologicalProcess-EBI-UniProt-GOA_25.10.2019_00h00	MHC class II biosynthetic process	[5]	[Group041]	4	50	0.00614363	0.0291879	{Group041=0.006143625835369393}	{Group041=0.007739372805595209}	[CIITA, SLC11A1, TLR4, TMEM106A]	[CIITA, NFX1, SIRT1, SLC11A1, SPI1, TLR4, TMEM106A, XBP1]	TRUE
GO:0071280	GO_BiologicalProcess-EBI-UniProt-GOA_25.10.2019_00h00	cellular response to copper ion	[6]	[Group007]	4	50	0.00614363	0.0291879	{Group007=0.006143625835369393}	{Group007=0.007739372805595209}	[MT1E, MT2A, NFE2L2, PRNP]	[DAXX, HSF1, MT1E, MT2A, NFE2L1, NFE2L2, PRNP, SNCA]	TRUE
GO:0090197	GO_BiologicalProcess-EBI-UniProt-GOA_25.10.2019_00h00	positive regulation of chemokine secretion	[5, 6, 7, 8, 9, 10, 11, 12]	[Group061, Group119]	4	50	0.00614363	0.0291879	{Group061=1.831444943625822E-5, Group119=1.5839381533204433E-14}	{Group061=6.832698443527105E-5, Group119=5.121400029069433E-13}	[AIF1, CSF1R, PYCARD, TLR4]	[AIF1, C5, CSF1R, IL1RL1, LPL, PYCARD, SELENOK, TLR4]	FALSE
GO:0097746	GO_BiologicalProcess-EBI-UniProt-GOA_25.10.2019_00h00	regulation of blood vessel diameter	[5, 6]	[Group014]	10	25.641	0.0061092	0.0292418	{Group014=0.00610919565004535}	{Group014=0.007797262869136828}	[ADCY6, ADRB3, DOCK4, GCLM, GUCY1A3, HRH1, HTR7, P2RX1, PLOD3, SCPEP1]	[ACTA2, ADCY6, ADORA2B, ADRA2A, ADRB1, ADRB2, ADRB3, ATG5, ATP2B1, BBS2, BMPR2, CBS, CHRM3, DOCK4, DOCK5, EDNRB, F2R, F2RL1, GCLC, GCLM, GPX1, GRIP2, GUCY1A3, HRH1, HRH2, HTR7, ITGB1BP1, MKKS, NOS3, P2RX1, PLOD3, PRKG1, PTPRM, RHOA, ROCK1, SCPEP1, SOD1, TRPM4, VAMP2]	TRUE
GO:0002688	GO_BiologicalProcess-EBI-UniProt-GOA_25.10.2019_00h00	regulation of leukocyte chemotaxis	[4, 5, 6, 7, 8]	[Group115]	14	21.875	0.00614141	0.0292863	{Group115=6.42211846722064E-7}	{Group115=4.152969942136014E-6}	[ADAM17, AIF1, C3AR1, CCR2, CD74, CMKLR1, CSF1, CXCL10, DYSF, LGMN, LOC529196, MPP1, PTK2B, SLC8B1]	[ADAM10, ADAM17, AIF1, AKIRIN1, ANO6, BST1, C1QBP, C3AR1, C5, C5AR1, C5AR2, CALR, CAMK1D, CCL19, CCL3, CCL5, CCR1, CCR2, CCR6, CCR7, CD74, CMKLR1, CREB3, CSF1, CXCL10, CXCL12, DUSP1, DYSF, F2RL1, GAS6, GPR18, IL23A, JAM3, KARS, KLRK1, LGMN, LOC529196, LYN, MAPK3, MMP28, MPP1, MST1, MTUS1, NCKAP1L, OXSR1, PADI2, PLA2G7, PTK2B, RAC1, RAC2, RIPOR2, SLAMF1, SLC8B1, STAP1, STK39, SWAP70, TMSB4, TNFSF1…	FALSE
GO:0015698	GO_BiologicalProcess-EBI-UniProt-GOA_25.10.2019_00h00	inorganic anion transport	[6]	[Group066]	17	20.2381	0.00619869	0.0293405	{Group066=0.006198687243692264}	{Group066=0.007611046362508223}	[CA2, CLCN7, CLIC2, CLIC4, CLIC5, NMUR2, P2RY6, PRNP, SLC11A1, SLC12A7, SLC26A6, SLC6A2, SLC6A4, TTYH3, VDAC1, VDAC3, WNK2]	[ANKH, ANO10, ANO2, ANO4, ANO6, ANO8, ANO9, ATF4, BEST1, CA2, CLCC1, CLCN3, CLCN5, CLCN6, CLCN7, CLIC1, CLIC2, CLIC3, CLIC4, CLIC5, CLNS1A, ENPP1, GABRR2, GPR89A, LOC107131226, LRRC8A, LRRC8B, LRRC8C, LRRC8D, LRRC8E, MFSD5, NMUR1, NMUR2, P2RY6, PRNP, RACGAP1, SLC11A1, SLC12A2, SLC12A4, SLC12A6, SLC12A7, SLC12A8, SLC12A9, SLC18A2, SLC1A4, SLC20A1, SLC20A2, SLC25A3, SLC26A11, SLC26A2, SLC26A6, SLC2…	FALSE
GO:0004857	GO_BiologicalProcess-EBI-UniProt-GOA_25.10.2019_00h00	enzyme inhibitor activity	[5]	[Group113]	31	16.7568	0.00635487	0.0299687	{Group113=2.297027563762496E-4}	{Group113=5.570291842124052E-4}	[ANGPTL4, ANXA2, ANXA3, APLP2, ATPIF1, BIN1, CASP3, CDKN1A, CHP1, CSTB, HEXIM2, HSPB1, LOC100298356, LOC101903018, LOC107131209, LOC515676, NAIP, PARP9, PHACTR4, PRDX3, PRNP, RENBP, SERPINI1, SOCS1, SPRED1, TFPI, TIMP2, UBE2O, URI1, WARS, WFDC3]	[A2M, ABCE1, ANGPTL4, ANOS1, ANP32E, ANXA1, ANXA2, ANXA3, APBA3, APLP2, APP, ARAF, ARPP19, ARRB1, ATP2B4, ATPIF1, BIN1, BIRC2, BIRC3, BIRC5, BIRC6, BOD1, BOD1L1, C3, C5, CAMK2N1, CASP3, CAST, CCAR2, CCL3, CD27, CDKN1A, CDKN1B, CDKN1C, CDKN2B, CDKN2C, CDKN2D, CHP1, CIB1, COL6A3, CRIM1, CST3, CST7, CSTB, DFFA, DNAJC3, DTX3L, DUS2, ENSA, FAF2, FAM212B, FBXO5, FGFR1OP, FNIP1, FNIP2, FRY, FURIN, GAPDH…	FALSE
GO:0050921	GO_BiologicalProcess-EBI-UniProt-GOA_25.10.2019_00h00	positive regulation of chemotaxis	[3, 4, 5, 6]	[Group115, Group117]	15	21.1268	0.0065324	0.0306927	{Group115=6.42211846722064E-7, Group117=5.292741650335821E-5}	{Group115=4.152969942136014E-6, Group117=1.6043623127580457E-4}	[ADAM17, AIF1, C3AR1, CCR2, CD74, CDH13, CMKLR1, CSF1, CXCL10, DYSF, HSPB1, LGMN, LOC529196, NRP1, PTK2B]	[ADAM10, ADAM17, AGER, AIF1, AKIRIN1, ANO6, BMPR2, C1QBP, C3AR1, C5AR1, CALR, CAMK1D, CCL19, CCL3, CCL5, CCR1, CCR2, CCR6, CCR7, CD74, CDH13, CMKLR1, CREB3, CSF1, CXCL10, CXCL12, CXCL8, CXCR3, DYSF, F2RL1, FGF18, GAS6, HSPB1, IL16, IL23A, KARS, KDR, LGMN, LOC529196, MAPK3, MEGF8, MET, NCKAP1L, NRP1, OXSR1, P2RX4, PDGFB, PLA2G7, PPM1F, PRKD2, PTK2B, RAC1, RAC2, RIPOR2, SLAMF1, STK39, STX3, STX4, S…	FALSE
GO:0016525	GO_BiologicalProcess-EBI-UniProt-GOA_25.10.2019_00h00	negative regulation of angiogenesis	[4, 5, 6, 7, 8, 9, 10, 11, 12]	[Group117]	13	22.4138	0.00656921	0.0307526	{Group117=5.292741650335821E-5}	{Group117=1.6043623127580457E-4}	[ANGPTL4, CARD10, CCR2, CXCL10, EPN1, FOXJ2, PGK1, SARS, SPARC, SPRED1, STAT1, SYNJ2BP, VASH1]	[AGO1, AMOT, ANGPTL4, ATF2, CARD10, CCR2, COL4A3, CREB3L1, CTNNB1, CX3CR1, CXCL10, DAB2IP, DCN, E2F2, ECSCR, EMILIN1, EPHA2, EPN1, EPN2, FASLG, FOXJ2, FOXO4, GPR4, GTF2I, HDAC5, HGS, ITGB1BP1, KLF2, KLF4, KRIT1, MECP2, MMRN2, NOTCH1, PDCD10, PDE3B, PF4, PGK1, PLK2, PML, PTPRM, RHOA, ROCK1, ROCK2, SARS, SEMA4A, SPARC, SPRED1, SPRY2, STAB1, STARD13, STAT1, SYNJ2BP, TCF4, TEK, TGFB2, THBS1, TIE1, VA…	FALSE
GO:0004707	GO_BiologicalProcess-EBI-UniProt-GOA_25.10.2019_00h00	MAP kinase activity	[5, 6, 7, 9, 10]	[Group063, Group092, Group114]	30	16.8539	0.00661287	0.030844	{Group063=0.006612872467870198, Group092=2.831733698570147E-4, Group114=7.823140439464641E-5}	{Group063=0.008018107867292614, Group092=6.387864389797774E-4, Group114=2.107901729522417E-4}	[CD40, DNAJA1, DUSP10, DUSP5, EIF2AK2, FZD4, GADD45B, GBA, KSR1, LAMTOR2, LAMTOR3, LPAR1, MAP2K3, MAP3K20, MAP4K5, MAPK11, MAPK12, MAPK14, MAPK6, NLK, NRG1, PDE5A, PRKCD, RIPK1, SASH1, SPRED1, TLR4, TNF, TRAF7, ZEB2]	[ADAM9, ADRA2A, AGER, AIDA, AVPI1, BMP4, CBLC, CBS, CD24, CD40, CD40LG, CD81, CDK12, CDK5RAP3, CRKL, CSPG4, DAB2IP, DNAJA1, DTNBP1, DUSP1, DUSP10, DUSP14, DUSP16, DUSP18, DUSP19, DUSP2, DUSP3, DUSP5, DUSP6, DUSP7, DVL2, DVL3, EIF2AK2, ERBB2, ERCC6, ERP29, EZH2, F2R, FGD2, FGF18, FRS2, FZD4, FZD5, GADD45A, GADD45B, GADD45G, GBA, HGF, HGS, HIPK3, HMGCR, HRAS, HYAL2, IGF1R, IL1B, INPP5K, INSR, IQGAP…	FALSE
GO:0048661	GO_BiologicalProcess-EBI-UniProt-GOA_25.10.2019_00h00	positive regulation of smooth muscle cell proliferation	[3, 4, 5, 6]	[Group056]	8	28.5714	0.00687616	0.0319554	{Group056=0.0028833515801034862}	{Group056=0.004237653079849063}	[AIF1, CDH13, FOXJ2, HMOX1, JUN, NOTCH3, P2RY6, TNF]	[AIF1, AKT1, BMP4, BMPR1A, CALCRL, CCL5, CDH13, DNMT1, ELANE, FOXJ2, HBEGF, HMOX1, ID2, IL18, IL6R, JUN, LDLRAP1, MEF2D, MFN1, MFN2, MMP9, NOTCH3, NR4A3, P2RY6, PDGFB, SMPD3, THBS1, TNF]	FALSE
GO:0032269	GO_BiologicalProcess-EBI-UniProt-GOA_25.10.2019_00h00	negative regulation of cellular protein metabolic process	[4, 5, 6, 7]	[Group099, Group113]	85	13.6876	0.00698746	0.032355	{Group099=6.180543217031775E-4, Group113=2.297027563762496E-4}	{Group099=0.0012234952899022084, Group113=5.570291842124052E-4}	[ACER2, ADAR, ADARB1, ANXA2, APLP2, ATF3, BAK1, BIN1, C7H19orf66, C8H9orf72, CASP3, CDKN1A, CHP1, CNKSR3, CSTB, CTSZ, DAG1, DEPTOR, DNAJA1, DUSP10, DUSP5, DYSF, ECM1, EIF2AK2, FBXO7, GADD45B, GBA, GLG1, GNAQ, HEXIM2, HSPB1, IFI6, IKBKB, IL10, ISG15, JUN, LOC100298356, LOC101903018, LOC107131209, LOC515676, LRRK1, MAD2L2, MOV10, MTM1, MVP, NAIP, NCK2, NR1H3, NR4A1, OPHN1, PARP14, PHACTR4, PIBF1, P…	[A2M, ABL1, ACER2, ADAR, ADARB1, AGO1, AGO2, AGO3, AGO4, AIDA, AKT1, AKT1S1, ALAD, ANGPT1, ANOS1, ANXA2, ANXA8L1, APC, APLP2, APP, ARAF, ARL6IP1, ARPP19, ARRB1, ARRB2, ASH1L, ATF3, ATG14, ATG5, ATRAID, BAG6, BAK1, BANK1, BCL2L12, BCOR, BIN1, BIRC2, BIRC3, BIRC5, BIRC6, BMP4, BOD1, BOD1L1, BRCA1, BTG2, C1H3orf33, C3, C5, C7H19orf66, C8H9orf72, CAAP1, CALR, CAMK2N1, CAMLG, CAPN3, CAPRIN1, CASP3, CA…	FALSE
GO:0050731	GO_BiologicalProcess-EBI-UniProt-GOA_25.10.2019_00h00	positive regulation of peptidyl-tyrosine phosphorylation	[7, 8, 9, 10, 11]	[Group000]	18	19.5652	0.00711805	0.0328407	{Group000=0.007118045474015538}	{Group000=0.008420126963164722}	[ACE, ADAM17, ANGPTL4, CD40, CD74, CSF1R, HAX1, LRRK1, NRG1, NRP1, PARP14, PARP9, PECAM1, PIBF1, PRNP, PTK2B, RIPK2, SEMA4D]	[ABI1, ABL1, ACE, ADAM17, ADRA2A, AFAP1L2, ALKAL2, ANGPT1, ANGPTL4, AREG, ARHGEF2, ARL2BP, BANK1, BMP6, CASS4, CCL5, CD24, CD40, CD44, CD74, CD80, CD81, CLCF1, CNTF, CSF1R, CSPG4, DGKQ, DVL2, EFNA1, ENPP2, ERBB4, ERCC6, FBXW7, FYN, GAS6, GATA1, GH1, HAX1, HBEGF, HCLS1, HES1, HGF, IL12B, IL15, IL18, IL23A, IL27RA, IL6R, IL6ST, ITGA5, KIT, LIF, LRP4, LRRK1, LYN, MLST8, MTOR, NCAPG2, NCF1, NEDD9, NE…	TRUE
GO:0032729	GO_BiologicalProcess-EBI-UniProt-GOA_25.10.2019_00h00	positive regulation of interferon-gamma production	[4, 5, 6]	[Group094, Group097, Group098, Group119]	11	23.913	0.00724391	0.0333011	{Group094=6.720693162889715E-8, Group097=0.001146114114996681, Group098=2.770892826222032E-6, Group119=1.5839381533204433E-14}	{Group094=7.243413742225582E-7, Group097=0.001985233377762108, Group098=1.4932033563529838E-5, Group119=5.121400029069433E-13}	[CCR2, CD14, CD226, IL27, IRF8, PYCARD, RIPK2, SLC11A1, TICAM2, TLR4, TNF]	[ABL1, BCL3, CCR2, CD14, CD2, CD226, CLEC7A, FADD, FAM49B, FZD5, HRAS, IL12B, IL12RB1, IL12RB2, IL18, IL18R1, IL1B, IL1R1, IL23A, IL23R, IL27, IL27RA, IRF8, KLRK1, LTA, PDE4B, PDE4D, PYCARD, RASGRP1, RIPK2, SASH3, SLAMF1, SLAMF6, SLC11A1, STS, TICAM2, TLR3, TLR4, TLR7, TLR9, TNF, TRAM1, TXK, WNT5A, ZFPM1, ZP3]	FALSE
GO:0042775	GO_BiologicalProcess-EBI-UniProt-GOA_25.10.2019_00h00	mitochondrial ATP synthesis coupled electron transport	[5, 6, 7, 8]	[Group100]	11	23.913	0.00724391	0.0333011	{Group100=3.126312578000028E-4}	{Group100=6.738940445911172E-4}	[COX5A, COX6A1, COX7C, CYC1, CYCS, NDUFAB1, SDHA, SDHAF2, SDHD, UQCR10, UQCRB]	[AFG1L, BID, CDK1, COQ9, COX1, COX3, COX4I1, COX5A, COX5B, COX6A1, COX7C, CYC1, CYCS, CYTB, DLD, DNAJC15, MECP2, ND2, ND4, NDUFA10, NDUFA7, NDUFA8, NDUFAB1, NDUFAF1, NDUFB6, NDUFB8, NDUFB9, NDUFC2, NDUFS2, NDUFS6, NDUFS8, NDUFV1, NDUFV2, PARK7, PINK1, SDHA, SDHAF2, SDHC, SDHD, SNCA, UQCC3, UQCR10, UQCRB, UQCRC1, UQCRH, UQCRQ]	FALSE
GO:0001938	GO_BiologicalProcess-EBI-UniProt-GOA_25.10.2019_00h00	positive regulation of endothelial cell proliferation	[4, 5, 6, 7]	[Group087]	10	25	0.00739138	0.0338573	{Group087=0.0061502788561293}	{Group087=0.007648423705699258}	[ACVRL1, ADAM17, CCR3, CDH13, DYSF, ECM1, HMOX1, JUN, STAT3, STAT5A]	[ACVRL1, ADAM17, AKT1, BMP4, BMP6, BMPR2, CCR3, CDH13, DYSF, ECM1, EGR3, EMC10, HMOX1, ITGA4, JCAD, JUN, KDR, MYDGF, NRAS, PDCD6, PDCL3, PDGFB, PDPK1, PLCG1, PLXNB3, PPP1R16B, PRKCA, PRKD2, PROX1, SIRT1, SIRT6, SP1, STAT3, STAT5A, TGFBR1, VEGFA, VEGFB, VEGFC, WNT5A, ZNF580]	FALSE
GO:0042089	GO_BiologicalProcess-EBI-UniProt-GOA_25.10.2019_00h00	cytokine biosynthetic process	[3, 5, 6]	[Group110]	15	20.8333	0.00746668	0.03408	{Group110=1.1125197015402624E-4}	{Group110=2.767036180753986E-4}	[CCR2, CD74, GHSR, HSPB1, IL10, IL27, IRF1, IRF3, IRF7, MAP2K3, NMI, NOD1, STAT5A, TLR4, TNF]	[AGER, APP, BCL10, BCL3, CARD11, CARD9, CCR2, CD28, CD74, CEBPE, CLEC7A, CX3CR1, EGR1, ELANE, FOXP3, GATA3, GHSR, GLMN, HSPB1, IL10, IL12B, IL18, IL1A, IL1B, IL1RAP, IL27, INPP5D, IRF1, IRF3, IRF4, IRF7, KLF4, LAG3, LOC514978, LTB, MAP2K3, MAPKAPK2, MAST2, MYD88, NFKB1, NLRP12, NMI, NOD1, PAWR, PRKCQ, PSEN1, PTPRC, RELA, RNF128, SIGIRR, STAT5A, STAT5B, SYK, TBK1, TGFB2, THBS1, TIA1, TIRAP, TLR3, …	FALSE
GO:0061135	GO_BiologicalProcess-EBI-UniProt-GOA_25.10.2019_00h00	endopeptidase regulator activity	[6, 7, 8, 9, 10]	[Group113]	15	20.8333	0.00746668	0.03408	{Group113=2.297027563762496E-4}	{Group113=5.570291842124052E-4}	[APLP2, BIN1, CSTB, LOC100298356, LOC101903018, LOC107131209, NAIP, PRDX3, PRNP, PSME1, PSME2, SERPINI1, TFPI, TIMP2, UBE2O]	[A2M, ADRM1, APLP2, APP, ARAF, ARRB1, BIN1, BIRC2, BIRC3, BIRC5, BIRC6, C3, C5, CAST, CD27, COL6A3, CRIM1, CST3, CST7, CSTB, FURIN, GAPDH, GAS6, ITIH4, KIF12, LEF1, LOC100298356, LOC101903018, LOC107131209, LOC617406, LTF, LXN, NAIP, OVOS2, PAPLN, PEBP1, PRDX3, PRDX5, PRNP, PSMD14, PSME1, PSME2, PSME3, RARRES1, RECK, ROCK1, RPS6KA1, RPS6KA3, SERPINB1, SERPINB2, SERPINB6, SERPINC1, SERPINE1, SERPI…	FALSE
GO:0001933	GO_BiologicalProcess-EBI-UniProt-GOA_25.10.2019_00h00	negative regulation of protein phosphorylation	[6, 7, 8, 9]	[Group099, Group113, Group114]	39	15.6627	0.00776372	0.0353097	{Group099=6.180543217031775E-4, Group113=2.297027563762496E-4, Group114=7.823140439464641E-5}	{Group099=0.0012234952899022084, Group113=5.570291842124052E-4, Group114=2.107901729522417E-4}	[ADAR, ADARB1, ATF3, BAK1, C8H9orf72, CASP3, CDKN1A, CHP1, CNKSR3, DAG1, DEPTOR, DNAJA1, DUSP10, DUSP5, FBXO7, GADD45B, GBA, GNAQ, HEXIM2, HSPB1, JUN, LRRK1, MVP, NCK2, PARP14, PIBF1, PPM1E, PRKCD, PRNP, PTPRR, PYCARD, SEMA4D, SOCS1, SPRED1, SYNJ2BP, TLR4, TNFAIP3, WARS, WNK2]	[ABL1, ADAR, ADARB1, AIDA, AKT1, AKT1S1, ANGPT1, APC, ARRB2, ASH1L, ATF3, ATG14, BAK1, BMP4, C1H3orf33, C8H9orf72, CAMK2N1, CASP3, CBL, CBLB, CBLC, CDK5RAP1, CDK5RAP3, CDKN1A, CDKN1B, CDKN1C, CDKN2B, CDKN2C, CDKN2D, CEP85, CHMP6, CHORDC1, CHP1, CIB1, CNKSR3, CORO1C, CRKL, CTDSP1, CTDSP2, CYLD, DAB2IP, DACT1, DAG1, DDIT4, DEPTOR, DGKQ, DLG1, DNAJA1, DNAJC3, DTNBP1, DUS2, DUSP1, DUSP10, DUSP14, DUS…	FALSE
GO:0004252	GO_BiologicalProcess-EBI-UniProt-GOA_25.10.2019_00h00	serine-type endopeptidase activity	[8, 9]	[Group050]	17	19.7674	0.00789659	0.0357867	{Group050=7.275601540550659E-4}	{Group050=0.001383790881241988}	[APLP2, C1R, C1S, C2, CFB, CFI, CTSC, CTSH, GZMA, GZMK, LOC101903018, LOC508858, LOC786126, PARL, SERPINI1, TFPI, TPP1]	[A2M, ANXA8L1, APEH, APLP2, APP, C1R, C1RL, C1S, C2, CELA1, CFB, CFD, CFI, CLPP, COL6A3, CRIM1, CTSC, CTSH, DPP4, ELANE, F12, F2, FURIN, GZMA, GZMB, GZMK, GZMM, HGF, HP, HTRA1, HTRA2, HTRA4, ITIH4, KIF12, KLK1, LOC100139881, LOC101903018, LOC505326, LOC508858, LOC617313, LOC617406, LOC786126, LOC788565, LONP1, LONP2, LTF, MBTPS1, MST1, PAMR1, PAPLN, PARL, PCSK6, PCSK7, PEBP1, PIK3IP1, PLAU, PREP,…	FALSE
GO:0015077	GO_BiologicalProcess-EBI-UniProt-GOA_25.10.2019_00h00	monovalent inorganic cation transmembrane transporter activity	[7, 8, 9]	[Group116]	37	15.812	0.00804447	0.036328	{Group116=2.9205058223847173E-6}	{Group116=1.4909950777437767E-5}	[ATP1A1, ATP1B3, ATP5C1, ATP5G1, ATP5G3, ATP6V0E1, ATP6V1A, ATP6V1E1, ATP6V1H, CHP1, CNKSR3, COX5A, COX6A1, COX7A1, COX7B, COX7B2, COX7C, COX8B, FHL1, KCNJ14, LETM1, NEDD4L, SCN9A, SLC11A1, SLC12A7, SLC15A1, SLC15A3, SLC2A6, SLC5A6, SLC6A2, SLC6A4, SLC8B1, SNTA1, STOM, TCIRG1, TPCN1, WNK2]	[ABCC9, ADRB2, AKAP9, AMIGO1, APOPT1, ASIC1, ATP12A, ATP1A1, ATP1B1, ATP1B3, ATP2A1, ATP2A2, ATP2A3, ATP2C1, ATP4B, ATP5A1, ATP5B, ATP5C1, ATP5D, ATP5E, ATP5F1, ATP5G1, ATP5G2, ATP5G3, ATP5H, ATP5I, ATP5J, ATP5L, ATP5O, ATP6, ATP6AP1, ATP6AP1L, ATP6V0A1, ATP6V0A2, ATP6V0A4, ATP6V0B, ATP6V0C, ATP6V0D1, ATP6V0E1, ATP6V0E2, ATP6V1A, ATP6V1C1, ATP6V1C2, ATP6V1D, ATP6V1E1, ATP6V1E2, ATP6V1F, ATP6V1G1,…	FALSE
GO:0004602	GO_BiologicalProcess-EBI-UniProt-GOA_25.10.2019_00h00	glutathione peroxidase activity	[6, 9]	[Group021]	5	38.4615	0.00816682	0.0366218	{Group021=0.008166822198639352}	{Group021=0.009319785332564908}	[CLIC2, GPX4, LTC4S, MGST1, MGST3]	[ALOX5AP, CLIC2, GPX1, GPX3, GPX4, GPX5, GPX7, GSTK1, LTC4S, MGST1, MGST2, MGST3, SNCA]	TRUE
GO:0006071	GO_BiologicalProcess-EBI-UniProt-GOA_25.10.2019_00h00	glycerol metabolic process	[5, 6, 7]	[Group065, Group095]	5	38.4615	0.00816682	0.0366218	{Group065=0.006198687243692264, Group095=0.008331658364068847}	{Group065=0.007611046362508223, Group095=0.009397335596682304}	[DYSF, GK5, GOT1, MYOF, TPI1]	[COQ2, COQ3, DGAT2, DYSF, GK, GK5, GOT1, GPD2, MYOF, PCK2, PGP, TKFC, TPI1]	FALSE
GO:0046621	GO_BiologicalProcess-EBI-UniProt-GOA_25.10.2019_00h00	negative regulation of organ growth	[3, 4, 5, 6]	[Group055]	5	38.4615	0.00816682	0.0366218	{Group055=9.470791445611965E-5}	{Group055=2.41754413216937E-4}	[MAPK11, RIPK1, SLC6A4, STK3, WWC2]	[FXN, GSK3A, MAPK11, MST1, PI16, PTK2, RIPK1, SAV1, SLC6A4, STK3, STK4, TP73, WWC2]	FALSE
GO:2000810	GO_BiologicalProcess-EBI-UniProt-GOA_25.10.2019_00h00	regulation of bicellular tight junction assembly	[4, 5, 6, 8]	[Group074]	5	38.4615	0.00816682	0.0366218	{Group074=0.0013612718647654644}	{Group074=0.002200722848037501}	[F11R, GPBAR1, IKBKB, NPHP1, TNF]	[CLDN3, EPHA2, F11R, FZD5, GPBAR1, IKBKB, MYO1C, NPHP1, NPHP4, PRKACA, ROCK1, ROCK2, TNF]	FALSE
GO:0046173	GO_BiologicalProcess-EBI-UniProt-GOA_25.10.2019_00h00	polyol biosynthetic process	[5, 6]	[Group095]	12	22.6415	0.00814205	0.0366392	{Group095=0.008331658364068847}	{Group095=0.009397335596682304}	[ACER2, ACER3, ASAH1, GBA, GOT1, P2RY6, PCBD1, PLCD3, PTK2B, SPTLC1, SPTLC2, TNF]	[ACER2, ACER3, ASAH1, CYP27A1, CYP2R1, DHFR, GBA, GCH1, GFI1, GOT1, IL1B, IMPA1, IMPA2, IMPAD1, IP6K1, IP6K2, IPMK, IPPK, ISYNA1, ITPKA, ITPKB, ITPKC, NFKB1, P2RY6, PCBD1, PCBD2, PCK2, PGP, PLCB1, PLCB2, PLCB4, PLCD1, PLCD3, PLCD4, PLCE1, PLCG1, PLCG2, PLCL1, PLCL2, PLEK, PPIP5K1, PPIP5K2, PTAFR, PTK2B, PTS, QDPR, SNCA, SPHK2, SPR, SPTLC1, SPTLC2, TNF, VDR]	FALSE
GO:0007186	GO_BiologicalProcess-EBI-UniProt-GOA_25.10.2019_00h00	G protein-coupled receptor signaling pathway	[3, 4, 5]	[Group069, Group076]	47	15.016	0.00825011	0.0368659	{Group069=0.007100303307573306, Group076=0.0011476018093959529}	{Group069=0.008502832355982847, Group076=0.001952936412480832}	[ACKR2, ADA, ADCY3, ADCY6, ADCY9, ADRB3, ARHGEF12, C3AR1, CA2, CCL8, CCR2, CCR3, CCR5, CCRL2, CISH, CMKLR1, CXCL10, CXCR6, DGKH, FZD2, GHSR, GNA12, GNA15, GNAQ, GNAS, GNG11, GPBAR1, GPR141, GPR146, GPR158, GPR31, HRH1, HTR7, LOC529196, LPAR1, LPAR2, LPAR5, NMUR2, OGFR, P2RY1, P2RY6, PROKR1, PSAP, PTGIR, RAMP3, RGS10, RGS18]	[ABCA1, ABHD6, ACKR2, ACKR3, ADA, ADCY3, ADCY4, ADCY6, ADCY7, ADCY8, ADCY9, ADCYAP1R1, ADGRA1, ADGRA3, ADGRE3, ADGRE5, ADGRF1, ADGRG1, ADGRG3, ADGRG5, ADGRG6, ADGRL1, ADGRL2, ADGRL3, ADGRV1, ADORA2A, ADORA2B, ADRA2A, ADRB1, ADRB2, ADRB3, AGRN, AGTRAP, AHCYL1, AKAP13, AKAP5, ANXA1, APLP1, AREG, ARHGEF12, ARRB1, ARRB2, ARRDC3, ATP2B4, ATRNL1, BAIAP3, BCAR1, BCAR3, BHLHA15, C3, C3AR1, C5AR1, C5AR2, …	FALSE
GO:0006520	GO_BiologicalProcess-EBI-UniProt-GOA_25.10.2019_00h00	cellular amino acid metabolic process	[3, 4, 6]	[Group075]	28	16.8675	0.00841146	0.0371967	{Group075=8.188235477673095E-6}	{Group075=3.309411838892876E-5}	[AARS, AASS, ABAT, AGMAT, ALDH4A1, CARS, DPYD, EARS2, ENOPH1, FARSA, GCLM, GGT5, GOT1, HIBADH, IDO1, IVD, KYAT3, KYNU, OAT, PLOD1, PLOD3, PRDX3, PRODH, QRSL1, SARS, UPB1, WARS, YARS]	[AARS, AARS2, AARSD1, AASDH, AASDHPPT, AASS, ABAT, ACAD8, ACAT1, ACY1, ADHFE1, ADI1, AFMID, AGMAT, ALDH18A1, ALDH4A1, ALDH5A1, ALDH6A1, AMDHD1, AMT, APIP, ARG1, ARG2, ASL, ASNS, ASNSD1, ASRGL1, ASS1, ATAT1, ATP2B4, AZIN1, BCAT1, BCAT2, BCKDHA, BCKDHB, BCKDK, BLMH, CACNA1A, CAD, CARS, CARS2, CBS, CDO1, CTH, CTPS1, CTPS2, DALRD3, DARS, DARS2, DDAH2, DLST, DPYD, EARS2, ENOPH1, ENOSF1, EPRS, FAH, FAR…	FALSE
GO:0045861	GO_BiologicalProcess-EBI-UniProt-GOA_25.10.2019_00h00	negative regulation of proteolysis	[5, 6, 7, 8]	[Group113]	30	16.5746	0.00838734	0.0372188	{Group113=2.297027563762496E-4}	{Group113=5.570291842124052E-4}	[APLP2, BIN1, CSTB, CTSZ, ECM1, GLG1, IFI6, IL10, LOC100298356, LOC101903018, LOC107131209, LOC515676, MTM1, NAIP, NR1H3, NR4A1, OPHN1, PRDX3, PRNP, PSMF1, PTGS2, RENBP, RYBP, SCO1, SERPINI1, TFPI, TIMP2, TRIM21, UBE2O, WFDC3]	[A2M, AKT1, ALAD, ANOS1, ANXA8L1, APLP2, APP, ARAF, ARL6IP1, ARRB1, BAG6, BCL2L12, BIN1, BIRC2, BIRC3, BIRC5, BIRC6, C3, C5, CAAP1, CAMK2N1, CAMLG, CAST, CCAR2, CCL3, CD27, CD44, CDK5, CDKN2D, CFLAR, CLEC16A, CLN3, COL6A3, CRIM1, CSNK2A1, CSNK2A2, CST3, CST7, CSTB, CTSZ, DDRGK1, DDX3X, DERL2, DERL3, DHCR24, DNAJB6, ECM1, EFNA1, ERLEC1, F2, FHIT, FNIP1, FURIN, GABARAPL2, GAPDH, GAS1, GAS6, GH1, GI…	FALSE
GO:0050727	GO_BiologicalProcess-EBI-UniProt-GOA_25.10.2019_00h00	regulation of inflammatory response	[4, 5, 6]	[Group071, Group088, Group119]	30	16.5746	0.00838734	0.0372188	{Group071=2.535221543617505E-4, Group088=5.1544264640176576E-8, Group119=1.5839381533204433E-14}	{Group071=5.997963164168243E-4, Group088=6.24974208762141E-7, Group119=5.121400029069433E-13}	[ADA, CCR2, CD47, CTSC, DUSP10, FCER1G, FCGR1A, GBP5, GHSR, GRN, IDO1, IL17RA, IL17RC, IRF3, LDLR, METRNL, NOD2, NR1D1, NR1H3, NUPR1, PTGS2, PYCARD, SPHK1, STAT5A, TLR2, TLR4, TNF, TNFAIP3, TNFRSF1B, TRADD]	[ABCC1, ABCD1, ABHD12, ABR, ACP5, ADA, ADAMTS12, ADCY7, ADORA2A, ADORA2B, AGER, ANXA1, AOAH, APEX1, APPL1, APPL2, ASH1L, BAP1, BCL6, BCR, BST1, C1QTNF12, C3, CASP1, CASP4, CCL3, CCR2, CCR7, CD200R1L, CD28, CD47, CD6, CD81, CDH5, CHID1, CLEC7A, CLOCK, COX2, CST7, CTSC, CUEDC2, CYLD, DNASE1, DNASE1L3, DROSHA, DUSP10, ESR1, ETS1, F12, F2, FANCA, FANCD2, FCER1G, FCGR1A, FEM1A, FFAR2, FFAR3, FNDC4, FO…	FALSE
GO:0046129	GO_BiologicalProcess-EBI-UniProt-GOA_25.10.2019_00h00	purine ribonucleoside biosynthetic process	[7, 8, 9]	[Group101, Group112]	6	33.3333	0.00837495	0.0372933	{Group101=4.731194131278527E-4, Group112=2.488181003173451E-7}	{Group101=9.976648494217765E-4, Group112=2.0112796442318727E-6}	[ADA, AMD1, APRT, HPRT1, IMPDH1, PRDX3]	[ADA, ADA2, ADAL, ADK, AMD1, APRT, GMPS, HPRT1, IMPDH1, IMPDH2, MTAP, NME1, NME2, NME3, NME4, NME6, NME7, PRDX3]	FALSE
GO:0045637	GO_BiologicalProcess-EBI-UniProt-GOA_25.10.2019_00h00	regulation of myeloid cell differentiation	[4, 5, 6, 7, 8, 9]	[Group118]	22	18.0328	0.00852482	0.037568	{Group118=3.1927110665532002E-6}	{Group118=1.548464867278302E-5}	[C1QC, CD74, CSF1, CUL4A, DCSTAMP, FES, HAX1, ISG15, MAFB, MEIS1, MITF, PPARGC1B, PTK2B, RAB7B, RIPK1, SCIN, STAT1, STAT3, STAT5A, TJP2, TNF, TRIM58]	[ACIN1, ACVR1B, ACVR2A, ANKRD54, ATP6AP1, C1QC, CASP8, CCL3, CD101, CD4, CD74, CDC73, CDK6, CIB1, CNOT4, CREB1, CSF1, CSF3R, CTNNB1, CTNNBIP1, CTR9, CUL4A, DCSTAMP, DLL1, EIF6, ETS1, EVI2B, FADD, FAM210B, FAM213A, FBN1, FBXW7, FES, FOS, FOXO3, FSTL3, GABPA, GATA1, GPR171, GPR55, HAX1, HCLS1, HIF1A, HSPA9, ID2, IL12B, IL23A, INPP5D, ISG15, ITPKB, JAG1, KLF10, KLF13, LDB1, LEF1, LEO1, LIF, LRRC17, …	FALSE
GO:0004708	GO_BiologicalProcess-EBI-UniProt-GOA_25.10.2019_00h00	MAP kinase kinase activity	[5, 6, 7, 8, 9, 10, 11, 12, 13, 14]	[Group063, Group092]	11	23.4043	0.0085763	0.037665	{Group063=0.006612872467870198, Group092=2.831733698570147E-4}	{Group063=0.008018107867292614, Group092=6.387864389797774E-4}	[EIF2AK2, GADD45B, KSR1, LAMTOR2, LAMTOR3, MAP2K3, MAP3K20, MAP4K5, RIPK1, TNF, TRAF7]	[ADAM9, BMP4, DAB2IP, EIF2AK2, ERCC6, F2R, GADD45A, GADD45B, GADD45G, IGF1R, KSR1, LAMTOR2, LAMTOR3, LRRK2, MAP2K1, MAP2K2, MAP2K3, MAP2K4, MAP2K5, MAP2K6, MAP2K7, MAP3K10, MAP3K11, MAP3K12, MAP3K13, MAP3K15, MAP3K20, MAP3K4, MAP3K5, MAP3K6, MAP3K7, MAP4K1, MAP4K2, MAP4K3, MAP4K5, MAPK1, MAPK3, PSEN1, RAF1, RIPK1, TAB1, TAOK1, TAOK2, TAOK3, TGFBR1, TNF, TRAF7]	FALSE
GO:1902107	GO_BiologicalProcess-EBI-UniProt-GOA_25.10.2019_00h00	positive regulation of leukocyte differentiation	[4, 5, 6, 7, 8, 9, 10]	[Group118]	19	18.8119	0.00889837	0.0382899	{Group118=3.1927110665532002E-6}	{Group118=1.548464867278302E-5}	[ADA, AP3D1, AXL, CD74, CSF1, DCSTAMP, DUSP10, FES, HAX1, IL7, MMP14, PPARGC1B, RIPK1, RIPK2, SOCS1, STAT5A, TNF, TNFSF9, ZBTB7B]	[ACIN1, ADA, AGER, ANXA1, AP3B1, AP3D1, ATP6AP1, AXL, BAD, BCL6, BMI1, CASP8, CBFB, CD101, CD27, CD4, CD74, CREB1, CSF1, CTNNBIP1, CYLD, DCSTAMP, DUSP10, EGR3, EVI2B, FADD, FES, FLT3LG, FOS, FOXP3, GAS6, GATA3, HAX1, HCLS1, HLX, ID2, IL12B, IL15, IL18, IL23A, IL7, IL7R, INPP5D, ITPKB, KLF10, LEF1, LIF, MALT1, MMP14, MYB, NCKAP1L, NFKBID, NFKBIZ, NKAP, NLRP3, NOTCH2, OCSTAMP, PCID2, PIK3R6, PPARGC…	FALSE
GO:0007264	GO_BiologicalProcess-EBI-UniProt-GOA_25.10.2019_00h00	small GTPase mediated signal transduction	[4, 5, 6]	[Group027]	48	14.9068	0.0087492	0.0382927	{Group027=0.008749202198283174}	{Group027=0.009754857623373194}	[AIF1, ARHGAP28, ARHGAP32, ARHGEF12, CDC42EP4, CDH13, CDKN1A, CHM, CSF1, CYFIP1, DAG1, DLC1, DOCK1, DOCK4, DOCK7, DOCK9, DOK2, F11R, GNA12, IQSEC2, ITSN1, JUN, KSR1, LOC521224, LOC789148, LPAR1, MAPRE2, NRG1, NRP1, OPHN1, PECAM1, PHACTR4, RAB13, RAB18, RAB27A, RAB27B, RAB32, RAB37, RAB7B, RABL3, RAP1B, RAP1GAP, RHOBTB1, RRAS, SIPA1L1, SIPA1L2, SOS1, SYNJ2BP]	[ABCA1, ABL1, ADGRG1, AIF1, AKAP13, AMOT, ARF6, ARFGAP1, ARFGEF1, ARFGEF2, ARFGEF3, ARHGAP1, ARHGAP12, ARHGAP18, ARHGAP19, ARHGAP25, ARHGAP26, ARHGAP28, ARHGAP30, ARHGAP31, ARHGAP32, ARHGAP33, ARHGAP35, ARHGDIA, ARHGDIB, ARHGEF12, ARHGEF18, ARHGEF2, ARL3, ARRB1, BCAR3, BCL6, BCR, BNIP2, BRAP, BRK1, C10H15orf62, CBL, CCDC125, CCNA2, CD2AP, CDC42, CDC42EP2, CDC42EP3, CDC42EP4, CDC42SE1, CDC42SE2, C…	TRUE
GO:0046718	GO_BiologicalProcess-EBI-UniProt-GOA_25.10.2019_00h00	viral entry into host cell	[6, 7]	[Group086, Group103]	10	24.3902	0.00887174	0.0383043	{Group086=9.229605459431293E-4, Group103=1.6213818907823038E-5}	{Group086=0.0017216764030092988, Group103=6.290961736235338E-5}	[AXL, CD74, CTSB, LGALS1, MID2, NECTIN2, TRIM21, TRIM25, TRIM38, TRIM8]	[AXL, CD4, CD74, CD81, CLEC5A, CTSB, DPP4, EPS15, FCN1, GAS6, GPR15, GRK2, GSN, HYAL1, HYAL2, IFITM3, ITGAV, ITGB1, ITGB6, LGALS1, LOC785873, MID2, NECTIN2, NPC1, P4HB, PTX3, SIVA1, SNX3, TRIM10, TRIM11, TRIM21, TRIM25, TRIM38, TRIM59, TRIM62, TRIM8, UVRAG, VAMP8, VPS18, XPR1, ZNF639]	FALSE
GO:2001233	GO_BiologicalProcess-EBI-UniProt-GOA_25.10.2019_00h00	regulation of apoptotic signaling pathway	[4, 5, 6, 7]	[Group102]	39	15.5378	0.00884821	0.0383322	{Group102=3.875974253567154E-7}	{Group102=2.6854964471143857E-6}	[ATF3, BCL2L1, CD74, CLU, CTSC, CTSH, DEPTOR, EEF1E1, GCLM, GRINA, HMOX1, HSPB1, HYOU1, IFI6, IL20RA, IL7, LMNA, LTBR, NACC2, NCK2, NFE2L2, NRP1, NUPR1, PARL, PDIA3, PLAGL2, PRKCD, PTGS2, PYCARD, RBCK1, RIPK1, RIPK3, SH3GLB1, STK3, TMBIM1, TNF, TNFAIP3, TRAF7, URI1]	[AATF, ACAA2, ACKR3, ADORA2A, AKT1, ANKRD2, APAF1, APOPT1, ATAD5, ATF3, BAD, BAX, BBC3, BCAP31, BCL10, BCL2, BCL2L1, BCL2L11, BCL2L12, BCL2L2, BCLAF1, BECN1, BID, BIRC6, BMI1, BMP4, BNIP3, BOK, BRCA1, CAAP1, CASP2, CCAR2, CD44, CD74, CDK11B, CDKN2D, CFLAR, CLU, CRADD, CREB3, CTNNA1, CTNNB1, CTSC, CTSH, CXCL12, CYLD, DAB2IP, DDIAS, DDIT3, DDX3X, DEDD2, DEPTOR, DNM1L, EEF1E1, EIF2AK3, ELL3, ERP29, …	FALSE
GO:0000041	GO_BiologicalProcess-EBI-UniProt-GOA_25.10.2019_00h00	transition metal ion transport	[7]	[Group057, Group081]	13	21.6667	0.00882436	0.0383589	{Group057=0.00797921054338624, Group081=5.3290105627783985E-5}	{Group057=0.009325101478415244, Group081=1.5664061351197112E-4}	[ATOX1, ATP7A, FTH1, FTL, LCN2, LOC788801, SCO1, SLC11A1, SLC31A1, SLC39A1, SLC40A1, STEAP3, TCN2]	[ABCB6, ARHGAP1, ATOX1, ATP2C1, ATP7A, ATP7B, COX17, CP, DNM2, FLVCR1, FLVCR2, FTH1, FTL, HFE, LCN2, LMTK2, LOC512464, LOC783993, LOC788801, RAB11B, SCO1, SCO2, SFXN1, SLC11A1, SLC22A17, SLC25A28, SLC25A37, SLC30A1, SLC30A4, SLC30A5, SLC30A6, SLC30A7, SLC30A9, SLC31A1, SLC31A2, SLC39A1, SLC39A10, SLC39A11, SLC39A13, SLC39A14, SLC39A2, SLC39A3, SLC39A5, SLC39A6, SLC39A7, SLC39A8, SLC40A1, SLC46A1,…	FALSE
GO:0008324	GO_BiologicalProcess-EBI-UniProt-GOA_25.10.2019_00h00	cation transmembrane transporter activity	[7]	[Group116]	59	14.3552	0.00881311	0.0384408	{Group116=2.9205058223847173E-6}	{Group116=1.4909950777437767E-5}	[ANXA2, ATP1A1, ATP1B3, ATP5C1, ATP5G1, ATP5G3, ATP6V0E1, ATP6V1A, ATP6V1E1, ATP6V1H, ATP7A, CACNA1B, CHP1, CLIC2, CNKSR3, COX5A, COX6A1, COX7A1, COX7B, COX7B2, COX7C, COX8B, CTSS, DYSF, EHD3, FHL1, GRIN3A, HSPA1A, KCNJ14, LETM1, NEDD4L, P2RX1, PIEZO1, PQLC2, RHCG, SCN9A, SLC11A1, SLC12A7, SLC15A1, SLC15A3, SLC22A4, SLC25A17, SLC2A6, SLC31A1, SLC39A1, SLC40A1, SLC44A1, SLC5A6, SLC6A2, SLC6A4, SLC…	[ABCC9, ABCG2, ADRB2, AHNAK, AKAP9, AMIGO1, ANO10, ANO6, ANXA2, ANXA5, ANXA6, APOPT1, ASIC1, ATP12A, ATP1A1, ATP1B1, ATP1B3, ATP2A1, ATP2A2, ATP2A3, ATP2B1, ATP2B2, ATP2B4, ATP2C1, ATP4B, ATP5A1, ATP5B, ATP5C1, ATP5D, ATP5E, ATP5F1, ATP5G1, ATP5G2, ATP5G3, ATP5H, ATP5I, ATP5J, ATP5L, ATP5O, ATP6, ATP6AP1, ATP6AP1L, ATP6V0A1, ATP6V0A2, ATP6V0A4, ATP6V0B, ATP6V0C, ATP6V0D1, ATP6V0E1, ATP6V0E2, ATP6…	FALSE
GO:0030097	GO_BiologicalProcess-EBI-UniProt-GOA_25.10.2019_00h00	hemopoiesis	[4, 5, 6, 7]	[Group118]	72	13.8728	0.00920973	0.0394968	{Group118=3.1927110665532002E-6}	{Group118=1.548464867278302E-5}	[ACE, ADA, ADAR, ANXA2, AP3D1, ATPIF1, AXL, BAK1, BATF2, C1QC, CASP3, CCR2, CD74, CSF1, CSF1R, CUL4A, DCSTAMP, DOCK1, DUSP10, DYRK3, EIF2AK2, FAM20C, FBXO7, FCER1G, FES, HAX1, IL27, IL7, IRF1, IRF8, ISG15, JMJD6, JUN, KAT2A, L3MBTL3, LGALS1, LRRK1, LTBR, MAFB, MEIS1, MERTK, MITF, MMP14, NFE2L2, PIP4K2A, PPARGC1B, PRDX3, PTK2B, RAB7B, RELB, RIPK1, RIPK2, RIPK3, RRAS, RSAD2, SCIN, SLC46A2, SNX10, S…	[ABI1, ABL1, ACE, ACIN1, ACP6, ACTN1, ACVR1B, ACVR2A, ADA, ADAR, ADD1, ADGRG3, AGER, AGPAT5, ALAS2, ANGPT1, ANKRD54, ANLN, ANXA1, ANXA2, AP3B1, AP3D1, APP, ARHGEF7, ARID4A, ARIH2, ARL11, ARMC6, ASXL1, ATG5, ATM, ATP6AP1, ATPIF1, ATXN1L, AXL, AZI2, BABAM1, BAD, BAK1, BATF, BATF2, BATF3, BCL11B, BCL2, BCL3, BCL6, BCR, BMI1, BMP4, BOLA-DOA, BRAF, BRCA2, BTK, C1QC, CAMK4, CARD11, CASP3, CASP8, CBFA2T…	FALSE
GO:0019932	GO_BiologicalProcess-EBI-UniProt-GOA_25.10.2019_00h00	second-messenger-mediated signaling	[4, 5, 6]	[Group069, Group076, Group111]	32	16.1616	0.00959344	0.0410047	{Group069=0.007100303307573306, Group076=0.0011476018093959529, Group111=1.3114945474287883E-6}	{Group069=0.008502832355982847, Group076=0.001952936412480832, Group111=7.95093569378703E-6}	[ACKR2, ADA, ADCY3, ADCY6, ADCY9, ADRB3, CCR3, CCR5, CCRL2, CDH13, CHP1, CLIC2, CMKLR1, CXCL10, CXCR6, GNAQ, GNAS, GUCY1A3, KSR1, LOC529196, NMUR2, NRG1, PDE3A, PDE5A, PPP1R9A, PRNP, PTGIR, PTK2B, RAMP3, SELENOP, TNF, TPCN1]	[ABCA1, ACKR2, ACKR3, ACTN3, ADA, ADCY3, ADCY4, ADCY6, ADCY7, ADCY8, ADCY9, ADGRE3, ADGRE5, ADGRF1, ADGRG1, ADGRG5, ADGRG6, ADGRL1, ADGRL3, ADORA2A, ADORA2B, ADRA2A, ADRB1, ADRB2, ADRB3, AKAP13, APLP1, ARRDC3, ATP1B1, ATP2A2, ATP2B4, BCAP31, BHLHA15, BST1, CALCRL, CALM, CALM1, CALM2, CALM3, CALML4, CAMKK2, CBS, CCL3, CCR1, CCR10, CCR3, CCR4, CCR5, CCR6, CCR7, CCR8, CCRL2, CDC34, CDH13, CHERP, CHP…	FALSE
GO:0008285	GO_BiologicalProcess-EBI-UniProt-GOA_25.10.2019_00h00	negative regulation of cell population proliferation	[2, 3, 4, 5]	[Group087]	49	14.759	0.00977685	0.0416494	{Group087=0.0061502788561293}	{Group087=0.007648423705699258}	[ACVRL1, ADARB1, AIF1, ASPH, ATPIF1, BTG3, CASP3, CD274, CD86, CD9, CDH13, CDKN1A, CSF1R, DLC1, DUSP10, EEF1E1, EIF2AK2, FTH1, HMOX1, IDO1, IFT57, IL10, IRF1, JUN, LGALS9, LMNA, MAPK11, MTSS1, NACC2, NUPR1, P3H3, PDE5A, PRNP, PTGIR, PTK2B, RIPK1, ROR2, SCIN, SKAP2, SPARC, STAT1, STAT3, STK3, SYNJ2BP, TNF, TNFAIP3, VASH1, WNK2, ZBTB7B]	[ACVRL1, ADARB1, ADGRG1, AIF1, AIMP1, AIMP2, AKIRIN1, AMBRA1, APC, APP, APPL2, ARG1, ARG2, ARID2, ASPH, ATF5, ATM, ATPIF1, ATRAID, AXIN2, B4GALT1, B4GALT7, BCL11B, BCL2, BCL6, BECN1, BMP4, BMPR2, BNIPL, BRCA2, BRD7, BTG1, BTG2, BTG3, BTK, C24H18orf54, CAMK2N1, CASK, CASP3, CBFA2T3, CD274, CD86, CD9, CDC73, CDH13, CDH5, CDK6, CDKN1A, CDKN1B, CDKN1C, CDKN2A, CDKN2B, CDKN2C, CDKN2D, CEBPA, CEND1, CH…	FALSE
GO:0050678	GO_BiologicalProcess-EBI-UniProt-GOA_25.10.2019_00h00	regulation of epithelial cell proliferation	[3, 4, 5]	[Group087]	26	16.9935	0.00986329	0.041878	{Group087=0.0061502788561293}	{Group087=0.007648423705699258}	[ACVRL1, ADAM17, ATPIF1, CCR3, CDH13, DUSP10, DYSF, ECM1, GRN, HMOX1, IFT57, JUN, MTSS1, NR1D1, NR4A1, NUPR1, SPARC, STAT1, STAT3, STAT5A, SYNJ2BP, TCF7L2, TLR4, TNF, TNFAIP3, VASH1]	[ACVRL1, ADAM17, AGAP2, AIMP1, AKT1, ATPIF1, B4GALT1, BAD, BCL11B, BIRC5, BMP4, BMP6, BMPR1A, BMPR2, BRCA2, C5AR1, C5AR2, CASK, CCL5, CCR3, CDC42, CDC73, CDH13, CDH3, CDK6, CDKN1B, CDKN1C, CDKN2B, CTNNB1, DAB2IP, DLG1, DUSP10, DYSF, EAF2, ECM1, EFNB2, EGR3, EMC10, EPPK1, ERBB2, FDXR, FMC1, FOXP1, FRS2, FZD7, GALT, GATA3, GPC3, GPX1, GRN, HES1, HMOX1, HRAS, HYAL1, IFT122, IFT52, IFT57, IFT74, IFT8…	FALSE
GO:1901215	GO_BiologicalProcess-EBI-UniProt-GOA_25.10.2019_00h00	negative regulation of neuron death	[4, 5, 6]	[Group016]	17	19.3182	0.00994925	0.0421031	{Group016=0.009949245295681725}	{Group016=0.010966781746376447}	[AARS, AXL, CSF1, FBXO7, FZD1, GBA, GRN, HYOU1, IL27, ITSN1, JUN, LGMN, MAG, NRP1, STXBP1, TIGAR, TNFRSF1B]	[AARS, ADNP, ALKBH1, AMBRA1, ANGPT1, ATF4, AXL, BCL2, BIRC5, BOK, BRAF, BTBD10, CACNA1A, CDK5, CHMP4A, CLCF1, CLN3, CNTF, CORO1A, CSF1, CTNNB1, DNAJC5, F2R, FAIM2, FBXO7, FZD1, GBA, GRN, GSK3B, HIF1A, HIPK2, HRAS, HYOU1, IL27, ITSN1, JUN, KDM2B, KIF14, KRAS, LGMN, LIG4, LOC615792, LRRK2, MAG, MAP2K4, MAP3K12, MECP2, MEF2C, MSH2, NCOA7, NONO, NR4A2, NR4A3, NRP1, OXR1, PARK7, PIK3CA, PINK1, PM20D1,…	TRUE
GO:0060068	GO_BiologicalProcess-EBI-UniProt-GOA_25.10.2019_00h00	vagina development	[5, 6, 7, 8, 9]	[Group002]	3	60	0.0100173	0.0421123	{Group002=0.010017325109018045}	{Group002=0.010917758826682588}	[AXL, BAK1, MERTK]	[AXL, BAK1, ESR1, MERTK, WNT5A]	TRUE
GO:0150079	GO_BiologicalProcess-EBI-UniProt-GOA_25.10.2019_00h00	negative regulation of neuroinflammatory response	[5, 6, 7, 8]	[Group090]	3	60	0.0100173	0.0421123	{Group090=3.3238229288756326E-5}	{Group090=1.111761462417022E-4}	[LDLR, NR1D1, TNFRSF1B]	[CST7, LDLR, NR1D1, SYT11, TNFRSF1B]	FALSE
GO:1901660	GO_BiologicalProcess-EBI-UniProt-GOA_25.10.2019_00h00	calcium ion export	[9]	[Group017]	3	60	0.0100173	0.0421123	{Group017=0.010017325109018045}	{Group017=0.010917758826682588}	[LETM1, SLC35G1, SLC8B1]	[ATP2B1, LETM1, SLC35G1, SLC8B1, YWHAE]	TRUE
GO:2000343	GO_BiologicalProcess-EBI-UniProt-GOA_25.10.2019_00h00	positive regulation of chemokine (C-X-C motif) ligand 2 production	[5, 6, 7]	[Group119]	3	60	0.0100173	0.0421123	{Group119=1.5839381533204433E-14}	{Group119=5.121400029069433E-13}	[CD74, TLR4, TNF]	[CD74, LPL, MCOLN2, TLR4, TNF]	FALSE
GO:1903037	GO_BiologicalProcess-EBI-UniProt-GOA_25.10.2019_00h00	regulation of leukocyte cell-cell adhesion	[4, 5]	[Group118]	31	16.2304	0.0100577	0.0421435	{Group118=3.1927110665532002E-6}	{Group118=1.548464867278302E-5}	[ADA, AIF1, AP3D1, CASP3, CCR2, CD274, CD47, CD74, CD86, DUSP10, FLOT2, HHLA2, IDO1, IL7, IRF1, LGALS1, LGALS9, LOC107131142, NCK2, NOD2, PDE5A, PRNP, PYCARD, RIPK2, SOCS1, SOCS6, STAT5A, TNF, TNFSF13B, TNFSF9, ZBTB7B]	[ADA, ADORA2A, ADTRP, AGER, AIF1, AKT1, ANXA1, AP3B1, AP3D1, ARG1, ARG2, ASS1, BAD, BCL10, BCL6, BMI1, BMP4, CARD11, CASP3, CBFB, CCDC88B, CCL25, CCL5, CCR2, CCR7, CD24, CD27, CD274, CD28, CD3E, CD40LG, CD44, CD47, CD5, CD6, CD74, CD80, CD81, CD86, CORO1A, CTLA4, CXCL12, CYLD, DHPS, DLG1, DLG5, DOCK8, DPP4, DTX1, DUSP10, DUSP3, EFNB1, EFNB2, EGR3, EPHB6, ERBB2, ETS1, FADD, FAM49B, FGL1, FGL2, FLO…	FALSE
GO:0033209	GO_BiologicalProcess-EBI-UniProt-GOA_25.10.2019_00h00	tumor necrosis factor-mediated signaling pathway	[5, 6, 7]	[Group060]	11	22.9167	0.0100908	0.0421438	{Group060=0.0020817580304974643}	{Group060=0.0032052464914008576}	[ADAM17, IKBKB, NOL3, PTK2B, PYCARD, RIPK1, STAT1, TJP2, TNF, TNFRSF1B, TXNDC17]	[ACTN4, ADAM17, CD70, CDIP1, CHUK, COMMD7, CPNE1, CYLD, F2RL1, FOXO3, GAS6, GPS2, HIPK1, IKBKB, ILK, KARS, NFKBIA, NOL3, OTULIN, PELI3, PIAS3, PIAS4, PLVAP, PRKN, PTK2B, PTPN2, PYCARD, RELA, RFFL, RIPK1, SHARPIN, SPATA2, ST18, STAT1, SYK, TJP2, TNF, TNFRSF11A, TNFRSF18, TNFRSF1A, TNFRSF1B, TNFRSF4, TNFSF18, TRAF2, TRAF3, TRAIP, TRIM32, TXNDC17]	FALSE
GO:0008217	GO_BiologicalProcess-EBI-UniProt-GOA_25.10.2019_00h00	regulation of blood pressure	[3, 5]	[Group028]	13	21.3115	0.0101589	0.0421529	{Group028=0.01015892654968838}	{Group028=0.010828745882634867}	[ACE, ACVRL1, ADRB3, ATP1A1, CACNA1B, ECE1, GUCY1A3, PRCP, PTGS2, PTPRO, RNPEP, SCPEP1, SMTN]	[ACE, ACTA2, ACVRL1, ADH5, ADRB1, ADRB2, ADRB3, ATP1A1, ATP2B1, BBS4, BMPR2, CACNA1B, COL1A2, COX1, COX2, CPA3, DLL1, ECE1, EDNRB, EMP2, ERAP1, F2R, F2RL1, FDXR, FFAR3, GAS6, GCH1, GLP1R, GRIP2, GSK3A, GUCY1A3, ID2, KCNK6, KLK1, MECP2, MKKS, NAV2, NCALD, NDST2, NOS3, NOX1, NPPA, P2RX4, POMC, PRCP, PTGS1, PTGS2, PTPRO, RAMP2, RASL10B, RHOA, RNLS, RNPEP, RPS6KA2, SCPEP1, SMTN, SOD1, SPX, STK39, SUC…	TRUE
GO:0002548	GO_BiologicalProcess-EBI-UniProt-GOA_25.10.2019_00h00	monocyte chemotaxis	[4, 6, 7]	[Group115]	7	29.1667	0.00999556	0.0421595	{Group115=6.42211846722064E-7}	{Group115=4.152969942136014E-6}	[AIF1, CCL8, CCR2, CXCL10, LGMN, LOC529196, PTPRO]	[AIF1, ANO6, ANXA1, CCL19, CCL25, CCL3, CCL4, CCL5, CCL8, CCR1, CCR2, CREB3, CXCL10, CXCL12, DUSP1, LGALS3, LGMN, LOC529196, LOC616364, LYN, PDGFB, PLA2G7, PTPRO, XCL2]	FALSE
GO:0006123	GO_BiologicalProcess-EBI-UniProt-GOA_25.10.2019_00h00	mitochondrial electron transport, cytochrome c to oxygen	[6, 7, 8, 9]	[Group100]	4	44.4444	0.0101402	0.0422124	{Group100=3.126312578000028E-4}	{Group100=6.738940445911172E-4}	[COX5A, COX6A1, COX7C, CYCS]	[AFG1L, COX1, COX3, COX4I1, COX5A, COX5B, COX6A1, COX7C, CYCS]	FALSE
GO:0010662	GO_BiologicalProcess-EBI-UniProt-GOA_25.10.2019_00h00	regulation of striated muscle cell apoptotic process	[7, 8]	[Group008]	4	44.4444	0.0101402	0.0422124	{Group008=0.010140228051878298}	{Group008=0.010928912455913277}	[BAG3, NOL3, NUPR1, TIGAR]	[BAG3, NOL3, NUPR1, PAX8, PDPK1, PPP1R10, RGL2, TIGAR, TP53]	TRUE
GO:0022829	GO_BiologicalProcess-EBI-UniProt-GOA_25.10.2019_00h00	wide pore channel activity	[8]	[Group030]	4	44.4444	0.0101402	0.0422124	{Group030=0.010140228051878298}	{Group030=0.010928912455913277}	[GJA10, GJB2, VDAC1, VDAC3]	[GJA10, GJB2, GJC2, PANX1, PANX2, PRF1, VDAC1, VDAC2, VDAC3]	TRUE
GO:0045351	GO_BiologicalProcess-EBI-UniProt-GOA_25.10.2019_00h00	type I interferon biosynthetic process	[4, 6, 7]	[Group110]	4	44.4444	0.0101402	0.0422124	{Group110=1.1125197015402624E-4}	{Group110=2.767036180753986E-4}	[IRF3, IRF7, NMI, TLR4]	[IRF3, IRF7, MYD88, NMI, TBK1, TLR3, TLR4, TLR7, TLR9]	FALSE
GO:0061298	GO_BiologicalProcess-EBI-UniProt-GOA_25.10.2019_00h00	retina vasculature development in camera-type eye	[4, 5, 6, 7, 8, 9, 10]	[Group005]	4	44.4444	0.0101402	0.0422124	{Group005=0.010140228051878298}	{Group005=0.010928912455913277}	[ACVRL1, CLIC4, FZD4, NRP1]	[ACVRL1, BMPR2, CLIC4, FZD4, HIF1A, LRP5L, NRP1, PDGFRA, ROM1]	TRUE
GO:0090335	GO_BiologicalProcess-EBI-UniProt-GOA_25.10.2019_00h00	regulation of brown fat cell differentiation	[5, 6]	[Group010]	4	44.4444	0.0101402	0.0422124	{Group010=0.010140228051878298}	{Group010=0.010928912455913277}	[DUSP10, METRNL, PTGS2, ZBTB7B]	[DUSP10, FTO, HNRNPU, METRNL, NAPEPLD, PRDM16, PTGS2, SIRT1, ZBTB7B]	TRUE
GO:1903978	GO_BiologicalProcess-EBI-UniProt-GOA_25.10.2019_00h00	regulation of microglial cell activation	[5, 6, 7, 8]	[Group090]	4	44.4444	0.0101402	0.0422124	{Group090=3.3238229288756326E-5}	{Group090=1.111761462417022E-4}	[CTSC, LDLR, NR1D1, SPHK1]	[CST7, CTSC, LDLR, NR1D1, SPHK1, STAP1, SYT11, TREM2, TTBK1]	FALSE
GO:0015672	GO_BiologicalProcess-EBI-UniProt-GOA_25.10.2019_00h00	monovalent inorganic cation transport	[6]	[Group116]	42	15.1625	0.0102702	0.0424769	{Group116=2.9205058223847173E-6}	{Group116=1.4909950777437767E-5}	[ATP1A1, ATP1B3, ATP5C1, ATP5G1, ATP5G3, ATP6V0E1, ATP6V1A, ATP6V1B2, ATP6V1E1, ATP6V1H, BIN1, CHP1, CNKSR3, COX5A, COX6A1, COX7A1, COX7B, COX7B2, COX7C, COX8B, CYC1, FHL1, KCNJ14, LETM1, NEDD4L, PRNP, PTK2B, SCN9A, SLC11A1, SLC12A7, SLC15A1, SLC15A3, SLC2A6, SLC5A6, SLC6A2, SLC6A4, SLC8B1, SNTA1, STOM, TCIRG1, TPCN1, WNK2]	[ABCC9, ADRB2, AHCYL1, AKAP9, AKT1, AMIGO1, ANO6, APOPT1, ASIC1, ATP12A, ATP1A1, ATP1B1, ATP1B3, ATP2A1, ATP2A2, ATP2A3, ATP2C1, ATP4B, ATP5A1, ATP5B, ATP5C1, ATP5D, ATP5E, ATP5F1, ATP5G1, ATP5G2, ATP5G3, ATP5H, ATP5I, ATP5J, ATP5L, ATP5O, ATP6, ATP6AP1, ATP6AP1L, ATP6V0A1, ATP6V0A2, ATP6V0A4, ATP6V0B, ATP6V0C, ATP6V0D1, ATP6V0E1, ATP6V0E2, ATP6V1A, ATP6V1B2, ATP6V1C1, ATP6V1C2, ATP6V1D, ATP6V1E1…	FALSE
GO:0030336	GO_BiologicalProcess-EBI-UniProt-GOA_25.10.2019_00h00	negative regulation of cell migration	[4, 5, 6, 7]	[Group117]	24	17.2662	0.0105981	0.0435509	{Group117=5.292741650335821E-5}	{Group117=1.6043623127580457E-4}	[ACVRL1, ADA, ADARB1, AIF1, ANGPTL4, ARPIN, CARD10, CD74, CLASP1, CLIC4, CORO1B, DAG1, DLC1, DUSP10, LRCH1, MITF, NRG1, PTPRR, RRAS, SPRED1, SRGAP2, STAT3, SYNJ2BP, VASH1]	[ABHD2, ABHD6, ABR, ACVRL1, ADA, ADAM15, ADARB1, ADGRG1, ADIPOR1, ADTRP, AIF1, AKT1, ANGPTL4, ARHGAP4, ARHGDIB, ARID2, ARPIN, BCL2, BCR, BMPR1A, BRAF, C5, C5AR2, CALR, CARD10, CCL25, CD74, CDH1, CLASP1, CLDN3, CLIC4, CNN2, COL3A1, CORO1B, CORO1C, CSNK2B, CXCL12, DAB2IP, DACH1, DAG1, DCN, DLC1, DLG5, DNAJA4, DPYSL3, DUSP1, DUSP10, EMILIN1, ENG, EPPK1, ERBB4, EVL, FLCN, FOXO3, FUZ, GCSAM, GPR173, G…	FALSE
GO:0033619	GO_BiologicalProcess-EBI-UniProt-GOA_25.10.2019_00h00	membrane protein proteolysis	[5, 6]	[Group058]	10	23.8095	0.0105689	0.043571	{Group058=0.008142053657900192}	{Group058=0.009402133390670461}	[ADAM17, CTSH, DAG1, IL10, NCSTN, SNX33, SNX9, TIMP2, TNF, TNFRSF1B]	[ADAM10, ADAM17, ADAM19, ADAM9, ADRA2A, APH1A, BACE1, BACE2, CTSH, DAG1, ERAP1, GPLD1, HM13, IL10, IL1B, LRIG2, MBTPS2, MYH9, NAPSA, NCSTN, NRDC, P2RX7, PACSIN3, PRKCQ, PSEN1, PSEN2, PSENEN, RBMX, RET, RHBDD1, SH3D19, SNX33, SNX9, SPPL2A, SPPL2B, SPPL3, TGFB1, TIMP1, TIMP2, TIMP3, TNF, TNFRSF1B]	FALSE
GO:0097192	GO_BiologicalProcess-EBI-UniProt-GOA_25.10.2019_00h00	extrinsic apoptotic signaling pathway in absence of ligand	[4, 5, 6, 7]	[Group011]	10	23.8095	0.0105689	0.043571	{Group011=0.01056886361656322}	{Group011=0.01114325837833296}	[BAG3, BAK1, BCL2A1, BCL2L1, IFI6, IL7, LCN2, PYCARD, RIPK1, TNF]	[BAD, BAG3, BAK1, BAX, BCL2, BCL2A1, BCL2L1, BCL2L11, BCL2L2, BOK, CASP2, CTNNA1, EYA3, FADD, FOXO3, GATA1, GSK3A, GSK3B, HTRA2, IFI6, IL1A, IL1B, IL7, ITGAV, LCN2, MAPK7, MCL1, MKNK2, PPP1CA, PPP2R1A, PPP2R1B, PRDX2, PYCARD, RIPK1, SGK3, SRPX, STRADB, STS, TERT, TNF, WWOX, ZC3HC1]	TRUE
GO:0015844	GO_BiologicalProcess-EBI-UniProt-GOA_25.10.2019_00h00	monoamine transport	[5]	[Group049]	8	26.6667	0.0107072	0.0438582	{Group049=0.010707169319806606}	{Group049=0.01116769273141119}	[ACTB, FCER1G, ITGB3, P2RX1, SDHD, SLC6A2, SLC6A4, SYT4]	[ACTB, ARF6, CRH, DTNBP1, FCER1G, GPM6B, ITGB3, MAPK15, MECP2, P2RX1, PARK7, PICK1, PINK1, PRKN, SDHD, SLC18A2, SLC29A4, SLC6A2, SLC6A4, SNCA, STX1A, SYK, SYT11, SYT17, SYT3, SYT4, SYT5, SYT7, SYT8, TOR1A]	FALSE
GO:0006164	GO_BiologicalProcess-EBI-UniProt-GOA_25.10.2019_00h00	purine nucleotide biosynthetic process	[6, 7, 8, 9]	[Group112]	20	18.1818	0.0107778	0.0440065	{Group112=2.488181003173451E-7}	{Group112=2.0112796442318727E-6}	[ACSS2, ADA, ADCY3, ADCY6, ADCY9, AK1, AK2, APRT, ATP5C1, ATP5G1, ATP5G3, ATP5J2, CYC1, DLAT, GUCY1A3, HPRT1, IMPDH1, MPC2, PDK4, PRPSAP1]	[ACACA, ACACB, ACAT1, ACLY, ACOT7, ACSS2, ADA, ADCY3, ADCY4, ADCY6, ADCY7, ADCY8, ADCY9, ADK, ADORA2B, ADSL, ADSS, AK1, AK2, AK3, AK4, AMPD2, AMPD3, APRT, ATIC, ATP5A1, ATP5B, ATP5C1, ATP5D, ATP5E, ATP5F1, ATP5G1, ATP5G2, ATP5G3, ATP5H, ATP5I, ATP5J, ATP5J2, ATP5L, ATP5O, ATP5S, ATP6, ATP8, COASY, COX5B, CYC1, DCAKD, DLAT, DLD, DNAJC30, ELOVL1, ELOVL4, ELOVL5, ELOVL6, FLCN, GART, GMPS, GUCY1A3, G…	FALSE
GO:0001805	GO_BiologicalProcess-EBI-UniProt-GOA_25.10.2019_00h00	positive regulation of type III hypersensitivity	[6, 7, 8, 9, 10, 11]	[Group026]	2	100	0.0111805	0.044513	{Group026=0.011180485242232667}	{Group026=0.01141586387891125}	[FCER1G, FCGR1A]	[FCER1G, FCGR1A]	TRUE
GO:0003150	GO_BiologicalProcess-EBI-UniProt-GOA_25.10.2019_00h00	muscular septum morphogenesis	[5, 6, 7, 8, 9, 10, 11]	[Group019]	2	100	0.0111805	0.044513	{Group019=0.011180485242232667}	{Group019=0.01141586387891125}	[FZD1, FZD2]	[FZD1, FZD2]	TRUE
GO:0004743	GO_BiologicalProcess-EBI-UniProt-GOA_25.10.2019_00h00	pyruvate kinase activity	[5, 6, 9, 10, 11, 12, 13]	[Group022]	2	100	0.0111805	0.044513	{Group022=0.011180485242232667}	{Group022=0.01141586387891125}	[PKLR, PKM]	[PKLR, PKM]	TRUE
GO:0010133	GO_BiologicalProcess-EBI-UniProt-GOA_25.10.2019_00h00	proline catabolic process to glutamate	[6, 7, 8, 9, 10, 11]	[Group004]	2	100	0.0111805	0.044513	{Group004=0.011180485242232667}	{Group004=0.01141586387891125}	[ALDH4A1, PRODH]	[ALDH4A1, PRODH]	TRUE
GO:0010813	GO_BiologicalProcess-EBI-UniProt-GOA_25.10.2019_00h00	neuropeptide catabolic process	[5, 6, 7]	[Group083]	2	100	0.0111805	0.044513	{Group083=3.719965675320266E-5}	{Group083=1.202788901686886E-4}	[CTSH, ECE1]	[CTSH, ECE1]	FALSE
GO:0019483	GO_BiologicalProcess-EBI-UniProt-GOA_25.10.2019_00h00	beta-alanine biosynthetic process	[5, 6, 7, 8]	[Group101]	2	100	0.0111805	0.044513	{Group101=4.731194131278527E-4}	{Group101=9.976648494217765E-4}	[DPYD, UPB1]	[DPYD, UPB1]	FALSE
GO:0021649	GO_BiologicalProcess-EBI-UniProt-GOA_25.10.2019_00h00	vestibulocochlear nerve structural organization	[4, 5, 6, 7, 9, 10]	[Group062]	2	100	0.0111805	0.044513	{Group062=0.011180485242232667}	{Group062=0.01141586387891125}	[NRP1, NRP2]	[NRP1, NRP2]	TRUE
GO:0034124	GO_BiologicalProcess-EBI-UniProt-GOA_25.10.2019_00h00	regulation of MyD88-dependent toll-like receptor signaling pathway	[5, 6, 7, 8, 9, 10, 11, 12, 13, 14]	[Group091]	2	100	0.0111805	0.044513	{Group091=0.0016240610669246386}	{Group091=0.002582523335929343}	[IRF1, IRF7]	[IRF1, IRF7]	FALSE
GO:0034146	GO_BiologicalProcess-EBI-UniProt-GOA_25.10.2019_00h00	toll-like receptor 5 signaling pathway	[7, 8, 9, 10, 11, 12, 13]	[Group033]	2	100	0.0111805	0.044513	{Group033=0.011180485242232667}	{Group033=0.01141586387891125}	[TLR5, TNFAIP3]	[TLR5, TNFAIP3]	TRUE
GO:0034395	GO_BiologicalProcess-EBI-UniProt-GOA_25.10.2019_00h00	regulation of transcription from RNA polymerase II promoter in response to iron	[7, 8, 9, 10, 11, 12]	[Group034]	2	100	0.0111805	0.044513	{Group034=0.011180485242232667}	{Group034=0.01141586387891125}	[HMOX1, SLC40A1]	[HMOX1, SLC40A1]	TRUE
GO:0035666	GO_BiologicalProcess-EBI-UniProt-GOA_25.10.2019_00h00	TRIF-dependent toll-like receptor signaling pathway	[8, 9, 10, 11, 12, 13, 14]	[Group105, Group110]	2	100	0.0111805	0.044513	{Group105=2.1160265857904106E-7, Group110=1.1125197015402624E-4}	{Group105=2.0525457882166985E-6, Group110=2.767036180753986E-4}	[IRF3, TLR4]	[IRF3, TLR4]	FALSE
GO:0035795	GO_BiologicalProcess-EBI-UniProt-GOA_25.10.2019_00h00	negative regulation of mitochondrial membrane permeability	[5, 6, 7]	[Group035]	2	100	0.0111805	0.044513	{Group035=0.011180485242232667}	{Group035=0.01141586387891125}	[HK2, NOL3]	[HK2, NOL3]	TRUE
GO:0042823	GO_BiologicalProcess-EBI-UniProt-GOA_25.10.2019_00h00	pyridoxal phosphate biosynthetic process	[5, 6, 7]	[Group037]	2	100	0.0111805	0.044513	{Group037=0.011180485242232667}	{Group037=0.01141586387891125}	[PDXK, PNPO]	[PDXK, PNPO]	TRUE
GO:0044860	GO_BiologicalProcess-EBI-UniProt-GOA_25.10.2019_00h00	protein localization to plasma membrane raft	[6, 7]	[Group040]	2	100	0.0111805	0.044513	{Group040=0.011180485242232667}	{Group040=0.01141586387891125}	[CLIP1, FLOT2]	[CLIP1, FLOT2]	TRUE
GO:0046511	GO_BiologicalProcess-EBI-UniProt-GOA_25.10.2019_00h00	sphinganine biosynthetic process	[5, 6, 7, 8, 9]	[Group095]	2	100	0.0111805	0.044513	{Group095=0.008331658364068847}	{Group095=0.009397335596682304}	[SPTLC1, SPTLC2]	[SPTLC1, SPTLC2]	FALSE
GO:0046947	GO_BiologicalProcess-EBI-UniProt-GOA_25.10.2019_00h00	hydroxylysine biosynthetic process	[5, 6, 7, 8, 9, 10]	[Group072]	2	100	0.0111805	0.044513	{Group072=0.001749778663607989}	{Group072=0.002737556941451209}	[PLOD1, PLOD3]	[PLOD1, PLOD3]	FALSE
GO:0060266	GO_BiologicalProcess-EBI-UniProt-GOA_25.10.2019_00h00	negative regulation of respiratory burst involved in inflammatory response	[3, 4, 5, 6, 7, 8, 9]	[Group003]	2	100	0.0111805	0.044513	{Group003=0.011180485242232667}	{Group003=0.01141586387891125}	[DUSP10, GRN]	[DUSP10, GRN]	TRUE
GO:0070383	GO_BiologicalProcess-EBI-UniProt-GOA_25.10.2019_00h00	DNA cytosine deamination	[7, 8, 9]	[Group101]	2	100	0.0111805	0.044513	{Group101=4.731194131278527E-4}	{Group101=9.976648494217765E-4}	[APOBEC3Z1, CDADC1]	[APOBEC3Z1, CDADC1]	FALSE
GO:0071672	GO_BiologicalProcess-EBI-UniProt-GOA_25.10.2019_00h00	negative regulation of smooth muscle cell chemotaxis	[4, 5, 6, 7, 8, 9]	[Group009]	2	100	0.0111805	0.044513	{Group009=0.011180485242232667}	{Group009=0.01141586387891125}	[AIF1, CORO1B]	[AIF1, CORO1B]	TRUE
GO:0071727	GO_BiologicalProcess-EBI-UniProt-GOA_25.10.2019_00h00	cellular response to triacyl bacterial lipopeptide	[7, 8, 10]	[Group105]	2	100	0.0111805	0.044513	{Group105=2.1160265857904106E-7}	{Group105=2.0525457882166985E-6}	[CD14, TLR2]	[CD14, TLR2]	FALSE
GO:0097374	GO_BiologicalProcess-EBI-UniProt-GOA_25.10.2019_00h00	sensory neuron axon guidance	[5, 6, 7, 8, 9, 10, 11, 12, 13, 14]	[Group062]	2	100	0.0111805	0.044513	{Group062=0.011180485242232667}	{Group062=0.01141586387891125}	[NRP1, NRP2]	[NRP1, NRP2]	FALSE
GO:1904466	GO_BiologicalProcess-EBI-UniProt-GOA_25.10.2019_00h00	positive regulation of matrix metallopeptidase secretion	[5, 6, 7, 8, 9, 10, 11]	[Group091, Group105, Group110]	2	100	0.0111805	0.044513	{Group091=0.0016240610669246386, Group105=2.1160265857904106E-7, Group110=1.1125197015402624E-4}	{Group091=0.002582523335929343, Group105=2.0525457882166985E-6, Group110=2.767036180753986E-4}	[TLR2, TLR4]	[TLR2, TLR4]	FALSE
GO:1904835	GO_BiologicalProcess-EBI-UniProt-GOA_25.10.2019_00h00	dorsal root ganglion morphogenesis	[5, 6, 7, 8]	[Group062]	2	100	0.0111805	0.044513	{Group062=0.011180485242232667}	{Group062=0.01141586387891125}	[NRP1, NRP2]	[NRP1, NRP2]	FALSE
GO:1905907	GO_BiologicalProcess-EBI-UniProt-GOA_25.10.2019_00h00	negative regulation of amyloid fibril formation	[5, 6, 7]	[Group018]	2	100	0.0111805	0.044513	{Group018=0.011180485242232667}	{Group018=0.01141586387891125}	[CLU, LDLR]	[CLU, LDLR]	TRUE
GO:0010939	GO_BiologicalProcess-EBI-UniProt-GOA_25.10.2019_00h00	regulation of necrotic cell death	[4, 5]	[Group012]	6	31.5789	0.0111652	0.0445909	{Group012=0.011165177699179202}	{Group012=0.011521513157663645}	[ASAH1, NOL3, NUPR1, RBCK1, RIPK1, RIPK3]	[ASAH1, BIRC2, BIRC3, BOK, CFLAR, CYLD, FADD, HEBP2, NOL3, NUPR1, PELI1, PPIF, RBCK1, RIPK1, RIPK3, RNF31, SPATA2, TP53, YBX3]	TRUE
GO:0032735	GO_BiologicalProcess-EBI-UniProt-GOA_25.10.2019_00h00	positive regulation of interleukin-12 production	[4, 5, 6]	[Group053]	6	31.5789	0.0111652	0.0445909	{Group053=0.0029327954006784784}	{Group053=0.004245987371131529}	[CD40, IDO1, IRF1, IRF8, MAPK11, TLR4]	[AGER, CCR7, CD40, CLEC7A, IDO1, IL12B, IL23A, IL23R, IRF1, IRF8, LTB, MAPK11, PLCB1, RELA, SYK, TLR3, TLR4, TLR9, TRAF6]	FALSE
GO:0070371	GO_BiologicalProcess-EBI-UniProt-GOA_25.10.2019_00h00	ERK1 and ERK2 cascade	[5, 6, 7, 9, 10]	[Group114]	25	17.0068	0.0111325	0.0445999	{Group114=7.823140439464641E-5}	{Group114=2.107901729522417E-4}	[ATF3, CAVIN3, CCL8, CD74, CNKSR3, CSF1R, CTSH, DUSP10, JUN, NOD1, NRP1, P2RY6, PDE8A, PTK2B, PTPRR, PYCARD, RAMP3, RIPK2, RRAS, SCIMP, SPRED1, SYNJ2BP, TLR4, TRAF7, WNK2]	[AAED1, ABL1, ACKR3, AGER, ALKAL2, ALOX15, ANGPT1, APIP, APP, ARRB1, ARRB2, ATF3, ATP6AP1, BMP4, BRAF, C1H3orf33, C5AR1, C5AR2, CAMK2N1, CAVIN3, CCL19, CCL25, CCL3, CCL4, CCL5, CCL8, CD4, CD44, CD74, CHI3L1, CIB1, CNKSR3, CRKL, CSF1R, CTSH, DAB2IP, DLG1, DNAJC27, DSTYK, DUSP10, DUSP3, DUSP6, EMILIN1, EPHA2, EPHB1, ERBB2, ERBB4, EZR, F2R, F2RL1, FAM83D, FBXW7, FGF18, FLCN, FN1, FRS2, GAREM1, GAS6,…	FALSE
GO:2001236	GO_BiologicalProcess-EBI-UniProt-GOA_25.10.2019_00h00	regulation of extrinsic apoptotic signaling pathway	[5, 6, 7, 8]	[Group102]	17	19.1011	0.0111237	0.0447045	{Group102=3.875974253567154E-7}	{Group102=2.6854964471143857E-6}	[ATF3, DEPTOR, GCLM, HMOX1, IFI6, IL7, LMNA, LTBR, NRP1, PDIA3, PYCARD, RBCK1, RIPK1, STK3, TMBIM1, TNF, TNFAIP3]	[ATF3, BCL10, BCL2, BID, BIRC6, BMP4, BRCA1, CFLAR, CTNNA1, CYLD, DEDD2, DEPTOR, EYA3, FADD, FAIM, FAIM2, FDXR, FEM1B, GATA1, GCLC, GCLM, GPX1, HGF, HMOX1, HTRA2, HTT, HYAL2, IFI6, IL1B, IL7, ITGA6, ITGAV, ITM2C, ITPRIP, LGALS3, LMNA, LTBR, MADD, MAPK7, MST1, NOS3, NRP1, PAK2, PARK7, PDIA3, PEA15, PELI3, PHIP, PMAIP1, PML, PPP1CA, PPP2R1A, PPP2R1B, PRDX2, PSME3, PTPRC, PYCARD, RAF1, RB1CC1, RBCK1…	FALSE
GO:0006885	GO_BiologicalProcess-EBI-UniProt-GOA_25.10.2019_00h00	regulation of pH	[8]	[Group059]	12	21.8182	0.0110003	0.0447718	{Group059=0.00569430680378445}	{Group059=0.007464158918474211}	[CA2, CHP1, CLIC4, CXHXorf21, DAG1, GRN, PDK4, RAB20, RHCG, SLC11A1, SLC26A6, TCIRG1]	[AQP11, ATP12A, ATP6AP1, ATP6V0A1, ATP6V0A2, ATP6V0A4, ATP6V0D1, BCL2, CA2, CCDC115, CHP1, CLIC4, CLN3, CLN5, CLN6, CXHXorf21, DAG1, DMXL1, DMXL2, EDNRB, GPR89A, GRN, LRRK2, MAPK1, MAPK3, NOX1, PDK2, PDK4, PPT1, RAB20, RAB38, RAB39A, RAB7A, RHCG, ROGDI, SLC11A1, SLC26A6, SLC4A11, SLC4A2, SLC4A3, SLC4A4, SLC4A7, SLC4A8, SLC9A1, SLC9A5, SLC9A6, SLC9A7, SLC9A8, SLC9A9, SLC9C1, SNAPIN, TCIRG1, TM9SF4…	FALSE
GO:0019751	GO_BiologicalProcess-EBI-UniProt-GOA_25.10.2019_00h00	polyol metabolic process	[4, 5]	[Group065, Group095]	16	19.5122	0.0110798	0.0448099	{Group065=0.006198687243692264, Group095=0.008331658364068847}	{Group065=0.007611046362508223, Group095=0.009397335596682304}	[ACER2, ACER3, ASAH1, DYSF, GBA, GK5, GOT1, MYOF, P2RY6, PCBD1, PLCD3, PTK2B, SPTLC1, SPTLC2, TNF, TPI1]	[ACER2, ACER3, ASAH1, COQ2, COQ3, CYP27A1, CYP2R1, DGAT2, DHFR, DYSF, GALK1, GBA, GCH1, GFI1, GK, GK5, GOT1, GPD2, IL1B, IMPA1, IMPA2, IMPAD1, INPP1, INPP5A, INPP5B, INPP5E, INPP5K, IP6K1, IP6K2, IPMK, IPPK, ISYNA1, ITPK1, ITPKA, ITPKB, ITPKC, MECP2, MTMR2, MYOF, NFKB1, NUDT10, NUDT11, NUDT3, NUDT4, OCRL, P2RY6, PCBD1, PCBD2, PCK2, PGP, PLCB1, PLCB2, PLCB4, PLCD1, PLCD3, PLCD4, PLCE1, PLCG1, PLCG…	FALSE
GO:0043549	GO_BiologicalProcess-EBI-UniProt-GOA_25.10.2019_00h00	regulation of kinase activity	[5, 7, 8]	[Group092, Group099, Group114]	71	13.7864	0.0111209	0.0448346	{Group092=2.831733698570147E-4, Group099=6.180543217031775E-4, Group114=7.823140439464641E-5}	{Group092=6.387864389797774E-4, Group099=0.0012234952899022084, Group114=2.107901729522417E-4}	[ACE, ADAM17, ADAR, ADARB1, ANGPTL4, CAB39, CARD10, CASP3, CD40, CD74, CDKN1A, CHP1, CISH, CSF1, CSF1R, DAZAP2, DEPTOR, DNAJA1, DUSP10, DUSP5, EIF2AK2, FAM20A, FBXO7, FZD4, GADD45B, GBA, GDPD1, GNAQ, HEXIM2, HSPB1, ITGB3, ITSN1, KSR1, LAMTOR2, LAMTOR3, LPAR1, MAP2K3, MAP3K20, MAP4K5, MMD, MNAT1, MOB1B, MVP, NLRC5, NRG1, PDE5A, PIBF1, PPM1E, PRDX3, PRKCD, PRNP, PTK2B, PYCARD, RIPK1, RIPK3, SASH1, …	[ABI1, ABL1, ACE, ACSL1, ADAM17, ADAM9, ADAR, ADARB1, ADRA2A, ADRB2, AFAP1L2, AGER, AIDA, AKT1, AKT1S1, ALKAL2, ALS2, AMBRA1, ANGPT1, ANGPTL4, ANKRD54, APC, APP, ATG13, ATG14, ATP2B4, AVPI1, AXIN1, BAD, BCCIP, BCL10, BLM, BMP4, BORA, C5AR1, CAB39, CACUL1, CAMK1, CAMK2N1, CAMKK1, CARD10, CASP3, CASS4, CBL, CBLB, CBLC, CBS, CCDC88A, CCL19, CCL5, CCNA2, CCNB1, CCNB2, CCNB3, CCNC, CCND2, CCND3, CCNE1…	FALSE
GO:0006887	GO_BiologicalProcess-EBI-UniProt-GOA_25.10.2019_00h00	exocytosis	[4, 5, 6]	[Group067, Group119]	32	16	0.0110719	0.0449203	{Group067=1.8534566201302456E-6, Group119=1.5839381533204433E-14}	{Group067=1.0575605420743167E-5, Group119=5.121400029069433E-13}	[ANXA3, ARHGAP17, CADPS2, CCL8, CCR2, CLASP1, CTBP2, EXOC3L2, EXOC6B, FCER1G, FER, FES, GRIN3A, LAMP1, LLGL1, NRN1, P2RX1, PRKCB, RAB13, RAB27A, RAB27B, RAP1B, SCAMP1, SCFD2, SCIN, STX11, STX2, STXBP1, STXBP3, STXBP6, SYNGR2, SYT4]	[ABR, ADORA2B, ANXA1, ANXA3, AP1G1, APBA1, ARHGAP17, ATP13A2, ATP2A2, ATP6AP1, BACE1, BAIAP3, BCR, BRAF, CACNA1A, CACNA1H, CACNB2, CACNB4, CADPS2, CASK, CCL3, CCL5, CCL8, CCR2, CD84, CDK16, CDK5, CHMP2A, CHRNB3, CLASP1, COPS5, CORO1A, CSPG5, CTBP2, DNM1, DOC2A, DTNBP1, DVL1, ERC2, EXOC1, EXOC2, EXOC3, EXOC3L2, EXOC3L4, EXOC4, EXOC5, EXOC6, EXOC6B, EXOC7, EXOC8, F2RL1, FBXL20, FCER1G, FER, FES, FG…	FALSE
GO:0051047	GO_BiologicalProcess-EBI-UniProt-GOA_25.10.2019_00h00	positive regulation of secretion	[3, 4, 5, 6]	[Group119]	31	16.0622	0.0116284	0.0457266	{Group119=1.5839381533204433E-14}	{Group119=5.121400029069433E-13}	[AIF1, CADPS2, CD14, CLASP1, CSF1R, DDX58, FCER1G, FRMD4A, GOLPH3, IFIH1, IL10, IL17RA, IL17RC, LAMP1, LGALS9, MAPK11, MPC2, NLRP1, NOD2, PYCARD, RAB27A, RAB27B, RIPK2, SCIN, SERP1, STXBP1, SYT4, TCF7L2, TLR2, TLR4, TNF]	[ABCG1, ABL1, ACSL3, ADAM9, ADCY8, ADORA2B, AGER, AIF1, AP1G1, ARF6, ARHGEF7, ARRB1, ATG5, ATP13A2, ATP6AP1, BAD, BAIAP3, BLK, C1QTNF12, C2CD2L, C5, CACNA1H, CACNB2, CACNB4, CADM1, CADPS2, CAPN10, CASP1, CCL3, CD14, CD2, CD2AP, CDK5, CHMP2A, CHUK, CLASP1, CLEC4E, CLEC5A, CLEC6A, CREB1, CRH, CRTAM, CSF1R, CYBA, DDX58, DHX36, DHX9, DNM1L, DTNBP1, EXOC1, EZR, F2R, F2RL1, FCER1G, FCN1, FFAR1, FFAR2, …	FALSE
GO:0002374	GO_BiologicalProcess-EBI-UniProt-GOA_25.10.2019_00h00	cytokine secretion involved in immune response	[4, 6, 7, 8, 9, 10]	[Group058, Group079, Group119]	5	35.7143	0.0116142	0.0458115	{Group058=0.008142053657900192, Group079=2.961882364461525E-4, Group119=1.5839381533204433E-14}	{Group058=0.009402133390670461, Group079=6.529604303471998E-4, Group119=5.121400029069433E-13}	[IL10, NOD2, TLR2, TNF, TNFRSF1B]	[ANGPT1, ATG5, F2RL1, HK1, IL10, KARS, MAPK3, NLRP3, NOD2, SPHK2, TLR2, TNF, TNFRSF1B, WNT5A]	FALSE
GO:0099537	GO_BiologicalProcess-EBI-UniProt-GOA_25.10.2019_00h00	trans-synaptic signaling	[4, 5]	[Group015]	42	15.0538	0.0115684	0.0459142	{Group015=0.01156836351194508}	{Group015=0.011688867298527842}	[ADARB1, AKAP7, ATAD1, CA2, CACNA1B, CADPS2, CCR2, CTBP2, CYFIP1, DAG1, GRIN3A, GUCY1A3, HRH1, HTR7, IQSEC2, KAT2A, LGMN, MME, MPP2, NCSTN, NPTX1, NRN1, OPHN1, P2RX1, PDZD11, PPP1R9A, PRKCB, PTPRN2, RAP1B, SLC12A7, SLC6A2, SQSTM1, STX11, STX2, STXBP1, SYNJ2BP, SYT4, TNF, TNR, VDAC1, VDAC3, YWHAG]	[ABHD6, ABL1, ABR, ACTN1, ADARB1, ADCY8, ADORA2A, ADORA2B, ADRB1, ADRB2, AGER, AKAP7, AKAP9, ALS2, ANAPC2, APBA1, APBA3, APP, ARF1, ARID1B, ARRB2, ASIC1, ATAD1, ATP2A2, BACE1, BAIAP2, BAIAP3, BCR, BRAF, CA2, CACNA1A, CACNA1B, CACNA1E, CACNB1, CACNB2, CACNB3, CACNB4, CACNG4, CADPS2, CASK, CCR2, CDC20, CDH2, CDK5, CEP89, CHRM3, CHRNA10, CHRNA2, CHRNB1, CHRNB3, CHRNE, CLSTN1, CNTN2, CRH, CSPG5, CTBP…	TRUE
GO:0060627	GO_BiologicalProcess-EBI-UniProt-GOA_25.10.2019_00h00	regulation of vesicle-mediated transport	[3, 4, 5]	[Group067]	44	14.9153	0.011609	0.0459328	{Group067=1.8534566201302456E-6}	{Group067=1.0575605420743167E-5}	[ANXA2, ATAD1, ATG3, AXL, BIN1, BMP2K, BSN, C2, CADPS2, CCR2, CD14, CD47, CDH13, CLASP1, CLU, DYSF, FCER1G, FCGR1A, FER, FES, GRIN3A, HIP1, INSIG1, LAMP1, MERTK, NRN1, OPHN1, PREB, PRKCB, PYCARD, RAB13, RAB27A, RAB27B, RAP1B, SLC11A1, SNX33, SPHK1, STX18, STXBP1, STXBP3, STXBP6, SYNJ2BP, SYT4, TNF]	[AAK1, ABR, ACSL3, ACTN4, ADORA2B, AHI1, AKT2, ALOX15, ANGPT1, ANKFY1, ANKRD13A, ANKRD13D, ANKRD27, ANO6, ANXA1, ANXA2, AP1G1, APBA1, APPL1, APPL2, ARF1, ARFGAP1, ARHGAP1, ARRB1, ARRB2, ATAD1, ATG3, ATG5, ATP13A2, ATP2A2, ATP6AP1, ATXN2, AXL, BACE1, BAIAP3, BCR, BET1L, BIN1, BMP2K, BRAF, BSN, BTBD9, C2, C2CD5, C3, CACNA1A, CACNA1H, CACNB2, CACNB4, CADPS2, CALR, CAMK1D, CASK, CBL, CBLL1, CCR2, CD1…	FALSE
GO:0046165	GO_BiologicalProcess-EBI-UniProt-GOA_25.10.2019_00h00	alcohol biosynthetic process	[4, 5]	[Group095]	17	18.8889	0.0124051	0.048631	{Group095=0.008331658364068847}	{Group095=0.009397335596682304}	[ACER2, ACER3, ASAH1, DPAGT1, ERLIN2, FDPS, GBA, GOT1, INSIG1, P2RY6, PCBD1, PLCD3, PTK2B, SPTLC1, SPTLC2, SREBF1, TNF]	[ABCG1, ACER2, ACER3, ASAH1, BMP6, CACNA1H, CYB5R3, CYP27A1, CYP2R1, CYP51A1, DGKQ, DHCR24, DHCR7, DHFR, DPAGT1, EBP, ERLIN1, ERLIN2, FDFT1, FDPS, G6PD, GBA, GCH1, GFI1, GH1, GOT1, HMGCR, HSD17B7, IDI1, IL1B, IMPA1, IMPA2, IMPAD1, INSIG1, INSIG2, IP6K1, IP6K2, IPMK, IPPK, ISYNA1, ITPKA, ITPKB, ITPKC, LBR, LOC615792, LSS, MOXD1, MVD, MVK, NFKB1, NSDHL, NUS1, P2RY6, PARK7, PCBD1, PCBD2, PCK2, PGP, …	FALSE
GO:2001056	GO_BiologicalProcess-EBI-UniProt-GOA_25.10.2019_00h00	positive regulation of cysteine-type endopeptidase activity	[8, 9, 10, 11]	[Group109, Group113]	17	18.8889	0.0124051	0.048631	{Group109=2.624938149430547E-7, Group113=2.297027563762496E-4}	{Group109=1.958607696113562E-6, Group113=5.570291842124052E-4}	[ACER2, ARL6IP5, ASPH, BAK1, CTSH, DLC1, EGLN3, HIP1, IFT57, LGMN, NLRC4, NLRP1, NOD1, P2RX1, PYCARD, RIPK2, TNF]	[ACER2, AIFM1, ANP32B, APAF1, APOPT1, ARL6IP5, ASPH, BAD, BAK1, BAX, BBC3, BCAP31, BCL10, BCL2L11, BID, BOK, CARD9, CASP4, CASP8, CASP8AP2, CASP9, CLEC7A, COL4A3, CRADD, CTSH, CYFIP2, DAPK1, DDX3X, DIABLO, DLC1, EGLN3, F2R, FADD, FAM162A, FAS, FASLG, FIS1, GRAMD4, GSN, HIP1, HIP1R, HTRA2, IFT57, LCK, LGMN, LOC515736, LOC615792, MALT1, MAP3K5, MTCH1, MUL1, MYC, NDUFA13, NLRC4, NLRP1, NLRP3, NOD1, …	FALSE
GO:0001913	GO_BiologicalProcess-EBI-UniProt-GOA_25.10.2019_00h00	T cell mediated cytotoxicity	[3, 6]	[Group038]	7	28	0.0126436	0.0491141	{Group038=0.012643603063400819}	{Group038=0.012643603063400819}	[CTSC, CTSH, HPRT1, LOC618733, LOC782367, NECTIN2, RIPK3]	[AGER, CD1A, CD1B, CD1E, CTSC, CTSH, EMP2, FADD, FAM49B, GZMM, HPRT1, IL12B, IL23A, IL7R, LOC515418, LOC618733, LOC781726, LOC782367, NECTIN2, P2RX7, PPP3CB, PRF1, PTPRC, RIPK3, STX7]	TRUE
GO:0004129	GO_BiologicalProcess-EBI-UniProt-GOA_25.10.2019_00h00	cytochrome-c oxidase activity	[5, 6, 9, 10, 11]	[Group100, Group116]	7	28	0.0126436	0.0491141	{Group100=3.126312578000028E-4, Group116=2.9205058223847173E-6}	{Group100=6.738940445911172E-4, Group116=1.4909950777437767E-5}	[COX5A, COX6A1, COX7A1, COX7B, COX7B2, COX7C, COX8B]	[APOPT1, COX1, COX10, COX17, COX2, COX3, COX4I1, COX5A, COX5B, COX6A1, COX7A1, COX7A2, COX7A2L, COX7B, COX7B2, COX7C, COX8A, COX8B, FBXW8, LOC101903567, LOC783202, NDUFA4, PHB2, SPHK2, SURF1]	FALSE
GO:0034142	GO_BiologicalProcess-EBI-UniProt-GOA_25.10.2019_00h00	toll-like receptor 4 signaling pathway	[7, 8, 9, 10, 11, 12, 13]	[Group094, Group097, Group105, Group110, Group119]	7	28	0.0126436	0.0491141	{Group094=6.720693162889715E-8, Group097=0.001146114114996681, Group105=2.1160265857904106E-7, Group110=1.1125197015402624E-4, Group119=1.5839381533204433E-14}	{Group094=7.243413742225582E-7, Group097=0.001985233377762108, Group105=2.0525457882166985E-6, Group110=2.767036180753986E-4, Group119=5.121400029069433E-13}	[CD14, NR1D1, RAB7B, RIPK2, TICAM2, TLR4, TNIP3]	[APPL1, APPL2, CD14, DAB2IP, F2RL1, IRAK1, LTF, LY96, LYN, MFHAS1, NFKBIA, NR1D1, PELI1, PIK3AP1, PRKCE, PTPN22, RAB11FIP2, RAB7B, RIPK2, TICAM2, TIRAP, TLR4, TNIP3, TRAM1, WDFY1]	FALSE
GO:0048010	GO_BiologicalProcess-EBI-UniProt-GOA_25.10.2019_00h00	vascular endothelial growth factor receptor signaling pathway	[6, 7, 8]	[Group045]	7	28	0.0126436	0.0491141	{Group045=0.012643603063400819}	{Group045=0.012643603063400819}	[FZD4, HSPB1, MYOF, NEDD4L, NRP1, PRKCB, PTK2B]	[BCAR1, DAB2IP, EMILIN1, EPN2, FGF18, FZD4, HGS, HIF1A, HSPB1, KDR, MAPKAPK2, MMRN2, MYOF, NEDD4, NEDD4L, NRP1, PDCD6, PRKCB, PRKD2, PTK2B, PTPN1, TMEM204, VEGFA, VEGFB, VEGFC]	TRUE
GO:0030004	GO_BiologicalProcess-EBI-UniProt-GOA_25.10.2019_00h00	cellular monovalent inorganic cation homeostasis	[6, 8]	[Group059]	12	21.4286	0.0126919	0.0491523	{Group059=0.00569430680378445}	{Group059=0.007464158918474211}	[ATP1A1, ATP1B3, CA2, CHP1, CLIC4, CXHXorf21, DAG1, GRN, RAB20, SLC11A1, SLC26A6, TCIRG1]	[AQP11, ATP12A, ATP1A1, ATP1B1, ATP1B3, ATP4B, ATP6AP1, ATP6V0A1, ATP6V0A2, ATP6V0A4, ATP6V0D1, BCL2, CA2, CCDC115, CHP1, CLIC4, CLN3, CLN5, CLN6, CXHXorf21, DAG1, DMXL1, DMXL2, GPR89A, GRN, KCTD7, LRRK2, MAPK1, MAPK3, NOX1, PPT1, RAB20, RAB38, RAB39A, RAB7A, ROGDI, SLC11A1, SLC26A6, SLC4A11, SLC4A2, SLC4A3, SLC4A4, SLC4A7, SLC4A8, SLC8A1, SLC9A1, SLC9A5, SLC9A7, SLC9A8, SLC9A9, SLC9C1, SNAPIN, T…	FALSE
GO:0048534	GO_BiologicalProcess-EBI-UniProt-GOA_25.10.2019_00h00	hematopoietic or lymphoid organ development	[3, 4, 5, 6]	[Group118]	74	13.628	0.0125822	0.0491746	{Group118=3.1927110665532002E-6}	{Group118=1.548464867278302E-5}	[ACE, ADA, ADAR, ANXA2, AP3D1, ATPIF1, AXL, BAK1, BATF2, C1QC, CASP3, CCR2, CD74, CSF1, CSF1R, CUL4A, DCSTAMP, DOCK1, DUSP10, DYRK3, EIF2AK2, FAM20C, FBXO7, FCER1G, FES, HAX1, IL27, IL7, IRF1, IRF8, ISG15, JMJD6, JUN, KAT2A, L3MBTL3, LGALS1, LRRK1, LTBR, MAFB, MEIS1, MERTK, MITF, MMP14, NFE2L2, NFKB2, PIP4K2A, PPARGC1B, PRDX3, PTK2B, RAB7B, RELB, RIPK1, RIPK2, RIPK3, RRAS, RSAD2, SCIN, SLC40A1, S…	[ABI1, ABL1, ACE, ACIN1, ACP6, ACTN1, ACVR1B, ACVR2A, ADA, ADAR, ADD1, ADGRG3, AGER, AGPAT5, ALAS2, ANGPT1, ANKRD54, ANLN, ANXA1, ANXA2, AP3B1, AP3D1, APP, ARHGEF7, ARID4A, ARIH2, ARL11, ARMC6, ASXL1, ATG5, ATM, ATP6AP1, ATPIF1, ATXN1L, AXL, AZI2, BABAM1, BAD, BAK1, BATF, BATF2, BATF3, BCL11B, BCL2, BCL2L11, BCL3, BCL6, BCR, BMI1, BMP4, BOLA-DOA, BRAF, BRCA2, BTK, C1QC, CACNB4, CAMK4, CARD11, CAS…	FALSE
GO:0051050	GO_BiologicalProcess-EBI-UniProt-GOA_25.10.2019_00h00	positive regulation of transport	[2, 3, 4, 5]	[Group119]	65	13.8889	0.0126264	0.0491967	{Group119=1.5839381533204433E-14}	{Group119=5.121400029069433E-13}	[AIF1, ANXA2, ATAD1, ATP1B3, AXL, BAG3, BAK1, C2, CA2, CADPS2, CD14, CD47, CHP1, CLASP1, CLU, CNKSR3, CSF1R, CTSS, CXCL10, DDX58, EDEM2, EHD3, FCER1G, FCGR1A, FHL1, FRMD4A, GOLPH3, HIP1, HSPA1A, IFIH1, IL10, IL17RA, IL17RC, LAMP1, LGALS9, MAPK11, MERTK, MPC2, NEDD4L, NFE2L2, NLRP1, NOD2, NR1H3, P2RX1, P2RY1, PRKCD, PRNP, PYCARD, RAB27A, RAB27B, RAMP3, RIPK2, SCIN, SERP1, SH3GLB1, SLC11A1, STOM, S…	[ABCA1, ABCB4, ABCG1, ABL1, ABR, ACSL3, ACTN4, ADAM9, ADCY8, ADORA2B, ADRB2, AGER, AHCYL1, AHI1, AIF1, AKAP9, AKT1, AKT2, AMIGO1, ANGPT1, ANKFY1, ANO6, ANP32B, ANXA1, ANXA2, AP1G1, APOPT1, APPL1, APPL2, ARF6, ARHGEF7, ARL6IP1, ARRB1, ARRB2, ATAD1, ATF4, ATG5, ATP13A2, ATP1B1, ATP1B3, ATP2A1, ATP2B1, ATP6AP1, ATP8A1, ATP8A2, AXL, AZIN1, B3GAT3, BAD, BAG3, BAIAP3, BAK1, BBC3, BCAP31, BCAS3, BCR, BL…	FALSE
GO:0009165	GO_BiologicalProcess-EBI-UniProt-GOA_25.10.2019_00h00	nucleotide biosynthetic process	[6, 7, 8]	[Group112]	27	16.4634	0.0130282	0.0498504	{Group112=2.488181003173451E-7}	{Group112=2.0112796442318727E-6}	[ACSS2, ADA, ADCY3, ADCY6, ADCY9, AK1, AK2, APRT, ATP5C1, ATP5G1, ATP5G3, ATP5J2, CDADC1, CMPK2, CYC1, DLAT, FUK, GPAT4, GUCY1A3, HPRT1, IDO1, IMPDH1, KYNU, MPC2, NAMPT, PDK4, PRPSAP1]	[ACACA, ACACB, ACAT1, ACLY, ACOT7, ACSS2, ADA, ADCY3, ADCY4, ADCY6, ADCY7, ADCY8, ADCY9, ADK, ADORA2B, ADSL, ADSS, AFMID, AGPAT1, AGPAT4, AK1, AK2, AK3, AK4, AK6, AK7, AK8, AMPD2, AMPD3, APRT, ATIC, ATP5A1, ATP5B, ATP5C1, ATP5D, ATP5E, ATP5F1, ATP5G1, ATP5G2, ATP5G3, ATP5H, ATP5I, ATP5J, ATP5J2, ATP5L, ATP5O, ATP5S, ATP6, ATP8, CAD, CDADC1, CDS2, CMPK1, CMPK2, COASY, COX5B, CTPS1, CTPS2, CYC1, DC…	FALSE
GO:0002520	GO_BiologicalProcess-EBI-UniProt-GOA_25.10.2019_00h00	immune system development	[2, 4, 5]	[Group118]	79	13.4812	0.0130785	0.0498935	{Group118=3.1927110665532002E-6}	{Group118=1.548464867278302E-5}	[ACE, ADA, ADAR, ANXA2, AP3D1, ATPIF1, AXL, BAK1, BATF2, C1QC, CASP3, CCR2, CD40, CD74, CSF1, CSF1R, CUL4A, DCSTAMP, DOCK1, DUSP10, DYRK3, EIF2AK2, FAM20C, FBXO7, FCER1G, FES, HAX1, IDO1, IL27, IL7, IRF1, IRF8, ISG15, JMJD6, JUN, KAT2A, L3MBTL3, LGALS1, LRRK1, LTBR, MAD2L2, MAFB, MEIS1, MERTK, MITF, MMP14, NFE2L2, NFKB2, PARP3, PIP4K2A, PPARGC1B, PRDX3, PTK2B, RAB7B, RELB, RIPK1, RIPK2, RIPK3, RR…	[ABI1, ABL1, ACE, ACIN1, ACP6, ACTN1, ACVR1B, ACVR2A, ADA, ADAR, ADD1, ADGRG3, AGER, AGPAT5, ALAS2, ANGPT1, ANKRD54, ANLN, ANXA1, ANXA2, AP3B1, AP3D1, APLF, APP, ARHGEF7, ARID4A, ARIH2, ARL11, ARMC6, ASXL1, ATAD5, ATG5, ATM, ATP6AP1, ATPIF1, ATXN1L, AXL, AZI2, BABAM1, BAD, BAK1, BATF, BATF2, BATF3, BCL11B, BCL2, BCL2L11, BCL3, BCL6, BCR, BMI1, BMP4, BOLA-DOA, BRAF, BRCA2, BTK, C1QC, CACNA1C, CACN…	FALSE
GO:0022890	GO_BiologicalProcess-EBI-UniProt-GOA_25.10.2019_00h00	inorganic cation transmembrane transporter activity	[7, 8]	[Group116]	54	14.2857	0.0130035	0.0499051	{Group116=2.9205058223847173E-6}	{Group116=1.4909950777437767E-5}	[ANXA2, ATP1A1, ATP1B3, ATP5C1, ATP5G1, ATP5G3, ATP6V0E1, ATP6V1A, ATP6V1E1, ATP6V1H, ATP7A, CACNA1B, CHP1, CLIC2, CNKSR3, COX5A, COX6A1, COX7A1, COX7B, COX7B2, COX7C, COX8B, CTSS, DYSF, EHD3, FHL1, GRIN3A, HSPA1A, KCNJ14, LETM1, NEDD4L, P2RX1, PIEZO1, SCN9A, SLC11A1, SLC12A7, SLC15A1, SLC15A3, SLC2A6, SLC31A1, SLC39A1, SLC40A1, SLC5A6, SLC6A2, SLC6A4, SLC8B1, SNTA1, STOM, TCIRG1, TMC1, TMCO1, TP…	[ABCC9, ADRB2, AHNAK, AKAP9, AMIGO1, ANO10, ANO6, ANXA2, ANXA5, ANXA6, APOPT1, ASIC1, ATP12A, ATP1A1, ATP1B1, ATP1B3, ATP2A1, ATP2A2, ATP2A3, ATP2B1, ATP2B2, ATP2B4, ATP2C1, ATP4B, ATP5A1, ATP5B, ATP5C1, ATP5D, ATP5E, ATP5F1, ATP5G1, ATP5G2, ATP5G3, ATP5H, ATP5I, ATP5J, ATP5L, ATP5O, ATP6, ATP6AP1, ATP6AP1L, ATP6V0A1, ATP6V0A2, ATP6V0A4, ATP6V0B, ATP6V0C, ATP6V0D1, ATP6V0E1, ATP6V0E2, ATP6V1A, AT…	FALSE
GO:0002753	GO_BiologicalProcess-EBI-UniProt-GOA_25.10.2019_00h00	cytoplasmic pattern recognition receptor signaling pathway	[4, 5, 6, 7, 8, 9, 10, 11, 12]	[Group082, Group108, Group119]	8	25.8065	0.0131265	0.0499277	{Group082=9.26975702169614E-4, Group108=4.572404554672398E-5, Group119=1.5839381533204433E-14}	{Group082=0.0016965404360462747, Group108=1.4307201348491054E-4, Group119=5.121400029069433E-13}	[DDX58, GPATCH3, IFIH1, NOD2, RIPK2, SLC46A2, TLR4, TNFAIP3]	[ALPK1, ANKRD17, C1QBP, DDX58, DHX58, GPATCH3, IFIH1, LSM14A, NFKBIA, NLRX1, NOD2, NOP53, NPLOC4, OTULIN, PTPN22, PUM1, PUM2, RELA, RIOK3, RIPK2, RNF125, SEC14L1, SLC46A2, TIFA, TKFC, TLR4, TMEM173, TNFAIP3, TSPAN6, UFD1, ZCCHC3]	FALSE

## Sheet: SevVsCont_wk4down
GOID	Ontology Source	GOTerm	GOLevels	GOGroups	Nr. Genes	% Associated Genes	Term PValue	Term PValue Corrected with Benjamini-Hochberg	Group PValue	Group PValue Corrected with Benjamini-Hochberg	Associated Genes Found	All Associated Genes	OverViewTerm
GO:0004930	GO_BiologicalProcess-EBI-UniProt-GOA_25.10.2019_00h00	G protein-coupled receptor activity	[4, 5, 6]	[Group3]	31	20.3947	4.02067e-08	3.87592e-05	{Group3=8.775208640706323E-7}	{Group3=4.387604320353162E-6}	[ADCYAP1R1, ADGRA1, ADGRG5, ADGRL1, ADORA2B, C5AR1, C5AR2, CALCRL, CCR6, CNR2, CXCR4, CYSLTR2, EDNRB, GPR15, GPR174, GPR183, GPR34, GPR4, GPR55, HPGD, HRH2, HRH4, LOC506486, LOC507247, LOC518134, LTB4R, P2RY10, P2RY12, PTGDR, S1PR1, TMIGD3]	[ACKR2, ACKR3, ADCYAP1R1, ADGRA1, ADGRA3, ADGRE3, ADGRE5, ADGRF1, ADGRG1, ADGRG3, ADGRG5, ADGRG6, ADGRL1, ADGRL2, ADGRL3, ADGRV1, ADORA2A, ADORA2B, ADRA2A, ADRB1, ADRB2, ADRB3, C3AR1, C5AR1, C5AR2, CALCRL, CCKAR, CCR1, CCR10, CCR2, CCR3, CCR4, CCR5, CCR6, CCR7, CCR8, CCR9, CCRL2, CELSR2, CHRM3, CMKLR1, CNR2, CX3CR1, CXCR1, CXCR2, CXCR3, CXCR4, CXCR5, CXCR6, CYSLTR1, CYSLTR2, EDNRB, F2R, F2RL1, F2…	TRUE
GO:0007186	GO_BiologicalProcess-EBI-UniProt-GOA_25.10.2019_00h00	G protein-coupled receptor signaling pathway	[3, 4, 5]	[Group3]	46	14.6965	8.77521e-07	0.000422965	{Group3=8.775208640706323E-7}	{Group3=4.387604320353162E-6}	[ADCY4, ADCYAP1R1, ADGRA1, ADGRG5, ADGRL1, ADORA2B, C5AR1, C5AR2, CALCRL, CCR6, CNR2, CXCR4, CYSLTR2, DAGLA, DGKD, DGKE, DGKG, DGKZ, EDNRB, GNAI1, GNG2, GPR15, GPR174, GPR183, GPR34, GPR4, GPR55, HPGD, HRH2, HRH4, IQGAP2, LGR6, LOC506486, LOC507247, LOC518134, LTB4R, P2RY10, P2RY12, PDE2A, PROK2, PTGDR, RGS14, S1PR1, SAG, TMIGD3, WNT5A]	[ABCA1, ABHD6, ACKR2, ACKR3, ADA, ADCY3, ADCY4, ADCY6, ADCY7, ADCY8, ADCY9, ADCYAP1R1, ADGRA1, ADGRA3, ADGRE3, ADGRE5, ADGRF1, ADGRG1, ADGRG3, ADGRG5, ADGRG6, ADGRL1, ADGRL2, ADGRL3, ADGRV1, ADORA2A, ADORA2B, ADRA2A, ADRB1, ADRB2, ADRB3, AGRN, AGTRAP, AHCYL1, AKAP13, AKAP5, ANXA1, APLP1, AREG, ARHGEF12, ARRB1, ARRB2, ARRDC3, ATP2B4, ATRNL1, BAIAP3, BCAR1, BCAR3, BHLHA15, C3, C3AR1, C5AR1, C5AR2, …	FALSE
GO:0071543	GO_BiologicalProcess-EBI-UniProt-GOA_25.10.2019_00h00	diphosphoinositol polyphosphate metabolic process	[5, 6, 7]	[Group4]	4	100	2.3037e-05	0.00740257	{Group4=2.3037048295143475E-5}	{Group4=5.7592620737858684E-5}	[NUDT10, NUDT11, NUDT3, NUDT4]	[NUDT10, NUDT11, NUDT3, NUDT4]	TRUE
GO:1901907	GO_BiologicalProcess-EBI-UniProt-GOA_25.10.2019_00h00	diadenosine pentaphosphate catabolic process	[8, 9, 10]	[Group4]	4	100	2.3037e-05	0.00740257	{Group4=2.3037048295143475E-5}	{Group4=5.7592620737858684E-5}	[NUDT10, NUDT11, NUDT3, NUDT4]	[NUDT10, NUDT11, NUDT3, NUDT4]	FALSE
GO:1901909	GO_BiologicalProcess-EBI-UniProt-GOA_25.10.2019_00h00	diadenosine hexaphosphate catabolic process	[8, 9, 10]	[Group4]	4	100	2.3037e-05	0.00740257	{Group4=2.3037048295143475E-5}	{Group4=5.7592620737858684E-5}	[NUDT10, NUDT11, NUDT3, NUDT4]	[NUDT10, NUDT11, NUDT3, NUDT4]	FALSE
GO:1901911	GO_BiologicalProcess-EBI-UniProt-GOA_25.10.2019_00h00	adenosine 5'-(hexahydrogen pentaphosphate) catabolic process	[7, 8, 9, 10, 11]	[Group4]	4	100	2.3037e-05	0.00740257	{Group4=2.3037048295143475E-5}	{Group4=5.7592620737858684E-5}	[NUDT10, NUDT11, NUDT3, NUDT4]	[NUDT10, NUDT11, NUDT3, NUDT4]	FALSE
GO:0086002	GO_BiologicalProcess-EBI-UniProt-GOA_25.10.2019_00h00	cardiac muscle cell action potential involved in contraction	[6, 8]	[Group0]	7	36.8421	0.000181504	0.0349939	{Group0=1.8150363063934756E-4}	{Group0=2.2687953829918445E-4}	[CACNA2D1, CTNNA3, KCNJ2, RNF207, SCN1B, SCN2B, SCN4B]	[BIN1, CACNA1C, CACNA2D1, CACNB2, CTNNA3, DLG1, JUP, KCNE3, KCNH2, KCNJ2, KCNQ1, NUP155, PKP2, RNF207, SCN1B, SCN2B, SCN4B, SNTA1, TRPM4]	TRUE
GO:1990253	GO_BiologicalProcess-EBI-UniProt-GOA_25.10.2019_00h00	cellular response to leucine starvation	[6, 7, 8]	[Group2]	5	55.5556	0.000158281	0.0381458	{Group2=1.582811392903311E-4}	{Group2=2.6380189881721855E-4}	[IMPACT, RRAGB, RRAGD, SESN1, SESN3]	[GCN1, IMPACT, LARS, MTOR, RRAGB, RRAGD, SESN1, SESN2, SESN3]	TRUE
GO:1904491	GO_BiologicalProcess-EBI-UniProt-GOA_25.10.2019_00h00	protein localization to ciliary transition zone	[7]	[Group1]	4	66.6667	0.000308474	0.0495615	{Group1=3.0847412502929566E-4}	{Group1=3.0847412502929566E-4}	[NPHP4, SPATA7, TCTN1, TMEM107]	[MAPK15, NPHP4, SPATA7, TCTN1, TCTN2, TMEM107]	TRUE

## Sheet: SevVsCont_wk10up
GOID	Ontology Source	GOTerm	GOLevels	GOGroups	Nr. Genes	% Associated Genes	Term PValue	Term PValue Corrected with Benjamini-Hochberg	Group PValue	Group PValue Corrected with Benjamini-Hochberg	Associated Genes Found	All Associated Genes	OverViewTerm
GO:0098542	GO_BiologicalProcess-EBI-UniProt-GOA_25.10.2019_00h00	defense response to other organism	[3, 4, 5]	[Group85]	101	21.0417	5.5879e-19	6.52667e-16	{Group85=1.2221171280276134E-21}	{Group85=9.043666747404339E-20}	[ABCC9, ADAM17, AIF1, ANXA3, APOBEC3Z1, BATF2, C1QA, C1QB, C1S, C2, CALCOCO2, CASP4, CCL19, CCL8, CD14, CD40, CDC42EP4, CFB, CFP, CIITA, CLEC6A, CSF1, CXCL10, CXCL16, CXCL5, CYBB, DDX1, DDX58, FFAR2, GBP2, GBP4, GBP5, IFI16, IFI44L, IFIH1, IFIT5, IL17RC, IL27, IRAK2, IRAK3, IRF1, IRF5, IRF8, ISG15, KYNU, LAMP1, LGALS8, LOC100298356, LOC504548, LOC507055, LOC511531, LOC513659, LOC618737, LYZ, MAPK…	[ABCC9, ACP5, ACTG1, ACTR3, ADAM15, ADAM17, ADAR, AEN, AGBL5, AIF1, AKIRIN2, ALPK1, ANKHD1, ANKRD17, ANXA1, ANXA3, AP1G1, APOBEC3Z1, APPL1, APPL2, ARG1, ARG2, ARID5A, ARRB2, ATG12, ATG16L1, ATG7, BATF, BATF2, BCL10, BCL2, BCL3, BECN1, BNIP3, BNIP3L, BPI, C1QA, C1QB, C1QBP, C1S, C2, C3, C5, C5AR1, C7, C7H19orf66, CADM1, CALCOCO2, CARD9, CASP4, CCDC88B, CCL19, CCL25, CCL3, CCL4, CCL5, CCL8, CD14, C…	TRUE
GO:0045087	GO_BiologicalProcess-EBI-UniProt-GOA_25.10.2019_00h00	innate immune response	[3, 4, 5, 6]	[Group52, Group85]	79	21.8232	6.04682e-16	3.53134e-13	{Group52=2.6382577805462496E-17, Group85=1.2221171280276134E-21}	{Group52=9.761553788021123E-16, Group85=9.043666747404339E-20}	[AIF1, APOBEC3Z1, C1QA, C1QB, C1S, C2, CALCOCO2, CASP4, CCL19, CCL8, CD14, CDC42EP4, CFB, CFP, CIITA, CLEC6A, CSF1, CXCL16, CYBB, DDX1, DDX58, FFAR2, GBP2, GBP4, GBP5, IFI16, IFIH1, IRAK2, IRAK3, IRF1, IRF5, IRF8, ISG15, KYNU, LAMP1, LOC100298356, LOC504548, LOC507055, LOC511531, LOC513659, MAPKAPK3, MID2, MPEG1, MR1, MX1, MX2, NECTIN2, NLRC4, NLRP1, NMI, NOD2, OAS2, PARP14, PARP9, PDE12, PYCARD,…	[ACTG1, ACTR3, ADAM15, ADAR, AIF1, AKIRIN2, ALPK1, ANKHD1, ANKRD17, ANXA1, AP1G1, APOBEC3Z1, APPL1, APPL2, ARG1, ARG2, ARID5A, ARRB2, ATG12, BCL10, BPI, C1QA, C1QB, C1QBP, C1S, C2, C3, C5, C7, C7H19orf66, CADM1, CALCOCO2, CARD9, CASP4, CCL19, CCL25, CCL3, CCL4, CCL5, CCL8, CD14, CD226, CD46, CD96, CDC37, CDC42, CDC42EP2, CDC42EP4, CFB, CFD, CFP, CHID1, CIITA, CLEC4D, CLEC4E, CLEC5A, CLEC6A, CLEC7…	TRUE
GO:0009617	GO_BiologicalProcess-EBI-UniProt-GOA_25.10.2019_00h00	response to bacterium	[3, 5]	[Group45, Group68, Group85]	62	22.3827	2.94259e-13	1.14565e-10	{Group45=2.942593911054283E-13, Group68=3.8292621596018746E-10, Group85=1.2221171280276134E-21}	{Group45=7.258398313933898E-12, Group68=4.722756663508978E-9, Group85=9.043666747404339E-20}	[ADAM17, ANXA3, AXL, BMP6, CASP1, CCR5, CD14, CD180, CD47, CD86, CMPK2, CXCL10, CXCL5, FAM20A, FER, FUCA2, GBP2, GBP4, GBP5, GPR31, GZMA, IDO1, IL10, IRAK2, IRAK3, IRF5, IRF8, ISG15, JUN, LOC507055, LOC513659, LYZ, MAPKAPK3, MPEG1, MR1, NLRC4, NOD1, NOD2, NR1H3, NUGGC, OAS2, OCIAD2, OPTN, PALM3, PF4, PPBP, PRDX3, PRKCD, PYCARD, PYGL, RAB1A, RIPK2, SASH1, SLC11A1, TBK1, TICAM2, TLR2, TLR4, TLR5, T…	[ABCA1, ABL1, ABR, ACP5, ADAM17, ADAM9, ADH5, AKIRIN2, AKT1, ANKRD17, ANXA3, ARG2, AXL, B3GALT5, BAIAP2, BAIAP2L1, BANK1, BCL10, BCL3, BCR, BMP6, BNIP3, BPI, C3, C5AR1, CA5B, CARD9, CASP1, CCDC186, CCDC80, CCL3, CCL5, CCR5, CCR7, CD14, CD180, CD24, CD274, CD47, CD6, CD79B, CD86, CD96, CDC73, CEBPE, CEP192, CFD, CFLAR, CHD7, CHMP5, CLEC4D, CLEC4E, CMPK2, CTR9, CUBN, CX3CR1, CXCL10, CXCL5, CXCL8, C…	TRUE
GO:0034341	GO_BiologicalProcess-EBI-UniProt-GOA_25.10.2019_00h00	response to interferon-gamma	[4, 5, 6, 7]	[Group52, Group85]	30	35.2941	2.69429e-12	7.86733e-10	{Group52=2.6382577805462496E-17, Group85=1.2221171280276134E-21}	{Group52=9.761553788021123E-16, Group85=9.043666747404339E-20}	[AIF1, CALCOCO2, CCL19, CCL8, CDC42EP4, CIITA, CXCL16, GBP2, GBP4, GBP5, IRF1, IRF8, KYNU, LOC504548, LOC507055, LOC511531, LOC513659, NMI, PARP14, PARP9, PDE12, RAB7B, SLC11A1, SOCS1, STAT1, STXBP1, STXBP3, TLR2, TLR4, TRIM21]	[ACTG1, ACTR3, AIF1, ARG1, C7H19orf66, CALCOCO2, CCL19, CCL25, CCL3, CCL4, CCL5, CCL8, CDC37, CDC42, CDC42EP2, CDC42EP4, CIITA, CXCL16, DAPK1, DAPK3, EPRS, EVL, FLNB, GAPDH, GBP2, GBP4, GBP5, GBP6, GCH1, GSN, HSP90AB1, IFITM3, IL12B, IL12RB1, IL23R, IRF1, IRF8, KIF5B, KYNU, LOC504548, LOC507055, LOC511531, LOC513659, LOC616364, LOC783604, MED1, MEFV, MRC1, MYO1C, NLRC5, NMI, OTOP1, PARP14, PARP9,…	FALSE
GO:0071345	GO_BiologicalProcess-EBI-UniProt-GOA_25.10.2019_00h00	cellular response to cytokine stimulus	[5]	[Group41, Group52, Group75]	82	17.1908	1.27523e-10	2.97893e-08	{Group41=1.2752281371327637E-10, Group52=2.6382577805462496E-17, Group75=1.546603307625727E-5}	{Group41=1.8873376429564904E-9, Group52=9.761553788021123E-16, Group75=4.238838694974215E-5}	[ACKR2, ADAM17, AIF1, ANGPT1, ASAH1, AXL, CCL19, CCL8, CCR2, CCR3, CCR5, CCRL2, CD47, CD74, CDC42EP4, CSF1, CSF1R, CTBP2, CXCL10, CXCL5, DUSP1, EBI3, FER, FZD4, GBA, GBP2, GBP4, GBP5, GCLM, HK2, IFI16, IL10RA, IL17RC, IL18R1, IL20RA, IL27, IL7, ILDR1, IRAK2, IRAK3, IRF1, IRF5, IRF8, LOC507055, LOC511531, LOC513659, LOC529196, MAPK11, MME, MRAS, NFE2L2, NMI, NRP2, OAS2, PALM3, PARP14, PARP9, PDE12…	[ABCD4, ACKR2, ACKR3, ACSL1, ACTG1, ACTN4, ACTR3, ADAM17, ADAMTS12, ADAR, ADIPOR1, ADIPOR2, AIF1, AKT1, ALAD, ALOX15, ANGPT1, APPL1, APPL2, ARG1, ARID5B, ASAH1, ATIC, AXL, B3GNT2, BAD, BAG4, BBS2, BBS4, BCAT2, BCLAF1, BRCA1, BSPRY, BTK, CACNB4, CACYBP, CCL19, CCL25, CCL3, CCL4, CCL5, CCL8, CCR1, CCR10, CCR2, CCR3, CCR4, CCR5, CCR6, CCR7, CCR8, CCR9, CCRL2, CD24, CD4, CD44, CD47, CD70, CD74, CDC34…	TRUE
GO:0002237	GO_BiologicalProcess-EBI-UniProt-GOA_25.10.2019_00h00	response to molecule of bacterial origin	[4, 6]	[Group68]	38	23.3129	3.88779e-09	7.56823e-07	{Group68=3.8292621596018746E-10}	{Group68=4.722756663508978E-9}	[ADAM17, AXL, BMP6, CASP1, CCR5, CD14, CD180, CD86, CMPK2, CXCL10, CXCL5, FER, GPR31, IDO1, IL10, IRAK2, IRAK3, IRF5, IRF8, JUN, MAPKAPK3, NOD2, NR1H3, NUGGC, PALM3, PF4, PPBP, PRDX3, PYCARD, RIPK2, SASH1, SLC11A1, TICAM2, TLR2, TLR4, TLR6, TNFAIP3, TNFRSF1B]	[ABCA1, ABL1, ABR, ACP5, ADAM17, ADAM9, ADH5, AKIRIN2, AKT1, AXL, BCL10, BCR, BMP6, BPI, C5AR1, CARD9, CASP1, CCL3, CCL5, CCR5, CCR7, CD14, CD180, CD24, CD274, CD6, CD86, CD96, CDC73, CHMP5, CMPK2, CTR9, CX3CR1, CXCL10, CXCL5, CXCL8, DAB2IP, DUSP10, ELANE, F2R, FER, FZD5, GCH1, GFI1, GGT1, GGT5, GPR31, HMGB2, HNRNPA0, HSF1, IDO1, IFNAR1, IL10, IL12B, IL12RB2, IL18, IL1A, IL1B, IL1RN, IL23R, IRAK1…	TRUE
GO:0032940	GO_BiologicalProcess-EBI-UniProt-GOA_25.10.2019_00h00	secretion by cell	[3, 5]	[Group47, Group85]	80	16.0966	5.29082e-09	8.8281e-07	{Group47=2.0720633974293404E-8, Group85=1.2221171280276134E-21}	{Group47=1.5333269140977117E-7, Group85=9.043666747404339E-20}	[AIF1, ANGPT1, ANXA3, ARHGAP17, AXL, CADPS2, CASP1, CCL8, CCR2, CD14, CD40, CLEC6A, CSF1R, CTBP2, CYP51A1, DDX58, DOC2A, FER, FES, FFAR2, FZD4, GBP5, GNPTAB, GRIN3A, ICA1, IFIH1, IL10, IL17RC, ILDR1, ISG15, ITGAM, LAMP1, LGALS9, LOC107131142, M6PR, MAPK11, MERTK, NLRC4, NLRP1, NOD2, NR1H3, P2RX1, PAK1, PREB, PSEN1, PYCARD, RAB11FIP5, RAB13, RAB1A, RAB27A, RIPK2, RSAD2, SCAMP1, SCIN, SDC4, SDHD, S…	[ABCA1, ABCG1, ABL1, ABR, ACTN1, ADAM9, ADCY8, ADORA2B, ADRA2A, ADTRP, AGER, AIF1, ANGPT1, ANXA1, ANXA3, ANXA4, ANXA5, AP1G1, APBA1, ARF6, ARFGAP3, ARFIP1, ARG2, ARHGAP17, ARHGEF7, ARNTL, ARRB1, ASIC1, ATG5, ATP13A2, ATP2A2, ATP6AP1, AXL, BACE1, BAD, BAIAP3, BANK1, BCR, BIRC5, BLK, BLOC1S3, BLOC1S6, BRAF, C1QTNF12, C2CD2L, C5, C5AR2, CACNA1A, CACNA1B, CACNA1H, CACNB2, CACNB4, CADM1, CADPS2, CAPN1…	TRUE
GO:0071346	GO_BiologicalProcess-EBI-UniProt-GOA_25.10.2019_00h00	cellular response to interferon-gamma	[5, 6, 7, 8]	[Group41, Group52, Group85]	23	32.3944	6.56949e-09	9.59145e-07	{Group41=1.2752281371327637E-10, Group52=2.6382577805462496E-17, Group85=1.2221171280276134E-21}	{Group41=1.8873376429564904E-9, Group52=9.761553788021123E-16, Group85=9.043666747404339E-20}	[AIF1, CCL19, CCL8, CDC42EP4, GBP2, GBP4, GBP5, IRF1, IRF8, LOC507055, LOC511531, LOC513659, NMI, PARP14, PARP9, PDE12, RAB7B, SOCS1, STAT1, STXBP1, STXBP3, TLR2, TLR4]	[ACTG1, ACTR3, AIF1, ARG1, CCL19, CCL25, CCL3, CCL4, CCL5, CCL8, CDC37, CDC42, CDC42EP2, CDC42EP4, DAPK1, DAPK3, EPRS, EVL, FLNB, GAPDH, GBP2, GBP4, GBP5, GBP6, GSN, HSP90AB1, IL12B, IL12RB1, IRF1, IRF8, KIF5B, LOC507055, LOC511531, LOC513659, LOC616364, LOC783604, MED1, MRC1, MYO1C, NLRC5, NMI, OTOP1, PARP14, PARP9, PDE12, PTPN2, RAB12, RAB20, RAB43, RAB7B, RPS6KB1, SLC26A6, SOCS1, STAT1, STX4, …	FALSE
GO:0031638	GO_BiologicalProcess-EBI-UniProt-GOA_25.10.2019_00h00	zymogen activation	[6, 7]	[Group53, Group61, Group79]	14	48.2759	1.71806e-08	2.22966e-06	{Group53=1.1292721770547433E-4, Group61=0.002758773291358753, Group79=1.2873869119005633E-5}	{Group53=2.457827679472088E-4, Group61=0.0041663106849091375, Group79=3.664101210793911E-5}	[ASPH, BAK1, C1R, CASP8, CTSC, CTSH, CTSZ, LGMN, MMP14, PGK1, PLAU, PLGRKT, PYCARD, RIPK2]	[ANXA2, ASPH, BAD, BAK1, C1R, C1RL, CASP8, CTSC, CTSH, CTSZ, CYFIP2, DHCR24, F12, FADD, FURIN, GH1, KLK1, LGMN, MMP14, PGK1, PLAU, PLGRKT, PYCARD, RIPK2, SERPINE2, TBC1D10A, THBS1, TNF, VSIR]	TRUE
GO:0032103	GO_BiologicalProcess-EBI-UniProt-GOA_25.10.2019_00h00	positive regulation of response to external stimulus	[3, 4, 5]	[Group85]	53	18.4028	2.73171e-08	3.19064e-06	{Group85=1.2221171280276134E-21}	{Group85=9.043666747404339E-20}	[ADAM17, AIF1, BMP6, C3AR1, CCL19, CCR2, CD14, CD180, CD47, CD74, CMKLR1, CSF1, CTSC, CXCL10, DDX58, FFAR2, GBP5, IDO1, IFI16, IFIH1, IL17RC, IRAK2, IRAK3, IRF1, LAMP1, LDLR, LGMN, LOC529196, MAPKAPK3, NECTIN2, NLRC4, NOD1, NOD2, NRP1, NUPR1, OPTN, PARP9, PTGS2, PYCARD, RAB7B, RIPK2, RSAD2, SASH1, SCARF1, SLC46A2, TBK1, TICAM2, TLR2, TLR4, TLR5, TLR6, TNFAIP3, ZBP1]	[ABCC1, ADAM10, ADAM17, ADORA2B, AGER, AIF1, AKIRIN1, ALPK1, ANKRD17, ANO6, AP1G1, APPL1, APPL2, ARG1, ARRB2, BCL10, BMP6, BMPR2, BRAF, C1QBP, C3, C3AR1, C5AR1, CADM1, CALR, CAMK1D, CARD9, CCL19, CCL3, CCL5, CCR1, CCR2, CCR6, CCR7, CD14, CD180, CD226, CD28, CD47, CD6, CD74, CD81, CDH13, CLEC4E, CLEC7A, CLOCK, CLP1, CMKLR1, CNTF, CREB3, CRTAM, CSF1, CTSC, CXCL10, CXCL12, CXCL8, CXCR3, CYBA, DAB2IP…	FALSE
GO:0051092	GO_BiologicalProcess-EBI-UniProt-GOA_25.10.2019_00h00	positive regulation of NF-kappaB transcription factor activity	[3, 4, 5, 8, 9, 10, 11, 12, 13, 14]	[Group65]	25	27.7778	4.77404e-08	5.06917e-06	{Group65=9.676586189733585E-7}	{Group65=4.212161047295796E-6}	[CD40, CLU, EIF2AK2, FER, FLOT2, IL18R1, IRAK2, IRAK3, MID2, NLRC4, NOD1, NOD2, PRDX3, PRKCI, PYCARD, RAB7B, RBCK1, RIPK1, RIPK2, TLR2, TLR4, TLR6, TRIM14, TRIM25, TRIM38]	[AGER, APP, ARHGEF2, BCL10, CAPN3, CARD11, CARM1, CAT, CD40, CD40LG, CFLAR, CHUK, CIB1, CLOCK, CLU, CTH, DDRGK1, DHX33, DHX9, EDA, EIF2AK2, FDXR, FER, FLOT1, FLOT2, IKBKB, IKBKG, IL18, IL18R1, IL18RAP, IL1B, IL1RAP, IRAK1, IRAK2, IRAK3, LTF, MALT1, MAP3K13, MID2, MTDH, MTPN, MYD88, NLRC4, NLRP3, NOD1, NOD2, PRDX3, PRKCB, PRKCI, PRKCQ, PRKD2, PSMA6, PYCARD, RAB7B, RBCK1, RELA, RIPK1, RIPK2, RIPK3,…	TRUE
GO:0060760	GO_BiologicalProcess-EBI-UniProt-GOA_25.10.2019_00h00	positive regulation of response to cytokine stimulus	[3, 4, 5, 6]	[Group71, Group75, Group85]	16	39.0244	6.87795e-08	6.69454e-06	{Group71=3.6631258466268624E-9, Group75=1.546603307625727E-5, Group85=1.2221171280276134E-21}	{Group71=3.388391408129848E-8, Group75=4.238838694974215E-5, Group85=9.043666747404339E-20}	[ADAM17, AXL, CD74, CSF1, DDX58, IFIH1, IL7, PARP14, PARP9, RIPK1, RIPK2, TBK1, TICAM2, TLR2, TLR4, ZBP1]	[ADAM17, AXL, CD74, CPNE1, CREBRF, CSF1, CXCR4, DDX58, DHX9, FADD, GAS6, GFI1, IFIH1, IKBKE, IL1R1, IL7, IRF3, IRF7, LSM14A, MAVS, MED1, NLRC5, PAFAH1B1, PARP14, PARP9, PRKN, RIPK1, RIPK2, TBK1, TICAM2, TLR2, TLR4, TRAF2, TRAM1, TREM2, TRIM32, TRIM44, TXK, UBE2K, WNT5A, ZBP1]	TRUE
GO:0007596	GO_BiologicalProcess-EBI-UniProt-GOA_25.10.2019_00h00	blood coagulation	[3, 5]	[Group67]	24	27.907	8.02853e-08	6.69809e-06	{Group67=1.2327147681197828E-8}	{Group67=1.0135654760095992E-7}	[AXL, ENPP4, F11R, F13A1, F2RL2, ITGB3, MERTK, MPIG6B, NFE2L2, P2RX1, P2RY1, PAPSS2, PDGFRA, PF4, PIK3CB, PLAU, PRKCD, SELENOP, SELP, SH2B3, STXBP1, STXBP3, TLR4, VWF]	[ADAMTS18, ADRA2A, ADTRP, ALOX15, ANO6, ANXA2, ANXA5, ANXA8L1, AP3B1, AXL, BLOC1S3, BLOC1S4, BLOC1S6, CD40LG, CD9, CPB2, DTNBP1, ENPP4, ENTPD2, F11R, F12, F13A1, F2, F2R, F2RL1, F2RL2, F2RL3, F5, F8, FCER1G, FERMT3, GAS6, GATA1, GNA13, HNF4A, HPS5, HPS6, HPSE, ITGB3, LNPK, LYN, MERTK, MPIG6B, NFE2L2, NOS3, P2RX1, P2RY1, P2RY12, PAPSS2, PDGFA, PDGFB, PDGFRA, PF4, PIK3CB, PLAU, PLEK, PRDX2, PRKCA, …	TRUE
GO:0050663	GO_BiologicalProcess-EBI-UniProt-GOA_25.10.2019_00h00	cytokine secretion	[3, 5, 6, 7, 8, 9]	[Group73, Group84, Group85]	31	23.4848	8.87481e-08	6.91052e-06	{Group73=6.257178727603036E-8, Group84=1.1075578934594613E-10, Group85=1.2221171280276134E-21}	{Group73=3.858593548688539E-7, Group84=2.0489821029000033E-9, Group85=9.043666747404339E-20}	[AIF1, ANGPT1, CASP1, CD14, CLEC6A, CSF1R, DDX58, FFAR2, GBP5, IFIH1, IL10, IL17RC, ISG15, LGALS9, MAPK11, NLRC4, NLRP1, NOD2, PYCARD, RAB1A, RIPK2, SERPINB1, SOCS1, TLR2, TLR4, TLR5, TLR6, TMEM106A, TNFAIP3, TNFRSF1B, VTCN1]	[ABCA1, ABL1, AGER, AIF1, ANGPT1, ANXA1, ANXA4, ARG2, ATG5, BANK1, C5, C5AR2, CADM1, CARD11, CASP1, CCL3, CCR7, CD14, CD2, CHI3L1, CHUK, CIDEA, CLEC4E, CLEC5A, CLEC6A, CPTP, CRTAM, CSF1R, DDX58, DHX36, DHX9, DYSF, EPHB6, EZR, F2R, F2RL1, FCN1, FFAR2, FGR, FN1, FOXP1, FOXP3, FRMD8, FZD5, GAPDH, GAS6, GATA3, GBP5, GLMN, GPAM, GSDMD, HDAC9, HK1, HMGB1, HYAL2, IFIH1, IL10, IL12B, IL17RA, IL17RC, IL1A…	TRUE
GO:0019221	GO_BiologicalProcess-EBI-UniProt-GOA_25.10.2019_00h00	cytokine-mediated signaling pathway	[4, 5, 6]	[Group41, Group55, Group60, Group75]	48	18.677	7.80913e-08	7.0162e-06	{Group41=1.2752281371327637E-10, Group55=8.346748834895706E-6, Group60=7.732697110281618E-8, Group75=1.546603307625727E-5}	{Group41=1.8873376429564904E-9, Group55=2.685475712096879E-5, Group60=4.401689124314152E-7, Group75=4.238838694974215E-5}	[ACKR2, ADAM17, ANGPT1, AXL, CCL19, CCL8, CCR2, CCR3, CCR5, CCRL2, CD74, CSF1, CSF1R, CXCL10, CXCL5, EBI3, FER, FZD4, IL10RA, IL17RC, IL18R1, IL20RA, IL27, IL7, IRAK2, IRAK3, IRF1, IRF5, LOC529196, NMI, OAS2, PALM3, PARP14, PARP9, PF4, PPBP, PYCARD, RIPK1, RIPK2, SH2B3, SOCS1, STAT1, TBK1, TICAM2, TNFRSF1B, TXNDC17, UGCG, ZBP1]	[ACKR2, ACKR3, ACSL1, ACTN4, ADAM17, ADAR, ADIPOR1, ADIPOR2, AKT1, ANGPT1, APPL1, APPL2, ARG1, AXL, BAD, BBS2, BBS4, CCL19, CCL25, CCL3, CCL4, CCL5, CCL8, CCR1, CCR10, CCR2, CCR3, CCR4, CCR5, CCR6, CCR7, CCR8, CCR9, CCRL2, CD24, CD4, CD44, CD70, CD74, CDC37, CDIP1, CHUK, CIB1, CNOT7, CNOT9, CNTF, COMMD7, CPNE1, CREBRF, CSF1, CSF1R, CSF2RB, CSF3R, CSNK2B, CTR9, CX3CR1, CXCL10, CXCL12, CXCL5, CXCL8…	TRUE
GO:0001819	GO_BiologicalProcess-EBI-UniProt-GOA_25.10.2019_00h00	positive regulation of cytokine production	[3, 4, 5]	[Group81, Group85]	48	18.5328	1.00045e-07	7.30329e-06	{Group81=2.583013892086053E-9, Group85=1.2221171280276134E-21}	{Group81=2.7306146859195417E-8, Group85=9.043666747404339E-20}	[ADAM17, AIF1, C3AR1, CASP1, CASP8, CCR2, CD14, CD40, CD74, CLEC6A, CSF1R, DDX1, DDX58, EIF2AK2, FFAR2, GBP5, HGF, HHLA2, IDO1, IFIH1, IL10, IL17RC, IL18R1, IL27, IL7, IRF1, IRF8, LGALS9, MAPK11, NLRP1, NOD1, NOD2, PSEN1, PYCARD, RAB7B, RIPK1, RIPK2, RSAD2, SLC11A1, STAT1, TBK1, TICAM2, TIGIT, TLR2, TLR4, TLR5, TNFRSF8, VTCN1]	[ABL1, ADAM17, ADORA2B, ADRA2A, AFAP1L2, AGER, AGPAT1, AGPAT2, AIF1, AKIRIN2, ANKRD17, ANXA1, APP, APPL1, ARFGEF2, ARHGEF2, ARNT, ATF2, ATF4, BCL10, BCL3, BRCA1, C1QBP, C3, C3AR1, C5, C5AR1, CADM1, CARD11, CARD9, CASP1, CASP8, CCBE1, CCDC88B, CCL3, CCM2L, CCR2, CCR7, CD14, CD2, CD226, CD28, CD40, CD40LG, CD6, CD74, CD81, CHUK, CLEC4E, CLEC5A, CLEC6A, CLEC7A, CRTAM, CSF1R, CYBA, DDIT3, DDX1, DDX21…	TRUE
GO:0042742	GO_BiologicalProcess-EBI-UniProt-GOA_25.10.2019_00h00	defense response to bacterium	[4, 5, 6]	[Group45, Group68]	25	26.3158	1.52396e-07	1.04705e-05	{Group45=2.942593911054283E-13, Group68=3.8292621596018746E-10}	{Group45=7.258398313933898E-12, Group68=4.722756663508978E-9}	[ADAM17, ANXA3, CXCL5, GBP2, GBP4, IRF8, ISG15, LOC507055, LOC513659, LYZ, MPEG1, MR1, NLRC4, NOD1, NOD2, OPTN, PRKCD, PYCARD, RAB1A, RIPK2, SLC11A1, TBK1, TLR2, TLR4, TLR5]	[ACP5, ADAM17, ANKRD17, ANXA3, ARG2, BCL3, BPI, C5AR1, CARD9, CEBPE, CLEC4D, CLEC4E, CXCL5, CYBA, DEFB10, DEFB3, DEFB4A, DEFB5, DEFB7, DROSHA, ELANE, EPHA2, F2, F2RL1, FCER1G, FCGR1A, FGR, GBP2, GBP4, GBP6, GSDMD, HIST1H2BB, HMGB2, HP, IL12B, IL23A, IL27RA, IRF8, ISG15, JCHAIN, KLRK1, LCN2, LOC100300483, LOC100300510, LOC104968634, LOC507055, LOC513659, LOC514978, LOC783604, LTA, LTF, LYPD8, LYZ,…	FALSE
GO:0010942	GO_BiologicalProcess-EBI-UniProt-GOA_25.10.2019_00h00	positive regulation of cell death	[3, 4, 5]	[Group77]	60	16.5289	1.8604e-07	1.14366e-05	{Group77=2.498999259442474E-7}	{Group77=1.2328396346582872E-6}	[ACER2, ATF3, ATF6, BAK1, BIN1, C1QA, CASP3, CASP4, CASP8, CD40, CDKN1A, CLU, CTNNA1, CTSC, CTSH, DUSP6, EGLN3, GZMA, GZMK, HIP1, HMOX1, IDO1, IL10, IL20RA, IRF5, ITGA4, ITGB1, JUN, LOC504548, LTBR, MAP3K20, NACC2, NLRC4, NLRP1, NOD1, NR4A1, NUPR1, P2RX1, PDIA3, PIK3CB, PLAGL2, PRKCD, PRKCI, PSEN1, PYCARD, RAMP3, RBCK1, RHOB, RIPK1, RIPK2, SCIN, SH3GLB1, STK3, TGM2, TIGAR, TLR4, TNFRSF1B, TNFRSF8…	[ABL1, ACER2, ADAMTSL4, ADORA2A, AIFM1, AIFM2, ANO6, ANP32B, ANXA1, ANXA5, APAF1, APBB1, APBB2, APC, APOPT1, ARL6IP5, ATF3, ATF4, ATF6, ATG7, ATM, AXIN2, B4GALT1, BACE1, BAD, BAK1, BARD1, BAX, BBC3, BCAP31, BCL10, BCL2L11, BCL6, BCLAF1, BECN1, BID, BIN1, BMF, BMP4, BNIP3, BNIP3L, BOK, BRMS1, BTG1, C1H3orf38, C1QA, C1QBP, CALHM2, CAMK1D, CAPN10, CARD9, CASP2, CASP3, CASP4, CASP8, CASP8AP2, CASP9, …	TRUE
GO:0051091	GO_BiologicalProcess-EBI-UniProt-GOA_25.10.2019_00h00	positive regulation of DNA-binding transcription factor activity	[2, 3, 4, 7, 8, 9, 10, 11, 12, 13]	[Group65]	33	22	1.80144e-07	1.16894e-05	{Group65=9.676586189733585E-7}	{Group65=4.212161047295796E-6}	[ANXA3, CD40, CLU, DDX58, EIF2AK2, FER, FLOT2, FZD2, FZD4, IL10, IL18R1, IRAK2, IRAK3, MID2, NLRC4, NOD1, NOD2, PPARGC1B, PRDX3, PRKCI, PYCARD, RAB7B, RBCK1, RIPK1, RIPK2, STK3, TLR2, TLR4, TLR6, TRIM14, TRIM21, TRIM25, TRIM38]	[ADCY8, ADGRF1, AGER, AKT1, ANXA3, APP, ARHGEF2, ARID5B, ATF2, BCL10, BUD31, CAMK1D, CAPN3, CARD11, CARM1, CAT, CD40, CD40LG, CFLAR, CHUK, CIB1, CLOCK, CLU, COPS5, CRTC1, CRTC2, CRTC3, CTH, CTNNB1, DDIT3, DDR2, DDRGK1, DDX58, DHX33, DHX9, DVL2, EDA, EIF2AK2, ESR1, FDXR, FER, FLOT1, FLOT2, FZD1, FZD2, FZD4, GTF2A2, HCLS1, HDAC4, HDAC5, HIPK2, IKBKB, IKBKG, IL10, IL18, IL18R1, IL18RAP, IL1B, IL1RAP…	FALSE
GO:0030168	GO_BiologicalProcess-EBI-UniProt-GOA_25.10.2019_00h00	platelet activation	[3, 4, 6]	[Group67]	17	34.6939	2.02007e-07	1.17972e-05	{Group67=1.2327147681197828E-8}	{Group67=1.0135654760095992E-7}	[AXL, F11R, ITGB3, MERTK, P2RX1, P2RY1, PDGFRA, PF4, PIK3CB, PRKCD, SELENOP, SELP, SH2B3, STXBP1, STXBP3, TLR4, VWF]	[ADAMTS18, ADRA2A, ALOX15, AXL, BLOC1S3, BLOC1S4, CD40LG, CD9, ENTPD2, F11R, F2, F2R, F8, FCER1G, FERMT3, GATA1, GNA13, ITGB3, LYN, MERTK, P2RX1, P2RY1, P2RY12, PDGFA, PDGFB, PDGFRA, PF4, PIK3CB, PLEK, PRKCA, PRKCD, PRKCQ, PRKG1, PTPN6, RAP2B, SELENOP, SELP, SERPINE2, SH2B3, SLC7A11, SRF, STXBP1, STXBP3, SYK, TEC, TLR4, UBASH3B, VPS33B, VWF]	FALSE
GO:0032496	GO_BiologicalProcess-EBI-UniProt-GOA_25.10.2019_00h00	response to lipopolysaccharide	[4, 5, 7]	[Group68]	33	21.8543	2.12506e-07	1.18194e-05	{Group68=3.8292621596018746E-10}	{Group68=4.722756663508978E-9}	[ADAM17, AXL, BMP6, CASP1, CCR5, CD14, CD180, CD86, CMPK2, CXCL10, CXCL5, FER, IDO1, IRAK2, IRAK3, IRF8, JUN, MAPKAPK3, NOD2, NR1H3, NUGGC, PALM3, PF4, PPBP, PRDX3, PYCARD, RIPK2, SASH1, SLC11A1, TICAM2, TLR4, TNFAIP3, TNFRSF1B]	[ABCA1, ABL1, ABR, ACP5, ADAM17, ADAM9, ADH5, AKIRIN2, AKT1, AXL, BCL10, BCR, BMP6, BPI, CASP1, CCL3, CCL5, CCR5, CCR7, CD14, CD180, CD274, CD6, CD86, CD96, CDC73, CHMP5, CMPK2, CTR9, CX3CR1, CXCL10, CXCL5, CXCL8, DAB2IP, DUSP10, ELANE, F2R, FER, GCH1, GFI1, GGT1, GGT5, HMGB2, HNRNPA0, HSF1, IDO1, IFNAR1, IL12B, IL12RB2, IL18, IL1A, IL1B, IL1RN, IL23R, IRAK1, IRAK2, IRAK3, IRF3, IRF8, JUN, JUNB, …	FALSE
GO:0043068	GO_BiologicalProcess-EBI-UniProt-GOA_25.10.2019_00h00	positive regulation of programmed cell death	[4, 5, 6]	[Group77]	57	16.7155	2.5856e-07	1.37272e-05	{Group77=2.498999259442474E-7}	{Group77=1.2328396346582872E-6}	[ACER2, ATF3, ATF6, BAK1, BIN1, CASP3, CASP4, CASP8, CD40, CDKN1A, CLU, CTNNA1, CTSC, CTSH, DUSP6, EGLN3, GZMA, GZMK, HIP1, HMOX1, IDO1, IL10, IL20RA, IRF5, ITGA4, ITGB1, JUN, LOC504548, LTBR, MAP3K20, NACC2, NLRC4, NLRP1, NOD1, NR4A1, NUPR1, P2RX1, PDIA3, PIK3CB, PLAGL2, PRKCD, PRKCI, PSEN1, PYCARD, RBCK1, RHOB, RIPK1, RIPK2, SCIN, SH3GLB1, STK3, TGM2, TIGAR, TNFRSF1B, TNFRSF8, TNFSF10, XDH]	[ABL1, ACER2, ADAMTSL4, ADORA2A, AIFM1, AIFM2, ANO6, ANP32B, ANXA1, ANXA5, APAF1, APBB1, APBB2, APC, APOPT1, ARL6IP5, ATF3, ATF4, ATF6, ATG7, ATM, B4GALT1, BACE1, BAD, BAK1, BARD1, BAX, BBC3, BCAP31, BCL10, BCL2L11, BCL6, BCLAF1, BECN1, BID, BIN1, BMF, BMP4, BNIP3, BNIP3L, BOK, BRMS1, BTG1, C1H3orf38, C1QBP, CALHM2, CAMK1D, CAPN10, CARD9, CASP2, CASP3, CASP4, CASP8, CASP8AP2, CASP9, CCAR2, CCL3, …	FALSE
GO:0002790	GO_BiologicalProcess-EBI-UniProt-GOA_25.10.2019_00h00	peptide secretion	[5, 6, 7]	[Group85]	52	17.1053	4.20936e-07	2.13762e-05	{Group85=1.2221171280276134E-21}	{Group85=9.043666747404339E-20}	[AIF1, ANGPT1, CASP1, CD14, CD40, CD74, CLEC6A, CSF1R, CYP51A1, DDX58, FFAR2, GBP5, GNPTAB, ICA1, IFIH1, IL10, IL17RC, ILDR1, ISG15, LGALS9, LOC107131142, M6PR, MAPK11, NLRC4, NLRP1, NOD2, NR1H3, PREB, PYCARD, RAB13, RAB1A, RIPK2, RSAD2, SELENOT, SERP1, SERPINB1, SLC8B1, SOCS1, STEAP3, STXBP3, SYT4, TCF7L2, TLR2, TLR4, TLR5, TLR6, TMEM106A, TNFAIP3, TNFRSF1B, TNFSF13B, VPS35, VTCN1]	[ABCA1, ABCG1, ABL1, ADAM9, ADCY8, ADRA2A, ADTRP, AGER, AIF1, ANGPT1, ANXA1, ANXA4, ANXA5, ARF6, ARFGAP3, ARFIP1, ARG2, ARHGEF7, ARNTL, ARRB1, ATG5, ATP13A2, BAD, BAIAP3, BANK1, BIRC5, BLK, BLOC1S3, BLOC1S6, C1QTNF12, C2CD2L, C5, C5AR2, CADM1, CAPN10, CARD11, CASP1, CAVIN1, CCL3, CCL5, CCR7, CD14, CD2, CD2AP, CD40, CD74, CDK16, CHD7, CHI3L1, CHUK, CIDEA, CLEC4E, CLEC5A, CLEC6A, CLOCK, COPG1, COPG…	FALSE
GO:0060326	GO_BiologicalProcess-EBI-UniProt-GOA_25.10.2019_00h00	cell chemotaxis	[4, 5]	[Group82]	35	20.4678	4.92163e-07	2.3952e-05	{Group82=2.3793071616070084E-8}	{Group82=1.6006248178083512E-7}	[ACKR2, ADAM17, AIF1, C3AR1, CCL19, CCL8, CCR2, CCR3, CCR5, CCRL2, CD74, CMKLR1, CORO1B, CSF1, CXCL10, CXCL16, CXCL5, DOCK4, DUSP1, FFAR2, HGF, HRH1, HSD3B7, IL17RC, LGMN, LOC529196, MPP1, NRP1, PDGFRA, PF4, PPBP, PRKCD, PTPRO, RAB13, SLC8B1]	[ACKR2, ACKR3, ADAM10, ADAM17, AIF1, AKIRIN1, ANO6, ANXA1, ARRB2, BCAR1, BST1, C1QBP, C3AR1, C5, C5AR1, C5AR2, CALR, CAMK1D, CCL16, CCL19, CCL25, CCL3, CCL4, CCL5, CCL8, CCR1, CCR10, CCR2, CCR3, CCR4, CCR5, CCR6, CCR7, CCR8, CCRL2, CD74, CMKLR1, CNR2, CORO1A, CORO1B, CREB3, CRK, CRKL, CSF1, CSF3R, CX3CR1, CXADR, CXCL10, CXCL12, CXCL16, CXCL5, CXCL8, CXCR1, CXCR2, CXCR3, CXCR4, CXCR5, CXCR6, DEFB1…	TRUE
GO:0009306	GO_BiologicalProcess-EBI-UniProt-GOA_25.10.2019_00h00	protein secretion	[4, 5, 6, 7, 8]	[Group85]	50	17.1821	6.13101e-07	2.75424e-05	{Group85=1.2221171280276134E-21}	{Group85=9.043666747404339E-20}	[AIF1, ANGPT1, CASP1, CD14, CD40, CLEC6A, CSF1R, CYP51A1, DDX58, FFAR2, GBP5, GNPTAB, ICA1, IFIH1, IL10, IL17RC, ISG15, LGALS9, LOC107131142, M6PR, MAPK11, NLRC4, NLRP1, NOD2, NR1H3, PREB, PYCARD, RAB13, RAB1A, RIPK2, RSAD2, SELENOT, SERP1, SERPINB1, SLC8B1, SOCS1, STEAP3, STXBP3, SYT4, TCF7L2, TLR2, TLR4, TLR5, TLR6, TMEM106A, TNFAIP3, TNFRSF1B, TNFSF13B, VPS35, VTCN1]	[ABCA1, ABCG1, ABL1, ADAM9, ADCY8, ADRA2A, ADTRP, AGER, AIF1, ANGPT1, ANXA1, ANXA4, ANXA5, ARF6, ARFGAP3, ARFIP1, ARG2, ARNTL, ARRB1, ATG5, ATP13A2, BAD, BAIAP3, BANK1, BIRC5, BLK, BLOC1S3, BLOC1S6, C1QTNF12, C2CD2L, C5, C5AR2, CADM1, CAPN10, CARD11, CASP1, CAVIN1, CCL3, CCL5, CCR7, CD14, CD2, CD2AP, CD40, CDK16, CHI3L1, CHUK, CIDEA, CLEC4E, CLEC5A, CLEC6A, CLOCK, COPG1, COPG2, CPTP, CRTAM, CSF1R…	FALSE
GO:0010647	GO_BiologicalProcess-EBI-UniProt-GOA_25.10.2019_00h00	positive regulation of cell communication	[3, 4, 5]	[Group55, Group83]	119	12.8788	6.08112e-07	2.8411e-05	{Group55=8.346748834895706E-6, Group83=5.068439582048435E-6}	{Group55=2.685475712096879E-5, Group83=1.786021567007544E-5}	[ACVRL1, ADAM17, ADRB3, ANGPT1, ATF3, ATF6, ATP6AP2, AXL, BAK1, BMP2K, BMP6, BNIP2, CA2, CARD10, CASP1, CASP8, CCL19, CCL8, CCR2, CD14, CD180, CD40, CD74, CLEC6A, CLU, CSF1, CSF1R, CTBP2, CTNNA1, CTSC, CTSH, CYFIP1, DDX1, DISC1, DOK2, EIF2AK2, F11R, F2RL2, FZD2, FZD4, GBA, GUCY1A3, HGF, HIP1, IFIT5, IL10RA, IL18R1, IL20RA, IL7, ILDR1, ITGB1, ITSN1, JUN, KRAS, LAMTOR2, LAMTOR3, LGMN, LOC504548, LO…	[AAED1, AAK1, ABL1, ACKR3, ACTN4, ACVR1B, ACVR2A, ACVRL1, ADA, ADAM17, ADAM9, ADAMTS20, ADAMTS3, ADCY8, ADGRG1, ADORA2A, ADORA2B, ADRA2A, ADRB2, ADRB3, AFAP1L2, AGAP2, AGER, AGO1, AGO3, AKAP13, AKT1, AKT3, ALKAL2, ALOX15, ALPK1, AMER1, ANGPT1, ANKRD17, ANKRD6, APAF1, APOPT1, APP, APPL2, ARHGEF7, ARL2BP, ARL6IP5, ARMC9, ARNTL, ARRB1, ARRB2, ASPM, ASXL1, ATF3, ATF6, ATM, ATP2C1, ATP6AP1, ATP6AP2, A…	TRUE
GO:0006670	GO_BiologicalProcess-EBI-UniProt-GOA_25.10.2019_00h00	sphingosine metabolic process	[5, 6, 7, 8]	[Group37, Group69]	7	77.7778	8.60709e-07	3.46658e-05	{Group37=6.834592253273552E-5, Group69=3.670209964152965E-5}	{Group37=1.631483312071751E-4, Group69=9.365363356804118E-5}	[ACER2, ACER3, ASAH1, GBA, SGPP1, SPTLC1, SPTLC2]	[ACER2, ACER3, ASAH1, GBA, SGPP1, SGPP2, SPHK2, SPTLC1, SPTLC2]	TRUE
GO:0043067	GO_BiologicalProcess-EBI-UniProt-GOA_25.10.2019_00h00	regulation of programmed cell death	[4, 5]	[Group77]	107	13.1611	8.56157e-07	3.5714e-05	{Group77=2.498999259442474E-7}	{Group77=1.2328396346582872E-6}	[ACER2, ACER3, ANGPT1, API5, ASAH1, ATF3, ATF6, AXL, BAG3, BAK1, BCL2A1, BCL2L1, BCL2L15, BIN1, BMP6, CARD10, CASP1, CASP3, CASP4, CASP8, CCL19, CCR5, CD40, CD74, CDKN1A, CLU, CSF1R, CTNNA1, CTSC, CTSH, CXCL10, DUSP6, DYRK3, EGLN3, EIF2AK2, GATA6, GCLM, GZMA, GZMK, HGF, HIP1, HMOX1, ID1, IDO1, IL10, IL20RA, IL27, IL7, IRF5, ITGA4, ITGB1, ITSN1, JUN, KRAS, LGMN, LMNA, LOC504548, LTBR, MAP3K20, MER…	[AARS, AATF, ABL1, ACAA2, ACER2, ACER3, ACKR3, ADA, ADAMTS20, ADAMTSL4, ADAR, ADNP, ADORA2A, AGAP2, AGO4, AHI1, AIFM1, AIFM2, AKT1, AKT2, ALKBH1, ALOX15, ALPK2, AMBRA1, AMIGO2, ANGPT1, ANGPTL4, ANKLE2, ANKRD13C, ANKRD2, ANO6, ANP32B, ANXA1, ANXA5, APAF1, APBB1, APBB2, APC, APEX1, API5, APIP, APOPT1, AREL1, ARG2, ARHGAP10, ARL6IP1, ARL6IP5, ARRB1, ASAH1, ASNS, ATAD3A, ATAD5, ATF3, ATF4, ATF5, ATF6…	FALSE
GO:0050707	GO_BiologicalProcess-EBI-UniProt-GOA_25.10.2019_00h00	regulation of cytokine secretion	[4, 5, 6, 7, 8, 9, 10]	[Group73, Group84, Group85]	26	23.6364	8.473e-07	3.66536e-05	{Group73=6.257178727603036E-8, Group84=1.1075578934594613E-10, Group85=1.2221171280276134E-21}	{Group73=3.858593548688539E-7, Group84=2.0489821029000033E-9, Group85=9.043666747404339E-20}	[AIF1, ANGPT1, CASP1, CD14, CLEC6A, CSF1R, DDX58, FFAR2, IFIH1, IL10, IL17RC, LGALS9, MAPK11, NLRP1, NOD2, PYCARD, RIPK2, SERPINB1, SOCS1, TLR2, TLR4, TLR5, TLR6, TNFAIP3, TNFRSF1B, VTCN1]	[ABL1, AGER, AIF1, ANGPT1, ANXA1, ANXA4, ARG2, ATG5, BANK1, C5, C5AR2, CADM1, CASP1, CCL3, CCR7, CD14, CD2, CHUK, CIDEA, CLEC4E, CLEC5A, CLEC6A, CPTP, CRTAM, CSF1R, DDX58, DHX36, DHX9, EZR, F2R, F2RL1, FCN1, FFAR2, FGR, FN1, FOXP3, FRMD8, FZD5, GAPDH, GAS6, GATA3, GLMN, GPAM, GSDMD, HDAC9, HK1, HMGB1, HYAL2, IFIH1, IL10, IL17RA, IL17RC, IL1A, IL1B, IL1R2, IL1RAP, IL1RL1, IL27RA, KARS, LGALS9, LGR…	TRUE
GO:0009967	GO_BiologicalProcess-EBI-UniProt-GOA_25.10.2019_00h00	positive regulation of signal transduction	[3, 4, 5, 6]	[Group55, Group83]	111	12.907	1.37815e-06	5.36561e-05	{Group55=8.346748834895706E-6, Group83=5.068439582048435E-6}	{Group55=2.685475712096879E-5, Group83=1.786021567007544E-5}	[ACVRL1, ADAM17, ADRB3, ANGPT1, ATF3, ATF6, ATP6AP2, AXL, BAK1, BMP2K, BMP6, BNIP2, CARD10, CASP1, CASP8, CCL19, CCL8, CD14, CD180, CD40, CD74, CLEC6A, CLU, CSF1, CSF1R, CTBP2, CTNNA1, CTSC, CTSH, CYFIP1, DDX1, DISC1, DOK2, EIF2AK2, F11R, F2RL2, FZD2, FZD4, GUCY1A3, HGF, HIP1, IFIT5, IL10RA, IL18R1, IL20RA, IL7, ITGB1, ITSN1, JUN, KRAS, LAMTOR2, LAMTOR3, LOC504548, LOC515624, LRRK1, LTBR, MAP3K20…	[AAED1, AAK1, ABL1, ACKR3, ACTN4, ACVR1B, ACVR2A, ACVRL1, ADA, ADAM17, ADAM9, ADAMTS20, ADAMTS3, ADGRG1, ADORA2A, ADORA2B, ADRA2A, ADRB2, ADRB3, AFAP1L2, AGAP2, AGER, AGO1, AGO3, AKAP13, AKT1, AKT3, ALKAL2, ALOX15, ALPK1, AMER1, ANGPT1, ANKRD17, ANKRD6, APAF1, APOPT1, APP, APPL2, ARL2BP, ARL6IP5, ARMC9, ARNTL, ARRB1, ARRB2, ASPM, ASXL1, ATF3, ATF6, ATM, ATP2C1, ATP6AP1, ATP6AP2, ATR, AVPI1, AXIN1…	FALSE
GO:0006672	GO_BiologicalProcess-EBI-UniProt-GOA_25.10.2019_00h00	ceramide metabolic process	[5, 6, 7]	[Group69]	17	30.3571	1.73957e-06	6.55427e-05	{Group69=3.670209964152965E-5}	{Group69=9.365363356804118E-5}	[ACER2, ACER3, ASAH1, CERS2, COL4A3BP, GBA, GLA, P2RX1, PRKCD, PSAP, SGMS1, SPHK1, SPTLC1, SPTLC2, SPTSSA, ST6GALNAC6, UGCG]	[ACER2, ACER3, AGK, ASAH1, B3GALT2, B3GALT4, B4GALT3, B4GALT5, B4GALT6, CERK, CERS1, CERS2, CERS4, CERS5, CERS6, CLN6, CLN8, COL4A3BP, DEGS1, FA2H, FUT7, GALC, GBA, GBA2, GLA, GM2A, HEXA, NAGA, NEU1, NEU3, ORMDL1, ORMDL2, ORMDL3, P2RX1, P2RX7, PLA2G15, PRKCD, PSAP, SAMD8, SGMS1, SGPL1, SIRT3, SMPD1, SMPD3, SMPD4, SMPD5, SPHK1, SPHK2, SPTLC1, SPTLC2, SPTSSA, ST6GALNAC2, ST6GALNAC4, ST6GALNAC6, ST8…	TRUE
GO:0035556	GO_BiologicalProcess-EBI-UniProt-GOA_25.10.2019_00h00	intracellular signal transduction	[3, 4, 5]	[Group83]	178	11.4987	1.93083e-06	7.04754e-05	{Group83=5.068439582048435E-6}	{Group83=1.786021567007544E-5}	[ACER2, ACKR2, ADCY3, ADCY9, ADGRG6, ADRB3, AIF1, AKAP1, AKAP7, ANGPT1, ARHGAP28, ARHGAP32, ASB2, ATF3, AXL, BAK1, BCL2A1, BCL2L1, BMP6, BNIP2, BRCC3, C8H9orf72, CAMKK2, CARD10, CASP1, CASP3, CASP8, CCDC88A, CCL19, CCL8, CCR3, CCR5, CCRL2, CD14, CD40, CD74, CDC42BPB, CDC42EP4, CDKN1A, CHP1, CISH, CLEC6A, CLIC2, CLU, CMKLR1, CSF1, CSF1R, CTSH, CXCL10, CYFIP1, DDX1, DDX58, DOCK4, DOCK7, DOK2, DUSP1…	[AAED1, ABCA1, ABL1, ABR, ABRAXAS1, ACER2, ACKR2, ACKR3, ACTN3, ACTN4, ADA, ADAM9, ADCY3, ADCY4, ADCY6, ADCY7, ADCY8, ADCY9, ADGRE3, ADGRE5, ADGRF1, ADGRG1, ADGRG3, ADGRG5, ADGRG6, ADGRL1, ADGRL3, ADIPOR1, ADORA2A, ADORA2B, ADRA2A, ADRB1, ADRB2, ADRB3, ADTRP, AEN, AGER, AGO1, AGO3, AIDA, AIF1, AIFM1, AKAP1, AKAP13, AKAP5, AKAP7, AKIP1, AKT1, AKT1S1, AKT2, AKT3, ALKAL2, ALOX15, ALPK1, AMOT, AMOTL1…	FALSE
GO:0050778	GO_BiologicalProcess-EBI-UniProt-GOA_25.10.2019_00h00	positive regulation of immune response	[3, 4, 5]	[Group85]	58	15.5914	2.13924e-06	7.13894e-05	{Group85=1.2221171280276134E-21}	{Group85=9.043666747404339E-20}	[C1QA, C1QB, C1R, C1S, C2, C3AR1, CCR2, CD14, CD1E, CD40, CD59, CD74, CFB, CFP, CMKLR1, DDX1, DDX58, FFAR2, GBP5, GPR31, HHLA2, ICOSLG, IDO1, IFI16, IFIH1, IL18R1, IRAK2, IRAK3, IRF1, ITGAM, LAMP1, LOC107131142, LOC782367, MAPKAPK3, NECTIN2, NLRC4, NOD2, PARP9, PSEN1, PTPRJ, PYCARD, RAB7B, RBCK1, RIPK2, RSAD2, SLC11A1, SLC46A2, TBK1, THEMIS2, TICAM2, TLR2, TLR4, TLR5, TLR6, TNFAIP3, TNFSF13B, VTC…	[ABL1, ADA, ADORA2B, ALPK1, ANKRD17, ANXA1, AP1G1, APPL1, APPL2, ARRB2, ATAD5, BAG6, BCAR1, BCL10, BCL2, BLK, BRAF, C1QA, C1QB, C1QBP, C1R, C1S, C2, C3, C3AR1, C5, C5AR1, C5AR2, C7, CACNB3, CACNB4, CADM1, CARD9, CCR2, CCR7, CD14, CD19, CD1A, CD1B, CD1E, CD22, CD226, CD247, CD276, CD28, CD40, CD46, CD59, CD74, CD79A, CD79B, CD81, CFB, CFD, CFP, CLCF1, CLEC4E, CLEC7A, CLP1, CMKLR1, CRKL, CRTAM, CSK…	FALSE
GO:0042981	GO_BiologicalProcess-EBI-UniProt-GOA_25.10.2019_00h00	regulation of apoptotic process	[5, 6]	[Group77]	104	13.0163	2.09174e-06	7.18573e-05	{Group77=2.498999259442474E-7}	{Group77=1.2328396346582872E-6}	[ACER2, ANGPT1, API5, ATF3, ATF6, AXL, BAG3, BAK1, BCL2A1, BCL2L1, BCL2L15, BIN1, BMP6, CARD10, CASP1, CASP3, CASP4, CASP8, CCL19, CCR5, CD40, CD74, CLU, CSF1R, CTNNA1, CTSC, CTSH, CXCL10, DUSP6, DYRK3, EGLN3, EIF2AK2, GATA6, GCLM, GZMA, GZMK, HGF, HIP1, HMOX1, ID1, IDO1, IL10, IL20RA, IL27, IL7, IRF5, ITGA4, ITGB1, ITSN1, JUN, KRAS, LGMN, LMNA, LOC504548, LTBR, MAP3K20, MERTK, MITF, NACC2, NAIP,…	[AARS, AATF, ABL1, ACAA2, ACER2, ACKR3, ADA, ADAMTS20, ADAMTSL4, ADAR, ADNP, ADORA2A, AGAP2, AGO4, AHI1, AIFM1, AIFM2, AKT1, AKT2, ALKBH1, ALOX15, ALPK2, AMBRA1, AMIGO2, ANGPT1, ANGPTL4, ANKLE2, ANKRD13C, ANKRD2, ANO6, ANP32B, ANXA1, ANXA5, APAF1, APBB1, APBB2, APC, APEX1, API5, APIP, APOPT1, AREL1, ARG2, ARHGAP10, ARL6IP1, ARL6IP5, ARRB1, ASNS, ATAD3A, ATAD5, ATF3, ATF4, ATF5, ATF6, ATG5, ATG7, …	FALSE
GO:0071219	GO_BiologicalProcess-EBI-UniProt-GOA_25.10.2019_00h00	cellular response to molecule of bacterial origin	[4, 5, 7]	[Group68, Group85]	25	23.1481	2.07081e-06	7.32941e-05	{Group68=3.8292621596018746E-10, Group85=1.2221171280276134E-21}	{Group68=4.722756663508978E-9, Group85=9.043666747404339E-20}	[AXL, BMP6, CCR5, CD14, CD180, CD86, CMPK2, CXCL10, CXCL5, IRAK2, IRF8, NOD2, NR1H3, NUGGC, PF4, PPBP, PYCARD, RIPK2, SASH1, TICAM2, TLR2, TLR4, TLR6, TNFAIP3, TNFRSF1B]	[ABCA1, ABL1, ADAM9, AKT1, AXL, BCL10, BCR, BMP6, BPI, CCL3, CCL5, CCR5, CD14, CD180, CD274, CD6, CD86, CDC73, CHMP5, CMPK2, CTR9, CX3CR1, CXCL10, CXCL5, CXCL8, DAB2IP, FZD5, GFI1, IL12B, IL18, IL1A, IL1B, IL1RN, IRAK1, IRAK2, IRF3, IRF8, KLRK1, LITAF, LOC514978, LTF, LY96, LYN, MALT1, MAPK1, MAPK3, MAPK8, MEF2C, MRC1, MTDH, MYD88, NFKB1, NFKBIA, NFKBIB, NFKBIL1, NLRP3, NOD2, NOS3, NR1D1, NR1H3, …	FALSE
GO:0001525	GO_BiologicalProcess-EBI-UniProt-GOA_25.10.2019_00h00	angiogenesis	[3, 4, 5, 6, 7, 8, 9, 10]	[Group78]	44	17.2549	2.59113e-06	8.40677e-05	{Group78=1.1762769445254699E-6}	{Group78=4.835805216382488E-6}	[ACVRL1, ANGPT1, ANXA3, C3AR1, CARD10, CCR2, CCR3, CD40, CLIC4, CTSH, CXCL10, EGLN1, GATA6, HK2, HMOX1, HS6ST1, ID1, ITGB1, JUN, LOC509283, MEIS1, NRP1, NRP2, PDGFRA, PECAM1, PF4, PGK1, PIK3CB, PKM, PLCD3, PLXND1, PRCP, RAMP3, RHOB, RRAS, S100A1, SARS, SASH1, SPRED1, STAT1, SYNJ2BP, TAL1, VASH1, WARS]	[AAMP, ABL1, ACKR3, ACVR1, ACVRL1, ADGRG1, ADIPOR2, ADTRP, AGGF1, AGO1, AGO2, AKT1, AKT3, AMOT, AMOTL1, ANGPT1, ANGPTL4, ANXA1, ANXA2, ANXA3, APOLD1, ATF2, B4GALT1, BMP4, BRCA1, BTG1, C1GALT1, C3, C3AR1, C5, C5AR1, CALCRL, CARD10, CCBE1, CCR2, CCR3, CD40, CDH13, CDH5, CELA1, CHI3L1, CIB1, CLEC14A, CLIC4, COL18A1, COL4A3, CREB3L1, CTNNB1, CTSH, CX3CR1, CXCL10, CXCL8, CXCR3, DAB2IP, DCN, DLL1, DYSF…	TRUE
GO:0002833	GO_BiologicalProcess-EBI-UniProt-GOA_25.10.2019_00h00	positive regulation of response to biotic stimulus	[3, 4, 5]	[Group68, Group85]	33	19.6429	2.71776e-06	8.5793e-05	{Group68=3.8292621596018746E-10, Group85=1.2221171280276134E-21}	{Group68=4.722756663508978E-9, Group85=9.043666747404339E-20}	[BMP6, CD14, CD180, DDX58, FFAR2, GBP5, IFI16, IFIH1, IRAK2, IRAK3, IRF1, LAMP1, MAPKAPK3, NECTIN2, NLRC4, NOD1, NOD2, OPTN, PARP9, PYCARD, RAB7B, RIPK2, RSAD2, SASH1, SLC46A2, TBK1, TICAM2, TLR2, TLR4, TLR5, TLR6, TNFAIP3, ZBP1]	[ALPK1, ANKRD17, AP1G1, APPL1, APPL2, ARG1, ARRB2, BCL10, BMP6, C1QBP, CADM1, CARD9, CD14, CD180, CD226, CLEC4E, CLEC7A, CLP1, CRTAM, CYBA, DAB2IP, DDX58, DHX58, EPG5, ESR1, F2RL1, FADD, FBXO38, FCN1, FCRL3, FFAR2, FLOT1, GBP5, GFI1, GPATCH3, GPS2, GRAMD4, HEXIM1, HMGB1, HMGB2, HMGB3, IFI16, IFIH1, IKBKE, IL12B, IL18RAP, IRAK1, IRAK2, IRAK3, IRF1, IRF3, IRF4, IRF7, KLRK1, LAG3, LAMP1, LGR4, LRRC1…	FALSE
GO:0050702	GO_BiologicalProcess-EBI-UniProt-GOA_25.10.2019_00h00	interleukin-1 beta secretion	[5, 7, 8, 9, 10, 11]	[Group84, Group85]	12	38.7097	3.4003e-06	0.000101835	{Group84=1.1075578934594613E-10, Group85=1.2221171280276134E-21}	{Group84=2.0489821029000033E-9, Group85=9.043666747404339E-20}	[CASP1, GBP5, NLRC4, NLRP1, NOD2, PYCARD, RIPK2, SERPINB1, TLR4, TLR6, TMEM106A, TNFAIP3]	[ABCA1, ARG2, CASP1, CCL3, CCR7, CPTP, F2RL1, FZD5, GBP5, GSDMD, HK1, HMGB1, LPL, NLRC4, NLRP1, NLRP3, NOD2, P2RX7, PANX1, PML, PYCARD, RIPK2, SERPINB1, STS, TLR4, TLR6, TMEM106A, TNFAIP3, USP50, WNT5A, ZC3H12A]	FALSE
GO:0071674	GO_BiologicalProcess-EBI-UniProt-GOA_25.10.2019_00h00	mononuclear cell migration	[3, 5, 6]	[Group82]	13	36.1111	3.32015e-06	0.000102051	{Group82=2.3793071616070084E-8}	{Group82=1.6006248178083512E-7}	[AIF1, C3AR1, CCL19, CCL8, CCR2, CMKLR1, CSF1, CXCL10, DUSP1, LGMN, LOC529196, PECAM1, PTPRO]	[AGER, AIF1, AKIRIN1, ANO6, ANXA1, C3AR1, C5AR1, CCL19, CCL25, CCL3, CCL4, CCL5, CCL8, CCR1, CCR2, CMKLR1, CREB3, CSF1, CXCL10, CXCL12, DUSP1, JAML, KARS, LGALS3, LGMN, LOC529196, LOC616364, LYN, MAPK3, PDGFB, PECAM1, PLA2G7, PLCB1, PTPRO, SLAMF1, XCL2]	FALSE
GO:1902533	GO_BiologicalProcess-EBI-UniProt-GOA_25.10.2019_00h00	positive regulation of intracellular signal transduction	[4, 5, 6, 7]	[Group65, Group83]	75	14.0449	4.1729e-06	0.000121849	{Group65=9.676586189733585E-7, Group83=5.068439582048435E-6}	{Group65=4.212161047295796E-6, Group83=1.786021567007544E-5}	[ADRB3, ANGPT1, AXL, BNIP2, CARD10, CASP1, CASP8, CCL19, CCL8, CD14, CD40, CD74, CLEC6A, CLU, CSF1, CSF1R, DDX1, EIF2AK2, F11R, F2RL2, FZD4, GUCY1A3, HGF, IFIT5, IL18R1, IL20RA, ITGB1, ITSN1, JUN, KRAS, LAMTOR2, LAMTOR3, LOC504548, LRRK1, LTBR, MAP3K20, MAPRE2, MID2, NACC2, NOD1, NOD2, NRP1, NUPR1, P2RY6, PAK1, PDE8A, PDGFRA, PLAGL2, PSAP, PSEN1, PTPRJ, PYCARD, RAMP3, RBCK1, RIPK1, RIPK2, ROR2, S…	[AAED1, ABL1, ACKR3, ACTN4, ADA, ADAM9, ADGRG1, ADORA2B, ADRA2A, ADRB2, ADRB3, AGER, AGO1, AGO3, AKAP13, AKT1, AKT3, ALKAL2, ALOX15, ALPK1, ANGPT1, ANKRD17, ANKRD6, APP, ARL6IP5, ARRB1, ARRB2, ATM, ATP2C1, ATP6AP1, ATR, AVPI1, AXIN1, AXL, BAD, BAG4, BANK1, BAX, BCAP31, BCAR3, BCL10, BCLAF1, BECN1, BID, BMP4, BNIP2, BOK, BRAF, C1QBP, C1QTNF12, C5AR1, C5AR2, CALM, CALM3, CALR, CARD10, CARD11, CARD9…	FALSE
GO:0048514	GO_BiologicalProcess-EBI-UniProt-GOA_25.10.2019_00h00	blood vessel morphogenesis	[4, 5, 6, 7, 8, 9]	[Group78]	49	16.2252	4.32992e-06	0.00012335	{Group78=1.1762769445254699E-6}	{Group78=4.835805216382488E-6}	[ACVRL1, ANGPT1, ANXA3, BAK1, C3AR1, CARD10, CCR2, CCR3, CD40, CLIC4, CTSH, CXCL10, EGLN1, FZD4, GATA6, HK2, HMOX1, HS6ST1, ID1, ITGB1, JUN, LDLR, LOC509283, MEIS1, NRP1, NRP2, PDGFRA, PECAM1, PF4, PGK1, PIK3CB, PKM, PLCD3, PLXND1, PRCP, QKI, RAMP3, RHOB, RRAS, S100A1, SARS, SASH1, SPRED1, STAT1, SYNJ2BP, TAL1, VASH1, WARS, XDH]	[AAMP, ABL1, ACKR3, ACVR1, ACVRL1, ADGRG1, ADIPOR2, ADTRP, AGGF1, AGO1, AGO2, AKT1, AKT3, AMOT, AMOTL1, ANGPT1, ANGPTL4, ANXA1, ANXA2, ANXA3, APOLD1, ARID2, ATF2, B4GALT1, BAK1, BMP4, BMPR1A, BMPR2, BRCA1, BTG1, C1GALT1, C3, C3AR1, C5, C5AR1, CALCRL, CARD10, CCBE1, CCM2, CCR2, CCR3, CD40, CDH13, CDH2, CDH5, CELA1, CHD7, CHI3L1, CIB1, CITED2, CLEC14A, CLIC4, COL18A1, COL3A1, COL4A3, CREB3L1, CTNNB…	FALSE
GO:0050715	GO_BiologicalProcess-EBI-UniProt-GOA_25.10.2019_00h00	positive regulation of cytokine secretion	[4, 5, 6, 7, 8, 9, 10, 11]	[Group71, Group73, Group84, Group85]	19	26.3889	4.49277e-06	0.000124942	{Group71=3.6631258466268624E-9, Group73=6.257178727603036E-8, Group84=1.1075578934594613E-10, Group85=1.2221171280276134E-21}	{Group71=3.388391408129848E-8, Group73=3.858593548688539E-7, Group84=2.0489821029000033E-9, Group85=9.043666747404339E-20}	[AIF1, CASP1, CD14, CLEC6A, CSF1R, DDX58, FFAR2, IFIH1, IL10, IL17RC, LGALS9, MAPK11, NLRP1, NOD2, PYCARD, RIPK2, TLR2, TLR4, VTCN1]	[ABL1, AGER, AIF1, C5, CADM1, CASP1, CCL3, CD14, CD2, CHUK, CLEC4E, CLEC5A, CLEC6A, CRTAM, CSF1R, DDX58, DHX36, DHX9, F2R, F2RL1, FCN1, FFAR2, FGR, FRMD8, FZD5, GAPDH, GATA3, GLMN, GSDMD, HK1, HMGB1, HYAL2, IFIH1, IL10, IL17RA, IL17RC, IL1A, IL1B, IL1RAP, IL1RL1, KARS, LGALS9, LPL, MAPK11, MAPK3, MAVS, NLRP1, NLRP3, NOD2, OSM, P2RX7, PANX1, PANX2, PRKCZ, PTGER4, PTPN22, PYCARD, RASGRP1, RIPK2, SC…	FALSE
GO:0001562	GO_BiologicalProcess-EBI-UniProt-GOA_25.10.2019_00h00	response to protozoan	[3, 5]	[Group00]	9	50	4.63578e-06	0.000125921	{Group00=4.63578249536733E-6}	{Group00=1.715239523285912E-5}	[BATF2, CD40, GBP2, GBP4, IRF8, LOC507055, LOC513659, SLC11A1, VTCN1]	[ARG1, BATF, BATF2, BCL3, CCDC88B, CD40, GBP2, GBP4, GBP6, HRAS, IL12B, IRF4, IRF8, LOC507055, LOC513659, LOC783604, SLC11A1, VTCN1]	TRUE
GO:0060759	GO_BiologicalProcess-EBI-UniProt-GOA_25.10.2019_00h00	regulation of response to cytokine stimulus	[3, 4, 5]	[Group71, Group75, Group85]	22	23.913	4.77549e-06	0.000126767	{Group71=3.6631258466268624E-9, Group75=1.546603307625727E-5, Group85=1.2221171280276134E-21}	{Group71=3.388391408129848E-8, Group75=4.238838694974215E-5, Group85=9.043666747404339E-20}	[ADAM17, ANGPT1, AXL, CD74, CSF1, DDX58, IFIH1, IL7, IRAK2, PALM3, PARP14, PARP9, PYCARD, RIPK1, RIPK2, SH2B3, SOCS1, TBK1, TICAM2, TLR2, TLR4, ZBP1]	[ADAM17, ADAR, ANGPT1, ARG1, AXL, CCL5, CD24, CD74, CDC37, CNOT7, CPNE1, CREBRF, CSF1, CXCR4, CYLD, DDX58, DHX9, ECM1, F2RL1, FADD, GAS6, GFI1, GPS2, HIPK1, HSP90AB1, IFIH1, IKBKE, IL1R1, IL1R2, IL1RN, IL7, IRAK1, IRAK2, IRF3, IRF7, KLF4, LSM14A, MAPK7, MAVS, MED1, METTL3, MUL1, NLRC5, NOL3, OTOP1, OTUD4, OTULIN, PADI2, PAFAH1B1, PALM3, PARP14, PARP9, PELI3, PIAS4, PRKN, PTPN2, PTPRC, PYCARD, RAB…	TRUE
GO:0006873	GO_BiologicalProcess-EBI-UniProt-GOA_25.10.2019_00h00	cellular ion homeostasis	[4, 6]	[Group76]	51	15.8879	5.13734e-06	0.000133343	{Group76=9.686725030199334E-5}	{Group76=2.1721747037416688E-4}	[ACKR2, ATP13A3, ATP1A1, ATP1B3, ATP6V1A, ATP7A, BAK1, BMP6, C3AR1, CA2, CCL19, CCL8, CCR3, CCR5, CCRL2, CD40, CHP1, CKB, CLIC2, CLIC4, CMKLR1, CXCL10, CXHXorf21, EGLN1, ERO1A, F2RL2, GNA15, HMOX1, LETM1, LOC529196, MICU1, MT1E, MT2A, NCOA4, PDGFRA, PIK3CB, PLCD3, PSEN1, RAB39A, RAMP3, RHCG, RMDN3, SCO1, SELENOT, SLC11A1, SLC31A1, SLC35G1, SLC8B1, TGM2, TMCO1, TRPC3]	[ABCB7, ABL1, ABL2, ACKR2, ACKR3, ACO1, ADCY8, AFG3L2, ALAS2, ANXA2, ANXA5, ANXA6, ANXA7, AP3D1, APP, AQP11, ATF4, ATG5, ATOX1, ATP12A, ATP13A1, ATP13A2, ATP13A3, ATP13A5, ATP1A1, ATP1B1, ATP1B3, ATP2A1, ATP2A2, ATP2A3, ATP2B1, ATP2B2, ATP2B4, ATP2C1, ATP4B, ATP6AP1, ATP6V0A1, ATP6V0A2, ATP6V0A4, ATP6V0D1, ATP6V1A, ATP6V1G1, ATP7A, ATP7B, BAK1, BCAP31, BCL2, BMP6, BOK, C3AR1, C5AR1, C5AR2, CA2, C…	TRUE
GO:0030148	GO_BiologicalProcess-EBI-UniProt-GOA_25.10.2019_00h00	sphingolipid biosynthetic process	[5, 6, 7]	[Group69]	15	30.6122	6.29499e-06	0.000153178	{Group69=3.670209964152965E-5}	{Group69=9.365363356804118E-5}	[ACER2, ACER3, ASAH1, CERS2, GBA, HACD2, P2RX1, PRKCD, SGMS1, SPHK1, SPTLC1, SPTLC2, SPTSSA, ST6GALNAC6, UGCG]	[A4GALT, ACER2, ACER3, AGK, ASAH1, B3GALT2, B3GALT4, B4GALT3, B4GALT5, B4GALT6, CERKL, CERS1, CERS2, CERS4, CERS5, CERS6, DEGS1, ELOVL1, ELOVL4, ELOVL5, ELOVL6, FA2H, GBA, HACD1, HACD2, HACD3, HACD4, KDSR, ORMDL1, ORMDL2, ORMDL3, P2RX1, P2RX7, PRKCD, SAMD8, SGMS1, SIRT3, SMPD1, SMPD4, SPHK1, SPHK2, SPTLC1, SPTLC2, SPTSSA, ST6GALNAC2, ST6GALNAC4, ST6GALNAC6, ST8SIA4, UGCG]	FALSE
GO:0048525	GO_BiologicalProcess-EBI-UniProt-GOA_25.10.2019_00h00	negative regulation of viral process	[3, 4, 5, 6]	[Group74]	18	26.8657	6.06867e-06	0.000154091	{Group74=5.300396576538571E-6}	{Group74=1.782860666653883E-5}	[APOBEC3Z1, CCL8, EIF2AK2, HMOX1, IFIT5, ISG15, JUN, MID2, MX1, OAS1Y, OAS1Z, OAS2, RNASEL, RSAD2, STAT1, TRIM14, TRIM21, TRIM25]	[AEN, APOBEC3Z1, BANF1, C7H19orf66, CCL3, CCL5, CCL8, CCNK, EIF2AK2, FAM208A, FCN1, GSN, HDAC1, HMOX1, IFIT5, IFITM3, ILF3, INPP5K, ISG15, ISG20, JUN, LOC100139670, LOC615792, LOC785873, LTF, MAVS, MID2, MORC2, MPHOSPH8, MX1, NUCKS1, OAS1Y, OAS1Z, OAS2, OASL, PML, PRKN, PROX1, PSMC3, PTX3, RNASEL, RSAD2, SNX3, SRPK1, SRPK2, STAT1, TARDBP, TFAP4, TNF, TRIM10, TRIM11, TRIM13, TRIM14, TRIM21, TRIM25…	TRUE
GO:0051046	GO_BiologicalProcess-EBI-UniProt-GOA_25.10.2019_00h00	regulation of secretion	[4, 5]	[Group85]	56	15.2589	6.28605e-06	0.000156215	{Group85=1.2221171280276134E-21}	{Group85=9.043666747404339E-20}	[AIF1, ANGPT1, CADPS2, CASP1, CCR2, CD14, CD40, CD74, CLEC6A, CSF1R, CYP51A1, DDX58, DOC2A, FER, FES, FFAR2, GRIN3A, ICA1, IFIH1, IL10, IL17RC, ILDR1, ITGAM, LAMP1, LGALS9, MAPK11, NLRP1, NOD2, NR1H3, OAS2, PYCARD, RAB13, RAB27A, RIPK2, RSAD2, SCIN, SDC4, SDHD, SELENOT, SERP1, SERPINB1, SLC8B1, SOCS1, STXBP1, STXBP3, SYT4, TCF7L2, TLR2, TLR4, TLR5, TLR6, TNFAIP3, TNFRSF1B, VPS35, VPS4B, VTCN1]	[ABCG1, ABL1, ABR, ACSL3, ACTN1, ADA, ADAM9, ADCY8, ADORA2B, ADRA2A, ADTRP, AGER, AIF1, ANGPT1, ANXA1, ANXA4, ANXA5, AP1G1, APBA1, ARF6, ARFIP1, ARG2, ARHGEF7, ARNTL, ARRB1, ASIC1, ATG5, ATP13A2, ATP2A2, ATP6AP1, BACE1, BAD, BAIAP3, BANK1, BCR, BIRC5, BLK, BRAF, C1QTNF12, C2CD2L, C5, C5AR2, CACNA1A, CACNA1H, CACNB2, CACNB4, CADM1, CADPS2, CAPN10, CASK, CASP1, CCKAR, CCL3, CCL5, CCR2, CCR7, CD14, …	FALSE
GO:0031347	GO_BiologicalProcess-EBI-UniProt-GOA_25.10.2019_00h00	regulation of defense response	[4, 5]	[Group51, Group85]	55	15.1934	8.66299e-06	0.000206497	{Group51=8.66299147258722E-6, Group85=1.2221171280276134E-21}	{Group51=2.6710890373810593E-5, Group85=9.043666747404339E-20}	[AOAH, CASP1, CASP4, CCR2, CD14, CD200R1L, CD47, CTSC, DDX58, FFAR2, GBP5, HGF, IDO1, IFI16, IFIH1, IL17RC, IL27, IRAK2, IRAK3, IRF1, LAMP1, LDLR, MAPKAPK3, METRNL, NECTIN2, NLRC4, NMI, NOD1, NOD2, NR1H3, NUPR1, OPTN, PARP14, PARP9, PTGS2, PYCARD, RAB7B, RIPK2, RSAD2, SLC46A2, SOCS1, SPHK1, STAT1, TBK1, TICAM2, TLR2, TLR4, TLR5, TLR6, TNFAIP3, TNFRSF1B, TRAFD1, TRIM38, VPS35, ZBP1]	[ABCC1, ABCD1, ABHD12, ABR, ACP5, ADA, ADAMTS12, ADAR, ADCY7, ADORA2A, ADORA2B, AGER, ALPK1, ANKRD17, ANXA1, AOAH, AP1G1, APEX1, APPL1, APPL2, ARG1, ARG2, ARRB2, ASH1L, BAP1, BCL10, BCL6, BCR, BST1, C1QBP, C1QTNF12, C3, CADM1, CARD9, CASP1, CASP4, CCL3, CCR2, CCR7, CD14, CD200R1L, CD226, CD28, CD47, CD6, CD81, CD96, CDC37, CDH5, CHID1, CLEC4E, CLEC7A, CLOCK, CLP1, CNOT7, COX2, CREB3, CRTAM, CST7,…	TRUE
GO:0009615	GO_BiologicalProcess-EBI-UniProt-GOA_25.10.2019_00h00	response to virus	[3, 5]	[Group74]	34	18.3784	8.90839e-06	0.0002081	{Group74=5.300396576538571E-6}	{Group74=1.782860666653883E-5}	[ABCC9, APOBEC3Z1, CCL19, CD40, CXCL10, DDX1, DDX58, EIF2AK2, IFI44L, IFIH1, IFIT5, IL27, IRF1, IRF5, ISG15, LGALS8, LOC100298356, LOC618737, MAPK11, MX1, MX2, OAS1X, OAS1Y, OAS1Z, OAS2, PARP9, PSMA2, PYCARD, RNASEL, RSAD2, STAT1, TICAM2, TRIM38, URI1]	[ABCC9, ACTA2, ADAR, AEN, AGBL5, ANKRD17, AP1S1, APOBEC3Z1, ATG7, BAD, BATF3, BCL2, BCL2L11, BCL3, BECN1, BNIP3, BNIP3L, C1QBP, C7H19orf66, CARD9, CCDC130, CCL19, CCT5, CD40, CDK6, CFL1, CHUK, CNOT7, CRCP, CREB3, CREBZF, CXCL10, DCLK1, DDIT4, DDX1, DDX21, DDX3X, DDX41, DDX58, DHX36, DHX58, DTX3L, EEF1G, EIF2AK2, ELMOD2, EXOSC4, EXOSC5, F2RL1, FADD, FGL2, FMR1, FOXP3, G3BP1, GATA3, GBF1, GPAM, GPA…	FALSE
GO:0006665	GO_BiologicalProcess-EBI-UniProt-GOA_25.10.2019_00h00	sphingolipid metabolic process	[4, 5, 6]	[Group69]	20	24.3902	9.32309e-06	0.000209411	{Group69=3.670209964152965E-5}	{Group69=9.365363356804118E-5}	[ACER2, ACER3, ASAH1, CERS2, COL4A3BP, GBA, GLA, HACD2, P2RX1, PDXDC1, PRKCD, PSAP, SGMS1, SGPP1, SPHK1, SPTLC1, SPTLC2, SPTSSA, ST6GALNAC6, UGCG]	[A4GALT, ACER2, ACER3, AGK, ARV1, ASAH1, B3GALT2, B3GALT4, B4GALT3, B4GALT5, B4GALT6, CERK, CERKL, CERS1, CERS2, CERS4, CERS5, CERS6, CLN6, CLN8, COL4A3BP, CREM, DEGS1, ELOVL1, ELOVL4, ELOVL5, ELOVL6, FA2H, FUT7, GALC, GBA, GBA2, GLA, GM2A, HACD1, HACD2, HACD3, HACD4, HEXA, KDSR, KIT, NAGA, NEU1, NEU3, ORMDL1, ORMDL2, ORMDL3, P2RX1, P2RX7, PDXDC1, PLA2G15, PRKCD, PSAP, SAMD8, SERINC1, SERINC2, SE…	FALSE
GO:1903530	GO_BiologicalProcess-EBI-UniProt-GOA_25.10.2019_00h00	regulation of secretion by cell	[3, 4, 5, 6]	[Group85]	53	15.3623	9.1543e-06	0.000209651	{Group85=1.2221171280276134E-21}	{Group85=9.043666747404339E-20}	[AIF1, ANGPT1, CADPS2, CASP1, CCR2, CD14, CD40, CLEC6A, CSF1R, CYP51A1, DDX58, DOC2A, FER, FES, FFAR2, GRIN3A, ICA1, IFIH1, IL10, IL17RC, ILDR1, ITGAM, LAMP1, LGALS9, MAPK11, NLRP1, NOD2, NR1H3, PYCARD, RAB13, RAB27A, RIPK2, RSAD2, SDC4, SDHD, SELENOT, SERP1, SERPINB1, SLC8B1, SOCS1, STXBP1, STXBP3, SYT4, TCF7L2, TLR2, TLR4, TLR5, TLR6, TNFAIP3, TNFRSF1B, VPS35, VPS4B, VTCN1]	[ABCG1, ABL1, ABR, ACTN1, ADAM9, ADCY8, ADORA2B, ADRA2A, ADTRP, AGER, AIF1, ANGPT1, ANXA1, ANXA4, ANXA5, AP1G1, APBA1, ARF6, ARFIP1, ARG2, ARHGEF7, ARNTL, ARRB1, ASIC1, ATG5, ATP13A2, ATP2A2, ATP6AP1, BACE1, BAD, BAIAP3, BANK1, BCR, BIRC5, BLK, BRAF, C1QTNF12, C2CD2L, C5, C5AR2, CACNA1A, CACNA1H, CACNB2, CACNB4, CADM1, CADPS2, CAPN10, CASK, CASP1, CCKAR, CCL3, CCL5, CCR2, CCR7, CD14, CD2, CD2AP, …	FALSE
GO:0031349	GO_BiologicalProcess-EBI-UniProt-GOA_25.10.2019_00h00	positive regulation of defense response	[3, 4, 5, 6]	[Group51, Group84, Group85]	38	17.4312	9.7555e-06	0.000214989	{Group51=8.66299147258722E-6, Group84=1.1075578934594613E-10, Group85=1.2221171280276134E-21}	{Group51=2.6710890373810593E-5, Group84=2.0489821029000033E-9, Group85=9.043666747404339E-20}	[CCR2, CD14, CD47, CTSC, DDX58, FFAR2, GBP5, IDO1, IFI16, IFIH1, IL17RC, IRAK2, IRAK3, IRF1, LAMP1, LDLR, MAPKAPK3, NECTIN2, NLRC4, NOD1, NOD2, NUPR1, OPTN, PARP9, PTGS2, PYCARD, RAB7B, RIPK2, RSAD2, SLC46A2, TBK1, TICAM2, TLR2, TLR4, TLR5, TLR6, TNFAIP3, ZBP1]	[ABCC1, ADORA2B, ALPK1, ANKRD17, AP1G1, APPL1, APPL2, ARG1, ARRB2, BCL10, C1QBP, C3, CADM1, CARD9, CCL3, CCR2, CCR7, CD14, CD226, CD28, CD47, CD6, CD81, CLEC4E, CLEC7A, CLOCK, CLP1, CRTAM, CTSC, CYBA, DAB2IP, DDX58, DHX58, EPG5, ESR1, ETS1, F12, F2RL1, FADD, FCER1G, FCGR1A, FCN1, FCRL3, FFAR2, FFAR3, FLOT1, GBP5, GFI1, GPATCH3, GPS2, GRAMD4, HEXIM1, HMGB1, HMGB2, HMGB3, HYAL2, IDO1, IFI16, IFIH1,…	FALSE
GO:0071222	GO_BiologicalProcess-EBI-UniProt-GOA_25.10.2019_00h00	cellular response to lipopolysaccharide	[5, 6, 8]	[Group68]	23	22.3301	9.99163e-06	0.000216115	{Group68=3.8292621596018746E-10}	{Group68=4.722756663508978E-9}	[AXL, BMP6, CCR5, CD14, CD180, CD86, CMPK2, CXCL10, CXCL5, IRAK2, IRF8, NOD2, NR1H3, NUGGC, PF4, PPBP, PYCARD, RIPK2, SASH1, TICAM2, TLR4, TNFAIP3, TNFRSF1B]	[ABCA1, ABL1, ADAM9, AKT1, AXL, BCL10, BCR, BMP6, BPI, CCL3, CCL5, CCR5, CD14, CD180, CD274, CD6, CD86, CDC73, CHMP5, CMPK2, CTR9, CX3CR1, CXCL10, CXCL5, CXCL8, DAB2IP, GFI1, IL12B, IL18, IL1A, IL1B, IL1RN, IRAK1, IRAK2, IRF3, IRF8, KLRK1, LITAF, LOC514978, LTF, LY96, LYN, MALT1, MAPK1, MAPK3, MAPK8, MEF2C, MRC1, MTDH, MYD88, NFKB1, NFKBIA, NFKBIB, NFKBIL1, NLRP3, NOD2, NOS3, NR1D1, NR1H3, NUGGC,…	FALSE
GO:0032722	GO_BiologicalProcess-EBI-UniProt-GOA_25.10.2019_00h00	positive regulation of chemokine production	[4, 5, 6]	[Group46, Group71, Group75, Group80, Group81, Group85]	12	35.2941	1.04421e-05	0.000221752	{Group46=2.7409322119626365E-7, Group71=3.6631258466268624E-9, Group75=1.546603307625727E-5, Group80=1.6847885094294026E-7, Group81=2.583013892086053E-9, Group85=1.2221171280276134E-21}	{Group46=1.2676811480327194E-6, Group71=3.388391408129848E-8, Group75=4.238838694974215E-5, Group80=8.90531069269827E-7, Group81=2.7306146859195417E-8, Group85=9.043666747404339E-20}	[ADAM17, AIF1, CD74, CSF1R, EIF2AK2, FFAR2, IL7, PYCARD, RIPK2, TICAM2, TLR2, TLR4]	[ADAM17, ADORA2B, AGER, AIF1, APP, C5, CD74, CLEC7A, CSF1R, EGR1, EIF2AK2, FFAR2, FFAR3, IL1B, IL1RL1, IL6R, IL7, LPL, MAVS, MCOLN2, MYD88, PYCARD, RIPK2, SELENOK, SYK, TICAM2, TLR2, TLR3, TLR4, TLR7, TNF, TRAM1, TRIM32, WNT5A]	TRUE
GO:0032675	GO_BiologicalProcess-EBI-UniProt-GOA_25.10.2019_00h00	regulation of interleukin-6 production	[4, 5]	[Group71, Group73, Group84, Group85]	20	24.0964	1.13354e-05	0.000236424	{Group71=3.6631258466268624E-9, Group73=6.257178727603036E-8, Group84=1.1075578934594613E-10, Group85=1.2221171280276134E-21}	{Group71=3.388391408129848E-8, Group73=3.858593548688539E-7, Group84=2.0489821029000033E-9, Group85=9.043666747404339E-20}	[AIF1, CD47, CD74, DDX58, GBA, HGF, IFIH1, IL10, IL17RC, IRAK3, LGALS9, NOD1, NOD2, PYCARD, RAB7B, RIPK2, TICAM2, TLR2, TLR4, TNFAIP3]	[ADORA2B, AFAP1L2, AGER, AIF1, AKIRIN2, APP, ARHGEF2, ARRB1, ARRB2, BANK1, BPI, C5AR2, CARD9, CD47, CD74, CLEC7A, CYBA, DDX58, DHX9, F2R, F2RL1, FCER1G, FOXP3, GAS6, GBA, GHSR, HGF, HMGB1, HYAL2, IFIH1, IL10, IL17D, IL17RC, IL1A, IL1B, IL1RAP, IL1RN, IL27RA, IL6R, INPP5D, IRAK3, LGALS9, LPL, MAPK13, MAPKAPK2, MAVS, MYD88, NCKAP1L, NLRC3, NLRP12, NLRX1, NOD1, NOD2, P2RX7, PTPN11, PTPN22, PTPN6, PY…	FALSE
GO:0001944	GO_BiologicalProcess-EBI-UniProt-GOA_25.10.2019_00h00	vasculature development	[4, 5, 6, 7]	[Group78]	56	14.9333	1.20967e-05	0.000243602	{Group78=1.1762769445254699E-6}	{Group78=4.835805216382488E-6}	[ACVRL1, ANGPT1, ANXA3, BAK1, C3AR1, CARD10, CCR2, CCR3, CD40, CLIC4, CTSH, CXCL10, EGLN1, FOXS1, FZD4, GATA6, HK2, HMOX1, HS6ST1, ID1, ITGB1, JUN, LDLR, LGALS8, LOC509283, LYL1, MEIS1, NRP1, NRP2, NSDHL, PDGFRA, PECAM1, PF4, PGK1, PIK3CB, PKM, PLCD3, PLXND1, PRCP, PSEN1, QKI, RAMP3, RHOB, RRAS, S100A1, SARS, SASH1, SPHK1, SPRED1, STAT1, SYNJ2BP, TAL1, TCF7L2, VASH1, WARS, XDH]	[AAMP, ABL1, ACKR3, ACTA2, ACVR1, ACVRL1, ADAM10, ADAMTS6, ADGRG1, ADIPOR2, ADTRP, AGGF1, AGO1, AGO2, AKT1, AKT3, AMOT, AMOTL1, ANGPT1, ANGPTL4, ANKRD17, ANP32B, ANXA1, ANXA2, ANXA3, APOLD1, ARID1A, ARID2, ATF2, B4GALT1, B9D1, BAK1, BMP4, BMPR1A, BMPR2, BRCA1, BTG1, C1GALT1, C3, C3AR1, C5, C5AR1, CALCRL, CARD10, CCBE1, CCM2, CCR2, CCR3, CD40, CDH13, CDH2, CDH5, CELA1, CHD7, CHI3L1, CIB1, CITED2, …	FALSE
GO:0098771	GO_BiologicalProcess-EBI-UniProt-GOA_25.10.2019_00h00	inorganic ion homeostasis	[6]	[Group76]	54	15.126	1.1922e-05	0.000244296	{Group76=9.686725030199334E-5}	{Group76=2.1721747037416688E-4}	[ACKR2, ATP13A3, ATP1A1, ATP1B3, ATP6V1A, ATP7A, BAK1, BMP6, C3AR1, CA2, CCL19, CCL8, CCR3, CCR5, CCRL2, CD40, CHP1, CKB, CLIC2, CLIC4, CMKLR1, CXCL10, CXHXorf21, EGLN1, ERO1A, F2RL2, FAM20A, GNA15, HMOX1, LETM1, LOC529196, MICU1, MT1E, MT2A, NCOA4, PDGFRA, PIK3CB, PLCD3, PSEN1, RAB39A, RAMP3, RHCG, RMDN3, SCO1, SELENOT, SLC11A1, SLC12A7, SLC31A1, SLC35G1, SLC8B1, SNX10, TGM2, TMCO1, TRPC3]	[ABCB7, ABL1, ABL2, ACKR2, ACKR3, ACO1, ADCY8, AFG3L2, ALAS2, ANXA2, ANXA5, ANXA6, ANXA7, AP3D1, APP, AQP11, ATF4, ATG5, ATOX1, ATP12A, ATP13A1, ATP13A2, ATP13A3, ATP13A5, ATP1A1, ATP1B1, ATP1B3, ATP2A1, ATP2A2, ATP2A3, ATP2B1, ATP2B2, ATP2B4, ATP2C1, ATP4B, ATP6AP1, ATP6V0A1, ATP6V0A2, ATP6V0A4, ATP6V0D1, ATP6V1A, ATP6V1G1, ATP7A, ATP7B, BAK1, BCAP31, BCL2, BDH2, BMP6, BOK, BTBD9, C3AR1, C5AR1, …	FALSE
GO:0051607	GO_BiologicalProcess-EBI-UniProt-GOA_25.10.2019_00h00	defense response to virus	[3, 4, 5, 6]	[Group74]	28	19.8582	1.23629e-05	0.000244744	{Group74=5.300396576538571E-6}	{Group74=1.782860666653883E-5}	[ABCC9, APOBEC3Z1, CD40, CXCL10, DDX1, DDX58, IFI44L, IFIH1, IFIT5, IL27, IRF1, IRF5, ISG15, LOC100298356, LOC618737, MX1, MX2, OAS1X, OAS1Y, OAS1Z, OAS2, PARP9, PYCARD, RNASEL, RSAD2, STAT1, TICAM2, TRIM38]	[ABCC9, AEN, AGBL5, ANKRD17, APOBEC3Z1, ATG7, BCL2, BECN1, BNIP3, BNIP3L, C1QBP, C7H19orf66, CARD9, CD40, CNOT7, CRCP, CREB3, CXCL10, DDIT4, DDX1, DDX41, DDX58, DHX36, DHX58, DTX3L, ELMOD2, EXOSC4, EXOSC5, F2RL1, FADD, FGL2, G3BP1, GPAM, GPATCH3, HERC5, HYAL2, IFI44L, IFI6, IFIH1, IFIT2, IFIT3, IFIT5, IFITM3, IFNAR2, IFNLR1, IL12B, IL12RB1, IL15, IL1B, IL23A, IL23R, IL27, IRF1, IRF2, IRF3, IRF5, …	FALSE
GO:0050900	GO_BiologicalProcess-EBI-UniProt-GOA_25.10.2019_00h00	leukocyte migration	[2, 4, 5]	[Group78, Group82]	36	17.6471	1.25777e-05	0.000244845	{Group78=1.1762769445254699E-6, Group82=2.3793071616070084E-8}	{Group78=4.835805216382488E-6, Group82=1.6006248178083512E-7}	[ADAM17, AIF1, C3AR1, CCL19, CCL8, CCR2, CD74, CMKLR1, CSF1, CXCL10, CXCL16, CXCL5, DAPK2, DUSP1, F11R, FER, FFAR2, HRH1, HSD3B7, IL17RC, ITGA4, ITGB1, ITGB3, JAM2, LGMN, LOC529196, MMP14, MPP1, PECAM1, PF4, PPBP, PTPRO, PYCARD, SELENOP, SELP, SLC8B1]	[ABR, ADA, ADAM10, ADAM17, ADTRP, AGER, AIF1, AIMP1, AKIRIN1, AKT1, ANO6, ANXA1, APP, B4GALT1, BCR, BST1, C1QBP, C3AR1, C5, C5AR1, C5AR2, CALR, CAMK1D, CCL19, CCL25, CCL3, CCL4, CCL5, CCL8, CCR1, CCR2, CCR6, CCR7, CD74, CD81, CD9, CD99, CD99L2, CDC42, CMKLR1, CNR2, CORO1A, CREB3, CRK, CRKL, CSF1, CSF3R, CX3CR1, CXADR, CXCL10, CXCL12, CXCL16, CXCL5, CXCL8, CXCR1, CXCR2, CXCR3, CXCR5, DAPK2, DOCK8,…	FALSE
GO:0002791	GO_BiologicalProcess-EBI-UniProt-GOA_25.10.2019_00h00	regulation of peptide secretion	[5, 6, 7, 8]	[Group85]	39	17.0306	1.31285e-05	0.000251378	{Group85=1.2221171280276134E-21}	{Group85=9.043666747404339E-20}	[AIF1, ANGPT1, CASP1, CD14, CD40, CD74, CLEC6A, CSF1R, CYP51A1, DDX58, FFAR2, ICA1, IFIH1, IL10, IL17RC, ILDR1, LGALS9, MAPK11, NLRP1, NOD2, NR1H3, PYCARD, RIPK2, RSAD2, SELENOT, SERP1, SERPINB1, SLC8B1, SOCS1, SYT4, TCF7L2, TLR2, TLR4, TLR5, TLR6, TNFAIP3, TNFRSF1B, VPS35, VTCN1]	[ABCG1, ABL1, ADAM9, ADCY8, ADRA2A, ADTRP, AGER, AIF1, ANGPT1, ANXA1, ANXA4, ANXA5, ARF6, ARFIP1, ARG2, ARHGEF7, ARNTL, ARRB1, ATG5, ATP13A2, BAD, BAIAP3, BANK1, BIRC5, BLK, C1QTNF12, C2CD2L, C5, C5AR2, CADM1, CAPN10, CASP1, CCL3, CCL5, CCR7, CD14, CD2, CD2AP, CD40, CD74, CDK16, CHD7, CHUK, CIDEA, CLEC4E, CLEC5A, CLEC6A, CLOCK, CPTP, CRH, CRTAM, CSF1R, CYP51A1, DDX58, DHX36, DHX9, DNAJC1, DNM1L, …	FALSE
GO:0030003	GO_BiologicalProcess-EBI-UniProt-GOA_25.10.2019_00h00	cellular cation homeostasis	[5, 7]	[Group76]	49	15.5556	1.41585e-05	0.000262495	{Group76=9.686725030199334E-5}	{Group76=2.1721747037416688E-4}	[ACKR2, ATP13A3, ATP1A1, ATP1B3, ATP6V1A, ATP7A, BAK1, BMP6, C3AR1, CA2, CCL19, CCL8, CCR3, CCR5, CCRL2, CD40, CHP1, CLIC2, CLIC4, CMKLR1, CXCL10, CXHXorf21, EGLN1, ERO1A, F2RL2, GNA15, HMOX1, LETM1, LOC529196, MICU1, MT1E, MT2A, NCOA4, PDGFRA, PIK3CB, PLCD3, PSEN1, RAB39A, RAMP3, RMDN3, SCO1, SELENOT, SLC11A1, SLC31A1, SLC35G1, SLC8B1, TGM2, TMCO1, TRPC3]	[ABCB7, ABL1, ABL2, ACKR2, ACKR3, ACO1, ADCY8, AFG3L2, ALAS2, ANXA2, ANXA5, ANXA6, ANXA7, AP3D1, APP, AQP11, ATF4, ATG5, ATOX1, ATP12A, ATP13A1, ATP13A2, ATP13A3, ATP13A5, ATP1A1, ATP1B1, ATP1B3, ATP2A1, ATP2A2, ATP2A3, ATP2B1, ATP2B2, ATP2B4, ATP2C1, ATP4B, ATP6AP1, ATP6V0A1, ATP6V0A2, ATP6V0A4, ATP6V0D1, ATP6V1A, ATP6V1G1, ATP7A, ATP7B, BAK1, BCAP31, BCL2, BMP6, BOK, C3AR1, C5AR1, C5AR2, CA2, C…	FALSE
GO:0043123	GO_BiologicalProcess-EBI-UniProt-GOA_25.10.2019_00h00	positive regulation of I-kappaB kinase/NF-kappaB signaling	[5, 6, 7, 8]	[Group65, Group83]	23	21.9048	1.39813e-05	0.00026339	{Group65=9.676586189733585E-7, Group83=5.068439582048435E-6}	{Group65=4.212161047295796E-6, Group83=1.786021567007544E-5}	[CASP1, CASP8, CCL19, CD40, CD74, CLEC6A, DDX1, IFIT5, LOC504548, LTBR, MID2, NOD1, NOD2, RBCK1, RIPK1, RIPK2, TBK1, TLR4, TLR6, TMEM106A, TNFSF10, TRIM25, TRIM38]	[ABL1, AKAP13, AKT1, ALPK1, ANKRD17, ATP2C1, BCL10, CARD11, CARD9, CASP1, CASP8, CCDC22, CCL19, CD4, CD40, CD74, CFLAR, CHUK, CLEC6A, CTH, CTNNB1, DDRGK1, DDX1, DDX21, DHX36, EDA, F2R, F2RL1, FADD, FASLG, FKBP1A, FYN, IFIT5, IKBKB, IKBKE, IKBKG, IL1A, IL1B, IL1RN, IRAK1, IRAK4, LITAF, LOC504548, LPAR1, LTBR, LTF, LURAP1, LURAP1L, MAP3K14, MAP3K3, MAP3K7, MID2, MTDH, MYD88, NOD1, NOD2, NUP62, PELI…	FALSE
GO:0016485	GO_BiologicalProcess-EBI-UniProt-GOA_25.10.2019_00h00	protein processing	[5, 6]	[Group61, Group79]	25	20.8333	1.51413e-05	0.000272078	{Group61=0.002758773291358753, Group79=1.2873869119005633E-5}	{Group61=0.0041663106849091375, Group79=3.664101210793911E-5}	[ADAMTS2, ASPH, BAK1, C1R, CASP1, CASP3, CASP7, CASP8, CPXM2, CTSC, CTSH, CTSS, CTSZ, ECE1, LDLRAD3, LGMN, LONP2, MME, MMP14, PGK1, PLAU, PLGRKT, PSEN1, PYCARD, RIPK2]	[ADAM10, ADAMTS2, ADAMTS3, AEBP1, AFG3L2, ANXA2, APH1A, APH1B, ASPH, ASPRV1, BAD, BAK1, BCL2L12, BIRC2, BIRC3, C1R, C1RL, CASP1, CASP2, CASP3, CASP7, CASP8, CAST, CCBE1, CLN3, CLN5, CNTN2, CPD, CPM, CPXM2, CPZ, CST7, CTSC, CTSH, CTSS, CTSZ, CYFIP2, DHCR24, ECE1, ECE2, ERO1B, F12, FADD, FKRP, FURIN, FXN, GAS1, GH1, GLG1, GSN, HM13, IFT52, IL1R2, IMMP1L, IMMP2L, INPP5B, KLK1, LDLRAD3, LGMN, LOC5328…	TRUE
GO:0055080	GO_BiologicalProcess-EBI-UniProt-GOA_25.10.2019_00h00	cation homeostasis	[6]	[Group76]	53	15.0997	1.50993e-05	0.000275561	{Group76=9.686725030199334E-5}	{Group76=2.1721747037416688E-4}	[ACKR2, ATP13A3, ATP1A1, ATP1B3, ATP6V1A, ATP7A, BAK1, BMP6, C3AR1, CA2, CCL19, CCL8, CCR3, CCR5, CCRL2, CD40, CHP1, CLIC2, CLIC4, CMKLR1, CXCL10, CXHXorf21, EGLN1, ERO1A, F2RL2, FAM20A, GNA15, HMOX1, LETM1, LOC529196, MICU1, MT1E, MT2A, NCOA4, PDGFRA, PIK3CB, PLCD3, PSEN1, RAB39A, RAMP3, RHCG, RMDN3, SCO1, SELENOT, SLC11A1, SLC12A7, SLC31A1, SLC35G1, SLC8B1, SNX10, TGM2, TMCO1, TRPC3]	[ABCB7, ABL1, ABL2, ACKR2, ACKR3, ACO1, ADCY8, AFG3L2, ALAS2, ANXA2, ANXA5, ANXA6, ANXA7, AP3D1, APP, AQP11, ATF4, ATG5, ATOX1, ATP12A, ATP13A1, ATP13A2, ATP13A3, ATP13A5, ATP1A1, ATP1B1, ATP1B3, ATP2A1, ATP2A2, ATP2A3, ATP2B1, ATP2B2, ATP2B4, ATP2C1, ATP4B, ATP6AP1, ATP6V0A1, ATP6V0A2, ATP6V0A4, ATP6V0D1, ATP6V1A, ATP6V1G1, ATP7A, ATP7B, BAK1, BCAP31, BCL2, BDH2, BMP6, BOK, BTBD9, C3AR1, C5AR1, …	FALSE
GO:0006875	GO_BiologicalProcess-EBI-UniProt-GOA_25.10.2019_00h00	cellular metal ion homeostasis	[6, 8]	[Group76]	44	15.942	2.09043e-05	0.000359062	{Group76=9.686725030199334E-5}	{Group76=2.1721747037416688E-4}	[ACKR2, ATP13A3, ATP1A1, ATP1B3, ATP6V1A, ATP7A, BAK1, BMP6, C3AR1, CCL19, CCL8, CCR3, CCR5, CCRL2, CD40, CLIC2, CMKLR1, CXCL10, EGLN1, ERO1A, F2RL2, GNA15, HMOX1, LETM1, LOC529196, MICU1, MT1E, MT2A, NCOA4, PDGFRA, PIK3CB, PLCD3, PSEN1, RAMP3, RMDN3, SCO1, SELENOT, SLC11A1, SLC31A1, SLC35G1, SLC8B1, TGM2, TMCO1, TRPC3]	[ABCB7, ABL1, ABL2, ACKR2, ACKR3, ACO1, ADCY8, AFG3L2, ALAS2, ANXA2, ANXA5, ANXA6, ANXA7, AP3D1, APP, ATF4, ATG5, ATOX1, ATP12A, ATP13A1, ATP13A2, ATP13A3, ATP13A5, ATP1A1, ATP1B1, ATP1B3, ATP2A1, ATP2A2, ATP2A3, ATP2B1, ATP2B2, ATP2B4, ATP2C1, ATP4B, ATP6AP1, ATP6V0A2, ATP6V0D1, ATP6V1A, ATP6V1G1, ATP7A, ATP7B, BAK1, BCAP31, BCL2, BMP6, BOK, C3AR1, C5AR1, C5AR2, CACNA1A, CACNA1C, CACNB2, CACNB4,…	FALSE
GO:0001961	GO_BiologicalProcess-EBI-UniProt-GOA_25.10.2019_00h00	positive regulation of cytokine-mediated signaling pathway	[4, 5, 6, 7, 8]	[Group71, Group75]	12	33.3333	2.03788e-05	0.000360643	{Group71=3.6631258466268624E-9, Group75=1.546603307625727E-5}	{Group71=3.388391408129848E-8, Group75=4.238838694974215E-5}	[ADAM17, AXL, CD74, CSF1, IL7, PARP14, PARP9, RIPK1, RIPK2, TBK1, TICAM2, ZBP1]	[ADAM17, AXL, CD74, CPNE1, CREBRF, CSF1, CXCR4, FADD, GAS6, GFI1, IKBKE, IL1R1, IL7, IRF3, IRF7, LSM14A, MAVS, MED1, NLRC5, PAFAH1B1, PARP14, PARP9, PRKN, RIPK1, RIPK2, TBK1, TICAM2, TRAF2, TRAM1, TREM2, TRIM32, TRIM44, TXK, UBE2K, WNT5A, ZBP1]	FALSE
GO:0046513	GO_BiologicalProcess-EBI-UniProt-GOA_25.10.2019_00h00	ceramide biosynthetic process	[6, 7, 8]	[Group69]	12	33.3333	2.03788e-05	0.000360643	{Group69=3.670209964152965E-5}	{Group69=9.365363356804118E-5}	[ASAH1, CERS2, GBA, P2RX1, PRKCD, SGMS1, SPHK1, SPTLC1, SPTLC2, SPTSSA, ST6GALNAC6, UGCG]	[AGK, ASAH1, B3GALT2, B3GALT4, B4GALT3, B4GALT5, B4GALT6, CERS1, CERS2, CERS4, CERS5, CERS6, DEGS1, FA2H, GBA, ORMDL1, ORMDL2, ORMDL3, P2RX1, P2RX7, PRKCD, SAMD8, SGMS1, SIRT3, SMPD1, SMPD4, SPHK1, SPHK2, SPTLC1, SPTLC2, SPTSSA, ST6GALNAC2, ST6GALNAC4, ST6GALNAC6, ST8SIA4, UGCG]	FALSE
GO:0043122	GO_BiologicalProcess-EBI-UniProt-GOA_25.10.2019_00h00	regulation of I-kappaB kinase/NF-kappaB signaling	[5, 6, 7]	[Group65, Group83]	28	19.3103	2.13091e-05	0.000360711	{Group65=9.676586189733585E-7, Group83=5.068439582048435E-6}	{Group65=4.212161047295796E-6, Group83=1.786021567007544E-5}	[ANGPT1, CASP1, CASP8, CCL19, CD40, CD74, CLEC6A, DDX1, IFIT5, LOC504548, LTBR, MID2, NOD1, NOD2, OPTN, PYCARD, RBCK1, RIPK1, RIPK2, STAT1, TBK1, TLR4, TLR6, TMEM106A, TNFAIP3, TNFSF10, TRIM25, TRIM38]	[ABL1, AKAP13, AKT1, ALPK1, ANGPT1, ANKRD17, ASH1L, ATP2C1, BCL10, BTRC, CAPN3, CARD11, CARD9, CASP1, CASP8, CCDC22, CCL19, CD4, CD40, CD74, CFLAR, CHUK, CLEC6A, CPNE1, CTH, CTNNB1, DAB2IP, DDRGK1, DDX1, DDX21, DHX36, EDA, ESR1, F2R, F2RL1, FADD, FASLG, FKBP1A, FYN, HDAC1, HSPB1, IFIT5, IKBKB, IKBKE, IKBKG, IL1A, IL1B, IL1RN, IRAK1, IRAK4, LITAF, LOC504548, LPAR1, LTBR, LTF, LURAP1, LURAP1L, MAP3…	FALSE
GO:0050801	GO_BiologicalProcess-EBI-UniProt-GOA_25.10.2019_00h00	ion homeostasis	[5]	[Group76]	57	14.578	2.0851e-05	0.000363492	{Group76=9.686725030199334E-5}	{Group76=2.1721747037416688E-4}	[ACKR2, ATP13A3, ATP1A1, ATP1B3, ATP6V1A, ATP7A, BAK1, BMP6, C3AR1, CA2, CCL19, CCL8, CCR3, CCR5, CCRL2, CD40, CHP1, CKB, CLIC2, CLIC4, CMKLR1, CXCL10, CXHXorf21, EGLN1, ERO1A, F2RL2, FAM20A, FHL1, GCLM, GNA15, HMOX1, KLHL3, LETM1, LOC529196, MICU1, MT1E, MT2A, NCOA4, PDGFRA, PIK3CB, PLCD3, PSEN1, RAB39A, RAMP3, RHCG, RMDN3, SCO1, SELENOT, SLC11A1, SLC12A7, SLC31A1, SLC35G1, SLC8B1, SNX10, TGM2, …	[ABCA1, ABCB7, ABCD1, ABCG1, ABL1, ABL2, ACKR2, ACKR3, ACO1, ADCY8, AFG3L2, ALAS2, ANXA2, ANXA5, ANXA6, ANXA7, AP3D1, APP, AQP11, ATF4, ATG5, ATOX1, ATP12A, ATP13A1, ATP13A2, ATP13A3, ATP13A5, ATP1A1, ATP1B1, ATP1B3, ATP2A1, ATP2A2, ATP2A3, ATP2B1, ATP2B2, ATP2B4, ATP2C1, ATP4B, ATP6AP1, ATP6V0A1, ATP6V0A2, ATP6V0A4, ATP6V0D1, ATP6V1A, ATP6V1G1, ATP7A, ATP7B, BAK1, BCAP31, BCL2, BDH2, BMP6, BOK, …	FALSE
GO:1903901	GO_BiologicalProcess-EBI-UniProt-GOA_25.10.2019_00h00	negative regulation of viral life cycle	[4, 5, 6, 7]	[Group74]	15	27.7778	2.32572e-05	0.000382597	{Group74=5.300396576538571E-6}	{Group74=1.782860666653883E-5}	[APOBEC3Z1, CCL8, EIF2AK2, HMOX1, IFIT5, ISG15, MID2, MX1, OAS1Y, OAS1Z, OAS2, RNASEL, RSAD2, TRIM21, TRIM25]	[AEN, APOBEC3Z1, BANF1, C7H19orf66, CCL5, CCL8, CCNK, EIF2AK2, FAM208A, FCN1, GSN, HMOX1, IFIT5, IFITM3, ILF3, INPP5K, ISG15, ISG20, LOC100139670, LOC785873, LTF, MAVS, MID2, MORC2, MPHOSPH8, MX1, OAS1Y, OAS1Z, OAS2, OASL, PML, PRKN, PROX1, PTX3, RNASEL, RSAD2, SNX3, SRPK1, SRPK2, TNF, TRIM10, TRIM11, TRIM13, TRIM21, TRIM25, TRIM27, TRIM28, TRIM32, TRIM35, TRIM59, TRIM8, VAPA, ZC3H12A, ZC3HAV1]	FALSE
GO:0051090	GO_BiologicalProcess-EBI-UniProt-GOA_25.10.2019_00h00	regulation of DNA-binding transcription factor activity	[3, 6, 7, 8, 9, 10, 11, 12]	[Group65]	40	16.4609	2.32385e-05	0.000387752	{Group65=9.676586189733585E-7}	{Group65=4.212161047295796E-6}	[ANXA3, CD40, CHP1, CLU, CMKLR1, DDX58, EIF2AK2, FER, FLOT2, FOXS1, FZD2, FZD4, ID1, IL10, IL18R1, IRAK2, IRAK3, MID2, NLRC4, NOD1, NOD2, NUPR1, PPARGC1B, PRDX3, PRKCI, PYCARD, RAB7B, RBCK1, RIPK1, RIPK2, STK3, TCF7L2, TLR2, TLR4, TLR6, TNFAIP3, TRIM14, TRIM21, TRIM25, TRIM38]	[ADCY8, ADGRF1, ADGRG3, AGER, AKT1, ANXA3, ANXA4, APP, ARHGEF2, ARID5B, ARRB1, ARRB2, ATF2, BCL10, BHLHE40, BRMS1, BUD31, C1H3orf33, CAMK1D, CAPN3, CARD11, CARF, CARM1, CAT, CCDC22, CD40, CD40LG, CDK5RAP3, CDKN2AIP, CENPX, CFLAR, CHP1, CHUK, CIB1, CLOCK, CLU, CMKLR1, COMMD1, COMMD6, COMMD7, COPS5, CREB3, CREBZF, CRTC1, CRTC2, CRTC3, CTH, CTNNB1, CTNNBIP1, CYLD, DAB2IP, DDIT3, DDR2, DDRGK1, DDX58,…	FALSE
GO:0150076	GO_BiologicalProcess-EBI-UniProt-GOA_25.10.2019_00h00	neuroinflammatory response	[5]	[Group58]	10	38.4615	2.41934e-05	0.000392471	{Group58=0.0010013036478801192}	{Group58=0.0018072309742226543}	[C1QA, CD200R1L, CTSC, JUN, LDLR, NUPR1, PSEN1, PTGS2, SPHK1, TNFRSF1B]	[ADCY8, AGER, APP, C1QA, C5AR1, CD200R1L, CNTF, COX2, CST7, CTSC, IL1B, JUN, LDLR, NR1D1, NUPR1, PSEN1, PTGS2, S100B, SNCA, SPHK1, STAP1, SYT11, TNF, TNFRSF1B, TREM2, TTBK1]	TRUE
GO:0051050	GO_BiologicalProcess-EBI-UniProt-GOA_25.10.2019_00h00	positive regulation of transport	[2, 3, 4, 5]	[Group85]	65	13.8889	2.66863e-05	0.000421211	{Group85=1.2221171280276134E-21}	{Group85=9.043666747404339E-20}	[AIF1, ANGPT1, ATAD1, ATP1B3, AXL, BAG3, BAK1, C2, CA2, CADPS2, CASP1, CD14, CD47, CHP1, CLEC6A, CLU, CREBL2, CSF1R, CTSS, CXCL10, DDX58, FFAR2, FHL1, HIP1, IFIH1, IL10, IL17RC, ILDR1, ITGAM, LAMP1, LGALS9, MAPK11, MERTK, NFE2L2, NLRP1, NOD2, NR1H3, P2RX1, P2RY1, PRKCD, PRKCI, PSEN1, PYCARD, RAB27A, RAMP3, RIPK2, SCIN, SCP2, SDC4, SELENOT, SERP1, SH3GLB1, SIRPB1, SLC11A1, STOM, STX18, STXBP1, SYT…	[ABCA1, ABCB4, ABCG1, ABL1, ABR, ACSL3, ACTN4, ADAM9, ADCY8, ADORA2B, ADRB2, AGER, AHCYL1, AHI1, AIF1, AKAP9, AKT1, AKT2, AMIGO1, ANGPT1, ANKFY1, ANO6, ANP32B, ANXA1, ANXA2, AP1G1, APOPT1, APPL1, APPL2, ARF6, ARHGEF7, ARL6IP1, ARRB1, ARRB2, ATAD1, ATF4, ATG5, ATP13A2, ATP1B1, ATP1B3, ATP2A1, ATP2B1, ATP6AP1, ATP8A1, ATP8A2, AXL, AZIN1, B3GAT3, BAD, BAG3, BAIAP3, BAK1, BBC3, BCAP31, BCAS3, BCR, BL…	FALSE
GO:0009966	GO_BiologicalProcess-EBI-UniProt-GOA_25.10.2019_00h00	regulation of signal transduction	[3, 4, 5]	[Group55, Group83]	176	11.0483	2.64882e-05	0.000423811	{Group55=8.346748834895706E-6, Group83=5.068439582048435E-6}	{Group55=2.685475712096879E-5, Group83=1.786021567007544E-5}	[ABHD6, ACVRL1, ADAM17, ADRB3, AKAP1, AKAP7, ANGPT1, ARHGAP28, ATF3, ATF6, ATP6AP2, AXL, BAK1, BCL2L1, BMP2K, BMP6, BNIP2, C8H9orf72, CARD10, CASP1, CASP8, CCL19, CCL8, CD14, CD180, CD40, CD74, CHP1, CISH, CLEC6A, CLIC2, CLU, CMKLR1, CSF1, CSF1R, CTBP2, CTNNA1, CTNND1, CTSC, CTSH, CYFIP1, DDX1, DISC1, DOK2, DUSP1, DUSP5, DUSP6, DYNLT1, DYRK3, EIF2AK2, F11R, F2RL2, FER, FZD2, FZD4, GBA, GCLM, GNAQ…	[AAED1, AAK1, AATF, ABCA1, ABHD6, ABL1, ACAA2, ACKR3, ACTN3, ACTN4, ACVR1B, ACVR2A, ACVRL1, ADA, ADAM10, ADAM17, ADAM9, ADAMTS12, ADAMTS20, ADAMTS3, ADAR, ADGRG1, ADGRG3, ADIPOR1, ADORA2A, ADORA2B, ADRA2A, ADRB2, ADRB3, AFAP1, AFAP1L2, AGAP2, AGER, AGO1, AGO3, AIDA, AKAP1, AKAP13, AKAP5, AKAP7, AKAP9, AKIP1, AKT1, AKT1S1, AKT3, ALKAL2, ALOX15, ALPK1, ALPK2, AMER1, AMFR, AMOT, ANGPT1, ANKRD17, ANK…	FALSE
GO:0035239	GO_BiologicalProcess-EBI-UniProt-GOA_25.10.2019_00h00	tube morphogenesis	[3, 4, 5]	[Group78]	61	14.1204	2.87792e-05	0.000448188	{Group78=1.1762769445254699E-6}	{Group78=4.835805216382488E-6}	[ACVRL1, ANGPT1, ANXA3, BAK1, C3AR1, CARD10, CASP3, CCR2, CCR3, CD40, CLIC4, CSF1, CTSH, CTSZ, CXCL10, EGLN1, FZD2, FZD4, GATA6, HK2, HMOX1, HS6ST1, ID1, ITGB1, JUN, KLHL3, KRAS, LDLR, LOC509283, MEIS1, MMP14, NRP1, NRP2, PAK1, PDGFRA, PECAM1, PF4, PGK1, PIK3CB, PKM, PLCD3, PLXND1, PRCP, PSEN1, QKI, RAMP3, RHOB, RRAS, S100A1, SARS, SASH1, SDC4, SPRED1, STAT1, STK3, SYNJ2BP, TAL1, TGM2, VASH1, WAR…	[AAMP, ABL1, ACKR3, ACVR1, ACVRL1, ADAMTS12, ADGRG1, ADIPOR2, ADTRP, AGGF1, AGO1, AGO2, AHI1, AKT1, AKT3, AMOT, AMOTL1, ANGPT1, ANGPTL4, ANXA1, ANXA2, ANXA3, APAF1, APOLD1, AREG, ARHGAP35, ARID1A, ARID2, ARL13B, ATF2, B4GALT1, BAK1, BBS4, BCAS3, BCL10, BCL2, BCL2L11, BMP4, BMPR1A, BMPR2, BRCA1, BRD2, BTG1, BTRC, C1GALT1, C3, C3AR1, C5, C5AR1, CALCRL, CARD10, CASP3, CCBE1, CCDC40, CCM2, CCR2, CCR3…	FALSE
GO:0002755	GO_BiologicalProcess-EBI-UniProt-GOA_25.10.2019_00h00	MyD88-dependent toll-like receptor signaling pathway	[7, 8, 9, 10, 11, 12, 13]	[Group80, Group85]	7	53.8462	3.0393e-05	0.000467093	{Group80=1.6847885094294026E-7, Group85=1.2221171280276134E-21}	{Group80=8.90531069269827E-7, Group85=9.043666747404339E-20}	[IRAK2, IRAK3, IRF1, TLR2, TLR4, TLR5, TLR6]	[IRAK2, IRAK3, IRF1, IRF7, MYD88, TLR10, TLR2, TLR4, TLR5, TLR6, TLR7, TLR9, TNIP1]	TRUE
GO:0055065	GO_BiologicalProcess-EBI-UniProt-GOA_25.10.2019_00h00	metal ion homeostasis	[7]	[Group76]	47	15.3094	3.2097e-05	0.000486875	{Group76=9.686725030199334E-5}	{Group76=2.1721747037416688E-4}	[ACKR2, ATP13A3, ATP1A1, ATP1B3, ATP6V1A, ATP7A, BAK1, BMP6, C3AR1, CCL19, CCL8, CCR3, CCR5, CCRL2, CD40, CLIC2, CMKLR1, CXCL10, EGLN1, ERO1A, F2RL2, FAM20A, GNA15, HMOX1, LETM1, LOC529196, MICU1, MT1E, MT2A, NCOA4, PDGFRA, PIK3CB, PLCD3, PSEN1, RAMP3, RMDN3, SCO1, SELENOT, SLC11A1, SLC12A7, SLC31A1, SLC35G1, SLC8B1, SNX10, TGM2, TMCO1, TRPC3]	[ABCB7, ABL1, ABL2, ACKR2, ACKR3, ACO1, ADCY8, AFG3L2, ALAS2, ANXA2, ANXA5, ANXA6, ANXA7, AP3D1, APP, ATF4, ATG5, ATOX1, ATP12A, ATP13A1, ATP13A2, ATP13A3, ATP13A5, ATP1A1, ATP1B1, ATP1B3, ATP2A1, ATP2A2, ATP2A3, ATP2B1, ATP2B2, ATP2B4, ATP2C1, ATP4B, ATP6AP1, ATP6V0A2, ATP6V0D1, ATP6V1A, ATP6V1G1, ATP7A, ATP7B, BAK1, BCAP31, BCL2, BDH2, BMP6, BOK, BTBD9, C3AR1, C5AR1, C5AR2, CACNA1A, CACNA1C, CA…	FALSE
GO:0030595	GO_BiologicalProcess-EBI-UniProt-GOA_25.10.2019_00h00	leukocyte chemotaxis	[3, 5, 6]	[Group82]	24	20.339	3.38464e-05	0.000506829	{Group82=2.3793071616070084E-8}	{Group82=1.6006248178083512E-7}	[ADAM17, AIF1, C3AR1, CCL19, CCL8, CCR2, CD74, CMKLR1, CSF1, CXCL10, CXCL16, CXCL5, DUSP1, FFAR2, HRH1, HSD3B7, IL17RC, LGMN, LOC529196, MPP1, PF4, PPBP, PTPRO, SLC8B1]	[ADAM10, ADAM17, AIF1, AKIRIN1, ANO6, ANXA1, BST1, C1QBP, C3AR1, C5, C5AR1, C5AR2, CALR, CAMK1D, CCL19, CCL25, CCL3, CCL4, CCL5, CCL8, CCR1, CCR2, CCR6, CCR7, CD74, CMKLR1, CNR2, CORO1A, CREB3, CSF1, CSF3R, CXADR, CXCL10, CXCL12, CXCL16, CXCL5, CXCL8, CXCR1, CXCR2, CXCR5, DUSP1, DYSF, EDNRB, F2RL1, FCER1G, FFAR2, GAS6, GBF1, GPR18, GPR183, HMGB1, HRH1, HSD3B7, IL16, IL17RA, IL17RC, IL1A, IL1B, IL…	FALSE
GO:0007249	GO_BiologicalProcess-EBI-UniProt-GOA_25.10.2019_00h00	I-kappaB kinase/NF-kappaB signaling	[4, 5, 6]	[Group65, Group83]	30	18.1818	3.67021e-05	0.000542634	{Group65=9.676586189733585E-7, Group83=5.068439582048435E-6}	{Group65=4.212161047295796E-6, Group83=1.786021567007544E-5}	[ANGPT1, CASP1, CASP8, CCL19, CD40, CD74, CLEC6A, DDX1, IFIT5, IRAK2, LOC504548, LTBR, MID2, NOD1, NOD2, OPTN, PYCARD, RBCK1, RIPK1, RIPK2, STAT1, TBK1, TLR2, TLR4, TLR6, TMEM106A, TNFAIP3, TNFSF10, TRIM25, TRIM38]	[ABL1, AKAP13, AKT1, ALPK1, ANGPT1, ANKRD17, ASH1L, ATP2C1, AZI2, BCL10, BCL3, BTK, BTRC, CAPN3, CARD11, CARD9, CASP1, CASP8, CCDC22, CCL19, CD4, CD40, CD74, CFLAR, CHUK, CLEC6A, CPNE1, CTH, CTNNB1, DAB2IP, DDRGK1, DDX1, DDX21, DHX36, EDA, ERC1, ESR1, F2R, F2RL1, FADD, FAIM, FASLG, FKBP1A, FYN, HACD3, HDAC1, HSPB1, IFIT5, IKBKB, IKBKE, IKBKG, IL1A, IL1B, IL1RN, IRAK1, IRAK1BP1, IRAK2, IRAK4, LITA…	FALSE
GO:1902531	GO_BiologicalProcess-EBI-UniProt-GOA_25.10.2019_00h00	regulation of intracellular signal transduction	[4, 5, 6]	[Group83]	112	11.9786	3.95981e-05	0.000578133	{Group83=5.068439582048435E-6}	{Group83=1.786021567007544E-5}	[ADRB3, AKAP1, AKAP7, ANGPT1, ARHGAP28, ATF3, AXL, BCL2L1, BMP6, BNIP2, C8H9orf72, CARD10, CASP1, CASP8, CCL19, CCL8, CD14, CD40, CD74, CHP1, CLEC6A, CLIC2, CLU, CMKLR1, CSF1, CSF1R, DDX1, DUSP1, DUSP5, DUSP6, DYRK3, EIF2AK2, F11R, F2RL2, FZD4, GBA, GUCY1A3, HGF, ID1, IFIT5, IL18R1, IL20RA, IQSEC2, IRAK3, ITGB1, ITSN1, JUN, KMT5A, KRAS, LAMTOR2, LAMTOR3, LOC504548, LOC521224, LRRK1, LTBR, MAP3K20…	[AAED1, ABCA1, ABL1, ACKR3, ACTN3, ACTN4, ADA, ADAM9, ADGRG1, ADGRG3, ADIPOR1, ADORA2B, ADRA2A, ADRB2, ADRB3, AGER, AGO1, AGO3, AIDA, AKAP1, AKAP13, AKAP5, AKAP7, AKIP1, AKT1, AKT1S1, AKT3, ALKAL2, ALOX15, ALPK1, AMOT, ANGPT1, ANKRD17, ANKRD2, ANKRD54, ANKRD6, APIP, APLP1, APP, ARF6, ARFGAP1, ARFGEF1, ARFGEF2, ARFGEF3, ARHGAP12, ARHGAP18, ARHGAP19, ARHGAP25, ARHGAP26, ARHGAP28, ARHGAP35, ARHGDIB,…	FALSE
[truncated: 281 more rows]

## Sheet: SevVsCont_wk10down
GOID	Ontology Source	GOTerm	GOLevels	GOGroups	Nr. Genes	% Associated Genes	Term PValue	Term PValue Corrected with Benjamini-Hochberg	Group PValue	Group PValue Corrected with Benjamini-Hochberg	Associated Genes Found	All Associated Genes	OverViewTerm
[truncated: 43 more rows]

## Sheet: ModVsSev_wk4up
GOID	Ontology Source	GOTerm	GOLevels	GOGroups	Nr. Genes	% Associated Genes	Term PValue	Term PValue Corrected with Benjamini-Hochberg	Group PValue	Group PValue Corrected with Benjamini-Hochberg	Associated Genes Found	All Associated Genes	OverViewTerm
[truncated: 44 more rows]

## Sheet: ModVsSev_wk4Down
GOID	Ontology Source	GOTerm	GOLevels	GOGroups	Nr. Genes	% Associated Genes	Term PValue	Term PValue Corrected with Benjamini-Hochberg	Group PValue	Group PValue Corrected with Benjamini-Hochberg	Associated Genes Found	All Associated Genes	OverViewTerm
[truncated: 196 more rows]

[truncated: 2 more sheets: ModVsSevere_wk10up, ModVsSevere_wk10down]
