# Supplementary material for: Severity of bovine tuberculosis is associated with innate immune-biased transcriptional signatures of whole blood in early weeks after experimental Mycobacterium bovis infection
Source: PLoS One. 2020 Nov 9;15(11):e0239938. doi: 10.1371/journal.pone.0239938 (PMC7652326; doi:10.1371/journal.pone.0239938)
Supplement: S6 File — (XLSX) [file pone.0239938.s006.xlsx]

## Sheet: ModVsCont_wk4up
GOID	Ontology Source	GOTerm	GOLevels	GOGroups	Nr. Genes	% Associated Genes	Term PValue	Term PValue Corrected with Benjamini-Hochberg	Group PValue	Group PValue Corrected with Benjamini-Hochberg	Associated Genes Found	All Associated Genes	OverViewTerm
GO:0046006	GO_ImmuneSystemProcess-EBI-UniProt-GOA_25.10.2019_00h00	regulation of activated T cell proliferation	[6]	[Group0]	2	7.69231	0.00474771	0.00949541	{Group0=0.004747707472498938}	{Group0=0.009495414944997876}	[ARG1, TNFSF9]	[AGER, ARG1, CASP3, CD24, FADD, GPAM, HHLA2, IDO1, IL12B, IL12RB1, IL18, IL23A, LRRC32, PRKAR1A, PRNP, PYCARD, RC3H1, RIPK3, RPS3, SLAMF1, STAT5A, STAT5B, STS, TGFB2, TMIGD2, TNFSF9]	TRUE
GO:0050670	GO_ImmuneSystemProcess-EBI-UniProt-GOA_25.10.2019_00h00	regulation of lymphocyte proliferation	[4]	[Group1]	3	2.18978	0.0146726	0.0146726	{Group1=0.01467262967192846}	{Group1=0.01467262967192846}	[ARG1, CDKN1A, TNFSF9]	[ADA, AGER, AIF1, ANXA1, ARG1, ARG2, ATAD5, ATM, BCL2, BCL6, BMI1, BMP4, BST1, BTK, CARD11, CASP3, CCDC88B, CCL5, CCR2, CD24, CD274, CD28, CD320, CD38, CD3E, CD40, CD40LG, CD6, CD74, CD81, CD86, CDKN1A, CLCF1, CORO1A, CTLA4, CTNNB1, DHPS, DLG1, DLG5, EFNB1, ERBB2, FADD, FCRL3, FOXP3, GLMN, GPAM, GPR183, HES1, HHLA2, IDO1, IKZF3, IL10, IL12B, IL12RB1, IL15, IL18, IL1B, IL20RB, IL23A, IL27, IL6ST, …	TRUE

## Sheet: SevVsCont_wk4down
GOID	Ontology Source	GOTerm	GOLevels	GOGroups	Nr. Genes	% Associated Genes	Term PValue	Term PValue Corrected with Benjamini-Hochberg	Group PValue	Group PValue Corrected with Benjamini-Hochberg	Associated Genes Found	All Associated Genes	OverViewTerm
GO:0004930	GO_BiologicalProcess-EBI-UniProt-GOA_25.10.2019_00h00	G protein-coupled receptor activity	[4, 5, 6]	[Group3]	31	20.3947	4.02067e-08	3.87592e-05	{Group3=8.775208640706323E-7}	{Group3=4.387604320353162E-6}	[ADCYAP1R1, ADGRA1, ADGRG5, ADGRL1, ADORA2B, C5AR1, C5AR2, CALCRL, CCR6, CNR2, CXCR4, CYSLTR2, EDNRB, GPR15, GPR174, GPR183, GPR34, GPR4, GPR55, HPGD, HRH2, HRH4, LOC506486, LOC507247, LOC518134, LTB4R, P2RY10, P2RY12, PTGDR, S1PR1, TMIGD3]	[ACKR2, ACKR3, ADCYAP1R1, ADGRA1, ADGRA3, ADGRE3, ADGRE5, ADGRF1, ADGRG1, ADGRG3, ADGRG5, ADGRG6, ADGRL1, ADGRL2, ADGRL3, ADGRV1, ADORA2A, ADORA2B, ADRA2A, ADRB1, ADRB2, ADRB3, C3AR1, C5AR1, C5AR2, CALCRL, CCKAR, CCR1, CCR10, CCR2, CCR3, CCR4, CCR5, CCR6, CCR7, CCR8, CCR9, CCRL2, CELSR2, CHRM3, CMKLR1, CNR2, CX3CR1, CXCR1, CXCR2, CXCR3, CXCR4, CXCR5, CXCR6, CYSLTR1, CYSLTR2, EDNRB, F2R, F2RL1, F2…	TRUE
GO:0007186	GO_BiologicalProcess-EBI-UniProt-GOA_25.10.2019_00h00	G protein-coupled receptor signaling pathway	[3, 4, 5]	[Group3]	46	14.6965	8.77521e-07	0.000422965	{Group3=8.775208640706323E-7}	{Group3=4.387604320353162E-6}	[ADCY4, ADCYAP1R1, ADGRA1, ADGRG5, ADGRL1, ADORA2B, C5AR1, C5AR2, CALCRL, CCR6, CNR2, CXCR4, CYSLTR2, DAGLA, DGKD, DGKE, DGKG, DGKZ, EDNRB, GNAI1, GNG2, GPR15, GPR174, GPR183, GPR34, GPR4, GPR55, HPGD, HRH2, HRH4, IQGAP2, LGR6, LOC506486, LOC507247, LOC518134, LTB4R, P2RY10, P2RY12, PDE2A, PROK2, PTGDR, RGS14, S1PR1, SAG, TMIGD3, WNT5A]	[ABCA1, ABHD6, ACKR2, ACKR3, ADA, ADCY3, ADCY4, ADCY6, ADCY7, ADCY8, ADCY9, ADCYAP1R1, ADGRA1, ADGRA3, ADGRE3, ADGRE5, ADGRF1, ADGRG1, ADGRG3, ADGRG5, ADGRG6, ADGRL1, ADGRL2, ADGRL3, ADGRV1, ADORA2A, ADORA2B, ADRA2A, ADRB1, ADRB2, ADRB3, AGRN, AGTRAP, AHCYL1, AKAP13, AKAP5, ANXA1, APLP1, AREG, ARHGEF12, ARRB1, ARRB2, ARRDC3, ATP2B4, ATRNL1, BAIAP3, BCAR1, BCAR3, BHLHA15, C3, C3AR1, C5AR1, C5AR2, …	FALSE
GO:0071543	GO_BiologicalProcess-EBI-UniProt-GOA_25.10.2019_00h00	diphosphoinositol polyphosphate metabolic process	[5, 6, 7]	[Group4]	4	100	2.3037e-05	0.00740257	{Group4=2.3037048295143475E-5}	{Group4=5.7592620737858684E-5}	[NUDT10, NUDT11, NUDT3, NUDT4]	[NUDT10, NUDT11, NUDT3, NUDT4]	TRUE
GO:1901907	GO_BiologicalProcess-EBI-UniProt-GOA_25.10.2019_00h00	diadenosine pentaphosphate catabolic process	[8, 9, 10]	[Group4]	4	100	2.3037e-05	0.00740257	{Group4=2.3037048295143475E-5}	{Group4=5.7592620737858684E-5}	[NUDT10, NUDT11, NUDT3, NUDT4]	[NUDT10, NUDT11, NUDT3, NUDT4]	FALSE
GO:1901909	GO_BiologicalProcess-EBI-UniProt-GOA_25.10.2019_00h00	diadenosine hexaphosphate catabolic process	[8, 9, 10]	[Group4]	4	100	2.3037e-05	0.00740257	{Group4=2.3037048295143475E-5}	{Group4=5.7592620737858684E-5}	[NUDT10, NUDT11, NUDT3, NUDT4]	[NUDT10, NUDT11, NUDT3, NUDT4]	FALSE
GO:1901911	GO_BiologicalProcess-EBI-UniProt-GOA_25.10.2019_00h00	adenosine 5'-(hexahydrogen pentaphosphate) catabolic process	[7, 8, 9, 10, 11]	[Group4]	4	100	2.3037e-05	0.00740257	{Group4=2.3037048295143475E-5}	{Group4=5.7592620737858684E-5}	[NUDT10, NUDT11, NUDT3, NUDT4]	[NUDT10, NUDT11, NUDT3, NUDT4]	FALSE
GO:0086002	GO_BiologicalProcess-EBI-UniProt-GOA_25.10.2019_00h00	cardiac muscle cell action potential involved in contraction	[6, 8]	[Group0]	7	36.8421	0.000181504	0.0349939	{Group0=1.8150363063934756E-4}	{Group0=2.2687953829918445E-4}	[CACNA2D1, CTNNA3, KCNJ2, RNF207, SCN1B, SCN2B, SCN4B]	[BIN1, CACNA1C, CACNA2D1, CACNB2, CTNNA3, DLG1, JUP, KCNE3, KCNH2, KCNJ2, KCNQ1, NUP155, PKP2, RNF207, SCN1B, SCN2B, SCN4B, SNTA1, TRPM4]	TRUE
GO:1990253	GO_BiologicalProcess-EBI-UniProt-GOA_25.10.2019_00h00	cellular response to leucine starvation	[6, 7, 8]	[Group2]	5	55.5556	0.000158281	0.0381458	{Group2=1.582811392903311E-4}	{Group2=2.6380189881721855E-4}	[IMPACT, RRAGB, RRAGD, SESN1, SESN3]	[GCN1, IMPACT, LARS, MTOR, RRAGB, RRAGD, SESN1, SESN2, SESN3]	TRUE
GO:1904491	GO_BiologicalProcess-EBI-UniProt-GOA_25.10.2019_00h00	protein localization to ciliary transition zone	[7]	[Group1]	4	66.6667	0.000308474	0.0495615	{Group1=3.0847412502929566E-4}	{Group1=3.0847412502929566E-4}	[NPHP4, SPATA7, TCTN1, TMEM107]	[MAPK15, NPHP4, SPATA7, TCTN1, TCTN2, TMEM107]	TRUE

## Sheet: SevVsCont_wk10up
GOID	Ontology Source	GOTerm	GOLevels	GOGroups	Nr. Genes	% Associated Genes	Term PValue	Term PValue Corrected with Benjamini-Hochberg	Group PValue	Group PValue Corrected with Benjamini-Hochberg	Associated Genes Found	All Associated Genes	OverViewTerm
GO:0098542	GO_BiologicalProcess-EBI-UniProt-GOA_25.10.2019_00h00	defense response to other organism	[3, 4, 5]	[Group85]	101	21.0417	5.5879e-19	6.52667e-16	{Group85=1.2221171280276134E-21}	{Group85=9.043666747404339E-20}	[ABCC9, ADAM17, AIF1, ANXA3, APOBEC3Z1, BATF2, C1QA, C1QB, C1S, C2, CALCOCO2, CASP4, CCL19, CCL8, CD14, CD40, CDC42EP4, CFB, CFP, CIITA, CLEC6A, CSF1, CXCL10, CXCL16, CXCL5, CYBB, DDX1, DDX58, FFAR2, GBP2, GBP4, GBP5, IFI16, IFI44L, IFIH1, IFIT5, IL17RC, IL27, IRAK2, IRAK3, IRF1, IRF5, IRF8, ISG15, KYNU, LAMP1, LGALS8, LOC100298356, LOC504548, LOC507055, LOC511531, LOC513659, LOC618737, LYZ, MAPK…	[ABCC9, ACP5, ACTG1, ACTR3, ADAM15, ADAM17, ADAR, AEN, AGBL5, AIF1, AKIRIN2, ALPK1, ANKHD1, ANKRD17, ANXA1, ANXA3, AP1G1, APOBEC3Z1, APPL1, APPL2, ARG1, ARG2, ARID5A, ARRB2, ATG12, ATG16L1, ATG7, BATF, BATF2, BCL10, BCL2, BCL3, BECN1, BNIP3, BNIP3L, BPI, C1QA, C1QB, C1QBP, C1S, C2, C3, C5, C5AR1, C7, C7H19orf66, CADM1, CALCOCO2, CARD9, CASP4, CCDC88B, CCL19, CCL25, CCL3, CCL4, CCL5, CCL8, CD14, C…	TRUE
GO:0045087	GO_BiologicalProcess-EBI-UniProt-GOA_25.10.2019_00h00	innate immune response	[3, 4, 5, 6]	[Group52, Group85]	79	21.8232	6.04682e-16	3.53134e-13	{Group52=2.6382577805462496E-17, Group85=1.2221171280276134E-21}	{Group52=9.761553788021123E-16, Group85=9.043666747404339E-20}	[AIF1, APOBEC3Z1, C1QA, C1QB, C1S, C2, CALCOCO2, CASP4, CCL19, CCL8, CD14, CDC42EP4, CFB, CFP, CIITA, CLEC6A, CSF1, CXCL16, CYBB, DDX1, DDX58, FFAR2, GBP2, GBP4, GBP5, IFI16, IFIH1, IRAK2, IRAK3, IRF1, IRF5, IRF8, ISG15, KYNU, LAMP1, LOC100298356, LOC504548, LOC507055, LOC511531, LOC513659, MAPKAPK3, MID2, MPEG1, MR1, MX1, MX2, NECTIN2, NLRC4, NLRP1, NMI, NOD2, OAS2, PARP14, PARP9, PDE12, PYCARD,…	[ACTG1, ACTR3, ADAM15, ADAR, AIF1, AKIRIN2, ALPK1, ANKHD1, ANKRD17, ANXA1, AP1G1, APOBEC3Z1, APPL1, APPL2, ARG1, ARG2, ARID5A, ARRB2, ATG12, BCL10, BPI, C1QA, C1QB, C1QBP, C1S, C2, C3, C5, C7, C7H19orf66, CADM1, CALCOCO2, CARD9, CASP4, CCL19, CCL25, CCL3, CCL4, CCL5, CCL8, CD14, CD226, CD46, CD96, CDC37, CDC42, CDC42EP2, CDC42EP4, CFB, CFD, CFP, CHID1, CIITA, CLEC4D, CLEC4E, CLEC5A, CLEC6A, CLEC7…	TRUE
GO:0009617	GO_BiologicalProcess-EBI-UniProt-GOA_25.10.2019_00h00	response to bacterium	[3, 5]	[Group45, Group68, Group85]	62	22.3827	2.94259e-13	1.14565e-10	{Group45=2.942593911054283E-13, Group68=3.8292621596018746E-10, Group85=1.2221171280276134E-21}	{Group45=7.258398313933898E-12, Group68=4.722756663508978E-9, Group85=9.043666747404339E-20}	[ADAM17, ANXA3, AXL, BMP6, CASP1, CCR5, CD14, CD180, CD47, CD86, CMPK2, CXCL10, CXCL5, FAM20A, FER, FUCA2, GBP2, GBP4, GBP5, GPR31, GZMA, IDO1, IL10, IRAK2, IRAK3, IRF5, IRF8, ISG15, JUN, LOC507055, LOC513659, LYZ, MAPKAPK3, MPEG1, MR1, NLRC4, NOD1, NOD2, NR1H3, NUGGC, OAS2, OCIAD2, OPTN, PALM3, PF4, PPBP, PRDX3, PRKCD, PYCARD, PYGL, RAB1A, RIPK2, SASH1, SLC11A1, TBK1, TICAM2, TLR2, TLR4, TLR5, T…	[ABCA1, ABL1, ABR, ACP5, ADAM17, ADAM9, ADH5, AKIRIN2, AKT1, ANKRD17, ANXA3, ARG2, AXL, B3GALT5, BAIAP2, BAIAP2L1, BANK1, BCL10, BCL3, BCR, BMP6, BNIP3, BPI, C3, C5AR1, CA5B, CARD9, CASP1, CCDC186, CCDC80, CCL3, CCL5, CCR5, CCR7, CD14, CD180, CD24, CD274, CD47, CD6, CD79B, CD86, CD96, CDC73, CEBPE, CEP192, CFD, CFLAR, CHD7, CHMP5, CLEC4D, CLEC4E, CMPK2, CTR9, CUBN, CX3CR1, CXCL10, CXCL5, CXCL8, C…	TRUE
GO:0034341	GO_BiologicalProcess-EBI-UniProt-GOA_25.10.2019_00h00	response to interferon-gamma	[4, 5, 6, 7]	[Group52, Group85]	30	35.2941	2.69429e-12	7.86733e-10	{Group52=2.6382577805462496E-17, Group85=1.2221171280276134E-21}	{Group52=9.761553788021123E-16, Group85=9.043666747404339E-20}	[AIF1, CALCOCO2, CCL19, CCL8, CDC42EP4, CIITA, CXCL16, GBP2, GBP4, GBP5, IRF1, IRF8, KYNU, LOC504548, LOC507055, LOC511531, LOC513659, NMI, PARP14, PARP9, PDE12, RAB7B, SLC11A1, SOCS1, STAT1, STXBP1, STXBP3, TLR2, TLR4, TRIM21]	[ACTG1, ACTR3, AIF1, ARG1, C7H19orf66, CALCOCO2, CCL19, CCL25, CCL3, CCL4, CCL5, CCL8, CDC37, CDC42, CDC42EP2, CDC42EP4, CIITA, CXCL16, DAPK1, DAPK3, EPRS, EVL, FLNB, GAPDH, GBP2, GBP4, GBP5, GBP6, GCH1, GSN, HSP90AB1, IFITM3, IL12B, IL12RB1, IL23R, IRF1, IRF8, KIF5B, KYNU, LOC504548, LOC507055, LOC511531, LOC513659, LOC616364, LOC783604, MED1, MEFV, MRC1, MYO1C, NLRC5, NMI, OTOP1, PARP14, PARP9,…	FALSE
GO:0071345	GO_BiologicalProcess-EBI-UniProt-GOA_25.10.2019_00h00	cellular response to cytokine stimulus	[5]	[Group41, Group52, Group75]	82	17.1908	1.27523e-10	2.97893e-08	{Group41=1.2752281371327637E-10, Group52=2.6382577805462496E-17, Group75=1.546603307625727E-5}	{Group41=1.8873376429564904E-9, Group52=9.761553788021123E-16, Group75=4.238838694974215E-5}	[ACKR2, ADAM17, AIF1, ANGPT1, ASAH1, AXL, CCL19, CCL8, CCR2, CCR3, CCR5, CCRL2, CD47, CD74, CDC42EP4, CSF1, CSF1R, CTBP2, CXCL10, CXCL5, DUSP1, EBI3, FER, FZD4, GBA, GBP2, GBP4, GBP5, GCLM, HK2, IFI16, IL10RA, IL17RC, IL18R1, IL20RA, IL27, IL7, ILDR1, IRAK2, IRAK3, IRF1, IRF5, IRF8, LOC507055, LOC511531, LOC513659, LOC529196, MAPK11, MME, MRAS, NFE2L2, NMI, NRP2, OAS2, PALM3, PARP14, PARP9, PDE12…	[ABCD4, ACKR2, ACKR3, ACSL1, ACTG1, ACTN4, ACTR3, ADAM17, ADAMTS12, ADAR, ADIPOR1, ADIPOR2, AIF1, AKT1, ALAD, ALOX15, ANGPT1, APPL1, APPL2, ARG1, ARID5B, ASAH1, ATIC, AXL, B3GNT2, BAD, BAG4, BBS2, BBS4, BCAT2, BCLAF1, BRCA1, BSPRY, BTK, CACNB4, CACYBP, CCL19, CCL25, CCL3, CCL4, CCL5, CCL8, CCR1, CCR10, CCR2, CCR3, CCR4, CCR5, CCR6, CCR7, CCR8, CCR9, CCRL2, CD24, CD4, CD44, CD47, CD70, CD74, CDC34…	TRUE
GO:0002237	GO_BiologicalProcess-EBI-UniProt-GOA_25.10.2019_00h00	response to molecule of bacterial origin	[4, 6]	[Group68]	38	23.3129	3.88779e-09	7.56823e-07	{Group68=3.8292621596018746E-10}	{Group68=4.722756663508978E-9}	[ADAM17, AXL, BMP6, CASP1, CCR5, CD14, CD180, CD86, CMPK2, CXCL10, CXCL5, FER, GPR31, IDO1, IL10, IRAK2, IRAK3, IRF5, IRF8, JUN, MAPKAPK3, NOD2, NR1H3, NUGGC, PALM3, PF4, PPBP, PRDX3, PYCARD, RIPK2, SASH1, SLC11A1, TICAM2, TLR2, TLR4, TLR6, TNFAIP3, TNFRSF1B]	[ABCA1, ABL1, ABR, ACP5, ADAM17, ADAM9, ADH5, AKIRIN2, AKT1, AXL, BCL10, BCR, BMP6, BPI, C5AR1, CARD9, CASP1, CCL3, CCL5, CCR5, CCR7, CD14, CD180, CD24, CD274, CD6, CD86, CD96, CDC73, CHMP5, CMPK2, CTR9, CX3CR1, CXCL10, CXCL5, CXCL8, DAB2IP, DUSP10, ELANE, F2R, FER, FZD5, GCH1, GFI1, GGT1, GGT5, GPR31, HMGB2, HNRNPA0, HSF1, IDO1, IFNAR1, IL10, IL12B, IL12RB2, IL18, IL1A, IL1B, IL1RN, IL23R, IRAK1…	TRUE
GO:0032940	GO_BiologicalProcess-EBI-UniProt-GOA_25.10.2019_00h00	secretion by cell	[3, 5]	[Group47, Group85]	80	16.0966	5.29082e-09	8.8281e-07	{Group47=2.0720633974293404E-8, Group85=1.2221171280276134E-21}	{Group47=1.5333269140977117E-7, Group85=9.043666747404339E-20}	[AIF1, ANGPT1, ANXA3, ARHGAP17, AXL, CADPS2, CASP1, CCL8, CCR2, CD14, CD40, CLEC6A, CSF1R, CTBP2, CYP51A1, DDX58, DOC2A, FER, FES, FFAR2, FZD4, GBP5, GNPTAB, GRIN3A, ICA1, IFIH1, IL10, IL17RC, ILDR1, ISG15, ITGAM, LAMP1, LGALS9, LOC107131142, M6PR, MAPK11, MERTK, NLRC4, NLRP1, NOD2, NR1H3, P2RX1, PAK1, PREB, PSEN1, PYCARD, RAB11FIP5, RAB13, RAB1A, RAB27A, RIPK2, RSAD2, SCAMP1, SCIN, SDC4, SDHD, S…	[ABCA1, ABCG1, ABL1, ABR, ACTN1, ADAM9, ADCY8, ADORA2B, ADRA2A, ADTRP, AGER, AIF1, ANGPT1, ANXA1, ANXA3, ANXA4, ANXA5, AP1G1, APBA1, ARF6, ARFGAP3, ARFIP1, ARG2, ARHGAP17, ARHGEF7, ARNTL, ARRB1, ASIC1, ATG5, ATP13A2, ATP2A2, ATP6AP1, AXL, BACE1, BAD, BAIAP3, BANK1, BCR, BIRC5, BLK, BLOC1S3, BLOC1S6, BRAF, C1QTNF12, C2CD2L, C5, C5AR2, CACNA1A, CACNA1B, CACNA1H, CACNB2, CACNB4, CADM1, CADPS2, CAPN1…	TRUE
GO:0071346	GO_BiologicalProcess-EBI-UniProt-GOA_25.10.2019_00h00	cellular response to interferon-gamma	[5, 6, 7, 8]	[Group41, Group52, Group85]	23	32.3944	6.56949e-09	9.59145e-07	{Group41=1.2752281371327637E-10, Group52=2.6382577805462496E-17, Group85=1.2221171280276134E-21}	{Group41=1.8873376429564904E-9, Group52=9.761553788021123E-16, Group85=9.043666747404339E-20}	[AIF1, CCL19, CCL8, CDC42EP4, GBP2, GBP4, GBP5, IRF1, IRF8, LOC507055, LOC511531, LOC513659, NMI, PARP14, PARP9, PDE12, RAB7B, SOCS1, STAT1, STXBP1, STXBP3, TLR2, TLR4]	[ACTG1, ACTR3, AIF1, ARG1, CCL19, CCL25, CCL3, CCL4, CCL5, CCL8, CDC37, CDC42, CDC42EP2, CDC42EP4, DAPK1, DAPK3, EPRS, EVL, FLNB, GAPDH, GBP2, GBP4, GBP5, GBP6, GSN, HSP90AB1, IL12B, IL12RB1, IRF1, IRF8, KIF5B, LOC507055, LOC511531, LOC513659, LOC616364, LOC783604, MED1, MRC1, MYO1C, NLRC5, NMI, OTOP1, PARP14, PARP9, PDE12, PTPN2, RAB12, RAB20, RAB43, RAB7B, RPS6KB1, SLC26A6, SOCS1, STAT1, STX4, …	FALSE
GO:0031638	GO_BiologicalProcess-EBI-UniProt-GOA_25.10.2019_00h00	zymogen activation	[6, 7]	[Group53, Group61, Group79]	14	48.2759	1.71806e-08	2.22966e-06	{Group53=1.1292721770547433E-4, Group61=0.002758773291358753, Group79=1.2873869119005633E-5}	{Group53=2.457827679472088E-4, Group61=0.0041663106849091375, Group79=3.664101210793911E-5}	[ASPH, BAK1, C1R, CASP8, CTSC, CTSH, CTSZ, LGMN, MMP14, PGK1, PLAU, PLGRKT, PYCARD, RIPK2]	[ANXA2, ASPH, BAD, BAK1, C1R, C1RL, CASP8, CTSC, CTSH, CTSZ, CYFIP2, DHCR24, F12, FADD, FURIN, GH1, KLK1, LGMN, MMP14, PGK1, PLAU, PLGRKT, PYCARD, RIPK2, SERPINE2, TBC1D10A, THBS1, TNF, VSIR]	TRUE
GO:0032103	GO_BiologicalProcess-EBI-UniProt-GOA_25.10.2019_00h00	positive regulation of response to external stimulus	[3, 4, 5]	[Group85]	53	18.4028	2.73171e-08	3.19064e-06	{Group85=1.2221171280276134E-21}	{Group85=9.043666747404339E-20}	[ADAM17, AIF1, BMP6, C3AR1, CCL19, CCR2, CD14, CD180, CD47, CD74, CMKLR1, CSF1, CTSC, CXCL10, DDX58, FFAR2, GBP5, IDO1, IFI16, IFIH1, IL17RC, IRAK2, IRAK3, IRF1, LAMP1, LDLR, LGMN, LOC529196, MAPKAPK3, NECTIN2, NLRC4, NOD1, NOD2, NRP1, NUPR1, OPTN, PARP9, PTGS2, PYCARD, RAB7B, RIPK2, RSAD2, SASH1, SCARF1, SLC46A2, TBK1, TICAM2, TLR2, TLR4, TLR5, TLR6, TNFAIP3, ZBP1]	[ABCC1, ADAM10, ADAM17, ADORA2B, AGER, AIF1, AKIRIN1, ALPK1, ANKRD17, ANO6, AP1G1, APPL1, APPL2, ARG1, ARRB2, BCL10, BMP6, BMPR2, BRAF, C1QBP, C3, C3AR1, C5AR1, CADM1, CALR, CAMK1D, CARD9, CCL19, CCL3, CCL5, CCR1, CCR2, CCR6, CCR7, CD14, CD180, CD226, CD28, CD47, CD6, CD74, CD81, CDH13, CLEC4E, CLEC7A, CLOCK, CLP1, CMKLR1, CNTF, CREB3, CRTAM, CSF1, CTSC, CXCL10, CXCL12, CXCL8, CXCR3, CYBA, DAB2IP…	FALSE
GO:0051092	GO_BiologicalProcess-EBI-UniProt-GOA_25.10.2019_00h00	positive regulation of NF-kappaB transcription factor activity	[3, 4, 5, 8, 9, 10, 11, 12, 13, 14]	[Group65]	25	27.7778	4.77404e-08	5.06917e-06	{Group65=9.676586189733585E-7}	{Group65=4.212161047295796E-6}	[CD40, CLU, EIF2AK2, FER, FLOT2, IL18R1, IRAK2, IRAK3, MID2, NLRC4, NOD1, NOD2, PRDX3, PRKCI, PYCARD, RAB7B, RBCK1, RIPK1, RIPK2, TLR2, TLR4, TLR6, TRIM14, TRIM25, TRIM38]	[AGER, APP, ARHGEF2, BCL10, CAPN3, CARD11, CARM1, CAT, CD40, CD40LG, CFLAR, CHUK, CIB1, CLOCK, CLU, CTH, DDRGK1, DHX33, DHX9, EDA, EIF2AK2, FDXR, FER, FLOT1, FLOT2, IKBKB, IKBKG, IL18, IL18R1, IL18RAP, IL1B, IL1RAP, IRAK1, IRAK2, IRAK3, LTF, MALT1, MAP3K13, MID2, MTDH, MTPN, MYD88, NLRC4, NLRP3, NOD1, NOD2, PRDX3, PRKCB, PRKCI, PRKCQ, PRKD2, PSMA6, PYCARD, RAB7B, RBCK1, RELA, RIPK1, RIPK2, RIPK3,…	TRUE
GO:0060760	GO_BiologicalProcess-EBI-UniProt-GOA_25.10.2019_00h00	positive regulation of response to cytokine stimulus	[3, 4, 5, 6]	[Group71, Group75, Group85]	16	39.0244	6.87795e-08	6.69454e-06	{Group71=3.6631258466268624E-9, Group75=1.546603307625727E-5, Group85=1.2221171280276134E-21}	{Group71=3.388391408129848E-8, Group75=4.238838694974215E-5, Group85=9.043666747404339E-20}	[ADAM17, AXL, CD74, CSF1, DDX58, IFIH1, IL7, PARP14, PARP9, RIPK1, RIPK2, TBK1, TICAM2, TLR2, TLR4, ZBP1]	[ADAM17, AXL, CD74, CPNE1, CREBRF, CSF1, CXCR4, DDX58, DHX9, FADD, GAS6, GFI1, IFIH1, IKBKE, IL1R1, IL7, IRF3, IRF7, LSM14A, MAVS, MED1, NLRC5, PAFAH1B1, PARP14, PARP9, PRKN, RIPK1, RIPK2, TBK1, TICAM2, TLR2, TLR4, TRAF2, TRAM1, TREM2, TRIM32, TRIM44, TXK, UBE2K, WNT5A, ZBP1]	TRUE
GO:0007596	GO_BiologicalProcess-EBI-UniProt-GOA_25.10.2019_00h00	blood coagulation	[3, 5]	[Group67]	24	27.907	8.02853e-08	6.69809e-06	{Group67=1.2327147681197828E-8}	{Group67=1.0135654760095992E-7}	[AXL, ENPP4, F11R, F13A1, F2RL2, ITGB3, MERTK, MPIG6B, NFE2L2, P2RX1, P2RY1, PAPSS2, PDGFRA, PF4, PIK3CB, PLAU, PRKCD, SELENOP, SELP, SH2B3, STXBP1, STXBP3, TLR4, VWF]	[ADAMTS18, ADRA2A, ADTRP, ALOX15, ANO6, ANXA2, ANXA5, ANXA8L1, AP3B1, AXL, BLOC1S3, BLOC1S4, BLOC1S6, CD40LG, CD9, CPB2, DTNBP1, ENPP4, ENTPD2, F11R, F12, F13A1, F2, F2R, F2RL1, F2RL2, F2RL3, F5, F8, FCER1G, FERMT3, GAS6, GATA1, GNA13, HNF4A, HPS5, HPS6, HPSE, ITGB3, LNPK, LYN, MERTK, MPIG6B, NFE2L2, NOS3, P2RX1, P2RY1, P2RY12, PAPSS2, PDGFA, PDGFB, PDGFRA, PF4, PIK3CB, PLAU, PLEK, PRDX2, PRKCA, …	TRUE
GO:0050663	GO_BiologicalProcess-EBI-UniProt-GOA_25.10.2019_00h00	cytokine secretion	[3, 5, 6, 7, 8, 9]	[Group73, Group84, Group85]	31	23.4848	8.87481e-08	6.91052e-06	{Group73=6.257178727603036E-8, Group84=1.1075578934594613E-10, Group85=1.2221171280276134E-21}	{Group73=3.858593548688539E-7, Group84=2.0489821029000033E-9, Group85=9.043666747404339E-20}	[AIF1, ANGPT1, CASP1, CD14, CLEC6A, CSF1R, DDX58, FFAR2, GBP5, IFIH1, IL10, IL17RC, ISG15, LGALS9, MAPK11, NLRC4, NLRP1, NOD2, PYCARD, RAB1A, RIPK2, SERPINB1, SOCS1, TLR2, TLR4, TLR5, TLR6, TMEM106A, TNFAIP3, TNFRSF1B, VTCN1]	[ABCA1, ABL1, AGER, AIF1, ANGPT1, ANXA1, ANXA4, ARG2, ATG5, BANK1, C5, C5AR2, CADM1, CARD11, CASP1, CCL3, CCR7, CD14, CD2, CHI3L1, CHUK, CIDEA, CLEC4E, CLEC5A, CLEC6A, CPTP, CRTAM, CSF1R, DDX58, DHX36, DHX9, DYSF, EPHB6, EZR, F2R, F2RL1, FCN1, FFAR2, FGR, FN1, FOXP1, FOXP3, FRMD8, FZD5, GAPDH, GAS6, GATA3, GBP5, GLMN, GPAM, GSDMD, HDAC9, HK1, HMGB1, HYAL2, IFIH1, IL10, IL12B, IL17RA, IL17RC, IL1A…	TRUE
GO:0019221	GO_BiologicalProcess-EBI-UniProt-GOA_25.10.2019_00h00	cytokine-mediated signaling pathway	[4, 5, 6]	[Group41, Group55, Group60, Group75]	48	18.677	7.80913e-08	7.0162e-06	{Group41=1.2752281371327637E-10, Group55=8.346748834895706E-6, Group60=7.732697110281618E-8, Group75=1.546603307625727E-5}	{Group41=1.8873376429564904E-9, Group55=2.685475712096879E-5, Group60=4.401689124314152E-7, Group75=4.238838694974215E-5}	[ACKR2, ADAM17, ANGPT1, AXL, CCL19, CCL8, CCR2, CCR3, CCR5, CCRL2, CD74, CSF1, CSF1R, CXCL10, CXCL5, EBI3, FER, FZD4, IL10RA, IL17RC, IL18R1, IL20RA, IL27, IL7, IRAK2, IRAK3, IRF1, IRF5, LOC529196, NMI, OAS2, PALM3, PARP14, PARP9, PF4, PPBP, PYCARD, RIPK1, RIPK2, SH2B3, SOCS1, STAT1, TBK1, TICAM2, TNFRSF1B, TXNDC17, UGCG, ZBP1]	[ACKR2, ACKR3, ACSL1, ACTN4, ADAM17, ADAR, ADIPOR1, ADIPOR2, AKT1, ANGPT1, APPL1, APPL2, ARG1, AXL, BAD, BBS2, BBS4, CCL19, CCL25, CCL3, CCL4, CCL5, CCL8, CCR1, CCR10, CCR2, CCR3, CCR4, CCR5, CCR6, CCR7, CCR8, CCR9, CCRL2, CD24, CD4, CD44, CD70, CD74, CDC37, CDIP1, CHUK, CIB1, CNOT7, CNOT9, CNTF, COMMD7, CPNE1, CREBRF, CSF1, CSF1R, CSF2RB, CSF3R, CSNK2B, CTR9, CX3CR1, CXCL10, CXCL12, CXCL5, CXCL8…	TRUE
GO:0001819	GO_BiologicalProcess-EBI-UniProt-GOA_25.10.2019_00h00	positive regulation of cytokine production	[3, 4, 5]	[Group81, Group85]	48	18.5328	1.00045e-07	7.30329e-06	{Group81=2.583013892086053E-9, Group85=1.2221171280276134E-21}	{Group81=2.7306146859195417E-8, Group85=9.043666747404339E-20}	[ADAM17, AIF1, C3AR1, CASP1, CASP8, CCR2, CD14, CD40, CD74, CLEC6A, CSF1R, DDX1, DDX58, EIF2AK2, FFAR2, GBP5, HGF, HHLA2, IDO1, IFIH1, IL10, IL17RC, IL18R1, IL27, IL7, IRF1, IRF8, LGALS9, MAPK11, NLRP1, NOD1, NOD2, PSEN1, PYCARD, RAB7B, RIPK1, RIPK2, RSAD2, SLC11A1, STAT1, TBK1, TICAM2, TIGIT, TLR2, TLR4, TLR5, TNFRSF8, VTCN1]	[ABL1, ADAM17, ADORA2B, ADRA2A, AFAP1L2, AGER, AGPAT1, AGPAT2, AIF1, AKIRIN2, ANKRD17, ANXA1, APP, APPL1, ARFGEF2, ARHGEF2, ARNT, ATF2, ATF4, BCL10, BCL3, BRCA1, C1QBP, C3, C3AR1, C5, C5AR1, CADM1, CARD11, CARD9, CASP1, CASP8, CCBE1, CCDC88B, CCL3, CCM2L, CCR2, CCR7, CD14, CD2, CD226, CD28, CD40, CD40LG, CD6, CD74, CD81, CHUK, CLEC4E, CLEC5A, CLEC6A, CLEC7A, CRTAM, CSF1R, CYBA, DDIT3, DDX1, DDX21…	TRUE
GO:0042742	GO_BiologicalProcess-EBI-UniProt-GOA_25.10.2019_00h00	defense response to bacterium	[4, 5, 6]	[Group45, Group68]	25	26.3158	1.52396e-07	1.04705e-05	{Group45=2.942593911054283E-13, Group68=3.8292621596018746E-10}	{Group45=7.258398313933898E-12, Group68=4.722756663508978E-9}	[ADAM17, ANXA3, CXCL5, GBP2, GBP4, IRF8, ISG15, LOC507055, LOC513659, LYZ, MPEG1, MR1, NLRC4, NOD1, NOD2, OPTN, PRKCD, PYCARD, RAB1A, RIPK2, SLC11A1, TBK1, TLR2, TLR4, TLR5]	[ACP5, ADAM17, ANKRD17, ANXA3, ARG2, BCL3, BPI, C5AR1, CARD9, CEBPE, CLEC4D, CLEC4E, CXCL5, CYBA, DEFB10, DEFB3, DEFB4A, DEFB5, DEFB7, DROSHA, ELANE, EPHA2, F2, F2RL1, FCER1G, FCGR1A, FGR, GBP2, GBP4, GBP6, GSDMD, HIST1H2BB, HMGB2, HP, IL12B, IL23A, IL27RA, IRF8, ISG15, JCHAIN, KLRK1, LCN2, LOC100300483, LOC100300510, LOC104968634, LOC507055, LOC513659, LOC514978, LOC783604, LTA, LTF, LYPD8, LYZ,…	FALSE
GO:0010942	GO_BiologicalProcess-EBI-UniProt-GOA_25.10.2019_00h00	positive regulation of cell death	[3, 4, 5]	[Group77]	60	16.5289	1.8604e-07	1.14366e-05	{Group77=2.498999259442474E-7}	{Group77=1.2328396346582872E-6}	[ACER2, ATF3, ATF6, BAK1, BIN1, C1QA, CASP3, CASP4, CASP8, CD40, CDKN1A, CLU, CTNNA1, CTSC, CTSH, DUSP6, EGLN3, GZMA, GZMK, HIP1, HMOX1, IDO1, IL10, IL20RA, IRF5, ITGA4, ITGB1, JUN, LOC504548, LTBR, MAP3K20, NACC2, NLRC4, NLRP1, NOD1, NR4A1, NUPR1, P2RX1, PDIA3, PIK3CB, PLAGL2, PRKCD, PRKCI, PSEN1, PYCARD, RAMP3, RBCK1, RHOB, RIPK1, RIPK2, SCIN, SH3GLB1, STK3, TGM2, TIGAR, TLR4, TNFRSF1B, TNFRSF8…	[ABL1, ACER2, ADAMTSL4, ADORA2A, AIFM1, AIFM2, ANO6, ANP32B, ANXA1, ANXA5, APAF1, APBB1, APBB2, APC, APOPT1, ARL6IP5, ATF3, ATF4, ATF6, ATG7, ATM, AXIN2, B4GALT1, BACE1, BAD, BAK1, BARD1, BAX, BBC3, BCAP31, BCL10, BCL2L11, BCL6, BCLAF1, BECN1, BID, BIN1, BMF, BMP4, BNIP3, BNIP3L, BOK, BRMS1, BTG1, C1H3orf38, C1QA, C1QBP, CALHM2, CAMK1D, CAPN10, CARD9, CASP2, CASP3, CASP4, CASP8, CASP8AP2, CASP9, …	TRUE
GO:0051091	GO_BiologicalProcess-EBI-UniProt-GOA_25.10.2019_00h00	positive regulation of DNA-binding transcription factor activity	[2, 3, 4, 7, 8, 9, 10, 11, 12, 13]	[Group65]	33	22	1.80144e-07	1.16894e-05	{Group65=9.676586189733585E-7}	{Group65=4.212161047295796E-6}	[ANXA3, CD40, CLU, DDX58, EIF2AK2, FER, FLOT2, FZD2, FZD4, IL10, IL18R1, IRAK2, IRAK3, MID2, NLRC4, NOD1, NOD2, PPARGC1B, PRDX3, PRKCI, PYCARD, RAB7B, RBCK1, RIPK1, RIPK2, STK3, TLR2, TLR4, TLR6, TRIM14, TRIM21, TRIM25, TRIM38]	[ADCY8, ADGRF1, AGER, AKT1, ANXA3, APP, ARHGEF2, ARID5B, ATF2, BCL10, BUD31, CAMK1D, CAPN3, CARD11, CARM1, CAT, CD40, CD40LG, CFLAR, CHUK, CIB1, CLOCK, CLU, COPS5, CRTC1, CRTC2, CRTC3, CTH, CTNNB1, DDIT3, DDR2, DDRGK1, DDX58, DHX33, DHX9, DVL2, EDA, EIF2AK2, ESR1, FDXR, FER, FLOT1, FLOT2, FZD1, FZD2, FZD4, GTF2A2, HCLS1, HDAC4, HDAC5, HIPK2, IKBKB, IKBKG, IL10, IL18, IL18R1, IL18RAP, IL1B, IL1RAP…	FALSE
GO:0030168	GO_BiologicalProcess-EBI-UniProt-GOA_25.10.2019_00h00	platelet activation	[3, 4, 6]	[Group67]	17	34.6939	2.02007e-07	1.17972e-05	{Group67=1.2327147681197828E-8}	{Group67=1.0135654760095992E-7}	[AXL, F11R, ITGB3, MERTK, P2RX1, P2RY1, PDGFRA, PF4, PIK3CB, PRKCD, SELENOP, SELP, SH2B3, STXBP1, STXBP3, TLR4, VWF]	[ADAMTS18, ADRA2A, ALOX15, AXL, BLOC1S3, BLOC1S4, CD40LG, CD9, ENTPD2, F11R, F2, F2R, F8, FCER1G, FERMT3, GATA1, GNA13, ITGB3, LYN, MERTK, P2RX1, P2RY1, P2RY12, PDGFA, PDGFB, PDGFRA, PF4, PIK3CB, PLEK, PRKCA, PRKCD, PRKCQ, PRKG1, PTPN6, RAP2B, SELENOP, SELP, SERPINE2, SH2B3, SLC7A11, SRF, STXBP1, STXBP3, SYK, TEC, TLR4, UBASH3B, VPS33B, VWF]	FALSE
GO:0032496	GO_BiologicalProcess-EBI-UniProt-GOA_25.10.2019_00h00	response to lipopolysaccharide	[4, 5, 7]	[Group68]	33	21.8543	2.12506e-07	1.18194e-05	{Group68=3.8292621596018746E-10}	{Group68=4.722756663508978E-9}	[ADAM17, AXL, BMP6, CASP1, CCR5, CD14, CD180, CD86, CMPK2, CXCL10, CXCL5, FER, IDO1, IRAK2, IRAK3, IRF8, JUN, MAPKAPK3, NOD2, NR1H3, NUGGC, PALM3, PF4, PPBP, PRDX3, PYCARD, RIPK2, SASH1, SLC11A1, TICAM2, TLR4, TNFAIP3, TNFRSF1B]	[ABCA1, ABL1, ABR, ACP5, ADAM17, ADAM9, ADH5, AKIRIN2, AKT1, AXL, BCL10, BCR, BMP6, BPI, CASP1, CCL3, CCL5, CCR5, CCR7, CD14, CD180, CD274, CD6, CD86, CD96, CDC73, CHMP5, CMPK2, CTR9, CX3CR1, CXCL10, CXCL5, CXCL8, DAB2IP, DUSP10, ELANE, F2R, FER, GCH1, GFI1, GGT1, GGT5, HMGB2, HNRNPA0, HSF1, IDO1, IFNAR1, IL12B, IL12RB2, IL18, IL1A, IL1B, IL1RN, IL23R, IRAK1, IRAK2, IRAK3, IRF3, IRF8, JUN, JUNB, …	FALSE
GO:0043068	GO_BiologicalProcess-EBI-UniProt-GOA_25.10.2019_00h00	positive regulation of programmed cell death	[4, 5, 6]	[Group77]	57	16.7155	2.5856e-07	1.37272e-05	{Group77=2.498999259442474E-7}	{Group77=1.2328396346582872E-6}	[ACER2, ATF3, ATF6, BAK1, BIN1, CASP3, CASP4, CASP8, CD40, CDKN1A, CLU, CTNNA1, CTSC, CTSH, DUSP6, EGLN3, GZMA, GZMK, HIP1, HMOX1, IDO1, IL10, IL20RA, IRF5, ITGA4, ITGB1, JUN, LOC504548, LTBR, MAP3K20, NACC2, NLRC4, NLRP1, NOD1, NR4A1, NUPR1, P2RX1, PDIA3, PIK3CB, PLAGL2, PRKCD, PRKCI, PSEN1, PYCARD, RBCK1, RHOB, RIPK1, RIPK2, SCIN, SH3GLB1, STK3, TGM2, TIGAR, TNFRSF1B, TNFRSF8, TNFSF10, XDH]	[ABL1, ACER2, ADAMTSL4, ADORA2A, AIFM1, AIFM2, ANO6, ANP32B, ANXA1, ANXA5, APAF1, APBB1, APBB2, APC, APOPT1, ARL6IP5, ATF3, ATF4, ATF6, ATG7, ATM, B4GALT1, BACE1, BAD, BAK1, BARD1, BAX, BBC3, BCAP31, BCL10, BCL2L11, BCL6, BCLAF1, BECN1, BID, BIN1, BMF, BMP4, BNIP3, BNIP3L, BOK, BRMS1, BTG1, C1H3orf38, C1QBP, CALHM2, CAMK1D, CAPN10, CARD9, CASP2, CASP3, CASP4, CASP8, CASP8AP2, CASP9, CCAR2, CCL3, …	FALSE
GO:0002790	GO_BiologicalProcess-EBI-UniProt-GOA_25.10.2019_00h00	peptide secretion	[5, 6, 7]	[Group85]	52	17.1053	4.20936e-07	2.13762e-05	{Group85=1.2221171280276134E-21}	{Group85=9.043666747404339E-20}	[AIF1, ANGPT1, CASP1, CD14, CD40, CD74, CLEC6A, CSF1R, CYP51A1, DDX58, FFAR2, GBP5, GNPTAB, ICA1, IFIH1, IL10, IL17RC, ILDR1, ISG15, LGALS9, LOC107131142, M6PR, MAPK11, NLRC4, NLRP1, NOD2, NR1H3, PREB, PYCARD, RAB13, RAB1A, RIPK2, RSAD2, SELENOT, SERP1, SERPINB1, SLC8B1, SOCS1, STEAP3, STXBP3, SYT4, TCF7L2, TLR2, TLR4, TLR5, TLR6, TMEM106A, TNFAIP3, TNFRSF1B, TNFSF13B, VPS35, VTCN1]	[ABCA1, ABCG1, ABL1, ADAM9, ADCY8, ADRA2A, ADTRP, AGER, AIF1, ANGPT1, ANXA1, ANXA4, ANXA5, ARF6, ARFGAP3, ARFIP1, ARG2, ARHGEF7, ARNTL, ARRB1, ATG5, ATP13A2, BAD, BAIAP3, BANK1, BIRC5, BLK, BLOC1S3, BLOC1S6, C1QTNF12, C2CD2L, C5, C5AR2, CADM1, CAPN10, CARD11, CASP1, CAVIN1, CCL3, CCL5, CCR7, CD14, CD2, CD2AP, CD40, CD74, CDK16, CHD7, CHI3L1, CHUK, CIDEA, CLEC4E, CLEC5A, CLEC6A, CLOCK, COPG1, COPG…	FALSE
GO:0060326	GO_BiologicalProcess-EBI-UniProt-GOA_25.10.2019_00h00	cell chemotaxis	[4, 5]	[Group82]	35	20.4678	4.92163e-07	2.3952e-05	{Group82=2.3793071616070084E-8}	{Group82=1.6006248178083512E-7}	[ACKR2, ADAM17, AIF1, C3AR1, CCL19, CCL8, CCR2, CCR3, CCR5, CCRL2, CD74, CMKLR1, CORO1B, CSF1, CXCL10, CXCL16, CXCL5, DOCK4, DUSP1, FFAR2, HGF, HRH1, HSD3B7, IL17RC, LGMN, LOC529196, MPP1, NRP1, PDGFRA, PF4, PPBP, PRKCD, PTPRO, RAB13, SLC8B1]	[ACKR2, ACKR3, ADAM10, ADAM17, AIF1, AKIRIN1, ANO6, ANXA1, ARRB2, BCAR1, BST1, C1QBP, C3AR1, C5, C5AR1, C5AR2, CALR, CAMK1D, CCL16, CCL19, CCL25, CCL3, CCL4, CCL5, CCL8, CCR1, CCR10, CCR2, CCR3, CCR4, CCR5, CCR6, CCR7, CCR8, CCRL2, CD74, CMKLR1, CNR2, CORO1A, CORO1B, CREB3, CRK, CRKL, CSF1, CSF3R, CX3CR1, CXADR, CXCL10, CXCL12, CXCL16, CXCL5, CXCL8, CXCR1, CXCR2, CXCR3, CXCR4, CXCR5, CXCR6, DEFB1…	TRUE
GO:0009306	GO_BiologicalProcess-EBI-UniProt-GOA_25.10.2019_00h00	protein secretion	[4, 5, 6, 7, 8]	[Group85]	50	17.1821	6.13101e-07	2.75424e-05	{Group85=1.2221171280276134E-21}	{Group85=9.043666747404339E-20}	[AIF1, ANGPT1, CASP1, CD14, CD40, CLEC6A, CSF1R, CYP51A1, DDX58, FFAR2, GBP5, GNPTAB, ICA1, IFIH1, IL10, IL17RC, ISG15, LGALS9, LOC107131142, M6PR, MAPK11, NLRC4, NLRP1, NOD2, NR1H3, PREB, PYCARD, RAB13, RAB1A, RIPK2, RSAD2, SELENOT, SERP1, SERPINB1, SLC8B1, SOCS1, STEAP3, STXBP3, SYT4, TCF7L2, TLR2, TLR4, TLR5, TLR6, TMEM106A, TNFAIP3, TNFRSF1B, TNFSF13B, VPS35, VTCN1]	[ABCA1, ABCG1, ABL1, ADAM9, ADCY8, ADRA2A, ADTRP, AGER, AIF1, ANGPT1, ANXA1, ANXA4, ANXA5, ARF6, ARFGAP3, ARFIP1, ARG2, ARNTL, ARRB1, ATG5, ATP13A2, BAD, BAIAP3, BANK1, BIRC5, BLK, BLOC1S3, BLOC1S6, C1QTNF12, C2CD2L, C5, C5AR2, CADM1, CAPN10, CARD11, CASP1, CAVIN1, CCL3, CCL5, CCR7, CD14, CD2, CD2AP, CD40, CDK16, CHI3L1, CHUK, CIDEA, CLEC4E, CLEC5A, CLEC6A, CLOCK, COPG1, COPG2, CPTP, CRTAM, CSF1R…	FALSE
GO:0010647	GO_BiologicalProcess-EBI-UniProt-GOA_25.10.2019_00h00	positive regulation of cell communication	[3, 4, 5]	[Group55, Group83]	119	12.8788	6.08112e-07	2.8411e-05	{Group55=8.346748834895706E-6, Group83=5.068439582048435E-6}	{Group55=2.685475712096879E-5, Group83=1.786021567007544E-5}	[ACVRL1, ADAM17, ADRB3, ANGPT1, ATF3, ATF6, ATP6AP2, AXL, BAK1, BMP2K, BMP6, BNIP2, CA2, CARD10, CASP1, CASP8, CCL19, CCL8, CCR2, CD14, CD180, CD40, CD74, CLEC6A, CLU, CSF1, CSF1R, CTBP2, CTNNA1, CTSC, CTSH, CYFIP1, DDX1, DISC1, DOK2, EIF2AK2, F11R, F2RL2, FZD2, FZD4, GBA, GUCY1A3, HGF, HIP1, IFIT5, IL10RA, IL18R1, IL20RA, IL7, ILDR1, ITGB1, ITSN1, JUN, KRAS, LAMTOR2, LAMTOR3, LGMN, LOC504548, LO…	[AAED1, AAK1, ABL1, ACKR3, ACTN4, ACVR1B, ACVR2A, ACVRL1, ADA, ADAM17, ADAM9, ADAMTS20, ADAMTS3, ADCY8, ADGRG1, ADORA2A, ADORA2B, ADRA2A, ADRB2, ADRB3, AFAP1L2, AGAP2, AGER, AGO1, AGO3, AKAP13, AKT1, AKT3, ALKAL2, ALOX15, ALPK1, AMER1, ANGPT1, ANKRD17, ANKRD6, APAF1, APOPT1, APP, APPL2, ARHGEF7, ARL2BP, ARL6IP5, ARMC9, ARNTL, ARRB1, ARRB2, ASPM, ASXL1, ATF3, ATF6, ATM, ATP2C1, ATP6AP1, ATP6AP2, A…	TRUE
GO:0006670	GO_BiologicalProcess-EBI-UniProt-GOA_25.10.2019_00h00	sphingosine metabolic process	[5, 6, 7, 8]	[Group37, Group69]	7	77.7778	8.60709e-07	3.46658e-05	{Group37=6.834592253273552E-5, Group69=3.670209964152965E-5}	{Group37=1.631483312071751E-4, Group69=9.365363356804118E-5}	[ACER2, ACER3, ASAH1, GBA, SGPP1, SPTLC1, SPTLC2]	[ACER2, ACER3, ASAH1, GBA, SGPP1, SGPP2, SPHK2, SPTLC1, SPTLC2]	TRUE
GO:0043067	GO_BiologicalProcess-EBI-UniProt-GOA_25.10.2019_00h00	regulation of programmed cell death	[4, 5]	[Group77]	107	13.1611	8.56157e-07	3.5714e-05	{Group77=2.498999259442474E-7}	{Group77=1.2328396346582872E-6}	[ACER2, ACER3, ANGPT1, API5, ASAH1, ATF3, ATF6, AXL, BAG3, BAK1, BCL2A1, BCL2L1, BCL2L15, BIN1, BMP6, CARD10, CASP1, CASP3, CASP4, CASP8, CCL19, CCR5, CD40, CD74, CDKN1A, CLU, CSF1R, CTNNA1, CTSC, CTSH, CXCL10, DUSP6, DYRK3, EGLN3, EIF2AK2, GATA6, GCLM, GZMA, GZMK, HGF, HIP1, HMOX1, ID1, IDO1, IL10, IL20RA, IL27, IL7, IRF5, ITGA4, ITGB1, ITSN1, JUN, KRAS, LGMN, LMNA, LOC504548, LTBR, MAP3K20, MER…	[AARS, AATF, ABL1, ACAA2, ACER2, ACER3, ACKR3, ADA, ADAMTS20, ADAMTSL4, ADAR, ADNP, ADORA2A, AGAP2, AGO4, AHI1, AIFM1, AIFM2, AKT1, AKT2, ALKBH1, ALOX15, ALPK2, AMBRA1, AMIGO2, ANGPT1, ANGPTL4, ANKLE2, ANKRD13C, ANKRD2, ANO6, ANP32B, ANXA1, ANXA5, APAF1, APBB1, APBB2, APC, APEX1, API5, APIP, APOPT1, AREL1, ARG2, ARHGAP10, ARL6IP1, ARL6IP5, ARRB1, ASAH1, ASNS, ATAD3A, ATAD5, ATF3, ATF4, ATF5, ATF6…	FALSE
GO:0050707	GO_BiologicalProcess-EBI-UniProt-GOA_25.10.2019_00h00	regulation of cytokine secretion	[4, 5, 6, 7, 8, 9, 10]	[Group73, Group84, Group85]	26	23.6364	8.473e-07	3.66536e-05	{Group73=6.257178727603036E-8, Group84=1.1075578934594613E-10, Group85=1.2221171280276134E-21}	{Group73=3.858593548688539E-7, Group84=2.0489821029000033E-9, Group85=9.043666747404339E-20}	[AIF1, ANGPT1, CASP1, CD14, CLEC6A, CSF1R, DDX58, FFAR2, IFIH1, IL10, IL17RC, LGALS9, MAPK11, NLRP1, NOD2, PYCARD, RIPK2, SERPINB1, SOCS1, TLR2, TLR4, TLR5, TLR6, TNFAIP3, TNFRSF1B, VTCN1]	[ABL1, AGER, AIF1, ANGPT1, ANXA1, ANXA4, ARG2, ATG5, BANK1, C5, C5AR2, CADM1, CASP1, CCL3, CCR7, CD14, CD2, CHUK, CIDEA, CLEC4E, CLEC5A, CLEC6A, CPTP, CRTAM, CSF1R, DDX58, DHX36, DHX9, EZR, F2R, F2RL1, FCN1, FFAR2, FGR, FN1, FOXP3, FRMD8, FZD5, GAPDH, GAS6, GATA3, GLMN, GPAM, GSDMD, HDAC9, HK1, HMGB1, HYAL2, IFIH1, IL10, IL17RA, IL17RC, IL1A, IL1B, IL1R2, IL1RAP, IL1RL1, IL27RA, KARS, LGALS9, LGR…	TRUE
GO:0009967	GO_BiologicalProcess-EBI-UniProt-GOA_25.10.2019_00h00	positive regulation of signal transduction	[3, 4, 5, 6]	[Group55, Group83]	111	12.907	1.37815e-06	5.36561e-05	{Group55=8.346748834895706E-6, Group83=5.068439582048435E-6}	{Group55=2.685475712096879E-5, Group83=1.786021567007544E-5}	[ACVRL1, ADAM17, ADRB3, ANGPT1, ATF3, ATF6, ATP6AP2, AXL, BAK1, BMP2K, BMP6, BNIP2, CARD10, CASP1, CASP8, CCL19, CCL8, CD14, CD180, CD40, CD74, CLEC6A, CLU, CSF1, CSF1R, CTBP2, CTNNA1, CTSC, CTSH, CYFIP1, DDX1, DISC1, DOK2, EIF2AK2, F11R, F2RL2, FZD2, FZD4, GUCY1A3, HGF, HIP1, IFIT5, IL10RA, IL18R1, IL20RA, IL7, ITGB1, ITSN1, JUN, KRAS, LAMTOR2, LAMTOR3, LOC504548, LOC515624, LRRK1, LTBR, MAP3K20…	[AAED1, AAK1, ABL1, ACKR3, ACTN4, ACVR1B, ACVR2A, ACVRL1, ADA, ADAM17, ADAM9, ADAMTS20, ADAMTS3, ADGRG1, ADORA2A, ADORA2B, ADRA2A, ADRB2, ADRB3, AFAP1L2, AGAP2, AGER, AGO1, AGO3, AKAP13, AKT1, AKT3, ALKAL2, ALOX15, ALPK1, AMER1, ANGPT1, ANKRD17, ANKRD6, APAF1, APOPT1, APP, APPL2, ARL2BP, ARL6IP5, ARMC9, ARNTL, ARRB1, ARRB2, ASPM, ASXL1, ATF3, ATF6, ATM, ATP2C1, ATP6AP1, ATP6AP2, ATR, AVPI1, AXIN1…	FALSE
GO:0006672	GO_BiologicalProcess-EBI-UniProt-GOA_25.10.2019_00h00	ceramide metabolic process	[5, 6, 7]	[Group69]	17	30.3571	1.73957e-06	6.55427e-05	{Group69=3.670209964152965E-5}	{Group69=9.365363356804118E-5}	[ACER2, ACER3, ASAH1, CERS2, COL4A3BP, GBA, GLA, P2RX1, PRKCD, PSAP, SGMS1, SPHK1, SPTLC1, SPTLC2, SPTSSA, ST6GALNAC6, UGCG]	[ACER2, ACER3, AGK, ASAH1, B3GALT2, B3GALT4, B4GALT3, B4GALT5, B4GALT6, CERK, CERS1, CERS2, CERS4, CERS5, CERS6, CLN6, CLN8, COL4A3BP, DEGS1, FA2H, FUT7, GALC, GBA, GBA2, GLA, GM2A, HEXA, NAGA, NEU1, NEU3, ORMDL1, ORMDL2, ORMDL3, P2RX1, P2RX7, PLA2G15, PRKCD, PSAP, SAMD8, SGMS1, SGPL1, SIRT3, SMPD1, SMPD3, SMPD4, SMPD5, SPHK1, SPHK2, SPTLC1, SPTLC2, SPTSSA, ST6GALNAC2, ST6GALNAC4, ST6GALNAC6, ST8…	TRUE
GO:0035556	GO_BiologicalProcess-EBI-UniProt-GOA_25.10.2019_00h00	intracellular signal transduction	[3, 4, 5]	[Group83]	178	11.4987	1.93083e-06	7.04754e-05	{Group83=5.068439582048435E-6}	{Group83=1.786021567007544E-5}	[ACER2, ACKR2, ADCY3, ADCY9, ADGRG6, ADRB3, AIF1, AKAP1, AKAP7, ANGPT1, ARHGAP28, ARHGAP32, ASB2, ATF3, AXL, BAK1, BCL2A1, BCL2L1, BMP6, BNIP2, BRCC3, C8H9orf72, CAMKK2, CARD10, CASP1, CASP3, CASP8, CCDC88A, CCL19, CCL8, CCR3, CCR5, CCRL2, CD14, CD40, CD74, CDC42BPB, CDC42EP4, CDKN1A, CHP1, CISH, CLEC6A, CLIC2, CLU, CMKLR1, CSF1, CSF1R, CTSH, CXCL10, CYFIP1, DDX1, DDX58, DOCK4, DOCK7, DOK2, DUSP1…	[AAED1, ABCA1, ABL1, ABR, ABRAXAS1, ACER2, ACKR2, ACKR3, ACTN3, ACTN4, ADA, ADAM9, ADCY3, ADCY4, ADCY6, ADCY7, ADCY8, ADCY9, ADGRE3, ADGRE5, ADGRF1, ADGRG1, ADGRG3, ADGRG5, ADGRG6, ADGRL1, ADGRL3, ADIPOR1, ADORA2A, ADORA2B, ADRA2A, ADRB1, ADRB2, ADRB3, ADTRP, AEN, AGER, AGO1, AGO3, AIDA, AIF1, AIFM1, AKAP1, AKAP13, AKAP5, AKAP7, AKIP1, AKT1, AKT1S1, AKT2, AKT3, ALKAL2, ALOX15, ALPK1, AMOT, AMOTL1…	FALSE
GO:0050778	GO_BiologicalProcess-EBI-UniProt-GOA_25.10.2019_00h00	positive regulation of immune response	[3, 4, 5]	[Group85]	58	15.5914	2.13924e-06	7.13894e-05	{Group85=1.2221171280276134E-21}	{Group85=9.043666747404339E-20}	[C1QA, C1QB, C1R, C1S, C2, C3AR1, CCR2, CD14, CD1E, CD40, CD59, CD74, CFB, CFP, CMKLR1, DDX1, DDX58, FFAR2, GBP5, GPR31, HHLA2, ICOSLG, IDO1, IFI16, IFIH1, IL18R1, IRAK2, IRAK3, IRF1, ITGAM, LAMP1, LOC107131142, LOC782367, MAPKAPK3, NECTIN2, NLRC4, NOD2, PARP9, PSEN1, PTPRJ, PYCARD, RAB7B, RBCK1, RIPK2, RSAD2, SLC11A1, SLC46A2, TBK1, THEMIS2, TICAM2, TLR2, TLR4, TLR5, TLR6, TNFAIP3, TNFSF13B, VTC…	[ABL1, ADA, ADORA2B, ALPK1, ANKRD17, ANXA1, AP1G1, APPL1, APPL2, ARRB2, ATAD5, BAG6, BCAR1, BCL10, BCL2, BLK, BRAF, C1QA, C1QB, C1QBP, C1R, C1S, C2, C3, C3AR1, C5, C5AR1, C5AR2, C7, CACNB3, CACNB4, CADM1, CARD9, CCR2, CCR7, CD14, CD19, CD1A, CD1B, CD1E, CD22, CD226, CD247, CD276, CD28, CD40, CD46, CD59, CD74, CD79A, CD79B, CD81, CFB, CFD, CFP, CLCF1, CLEC4E, CLEC7A, CLP1, CMKLR1, CRKL, CRTAM, CSK…	FALSE
GO:0042981	GO_BiologicalProcess-EBI-UniProt-GOA_25.10.2019_00h00	regulation of apoptotic process	[5, 6]	[Group77]	104	13.0163	2.09174e-06	7.18573e-05	{Group77=2.498999259442474E-7}	{Group77=1.2328396346582872E-6}	[ACER2, ANGPT1, API5, ATF3, ATF6, AXL, BAG3, BAK1, BCL2A1, BCL2L1, BCL2L15, BIN1, BMP6, CARD10, CASP1, CASP3, CASP4, CASP8, CCL19, CCR5, CD40, CD74, CLU, CSF1R, CTNNA1, CTSC, CTSH, CXCL10, DUSP6, DYRK3, EGLN3, EIF2AK2, GATA6, GCLM, GZMA, GZMK, HGF, HIP1, HMOX1, ID1, IDO1, IL10, IL20RA, IL27, IL7, IRF5, ITGA4, ITGB1, ITSN1, JUN, KRAS, LGMN, LMNA, LOC504548, LTBR, MAP3K20, MERTK, MITF, NACC2, NAIP,…	[AARS, AATF, ABL1, ACAA2, ACER2, ACKR3, ADA, ADAMTS20, ADAMTSL4, ADAR, ADNP, ADORA2A, AGAP2, AGO4, AHI1, AIFM1, AIFM2, AKT1, AKT2, ALKBH1, ALOX15, ALPK2, AMBRA1, AMIGO2, ANGPT1, ANGPTL4, ANKLE2, ANKRD13C, ANKRD2, ANO6, ANP32B, ANXA1, ANXA5, APAF1, APBB1, APBB2, APC, APEX1, API5, APIP, APOPT1, AREL1, ARG2, ARHGAP10, ARL6IP1, ARL6IP5, ARRB1, ASNS, ATAD3A, ATAD5, ATF3, ATF4, ATF5, ATF6, ATG5, ATG7, …	FALSE
GO:0071219	GO_BiologicalProcess-EBI-UniProt-GOA_25.10.2019_00h00	cellular response to molecule of bacterial origin	[4, 5, 7]	[Group68, Group85]	25	23.1481	2.07081e-06	7.32941e-05	{Group68=3.8292621596018746E-10, Group85=1.2221171280276134E-21}	{Group68=4.722756663508978E-9, Group85=9.043666747404339E-20}	[AXL, BMP6, CCR5, CD14, CD180, CD86, CMPK2, CXCL10, CXCL5, IRAK2, IRF8, NOD2, NR1H3, NUGGC, PF4, PPBP, PYCARD, RIPK2, SASH1, TICAM2, TLR2, TLR4, TLR6, TNFAIP3, TNFRSF1B]	[ABCA1, ABL1, ADAM9, AKT1, AXL, BCL10, BCR, BMP6, BPI, CCL3, CCL5, CCR5, CD14, CD180, CD274, CD6, CD86, CDC73, CHMP5, CMPK2, CTR9, CX3CR1, CXCL10, CXCL5, CXCL8, DAB2IP, FZD5, GFI1, IL12B, IL18, IL1A, IL1B, IL1RN, IRAK1, IRAK2, IRF3, IRF8, KLRK1, LITAF, LOC514978, LTF, LY96, LYN, MALT1, MAPK1, MAPK3, MAPK8, MEF2C, MRC1, MTDH, MYD88, NFKB1, NFKBIA, NFKBIB, NFKBIL1, NLRP3, NOD2, NOS3, NR1D1, NR1H3, …	FALSE
GO:0001525	GO_BiologicalProcess-EBI-UniProt-GOA_25.10.2019_00h00	angiogenesis	[3, 4, 5, 6, 7, 8, 9, 10]	[Group78]	44	17.2549	2.59113e-06	8.40677e-05	{Group78=1.1762769445254699E-6}	{Group78=4.835805216382488E-6}	[ACVRL1, ANGPT1, ANXA3, C3AR1, CARD10, CCR2, CCR3, CD40, CLIC4, CTSH, CXCL10, EGLN1, GATA6, HK2, HMOX1, HS6ST1, ID1, ITGB1, JUN, LOC509283, MEIS1, NRP1, NRP2, PDGFRA, PECAM1, PF4, PGK1, PIK3CB, PKM, PLCD3, PLXND1, PRCP, RAMP3, RHOB, RRAS, S100A1, SARS, SASH1, SPRED1, STAT1, SYNJ2BP, TAL1, VASH1, WARS]	[AAMP, ABL1, ACKR3, ACVR1, ACVRL1, ADGRG1, ADIPOR2, ADTRP, AGGF1, AGO1, AGO2, AKT1, AKT3, AMOT, AMOTL1, ANGPT1, ANGPTL4, ANXA1, ANXA2, ANXA3, APOLD1, ATF2, B4GALT1, BMP4, BRCA1, BTG1, C1GALT1, C3, C3AR1, C5, C5AR1, CALCRL, CARD10, CCBE1, CCR2, CCR3, CD40, CDH13, CDH5, CELA1, CHI3L1, CIB1, CLEC14A, CLIC4, COL18A1, COL4A3, CREB3L1, CTNNB1, CTSH, CX3CR1, CXCL10, CXCL8, CXCR3, DAB2IP, DCN, DLL1, DYSF…	TRUE
GO:0002833	GO_BiologicalProcess-EBI-UniProt-GOA_25.10.2019_00h00	positive regulation of response to biotic stimulus	[3, 4, 5]	[Group68, Group85]	33	19.6429	2.71776e-06	8.5793e-05	{Group68=3.8292621596018746E-10, Group85=1.2221171280276134E-21}	{Group68=4.722756663508978E-9, Group85=9.043666747404339E-20}	[BMP6, CD14, CD180, DDX58, FFAR2, GBP5, IFI16, IFIH1, IRAK2, IRAK3, IRF1, LAMP1, MAPKAPK3, NECTIN2, NLRC4, NOD1, NOD2, OPTN, PARP9, PYCARD, RAB7B, RIPK2, RSAD2, SASH1, SLC46A2, TBK1, TICAM2, TLR2, TLR4, TLR5, TLR6, TNFAIP3, ZBP1]	[ALPK1, ANKRD17, AP1G1, APPL1, APPL2, ARG1, ARRB2, BCL10, BMP6, C1QBP, CADM1, CARD9, CD14, CD180, CD226, CLEC4E, CLEC7A, CLP1, CRTAM, CYBA, DAB2IP, DDX58, DHX58, EPG5, ESR1, F2RL1, FADD, FBXO38, FCN1, FCRL3, FFAR2, FLOT1, GBP5, GFI1, GPATCH3, GPS2, GRAMD4, HEXIM1, HMGB1, HMGB2, HMGB3, IFI16, IFIH1, IKBKE, IL12B, IL18RAP, IRAK1, IRAK2, IRAK3, IRF1, IRF3, IRF4, IRF7, KLRK1, LAG3, LAMP1, LGR4, LRRC1…	FALSE
GO:0050702	GO_BiologicalProcess-EBI-UniProt-GOA_25.10.2019_00h00	interleukin-1 beta secretion	[5, 7, 8, 9, 10, 11]	[Group84, Group85]	12	38.7097	3.4003e-06	0.000101835	{Group84=1.1075578934594613E-10, Group85=1.2221171280276134E-21}	{Group84=2.0489821029000033E-9, Group85=9.043666747404339E-20}	[CASP1, GBP5, NLRC4, NLRP1, NOD2, PYCARD, RIPK2, SERPINB1, TLR4, TLR6, TMEM106A, TNFAIP3]	[ABCA1, ARG2, CASP1, CCL3, CCR7, CPTP, F2RL1, FZD5, GBP5, GSDMD, HK1, HMGB1, LPL, NLRC4, NLRP1, NLRP3, NOD2, P2RX7, PANX1, PML, PYCARD, RIPK2, SERPINB1, STS, TLR4, TLR6, TMEM106A, TNFAIP3, USP50, WNT5A, ZC3H12A]	FALSE
GO:0071674	GO_BiologicalProcess-EBI-UniProt-GOA_25.10.2019_00h00	mononuclear cell migration	[3, 5, 6]	[Group82]	13	36.1111	3.32015e-06	0.000102051	{Group82=2.3793071616070084E-8}	{Group82=1.6006248178083512E-7}	[AIF1, C3AR1, CCL19, CCL8, CCR2, CMKLR1, CSF1, CXCL10, DUSP1, LGMN, LOC529196, PECAM1, PTPRO]	[AGER, AIF1, AKIRIN1, ANO6, ANXA1, C3AR1, C5AR1, CCL19, CCL25, CCL3, CCL4, CCL5, CCL8, CCR1, CCR2, CMKLR1, CREB3, CSF1, CXCL10, CXCL12, DUSP1, JAML, KARS, LGALS3, LGMN, LOC529196, LOC616364, LYN, MAPK3, PDGFB, PECAM1, PLA2G7, PLCB1, PTPRO, SLAMF1, XCL2]	FALSE
GO:1902533	GO_BiologicalProcess-EBI-UniProt-GOA_25.10.2019_00h00	positive regulation of intracellular signal transduction	[4, 5, 6, 7]	[Group65, Group83]	75	14.0449	4.1729e-06	0.000121849	{Group65=9.676586189733585E-7, Group83=5.068439582048435E-6}	{Group65=4.212161047295796E-6, Group83=1.786021567007544E-5}	[ADRB3, ANGPT1, AXL, BNIP2, CARD10, CASP1, CASP8, CCL19, CCL8, CD14, CD40, CD74, CLEC6A, CLU, CSF1, CSF1R, DDX1, EIF2AK2, F11R, F2RL2, FZD4, GUCY1A3, HGF, IFIT5, IL18R1, IL20RA, ITGB1, ITSN1, JUN, KRAS, LAMTOR2, LAMTOR3, LOC504548, LRRK1, LTBR, MAP3K20, MAPRE2, MID2, NACC2, NOD1, NOD2, NRP1, NUPR1, P2RY6, PAK1, PDE8A, PDGFRA, PLAGL2, PSAP, PSEN1, PTPRJ, PYCARD, RAMP3, RBCK1, RIPK1, RIPK2, ROR2, S…	[AAED1, ABL1, ACKR3, ACTN4, ADA, ADAM9, ADGRG1, ADORA2B, ADRA2A, ADRB2, ADRB3, AGER, AGO1, AGO3, AKAP13, AKT1, AKT3, ALKAL2, ALOX15, ALPK1, ANGPT1, ANKRD17, ANKRD6, APP, ARL6IP5, ARRB1, ARRB2, ATM, ATP2C1, ATP6AP1, ATR, AVPI1, AXIN1, AXL, BAD, BAG4, BANK1, BAX, BCAP31, BCAR3, BCL10, BCLAF1, BECN1, BID, BMP4, BNIP2, BOK, BRAF, C1QBP, C1QTNF12, C5AR1, C5AR2, CALM, CALM3, CALR, CARD10, CARD11, CARD9…	FALSE
GO:0048514	GO_BiologicalProcess-EBI-UniProt-GOA_25.10.2019_00h00	blood vessel morphogenesis	[4, 5, 6, 7, 8, 9]	[Group78]	49	16.2252	4.32992e-06	0.00012335	{Group78=1.1762769445254699E-6}	{Group78=4.835805216382488E-6}	[ACVRL1, ANGPT1, ANXA3, BAK1, C3AR1, CARD10, CCR2, CCR3, CD40, CLIC4, CTSH, CXCL10, EGLN1, FZD4, GATA6, HK2, HMOX1, HS6ST1, ID1, ITGB1, JUN, LDLR, LOC509283, MEIS1, NRP1, NRP2, PDGFRA, PECAM1, PF4, PGK1, PIK3CB, PKM, PLCD3, PLXND1, PRCP, QKI, RAMP3, RHOB, RRAS, S100A1, SARS, SASH1, SPRED1, STAT1, SYNJ2BP, TAL1, VASH1, WARS, XDH]	[AAMP, ABL1, ACKR3, ACVR1, ACVRL1, ADGRG1, ADIPOR2, ADTRP, AGGF1, AGO1, AGO2, AKT1, AKT3, AMOT, AMOTL1, ANGPT1, ANGPTL4, ANXA1, ANXA2, ANXA3, APOLD1, ARID2, ATF2, B4GALT1, BAK1, BMP4, BMPR1A, BMPR2, BRCA1, BTG1, C1GALT1, C3, C3AR1, C5, C5AR1, CALCRL, CARD10, CCBE1, CCM2, CCR2, CCR3, CD40, CDH13, CDH2, CDH5, CELA1, CHD7, CHI3L1, CIB1, CITED2, CLEC14A, CLIC4, COL18A1, COL3A1, COL4A3, CREB3L1, CTNNB…	FALSE
GO:0050715	GO_BiologicalProcess-EBI-UniProt-GOA_25.10.2019_00h00	positive regulation of cytokine secretion	[4, 5, 6, 7, 8, 9, 10, 11]	[Group71, Group73, Group84, Group85]	19	26.3889	4.49277e-06	0.000124942	{Group71=3.6631258466268624E-9, Group73=6.257178727603036E-8, Group84=1.1075578934594613E-10, Group85=1.2221171280276134E-21}	{Group71=3.388391408129848E-8, Group73=3.858593548688539E-7, Group84=2.0489821029000033E-9, Group85=9.043666747404339E-20}	[AIF1, CASP1, CD14, CLEC6A, CSF1R, DDX58, FFAR2, IFIH1, IL10, IL17RC, LGALS9, MAPK11, NLRP1, NOD2, PYCARD, RIPK2, TLR2, TLR4, VTCN1]	[ABL1, AGER, AIF1, C5, CADM1, CASP1, CCL3, CD14, CD2, CHUK, CLEC4E, CLEC5A, CLEC6A, CRTAM, CSF1R, DDX58, DHX36, DHX9, F2R, F2RL1, FCN1, FFAR2, FGR, FRMD8, FZD5, GAPDH, GATA3, GLMN, GSDMD, HK1, HMGB1, HYAL2, IFIH1, IL10, IL17RA, IL17RC, IL1A, IL1B, IL1RAP, IL1RL1, KARS, LGALS9, LPL, MAPK11, MAPK3, MAVS, NLRP1, NLRP3, NOD2, OSM, P2RX7, PANX1, PANX2, PRKCZ, PTGER4, PTPN22, PYCARD, RASGRP1, RIPK2, SC…	FALSE
GO:0001562	GO_BiologicalProcess-EBI-UniProt-GOA_25.10.2019_00h00	response to protozoan	[3, 5]	[Group00]	9	50	4.63578e-06	0.000125921	{Group00=4.63578249536733E-6}	{Group00=1.715239523285912E-5}	[BATF2, CD40, GBP2, GBP4, IRF8, LOC507055, LOC513659, SLC11A1, VTCN1]	[ARG1, BATF, BATF2, BCL3, CCDC88B, CD40, GBP2, GBP4, GBP6, HRAS, IL12B, IRF4, IRF8, LOC507055, LOC513659, LOC783604, SLC11A1, VTCN1]	TRUE
GO:0060759	GO_BiologicalProcess-EBI-UniProt-GOA_25.10.2019_00h00	regulation of response to cytokine stimulus	[3, 4, 5]	[Group71, Group75, Group85]	22	23.913	4.77549e-06	0.000126767	{Group71=3.6631258466268624E-9, Group75=1.546603307625727E-5, Group85=1.2221171280276134E-21}	{Group71=3.388391408129848E-8, Group75=4.238838694974215E-5, Group85=9.043666747404339E-20}	[ADAM17, ANGPT1, AXL, CD74, CSF1, DDX58, IFIH1, IL7, IRAK2, PALM3, PARP14, PARP9, PYCARD, RIPK1, RIPK2, SH2B3, SOCS1, TBK1, TICAM2, TLR2, TLR4, ZBP1]	[ADAM17, ADAR, ANGPT1, ARG1, AXL, CCL5, CD24, CD74, CDC37, CNOT7, CPNE1, CREBRF, CSF1, CXCR4, CYLD, DDX58, DHX9, ECM1, F2RL1, FADD, GAS6, GFI1, GPS2, HIPK1, HSP90AB1, IFIH1, IKBKE, IL1R1, IL1R2, IL1RN, IL7, IRAK1, IRAK2, IRF3, IRF7, KLF4, LSM14A, MAPK7, MAVS, MED1, METTL3, MUL1, NLRC5, NOL3, OTOP1, OTUD4, OTULIN, PADI2, PAFAH1B1, PALM3, PARP14, PARP9, PELI3, PIAS4, PRKN, PTPN2, PTPRC, PYCARD, RAB…	TRUE
GO:0006873	GO_BiologicalProcess-EBI-UniProt-GOA_25.10.2019_00h00	cellular ion homeostasis	[4, 6]	[Group76]	51	15.8879	5.13734e-06	0.000133343	{Group76=9.686725030199334E-5}	{Group76=2.1721747037416688E-4}	[ACKR2, ATP13A3, ATP1A1, ATP1B3, ATP6V1A, ATP7A, BAK1, BMP6, C3AR1, CA2, CCL19, CCL8, CCR3, CCR5, CCRL2, CD40, CHP1, CKB, CLIC2, CLIC4, CMKLR1, CXCL10, CXHXorf21, EGLN1, ERO1A, F2RL2, GNA15, HMOX1, LETM1, LOC529196, MICU1, MT1E, MT2A, NCOA4, PDGFRA, PIK3CB, PLCD3, PSEN1, RAB39A, RAMP3, RHCG, RMDN3, SCO1, SELENOT, SLC11A1, SLC31A1, SLC35G1, SLC8B1, TGM2, TMCO1, TRPC3]	[ABCB7, ABL1, ABL2, ACKR2, ACKR3, ACO1, ADCY8, AFG3L2, ALAS2, ANXA2, ANXA5, ANXA6, ANXA7, AP3D1, APP, AQP11, ATF4, ATG5, ATOX1, ATP12A, ATP13A1, ATP13A2, ATP13A3, ATP13A5, ATP1A1, ATP1B1, ATP1B3, ATP2A1, ATP2A2, ATP2A3, ATP2B1, ATP2B2, ATP2B4, ATP2C1, ATP4B, ATP6AP1, ATP6V0A1, ATP6V0A2, ATP6V0A4, ATP6V0D1, ATP6V1A, ATP6V1G1, ATP7A, ATP7B, BAK1, BCAP31, BCL2, BMP6, BOK, C3AR1, C5AR1, C5AR2, CA2, C…	TRUE
GO:0030148	GO_BiologicalProcess-EBI-UniProt-GOA_25.10.2019_00h00	sphingolipid biosynthetic process	[5, 6, 7]	[Group69]	15	30.6122	6.29499e-06	0.000153178	{Group69=3.670209964152965E-5}	{Group69=9.365363356804118E-5}	[ACER2, ACER3, ASAH1, CERS2, GBA, HACD2, P2RX1, PRKCD, SGMS1, SPHK1, SPTLC1, SPTLC2, SPTSSA, ST6GALNAC6, UGCG]	[A4GALT, ACER2, ACER3, AGK, ASAH1, B3GALT2, B3GALT4, B4GALT3, B4GALT5, B4GALT6, CERKL, CERS1, CERS2, CERS4, CERS5, CERS6, DEGS1, ELOVL1, ELOVL4, ELOVL5, ELOVL6, FA2H, GBA, HACD1, HACD2, HACD3, HACD4, KDSR, ORMDL1, ORMDL2, ORMDL3, P2RX1, P2RX7, PRKCD, SAMD8, SGMS1, SIRT3, SMPD1, SMPD4, SPHK1, SPHK2, SPTLC1, SPTLC2, SPTSSA, ST6GALNAC2, ST6GALNAC4, ST6GALNAC6, ST8SIA4, UGCG]	FALSE
GO:0048525	GO_BiologicalProcess-EBI-UniProt-GOA_25.10.2019_00h00	negative regulation of viral process	[3, 4, 5, 6]	[Group74]	18	26.8657	6.06867e-06	0.000154091	{Group74=5.300396576538571E-6}	{Group74=1.782860666653883E-5}	[APOBEC3Z1, CCL8, EIF2AK2, HMOX1, IFIT5, ISG15, JUN, MID2, MX1, OAS1Y, OAS1Z, OAS2, RNASEL, RSAD2, STAT1, TRIM14, TRIM21, TRIM25]	[AEN, APOBEC3Z1, BANF1, C7H19orf66, CCL3, CCL5, CCL8, CCNK, EIF2AK2, FAM208A, FCN1, GSN, HDAC1, HMOX1, IFIT5, IFITM3, ILF3, INPP5K, ISG15, ISG20, JUN, LOC100139670, LOC615792, LOC785873, LTF, MAVS, MID2, MORC2, MPHOSPH8, MX1, NUCKS1, OAS1Y, OAS1Z, OAS2, OASL, PML, PRKN, PROX1, PSMC3, PTX3, RNASEL, RSAD2, SNX3, SRPK1, SRPK2, STAT1, TARDBP, TFAP4, TNF, TRIM10, TRIM11, TRIM13, TRIM14, TRIM21, TRIM25…	TRUE
GO:0051046	GO_BiologicalProcess-EBI-UniProt-GOA_25.10.2019_00h00	regulation of secretion	[4, 5]	[Group85]	56	15.2589	6.28605e-06	0.000156215	{Group85=1.2221171280276134E-21}	{Group85=9.043666747404339E-20}	[AIF1, ANGPT1, CADPS2, CASP1, CCR2, CD14, CD40, CD74, CLEC6A, CSF1R, CYP51A1, DDX58, DOC2A, FER, FES, FFAR2, GRIN3A, ICA1, IFIH1, IL10, IL17RC, ILDR1, ITGAM, LAMP1, LGALS9, MAPK11, NLRP1, NOD2, NR1H3, OAS2, PYCARD, RAB13, RAB27A, RIPK2, RSAD2, SCIN, SDC4, SDHD, SELENOT, SERP1, SERPINB1, SLC8B1, SOCS1, STXBP1, STXBP3, SYT4, TCF7L2, TLR2, TLR4, TLR5, TLR6, TNFAIP3, TNFRSF1B, VPS35, VPS4B, VTCN1]	[ABCG1, ABL1, ABR, ACSL3, ACTN1, ADA, ADAM9, ADCY8, ADORA2B, ADRA2A, ADTRP, AGER, AIF1, ANGPT1, ANXA1, ANXA4, ANXA5, AP1G1, APBA1, ARF6, ARFIP1, ARG2, ARHGEF7, ARNTL, ARRB1, ASIC1, ATG5, ATP13A2, ATP2A2, ATP6AP1, BACE1, BAD, BAIAP3, BANK1, BCR, BIRC5, BLK, BRAF, C1QTNF12, C2CD2L, C5, C5AR2, CACNA1A, CACNA1H, CACNB2, CACNB4, CADM1, CADPS2, CAPN10, CASK, CASP1, CCKAR, CCL3, CCL5, CCR2, CCR7, CD14, …	FALSE
GO:0031347	GO_BiologicalProcess-EBI-UniProt-GOA_25.10.2019_00h00	regulation of defense response	[4, 5]	[Group51, Group85]	55	15.1934	8.66299e-06	0.000206497	{Group51=8.66299147258722E-6, Group85=1.2221171280276134E-21}	{Group51=2.6710890373810593E-5, Group85=9.043666747404339E-20}	[AOAH, CASP1, CASP4, CCR2, CD14, CD200R1L, CD47, CTSC, DDX58, FFAR2, GBP5, HGF, IDO1, IFI16, IFIH1, IL17RC, IL27, IRAK2, IRAK3, IRF1, LAMP1, LDLR, MAPKAPK3, METRNL, NECTIN2, NLRC4, NMI, NOD1, NOD2, NR1H3, NUPR1, OPTN, PARP14, PARP9, PTGS2, PYCARD, RAB7B, RIPK2, RSAD2, SLC46A2, SOCS1, SPHK1, STAT1, TBK1, TICAM2, TLR2, TLR4, TLR5, TLR6, TNFAIP3, TNFRSF1B, TRAFD1, TRIM38, VPS35, ZBP1]	[ABCC1, ABCD1, ABHD12, ABR, ACP5, ADA, ADAMTS12, ADAR, ADCY7, ADORA2A, ADORA2B, AGER, ALPK1, ANKRD17, ANXA1, AOAH, AP1G1, APEX1, APPL1, APPL2, ARG1, ARG2, ARRB2, ASH1L, BAP1, BCL10, BCL6, BCR, BST1, C1QBP, C1QTNF12, C3, CADM1, CARD9, CASP1, CASP4, CCL3, CCR2, CCR7, CD14, CD200R1L, CD226, CD28, CD47, CD6, CD81, CD96, CDC37, CDH5, CHID1, CLEC4E, CLEC7A, CLOCK, CLP1, CNOT7, COX2, CREB3, CRTAM, CST7,…	TRUE
GO:0009615	GO_BiologicalProcess-EBI-UniProt-GOA_25.10.2019_00h00	response to virus	[3, 5]	[Group74]	34	18.3784	8.90839e-06	0.0002081	{Group74=5.300396576538571E-6}	{Group74=1.782860666653883E-5}	[ABCC9, APOBEC3Z1, CCL19, CD40, CXCL10, DDX1, DDX58, EIF2AK2, IFI44L, IFIH1, IFIT5, IL27, IRF1, IRF5, ISG15, LGALS8, LOC100298356, LOC618737, MAPK11, MX1, MX2, OAS1X, OAS1Y, OAS1Z, OAS2, PARP9, PSMA2, PYCARD, RNASEL, RSAD2, STAT1, TICAM2, TRIM38, URI1]	[ABCC9, ACTA2, ADAR, AEN, AGBL5, ANKRD17, AP1S1, APOBEC3Z1, ATG7, BAD, BATF3, BCL2, BCL2L11, BCL3, BECN1, BNIP3, BNIP3L, C1QBP, C7H19orf66, CARD9, CCDC130, CCL19, CCT5, CD40, CDK6, CFL1, CHUK, CNOT7, CRCP, CREB3, CREBZF, CXCL10, DCLK1, DDIT4, DDX1, DDX21, DDX3X, DDX41, DDX58, DHX36, DHX58, DTX3L, EEF1G, EIF2AK2, ELMOD2, EXOSC4, EXOSC5, F2RL1, FADD, FGL2, FMR1, FOXP3, G3BP1, GATA3, GBF1, GPAM, GPA…	FALSE
GO:0006665	GO_BiologicalProcess-EBI-UniProt-GOA_25.10.2019_00h00	sphingolipid metabolic process	[4, 5, 6]	[Group69]	20	24.3902	9.32309e-06	0.000209411	{Group69=3.670209964152965E-5}	{Group69=9.365363356804118E-5}	[ACER2, ACER3, ASAH1, CERS2, COL4A3BP, GBA, GLA, HACD2, P2RX1, PDXDC1, PRKCD, PSAP, SGMS1, SGPP1, SPHK1, SPTLC1, SPTLC2, SPTSSA, ST6GALNAC6, UGCG]	[A4GALT, ACER2, ACER3, AGK, ARV1, ASAH1, B3GALT2, B3GALT4, B4GALT3, B4GALT5, B4GALT6, CERK, CERKL, CERS1, CERS2, CERS4, CERS5, CERS6, CLN6, CLN8, COL4A3BP, CREM, DEGS1, ELOVL1, ELOVL4, ELOVL5, ELOVL6, FA2H, FUT7, GALC, GBA, GBA2, GLA, GM2A, HACD1, HACD2, HACD3, HACD4, HEXA, KDSR, KIT, NAGA, NEU1, NEU3, ORMDL1, ORMDL2, ORMDL3, P2RX1, P2RX7, PDXDC1, PLA2G15, PRKCD, PSAP, SAMD8, SERINC1, SERINC2, SE…	FALSE
GO:1903530	GO_BiologicalProcess-EBI-UniProt-GOA_25.10.2019_00h00	regulation of secretion by cell	[3, 4, 5, 6]	[Group85]	53	15.3623	9.1543e-06	0.000209651	{Group85=1.2221171280276134E-21}	{Group85=9.043666747404339E-20}	[AIF1, ANGPT1, CADPS2, CASP1, CCR2, CD14, CD40, CLEC6A, CSF1R, CYP51A1, DDX58, DOC2A, FER, FES, FFAR2, GRIN3A, ICA1, IFIH1, IL10, IL17RC, ILDR1, ITGAM, LAMP1, LGALS9, MAPK11, NLRP1, NOD2, NR1H3, PYCARD, RAB13, RAB27A, RIPK2, RSAD2, SDC4, SDHD, SELENOT, SERP1, SERPINB1, SLC8B1, SOCS1, STXBP1, STXBP3, SYT4, TCF7L2, TLR2, TLR4, TLR5, TLR6, TNFAIP3, TNFRSF1B, VPS35, VPS4B, VTCN1]	[ABCG1, ABL1, ABR, ACTN1, ADAM9, ADCY8, ADORA2B, ADRA2A, ADTRP, AGER, AIF1, ANGPT1, ANXA1, ANXA4, ANXA5, AP1G1, APBA1, ARF6, ARFIP1, ARG2, ARHGEF7, ARNTL, ARRB1, ASIC1, ATG5, ATP13A2, ATP2A2, ATP6AP1, BACE1, BAD, BAIAP3, BANK1, BCR, BIRC5, BLK, BRAF, C1QTNF12, C2CD2L, C5, C5AR2, CACNA1A, CACNA1H, CACNB2, CACNB4, CADM1, CADPS2, CAPN10, CASK, CASP1, CCKAR, CCL3, CCL5, CCR2, CCR7, CD14, CD2, CD2AP, …	FALSE
GO:0031349	GO_BiologicalProcess-EBI-UniProt-GOA_25.10.2019_00h00	positive regulation of defense response	[3, 4, 5, 6]	[Group51, Group84, Group85]	38	17.4312	9.7555e-06	0.000214989	{Group51=8.66299147258722E-6, Group84=1.1075578934594613E-10, Group85=1.2221171280276134E-21}	{Group51=2.6710890373810593E-5, Group84=2.0489821029000033E-9, Group85=9.043666747404339E-20}	[CCR2, CD14, CD47, CTSC, DDX58, FFAR2, GBP5, IDO1, IFI16, IFIH1, IL17RC, IRAK2, IRAK3, IRF1, LAMP1, LDLR, MAPKAPK3, NECTIN2, NLRC4, NOD1, NOD2, NUPR1, OPTN, PARP9, PTGS2, PYCARD, RAB7B, RIPK2, RSAD2, SLC46A2, TBK1, TICAM2, TLR2, TLR4, TLR5, TLR6, TNFAIP3, ZBP1]	[ABCC1, ADORA2B, ALPK1, ANKRD17, AP1G1, APPL1, APPL2, ARG1, ARRB2, BCL10, C1QBP, C3, CADM1, CARD9, CCL3, CCR2, CCR7, CD14, CD226, CD28, CD47, CD6, CD81, CLEC4E, CLEC7A, CLOCK, CLP1, CRTAM, CTSC, CYBA, DAB2IP, DDX58, DHX58, EPG5, ESR1, ETS1, F12, F2RL1, FADD, FCER1G, FCGR1A, FCN1, FCRL3, FFAR2, FFAR3, FLOT1, GBP5, GFI1, GPATCH3, GPS2, GRAMD4, HEXIM1, HMGB1, HMGB2, HMGB3, HYAL2, IDO1, IFI16, IFIH1,…	FALSE
GO:0071222	GO_BiologicalProcess-EBI-UniProt-GOA_25.10.2019_00h00	cellular response to lipopolysaccharide	[5, 6, 8]	[Group68]	23	22.3301	9.99163e-06	0.000216115	{Group68=3.8292621596018746E-10}	{Group68=4.722756663508978E-9}	[AXL, BMP6, CCR5, CD14, CD180, CD86, CMPK2, CXCL10, CXCL5, IRAK2, IRF8, NOD2, NR1H3, NUGGC, PF4, PPBP, PYCARD, RIPK2, SASH1, TICAM2, TLR4, TNFAIP3, TNFRSF1B]	[ABCA1, ABL1, ADAM9, AKT1, AXL, BCL10, BCR, BMP6, BPI, CCL3, CCL5, CCR5, CD14, CD180, CD274, CD6, CD86, CDC73, CHMP5, CMPK2, CTR9, CX3CR1, CXCL10, CXCL5, CXCL8, DAB2IP, GFI1, IL12B, IL18, IL1A, IL1B, IL1RN, IRAK1, IRAK2, IRF3, IRF8, KLRK1, LITAF, LOC514978, LTF, LY96, LYN, MALT1, MAPK1, MAPK3, MAPK8, MEF2C, MRC1, MTDH, MYD88, NFKB1, NFKBIA, NFKBIB, NFKBIL1, NLRP3, NOD2, NOS3, NR1D1, NR1H3, NUGGC,…	FALSE
GO:0032722	GO_BiologicalProcess-EBI-UniProt-GOA_25.10.2019_00h00	positive regulation of chemokine production	[4, 5, 6]	[Group46, Group71, Group75, Group80, Group81, Group85]	12	35.2941	1.04421e-05	0.000221752	{Group46=2.7409322119626365E-7, Group71=3.6631258466268624E-9, Group75=1.546603307625727E-5, Group80=1.6847885094294026E-7, Group81=2.583013892086053E-9, Group85=1.2221171280276134E-21}	{Group46=1.2676811480327194E-6, Group71=3.388391408129848E-8, Group75=4.238838694974215E-5, Group80=8.90531069269827E-7, Group81=2.7306146859195417E-8, Group85=9.043666747404339E-20}	[ADAM17, AIF1, CD74, CSF1R, EIF2AK2, FFAR2, IL7, PYCARD, RIPK2, TICAM2, TLR2, TLR4]	[ADAM17, ADORA2B, AGER, AIF1, APP, C5, CD74, CLEC7A, CSF1R, EGR1, EIF2AK2, FFAR2, FFAR3, IL1B, IL1RL1, IL6R, IL7, LPL, MAVS, MCOLN2, MYD88, PYCARD, RIPK2, SELENOK, SYK, TICAM2, TLR2, TLR3, TLR4, TLR7, TNF, TRAM1, TRIM32, WNT5A]	TRUE
GO:0032675	GO_BiologicalProcess-EBI-UniProt-GOA_25.10.2019_00h00	regulation of interleukin-6 production	[4, 5]	[Group71, Group73, Group84, Group85]	20	24.0964	1.13354e-05	0.000236424	{Group71=3.6631258466268624E-9, Group73=6.257178727603036E-8, Group84=1.1075578934594613E-10, Group85=1.2221171280276134E-21}	{Group71=3.388391408129848E-8, Group73=3.858593548688539E-7, Group84=2.0489821029000033E-9, Group85=9.043666747404339E-20}	[AIF1, CD47, CD74, DDX58, GBA, HGF, IFIH1, IL10, IL17RC, IRAK3, LGALS9, NOD1, NOD2, PYCARD, RAB7B, RIPK2, TICAM2, TLR2, TLR4, TNFAIP3]	[ADORA2B, AFAP1L2, AGER, AIF1, AKIRIN2, APP, ARHGEF2, ARRB1, ARRB2, BANK1, BPI, C5AR2, CARD9, CD47, CD74, CLEC7A, CYBA, DDX58, DHX9, F2R, F2RL1, FCER1G, FOXP3, GAS6, GBA, GHSR, HGF, HMGB1, HYAL2, IFIH1, IL10, IL17D, IL17RC, IL1A, IL1B, IL1RAP, IL1RN, IL27RA, IL6R, INPP5D, IRAK3, LGALS9, LPL, MAPK13, MAPKAPK2, MAVS, MYD88, NCKAP1L, NLRC3, NLRP12, NLRX1, NOD1, NOD2, P2RX7, PTPN11, PTPN22, PTPN6, PY…	FALSE
GO:0001944	GO_BiologicalProcess-EBI-UniProt-GOA_25.10.2019_00h00	vasculature development	[4, 5, 6, 7]	[Group78]	56	14.9333	1.20967e-05	0.000243602	{Group78=1.1762769445254699E-6}	{Group78=4.835805216382488E-6}	[ACVRL1, ANGPT1, ANXA3, BAK1, C3AR1, CARD10, CCR2, CCR3, CD40, CLIC4, CTSH, CXCL10, EGLN1, FOXS1, FZD4, GATA6, HK2, HMOX1, HS6ST1, ID1, ITGB1, JUN, LDLR, LGALS8, LOC509283, LYL1, MEIS1, NRP1, NRP2, NSDHL, PDGFRA, PECAM1, PF4, PGK1, PIK3CB, PKM, PLCD3, PLXND1, PRCP, PSEN1, QKI, RAMP3, RHOB, RRAS, S100A1, SARS, SASH1, SPHK1, SPRED1, STAT1, SYNJ2BP, TAL1, TCF7L2, VASH1, WARS, XDH]	[AAMP, ABL1, ACKR3, ACTA2, ACVR1, ACVRL1, ADAM10, ADAMTS6, ADGRG1, ADIPOR2, ADTRP, AGGF1, AGO1, AGO2, AKT1, AKT3, AMOT, AMOTL1, ANGPT1, ANGPTL4, ANKRD17, ANP32B, ANXA1, ANXA2, ANXA3, APOLD1, ARID1A, ARID2, ATF2, B4GALT1, B9D1, BAK1, BMP4, BMPR1A, BMPR2, BRCA1, BTG1, C1GALT1, C3, C3AR1, C5, C5AR1, CALCRL, CARD10, CCBE1, CCM2, CCR2, CCR3, CD40, CDH13, CDH2, CDH5, CELA1, CHD7, CHI3L1, CIB1, CITED2, …	FALSE
GO:0098771	GO_BiologicalProcess-EBI-UniProt-GOA_25.10.2019_00h00	inorganic ion homeostasis	[6]	[Group76]	54	15.126	1.1922e-05	0.000244296	{Group76=9.686725030199334E-5}	{Group76=2.1721747037416688E-4}	[ACKR2, ATP13A3, ATP1A1, ATP1B3, ATP6V1A, ATP7A, BAK1, BMP6, C3AR1, CA2, CCL19, CCL8, CCR3, CCR5, CCRL2, CD40, CHP1, CKB, CLIC2, CLIC4, CMKLR1, CXCL10, CXHXorf21, EGLN1, ERO1A, F2RL2, FAM20A, GNA15, HMOX1, LETM1, LOC529196, MICU1, MT1E, MT2A, NCOA4, PDGFRA, PIK3CB, PLCD3, PSEN1, RAB39A, RAMP3, RHCG, RMDN3, SCO1, SELENOT, SLC11A1, SLC12A7, SLC31A1, SLC35G1, SLC8B1, SNX10, TGM2, TMCO1, TRPC3]	[ABCB7, ABL1, ABL2, ACKR2, ACKR3, ACO1, ADCY8, AFG3L2, ALAS2, ANXA2, ANXA5, ANXA6, ANXA7, AP3D1, APP, AQP11, ATF4, ATG5, ATOX1, ATP12A, ATP13A1, ATP13A2, ATP13A3, ATP13A5, ATP1A1, ATP1B1, ATP1B3, ATP2A1, ATP2A2, ATP2A3, ATP2B1, ATP2B2, ATP2B4, ATP2C1, ATP4B, ATP6AP1, ATP6V0A1, ATP6V0A2, ATP6V0A4, ATP6V0D1, ATP6V1A, ATP6V1G1, ATP7A, ATP7B, BAK1, BCAP31, BCL2, BDH2, BMP6, BOK, BTBD9, C3AR1, C5AR1, …	FALSE
GO:0051607	GO_BiologicalProcess-EBI-UniProt-GOA_25.10.2019_00h00	defense response to virus	[3, 4, 5, 6]	[Group74]	28	19.8582	1.23629e-05	0.000244744	{Group74=5.300396576538571E-6}	{Group74=1.782860666653883E-5}	[ABCC9, APOBEC3Z1, CD40, CXCL10, DDX1, DDX58, IFI44L, IFIH1, IFIT5, IL27, IRF1, IRF5, ISG15, LOC100298356, LOC618737, MX1, MX2, OAS1X, OAS1Y, OAS1Z, OAS2, PARP9, PYCARD, RNASEL, RSAD2, STAT1, TICAM2, TRIM38]	[ABCC9, AEN, AGBL5, ANKRD17, APOBEC3Z1, ATG7, BCL2, BECN1, BNIP3, BNIP3L, C1QBP, C7H19orf66, CARD9, CD40, CNOT7, CRCP, CREB3, CXCL10, DDIT4, DDX1, DDX41, DDX58, DHX36, DHX58, DTX3L, ELMOD2, EXOSC4, EXOSC5, F2RL1, FADD, FGL2, G3BP1, GPAM, GPATCH3, HERC5, HYAL2, IFI44L, IFI6, IFIH1, IFIT2, IFIT3, IFIT5, IFITM3, IFNAR2, IFNLR1, IL12B, IL12RB1, IL15, IL1B, IL23A, IL23R, IL27, IRF1, IRF2, IRF3, IRF5, …	FALSE
GO:0050900	GO_BiologicalProcess-EBI-UniProt-GOA_25.10.2019_00h00	leukocyte migration	[2, 4, 5]	[Group78, Group82]	36	17.6471	1.25777e-05	0.000244845	{Group78=1.1762769445254699E-6, Group82=2.3793071616070084E-8}	{Group78=4.835805216382488E-6, Group82=1.6006248178083512E-7}	[ADAM17, AIF1, C3AR1, CCL19, CCL8, CCR2, CD74, CMKLR1, CSF1, CXCL10, CXCL16, CXCL5, DAPK2, DUSP1, F11R, FER, FFAR2, HRH1, HSD3B7, IL17RC, ITGA4, ITGB1, ITGB3, JAM2, LGMN, LOC529196, MMP14, MPP1, PECAM1, PF4, PPBP, PTPRO, PYCARD, SELENOP, SELP, SLC8B1]	[ABR, ADA, ADAM10, ADAM17, ADTRP, AGER, AIF1, AIMP1, AKIRIN1, AKT1, ANO6, ANXA1, APP, B4GALT1, BCR, BST1, C1QBP, C3AR1, C5, C5AR1, C5AR2, CALR, CAMK1D, CCL19, CCL25, CCL3, CCL4, CCL5, CCL8, CCR1, CCR2, CCR6, CCR7, CD74, CD81, CD9, CD99, CD99L2, CDC42, CMKLR1, CNR2, CORO1A, CREB3, CRK, CRKL, CSF1, CSF3R, CX3CR1, CXADR, CXCL10, CXCL12, CXCL16, CXCL5, CXCL8, CXCR1, CXCR2, CXCR3, CXCR5, DAPK2, DOCK8,…	FALSE
GO:0002791	GO_BiologicalProcess-EBI-UniProt-GOA_25.10.2019_00h00	regulation of peptide secretion	[5, 6, 7, 8]	[Group85]	39	17.0306	1.31285e-05	0.000251378	{Group85=1.2221171280276134E-21}	{Group85=9.043666747404339E-20}	[AIF1, ANGPT1, CASP1, CD14, CD40, CD74, CLEC6A, CSF1R, CYP51A1, DDX58, FFAR2, ICA1, IFIH1, IL10, IL17RC, ILDR1, LGALS9, MAPK11, NLRP1, NOD2, NR1H3, PYCARD, RIPK2, RSAD2, SELENOT, SERP1, SERPINB1, SLC8B1, SOCS1, SYT4, TCF7L2, TLR2, TLR4, TLR5, TLR6, TNFAIP3, TNFRSF1B, VPS35, VTCN1]	[ABCG1, ABL1, ADAM9, ADCY8, ADRA2A, ADTRP, AGER, AIF1, ANGPT1, ANXA1, ANXA4, ANXA5, ARF6, ARFIP1, ARG2, ARHGEF7, ARNTL, ARRB1, ATG5, ATP13A2, BAD, BAIAP3, BANK1, BIRC5, BLK, C1QTNF12, C2CD2L, C5, C5AR2, CADM1, CAPN10, CASP1, CCL3, CCL5, CCR7, CD14, CD2, CD2AP, CD40, CD74, CDK16, CHD7, CHUK, CIDEA, CLEC4E, CLEC5A, CLEC6A, CLOCK, CPTP, CRH, CRTAM, CSF1R, CYP51A1, DDX58, DHX36, DHX9, DNAJC1, DNM1L, …	FALSE
GO:0030003	GO_BiologicalProcess-EBI-UniProt-GOA_25.10.2019_00h00	cellular cation homeostasis	[5, 7]	[Group76]	49	15.5556	1.41585e-05	0.000262495	{Group76=9.686725030199334E-5}	{Group76=2.1721747037416688E-4}	[ACKR2, ATP13A3, ATP1A1, ATP1B3, ATP6V1A, ATP7A, BAK1, BMP6, C3AR1, CA2, CCL19, CCL8, CCR3, CCR5, CCRL2, CD40, CHP1, CLIC2, CLIC4, CMKLR1, CXCL10, CXHXorf21, EGLN1, ERO1A, F2RL2, GNA15, HMOX1, LETM1, LOC529196, MICU1, MT1E, MT2A, NCOA4, PDGFRA, PIK3CB, PLCD3, PSEN1, RAB39A, RAMP3, RMDN3, SCO1, SELENOT, SLC11A1, SLC31A1, SLC35G1, SLC8B1, TGM2, TMCO1, TRPC3]	[ABCB7, ABL1, ABL2, ACKR2, ACKR3, ACO1, ADCY8, AFG3L2, ALAS2, ANXA2, ANXA5, ANXA6, ANXA7, AP3D1, APP, AQP11, ATF4, ATG5, ATOX1, ATP12A, ATP13A1, ATP13A2, ATP13A3, ATP13A5, ATP1A1, ATP1B1, ATP1B3, ATP2A1, ATP2A2, ATP2A3, ATP2B1, ATP2B2, ATP2B4, ATP2C1, ATP4B, ATP6AP1, ATP6V0A1, ATP6V0A2, ATP6V0A4, ATP6V0D1, ATP6V1A, ATP6V1G1, ATP7A, ATP7B, BAK1, BCAP31, BCL2, BMP6, BOK, C3AR1, C5AR1, C5AR2, CA2, C…	FALSE
GO:0043123	GO_BiologicalProcess-EBI-UniProt-GOA_25.10.2019_00h00	positive regulation of I-kappaB kinase/NF-kappaB signaling	[5, 6, 7, 8]	[Group65, Group83]	23	21.9048	1.39813e-05	0.00026339	{Group65=9.676586189733585E-7, Group83=5.068439582048435E-6}	{Group65=4.212161047295796E-6, Group83=1.786021567007544E-5}	[CASP1, CASP8, CCL19, CD40, CD74, CLEC6A, DDX1, IFIT5, LOC504548, LTBR, MID2, NOD1, NOD2, RBCK1, RIPK1, RIPK2, TBK1, TLR4, TLR6, TMEM106A, TNFSF10, TRIM25, TRIM38]	[ABL1, AKAP13, AKT1, ALPK1, ANKRD17, ATP2C1, BCL10, CARD11, CARD9, CASP1, CASP8, CCDC22, CCL19, CD4, CD40, CD74, CFLAR, CHUK, CLEC6A, CTH, CTNNB1, DDRGK1, DDX1, DDX21, DHX36, EDA, F2R, F2RL1, FADD, FASLG, FKBP1A, FYN, IFIT5, IKBKB, IKBKE, IKBKG, IL1A, IL1B, IL1RN, IRAK1, IRAK4, LITAF, LOC504548, LPAR1, LTBR, LTF, LURAP1, LURAP1L, MAP3K14, MAP3K3, MAP3K7, MID2, MTDH, MYD88, NOD1, NOD2, NUP62, PELI…	FALSE
GO:0016485	GO_BiologicalProcess-EBI-UniProt-GOA_25.10.2019_00h00	protein processing	[5, 6]	[Group61, Group79]	25	20.8333	1.51413e-05	0.000272078	{Group61=0.002758773291358753, Group79=1.2873869119005633E-5}	{Group61=0.0041663106849091375, Group79=3.664101210793911E-5}	[ADAMTS2, ASPH, BAK1, C1R, CASP1, CASP3, CASP7, CASP8, CPXM2, CTSC, CTSH, CTSS, CTSZ, ECE1, LDLRAD3, LGMN, LONP2, MME, MMP14, PGK1, PLAU, PLGRKT, PSEN1, PYCARD, RIPK2]	[ADAM10, ADAMTS2, ADAMTS3, AEBP1, AFG3L2, ANXA2, APH1A, APH1B, ASPH, ASPRV1, BAD, BAK1, BCL2L12, BIRC2, BIRC3, C1R, C1RL, CASP1, CASP2, CASP3, CASP7, CASP8, CAST, CCBE1, CLN3, CLN5, CNTN2, CPD, CPM, CPXM2, CPZ, CST7, CTSC, CTSH, CTSS, CTSZ, CYFIP2, DHCR24, ECE1, ECE2, ERO1B, F12, FADD, FKRP, FURIN, FXN, GAS1, GH1, GLG1, GSN, HM13, IFT52, IL1R2, IMMP1L, IMMP2L, INPP5B, KLK1, LDLRAD3, LGMN, LOC5328…	TRUE
GO:0055080	GO_BiologicalProcess-EBI-UniProt-GOA_25.10.2019_00h00	cation homeostasis	[6]	[Group76]	53	15.0997	1.50993e-05	0.000275561	{Group76=9.686725030199334E-5}	{Group76=2.1721747037416688E-4}	[ACKR2, ATP13A3, ATP1A1, ATP1B3, ATP6V1A, ATP7A, BAK1, BMP6, C3AR1, CA2, CCL19, CCL8, CCR3, CCR5, CCRL2, CD40, CHP1, CLIC2, CLIC4, CMKLR1, CXCL10, CXHXorf21, EGLN1, ERO1A, F2RL2, FAM20A, GNA15, HMOX1, LETM1, LOC529196, MICU1, MT1E, MT2A, NCOA4, PDGFRA, PIK3CB, PLCD3, PSEN1, RAB39A, RAMP3, RHCG, RMDN3, SCO1, SELENOT, SLC11A1, SLC12A7, SLC31A1, SLC35G1, SLC8B1, SNX10, TGM2, TMCO1, TRPC3]	[ABCB7, ABL1, ABL2, ACKR2, ACKR3, ACO1, ADCY8, AFG3L2, ALAS2, ANXA2, ANXA5, ANXA6, ANXA7, AP3D1, APP, AQP11, ATF4, ATG5, ATOX1, ATP12A, ATP13A1, ATP13A2, ATP13A3, ATP13A5, ATP1A1, ATP1B1, ATP1B3, ATP2A1, ATP2A2, ATP2A3, ATP2B1, ATP2B2, ATP2B4, ATP2C1, ATP4B, ATP6AP1, ATP6V0A1, ATP6V0A2, ATP6V0A4, ATP6V0D1, ATP6V1A, ATP6V1G1, ATP7A, ATP7B, BAK1, BCAP31, BCL2, BDH2, BMP6, BOK, BTBD9, C3AR1, C5AR1, …	FALSE
GO:0006875	GO_BiologicalProcess-EBI-UniProt-GOA_25.10.2019_00h00	cellular metal ion homeostasis	[6, 8]	[Group76]	44	15.942	2.09043e-05	0.000359062	{Group76=9.686725030199334E-5}	{Group76=2.1721747037416688E-4}	[ACKR2, ATP13A3, ATP1A1, ATP1B3, ATP6V1A, ATP7A, BAK1, BMP6, C3AR1, CCL19, CCL8, CCR3, CCR5, CCRL2, CD40, CLIC2, CMKLR1, CXCL10, EGLN1, ERO1A, F2RL2, GNA15, HMOX1, LETM1, LOC529196, MICU1, MT1E, MT2A, NCOA4, PDGFRA, PIK3CB, PLCD3, PSEN1, RAMP3, RMDN3, SCO1, SELENOT, SLC11A1, SLC31A1, SLC35G1, SLC8B1, TGM2, TMCO1, TRPC3]	[ABCB7, ABL1, ABL2, ACKR2, ACKR3, ACO1, ADCY8, AFG3L2, ALAS2, ANXA2, ANXA5, ANXA6, ANXA7, AP3D1, APP, ATF4, ATG5, ATOX1, ATP12A, ATP13A1, ATP13A2, ATP13A3, ATP13A5, ATP1A1, ATP1B1, ATP1B3, ATP2A1, ATP2A2, ATP2A3, ATP2B1, ATP2B2, ATP2B4, ATP2C1, ATP4B, ATP6AP1, ATP6V0A2, ATP6V0D1, ATP6V1A, ATP6V1G1, ATP7A, ATP7B, BAK1, BCAP31, BCL2, BMP6, BOK, C3AR1, C5AR1, C5AR2, CACNA1A, CACNA1C, CACNB2, CACNB4,…	FALSE
GO:0001961	GO_BiologicalProcess-EBI-UniProt-GOA_25.10.2019_00h00	positive regulation of cytokine-mediated signaling pathway	[4, 5, 6, 7, 8]	[Group71, Group75]	12	33.3333	2.03788e-05	0.000360643	{Group71=3.6631258466268624E-9, Group75=1.546603307625727E-5}	{Group71=3.388391408129848E-8, Group75=4.238838694974215E-5}	[ADAM17, AXL, CD74, CSF1, IL7, PARP14, PARP9, RIPK1, RIPK2, TBK1, TICAM2, ZBP1]	[ADAM17, AXL, CD74, CPNE1, CREBRF, CSF1, CXCR4, FADD, GAS6, GFI1, IKBKE, IL1R1, IL7, IRF3, IRF7, LSM14A, MAVS, MED1, NLRC5, PAFAH1B1, PARP14, PARP9, PRKN, RIPK1, RIPK2, TBK1, TICAM2, TRAF2, TRAM1, TREM2, TRIM32, TRIM44, TXK, UBE2K, WNT5A, ZBP1]	FALSE
GO:0046513	GO_BiologicalProcess-EBI-UniProt-GOA_25.10.2019_00h00	ceramide biosynthetic process	[6, 7, 8]	[Group69]	12	33.3333	2.03788e-05	0.000360643	{Group69=3.670209964152965E-5}	{Group69=9.365363356804118E-5}	[ASAH1, CERS2, GBA, P2RX1, PRKCD, SGMS1, SPHK1, SPTLC1, SPTLC2, SPTSSA, ST6GALNAC6, UGCG]	[AGK, ASAH1, B3GALT2, B3GALT4, B4GALT3, B4GALT5, B4GALT6, CERS1, CERS2, CERS4, CERS5, CERS6, DEGS1, FA2H, GBA, ORMDL1, ORMDL2, ORMDL3, P2RX1, P2RX7, PRKCD, SAMD8, SGMS1, SIRT3, SMPD1, SMPD4, SPHK1, SPHK2, SPTLC1, SPTLC2, SPTSSA, ST6GALNAC2, ST6GALNAC4, ST6GALNAC6, ST8SIA4, UGCG]	FALSE
GO:0043122	GO_BiologicalProcess-EBI-UniProt-GOA_25.10.2019_00h00	regulation of I-kappaB kinase/NF-kappaB signaling	[5, 6, 7]	[Group65, Group83]	28	19.3103	2.13091e-05	0.000360711	{Group65=9.676586189733585E-7, Group83=5.068439582048435E-6}	{Group65=4.212161047295796E-6, Group83=1.786021567007544E-5}	[ANGPT1, CASP1, CASP8, CCL19, CD40, CD74, CLEC6A, DDX1, IFIT5, LOC504548, LTBR, MID2, NOD1, NOD2, OPTN, PYCARD, RBCK1, RIPK1, RIPK2, STAT1, TBK1, TLR4, TLR6, TMEM106A, TNFAIP3, TNFSF10, TRIM25, TRIM38]	[ABL1, AKAP13, AKT1, ALPK1, ANGPT1, ANKRD17, ASH1L, ATP2C1, BCL10, BTRC, CAPN3, CARD11, CARD9, CASP1, CASP8, CCDC22, CCL19, CD4, CD40, CD74, CFLAR, CHUK, CLEC6A, CPNE1, CTH, CTNNB1, DAB2IP, DDRGK1, DDX1, DDX21, DHX36, EDA, ESR1, F2R, F2RL1, FADD, FASLG, FKBP1A, FYN, HDAC1, HSPB1, IFIT5, IKBKB, IKBKE, IKBKG, IL1A, IL1B, IL1RN, IRAK1, IRAK4, LITAF, LOC504548, LPAR1, LTBR, LTF, LURAP1, LURAP1L, MAP3…	FALSE
GO:0050801	GO_BiologicalProcess-EBI-UniProt-GOA_25.10.2019_00h00	ion homeostasis	[5]	[Group76]	57	14.578	2.0851e-05	0.000363492	{Group76=9.686725030199334E-5}	{Group76=2.1721747037416688E-4}	[ACKR2, ATP13A3, ATP1A1, ATP1B3, ATP6V1A, ATP7A, BAK1, BMP6, C3AR1, CA2, CCL19, CCL8, CCR3, CCR5, CCRL2, CD40, CHP1, CKB, CLIC2, CLIC4, CMKLR1, CXCL10, CXHXorf21, EGLN1, ERO1A, F2RL2, FAM20A, FHL1, GCLM, GNA15, HMOX1, KLHL3, LETM1, LOC529196, MICU1, MT1E, MT2A, NCOA4, PDGFRA, PIK3CB, PLCD3, PSEN1, RAB39A, RAMP3, RHCG, RMDN3, SCO1, SELENOT, SLC11A1, SLC12A7, SLC31A1, SLC35G1, SLC8B1, SNX10, TGM2, …	[ABCA1, ABCB7, ABCD1, ABCG1, ABL1, ABL2, ACKR2, ACKR3, ACO1, ADCY8, AFG3L2, ALAS2, ANXA2, ANXA5, ANXA6, ANXA7, AP3D1, APP, AQP11, ATF4, ATG5, ATOX1, ATP12A, ATP13A1, ATP13A2, ATP13A3, ATP13A5, ATP1A1, ATP1B1, ATP1B3, ATP2A1, ATP2A2, ATP2A3, ATP2B1, ATP2B2, ATP2B4, ATP2C1, ATP4B, ATP6AP1, ATP6V0A1, ATP6V0A2, ATP6V0A4, ATP6V0D1, ATP6V1A, ATP6V1G1, ATP7A, ATP7B, BAK1, BCAP31, BCL2, BDH2, BMP6, BOK, …	FALSE
GO:1903901	GO_BiologicalProcess-EBI-UniProt-GOA_25.10.2019_00h00	negative regulation of viral life cycle	[4, 5, 6, 7]	[Group74]	15	27.7778	2.32572e-05	0.000382597	{Group74=5.300396576538571E-6}	{Group74=1.782860666653883E-5}	[APOBEC3Z1, CCL8, EIF2AK2, HMOX1, IFIT5, ISG15, MID2, MX1, OAS1Y, OAS1Z, OAS2, RNASEL, RSAD2, TRIM21, TRIM25]	[AEN, APOBEC3Z1, BANF1, C7H19orf66, CCL5, CCL8, CCNK, EIF2AK2, FAM208A, FCN1, GSN, HMOX1, IFIT5, IFITM3, ILF3, INPP5K, ISG15, ISG20, LOC100139670, LOC785873, LTF, MAVS, MID2, MORC2, MPHOSPH8, MX1, OAS1Y, OAS1Z, OAS2, OASL, PML, PRKN, PROX1, PTX3, RNASEL, RSAD2, SNX3, SRPK1, SRPK2, TNF, TRIM10, TRIM11, TRIM13, TRIM21, TRIM25, TRIM27, TRIM28, TRIM32, TRIM35, TRIM59, TRIM8, VAPA, ZC3H12A, ZC3HAV1]	FALSE
GO:0051090	GO_BiologicalProcess-EBI-UniProt-GOA_25.10.2019_00h00	regulation of DNA-binding transcription factor activity	[3, 6, 7, 8, 9, 10, 11, 12]	[Group65]	40	16.4609	2.32385e-05	0.000387752	{Group65=9.676586189733585E-7}	{Group65=4.212161047295796E-6}	[ANXA3, CD40, CHP1, CLU, CMKLR1, DDX58, EIF2AK2, FER, FLOT2, FOXS1, FZD2, FZD4, ID1, IL10, IL18R1, IRAK2, IRAK3, MID2, NLRC4, NOD1, NOD2, NUPR1, PPARGC1B, PRDX3, PRKCI, PYCARD, RAB7B, RBCK1, RIPK1, RIPK2, STK3, TCF7L2, TLR2, TLR4, TLR6, TNFAIP3, TRIM14, TRIM21, TRIM25, TRIM38]	[ADCY8, ADGRF1, ADGRG3, AGER, AKT1, ANXA3, ANXA4, APP, ARHGEF2, ARID5B, ARRB1, ARRB2, ATF2, BCL10, BHLHE40, BRMS1, BUD31, C1H3orf33, CAMK1D, CAPN3, CARD11, CARF, CARM1, CAT, CCDC22, CD40, CD40LG, CDK5RAP3, CDKN2AIP, CENPX, CFLAR, CHP1, CHUK, CIB1, CLOCK, CLU, CMKLR1, COMMD1, COMMD6, COMMD7, COPS5, CREB3, CREBZF, CRTC1, CRTC2, CRTC3, CTH, CTNNB1, CTNNBIP1, CYLD, DAB2IP, DDIT3, DDR2, DDRGK1, DDX58,…	FALSE
GO:0150076	GO_BiologicalProcess-EBI-UniProt-GOA_25.10.2019_00h00	neuroinflammatory response	[5]	[Group58]	10	38.4615	2.41934e-05	0.000392471	{Group58=0.0010013036478801192}	{Group58=0.0018072309742226543}	[C1QA, CD200R1L, CTSC, JUN, LDLR, NUPR1, PSEN1, PTGS2, SPHK1, TNFRSF1B]	[ADCY8, AGER, APP, C1QA, C5AR1, CD200R1L, CNTF, COX2, CST7, CTSC, IL1B, JUN, LDLR, NR1D1, NUPR1, PSEN1, PTGS2, S100B, SNCA, SPHK1, STAP1, SYT11, TNF, TNFRSF1B, TREM2, TTBK1]	TRUE
GO:0051050	GO_BiologicalProcess-EBI-UniProt-GOA_25.10.2019_00h00	positive regulation of transport	[2, 3, 4, 5]	[Group85]	65	13.8889	2.66863e-05	0.000421211	{Group85=1.2221171280276134E-21}	{Group85=9.043666747404339E-20}	[AIF1, ANGPT1, ATAD1, ATP1B3, AXL, BAG3, BAK1, C2, CA2, CADPS2, CASP1, CD14, CD47, CHP1, CLEC6A, CLU, CREBL2, CSF1R, CTSS, CXCL10, DDX58, FFAR2, FHL1, HIP1, IFIH1, IL10, IL17RC, ILDR1, ITGAM, LAMP1, LGALS9, MAPK11, MERTK, NFE2L2, NLRP1, NOD2, NR1H3, P2RX1, P2RY1, PRKCD, PRKCI, PSEN1, PYCARD, RAB27A, RAMP3, RIPK2, SCIN, SCP2, SDC4, SELENOT, SERP1, SH3GLB1, SIRPB1, SLC11A1, STOM, STX18, STXBP1, SYT…	[ABCA1, ABCB4, ABCG1, ABL1, ABR, ACSL3, ACTN4, ADAM9, ADCY8, ADORA2B, ADRB2, AGER, AHCYL1, AHI1, AIF1, AKAP9, AKT1, AKT2, AMIGO1, ANGPT1, ANKFY1, ANO6, ANP32B, ANXA1, ANXA2, AP1G1, APOPT1, APPL1, APPL2, ARF6, ARHGEF7, ARL6IP1, ARRB1, ARRB2, ATAD1, ATF4, ATG5, ATP13A2, ATP1B1, ATP1B3, ATP2A1, ATP2B1, ATP6AP1, ATP8A1, ATP8A2, AXL, AZIN1, B3GAT3, BAD, BAG3, BAIAP3, BAK1, BBC3, BCAP31, BCAS3, BCR, BL…	FALSE
GO:0009966	GO_BiologicalProcess-EBI-UniProt-GOA_25.10.2019_00h00	regulation of signal transduction	[3, 4, 5]	[Group55, Group83]	176	11.0483	2.64882e-05	0.000423811	{Group55=8.346748834895706E-6, Group83=5.068439582048435E-6}	{Group55=2.685475712096879E-5, Group83=1.786021567007544E-5}	[ABHD6, ACVRL1, ADAM17, ADRB3, AKAP1, AKAP7, ANGPT1, ARHGAP28, ATF3, ATF6, ATP6AP2, AXL, BAK1, BCL2L1, BMP2K, BMP6, BNIP2, C8H9orf72, CARD10, CASP1, CASP8, CCL19, CCL8, CD14, CD180, CD40, CD74, CHP1, CISH, CLEC6A, CLIC2, CLU, CMKLR1, CSF1, CSF1R, CTBP2, CTNNA1, CTNND1, CTSC, CTSH, CYFIP1, DDX1, DISC1, DOK2, DUSP1, DUSP5, DUSP6, DYNLT1, DYRK3, EIF2AK2, F11R, F2RL2, FER, FZD2, FZD4, GBA, GCLM, GNAQ…	[AAED1, AAK1, AATF, ABCA1, ABHD6, ABL1, ACAA2, ACKR3, ACTN3, ACTN4, ACVR1B, ACVR2A, ACVRL1, ADA, ADAM10, ADAM17, ADAM9, ADAMTS12, ADAMTS20, ADAMTS3, ADAR, ADGRG1, ADGRG3, ADIPOR1, ADORA2A, ADORA2B, ADRA2A, ADRB2, ADRB3, AFAP1, AFAP1L2, AGAP2, AGER, AGO1, AGO3, AIDA, AKAP1, AKAP13, AKAP5, AKAP7, AKAP9, AKIP1, AKT1, AKT1S1, AKT3, ALKAL2, ALOX15, ALPK1, ALPK2, AMER1, AMFR, AMOT, ANGPT1, ANKRD17, ANK…	FALSE
GO:0035239	GO_BiologicalProcess-EBI-UniProt-GOA_25.10.2019_00h00	tube morphogenesis	[3, 4, 5]	[Group78]	61	14.1204	2.87792e-05	0.000448188	{Group78=1.1762769445254699E-6}	{Group78=4.835805216382488E-6}	[ACVRL1, ANGPT1, ANXA3, BAK1, C3AR1, CARD10, CASP3, CCR2, CCR3, CD40, CLIC4, CSF1, CTSH, CTSZ, CXCL10, EGLN1, FZD2, FZD4, GATA6, HK2, HMOX1, HS6ST1, ID1, ITGB1, JUN, KLHL3, KRAS, LDLR, LOC509283, MEIS1, MMP14, NRP1, NRP2, PAK1, PDGFRA, PECAM1, PF4, PGK1, PIK3CB, PKM, PLCD3, PLXND1, PRCP, PSEN1, QKI, RAMP3, RHOB, RRAS, S100A1, SARS, SASH1, SDC4, SPRED1, STAT1, STK3, SYNJ2BP, TAL1, TGM2, VASH1, WAR…	[AAMP, ABL1, ACKR3, ACVR1, ACVRL1, ADAMTS12, ADGRG1, ADIPOR2, ADTRP, AGGF1, AGO1, AGO2, AHI1, AKT1, AKT3, AMOT, AMOTL1, ANGPT1, ANGPTL4, ANXA1, ANXA2, ANXA3, APAF1, APOLD1, AREG, ARHGAP35, ARID1A, ARID2, ARL13B, ATF2, B4GALT1, BAK1, BBS4, BCAS3, BCL10, BCL2, BCL2L11, BMP4, BMPR1A, BMPR2, BRCA1, BRD2, BTG1, BTRC, C1GALT1, C3, C3AR1, C5, C5AR1, CALCRL, CARD10, CASP3, CCBE1, CCDC40, CCM2, CCR2, CCR3…	FALSE
GO:0002755	GO_BiologicalProcess-EBI-UniProt-GOA_25.10.2019_00h00	MyD88-dependent toll-like receptor signaling pathway	[7, 8, 9, 10, 11, 12, 13]	[Group80, Group85]	7	53.8462	3.0393e-05	0.000467093	{Group80=1.6847885094294026E-7, Group85=1.2221171280276134E-21}	{Group80=8.90531069269827E-7, Group85=9.043666747404339E-20}	[IRAK2, IRAK3, IRF1, TLR2, TLR4, TLR5, TLR6]	[IRAK2, IRAK3, IRF1, IRF7, MYD88, TLR10, TLR2, TLR4, TLR5, TLR6, TLR7, TLR9, TNIP1]	TRUE
GO:0055065	GO_BiologicalProcess-EBI-UniProt-GOA_25.10.2019_00h00	metal ion homeostasis	[7]	[Group76]	47	15.3094	3.2097e-05	0.000486875	{Group76=9.686725030199334E-5}	{Group76=2.1721747037416688E-4}	[ACKR2, ATP13A3, ATP1A1, ATP1B3, ATP6V1A, ATP7A, BAK1, BMP6, C3AR1, CCL19, CCL8, CCR3, CCR5, CCRL2, CD40, CLIC2, CMKLR1, CXCL10, EGLN1, ERO1A, F2RL2, FAM20A, GNA15, HMOX1, LETM1, LOC529196, MICU1, MT1E, MT2A, NCOA4, PDGFRA, PIK3CB, PLCD3, PSEN1, RAMP3, RMDN3, SCO1, SELENOT, SLC11A1, SLC12A7, SLC31A1, SLC35G1, SLC8B1, SNX10, TGM2, TMCO1, TRPC3]	[ABCB7, ABL1, ABL2, ACKR2, ACKR3, ACO1, ADCY8, AFG3L2, ALAS2, ANXA2, ANXA5, ANXA6, ANXA7, AP3D1, APP, ATF4, ATG5, ATOX1, ATP12A, ATP13A1, ATP13A2, ATP13A3, ATP13A5, ATP1A1, ATP1B1, ATP1B3, ATP2A1, ATP2A2, ATP2A3, ATP2B1, ATP2B2, ATP2B4, ATP2C1, ATP4B, ATP6AP1, ATP6V0A2, ATP6V0D1, ATP6V1A, ATP6V1G1, ATP7A, ATP7B, BAK1, BCAP31, BCL2, BDH2, BMP6, BOK, BTBD9, C3AR1, C5AR1, C5AR2, CACNA1A, CACNA1C, CA…	FALSE
GO:0030595	GO_BiologicalProcess-EBI-UniProt-GOA_25.10.2019_00h00	leukocyte chemotaxis	[3, 5, 6]	[Group82]	24	20.339	3.38464e-05	0.000506829	{Group82=2.3793071616070084E-8}	{Group82=1.6006248178083512E-7}	[ADAM17, AIF1, C3AR1, CCL19, CCL8, CCR2, CD74, CMKLR1, CSF1, CXCL10, CXCL16, CXCL5, DUSP1, FFAR2, HRH1, HSD3B7, IL17RC, LGMN, LOC529196, MPP1, PF4, PPBP, PTPRO, SLC8B1]	[ADAM10, ADAM17, AIF1, AKIRIN1, ANO6, ANXA1, BST1, C1QBP, C3AR1, C5, C5AR1, C5AR2, CALR, CAMK1D, CCL19, CCL25, CCL3, CCL4, CCL5, CCL8, CCR1, CCR2, CCR6, CCR7, CD74, CMKLR1, CNR2, CORO1A, CREB3, CSF1, CSF3R, CXADR, CXCL10, CXCL12, CXCL16, CXCL5, CXCL8, CXCR1, CXCR2, CXCR5, DUSP1, DYSF, EDNRB, F2RL1, FCER1G, FFAR2, GAS6, GBF1, GPR18, GPR183, HMGB1, HRH1, HSD3B7, IL16, IL17RA, IL17RC, IL1A, IL1B, IL…	FALSE
GO:0007249	GO_BiologicalProcess-EBI-UniProt-GOA_25.10.2019_00h00	I-kappaB kinase/NF-kappaB signaling	[4, 5, 6]	[Group65, Group83]	30	18.1818	3.67021e-05	0.000542634	{Group65=9.676586189733585E-7, Group83=5.068439582048435E-6}	{Group65=4.212161047295796E-6, Group83=1.786021567007544E-5}	[ANGPT1, CASP1, CASP8, CCL19, CD40, CD74, CLEC6A, DDX1, IFIT5, IRAK2, LOC504548, LTBR, MID2, NOD1, NOD2, OPTN, PYCARD, RBCK1, RIPK1, RIPK2, STAT1, TBK1, TLR2, TLR4, TLR6, TMEM106A, TNFAIP3, TNFSF10, TRIM25, TRIM38]	[ABL1, AKAP13, AKT1, ALPK1, ANGPT1, ANKRD17, ASH1L, ATP2C1, AZI2, BCL10, BCL3, BTK, BTRC, CAPN3, CARD11, CARD9, CASP1, CASP8, CCDC22, CCL19, CD4, CD40, CD74, CFLAR, CHUK, CLEC6A, CPNE1, CTH, CTNNB1, DAB2IP, DDRGK1, DDX1, DDX21, DHX36, EDA, ERC1, ESR1, F2R, F2RL1, FADD, FAIM, FASLG, FKBP1A, FYN, HACD3, HDAC1, HSPB1, IFIT5, IKBKB, IKBKE, IKBKG, IL1A, IL1B, IL1RN, IRAK1, IRAK1BP1, IRAK2, IRAK4, LITA…	FALSE
GO:1902531	GO_BiologicalProcess-EBI-UniProt-GOA_25.10.2019_00h00	regulation of intracellular signal transduction	[4, 5, 6]	[Group83]	112	11.9786	3.95981e-05	0.000578133	{Group83=5.068439582048435E-6}	{Group83=1.786021567007544E-5}	[ADRB3, AKAP1, AKAP7, ANGPT1, ARHGAP28, ATF3, AXL, BCL2L1, BMP6, BNIP2, C8H9orf72, CARD10, CASP1, CASP8, CCL19, CCL8, CD14, CD40, CD74, CHP1, CLEC6A, CLIC2, CLU, CMKLR1, CSF1, CSF1R, DDX1, DUSP1, DUSP5, DUSP6, DYRK3, EIF2AK2, F11R, F2RL2, FZD4, GBA, GUCY1A3, HGF, ID1, IFIT5, IL18R1, IL20RA, IQSEC2, IRAK3, ITGB1, ITSN1, JUN, KMT5A, KRAS, LAMTOR2, LAMTOR3, LOC504548, LOC521224, LRRK1, LTBR, MAP3K20…	[AAED1, ABCA1, ABL1, ACKR3, ACTN3, ACTN4, ADA, ADAM9, ADGRG1, ADGRG3, ADIPOR1, ADORA2B, ADRA2A, ADRB2, ADRB3, AGER, AGO1, AGO3, AIDA, AKAP1, AKAP13, AKAP5, AKAP7, AKIP1, AKT1, AKT1S1, AKT3, ALKAL2, ALOX15, ALPK1, AMOT, ANGPT1, ANKRD17, ANKRD2, ANKRD54, ANKRD6, APIP, APLP1, APP, ARF6, ARFGAP1, ARFGEF1, ARFGEF2, ARFGEF3, ARHGAP12, ARHGAP18, ARHGAP19, ARHGAP25, ARHGAP26, ARHGAP28, ARHGAP35, ARHGDIB,…	FALSE
GO:0010506	GO_BiologicalProcess-EBI-UniProt-GOA_25.10.2019_00h00	regulation of autophagy	[4, 5, 6]	[Group70]	32	17.4863	4.54797e-05	0.000655806	{Group70=0.008633684347314156}	{Group70=0.009680191540927993}	[ACER2, BAG3, C8H9orf72, CALCOCO2, CASP1, CISD2, DRAM1, DRAM2, FBXO7, FEZ2, GBA, HK2, HMOX1, IL10RA, MID2, MTM1, NOD1, NUPR1, OPTN, PYCARD, RIPK2, SH3BP4, SH3GLB1, SPTLC1, SPTLC2, TBC1D12, TBK1, TIGAR, TMEM150B, TRIM21, TRIM65, VDAC1]	[ACER2, ADRB2, AKT1, ATG16L1, ATG5, ATG7, ATM, ATP13A2, ATP6V0A1, BAG3, BCL2, BECN1, BMF, BNIP3, BOK, C8H9orf72, CALCOCO2, CASP1, CDC37, CHMP4A, CISD2, CLEC16A, CPTP, DAP, DAPK1, DAPL1, DCN, DDIT3, DNM1L, DRAM1, DRAM2, EHMT2, EIF4G1, ERCC4, FBXL2, FBXL20, FBXO7, FBXW7, FEZ2, FOXK1, FOXK2, FOXO1, FOXO3, FYCO1, GBA, GNAI3, GSK3A, HDAC6, HIF1A, HK2, HMGB1, HMOX1, HSPB8, HTRA2, HTT, IFT20, IL10RA, KA…	TRUE
GO:0045088	GO_BiologicalProcess-EBI-UniProt-GOA_25.10.2019_00h00	regulation of innate immune response	[3, 4, 5, 6, 7]	[Group75, Group85]	32	17.4863	4.54797e-05	0.000655806	{Group75=1.546603307625727E-5, Group85=1.2221171280276134E-21}	{Group75=4.238838694974215E-5, Group85=9.043666747404339E-20}	[CD14, DDX58, FFAR2, GBP5, IFI16, IFIH1, IRAK2, IRAK3, IRF1, LAMP1, MAPKAPK3, NECTIN2, NLRC4, NMI, NOD2, PARP14, PARP9, PYCARD, RAB7B, RIPK2, RSAD2, SLC46A2, SOCS1, TBK1, TICAM2, TLR2, TLR4, TLR5, TLR6, TNFAIP3, TRAFD1, ZBP1]	[ADAR, ALPK1, ANKRD17, AP1G1, APPL1, APPL2, ARG1, ARRB2, BCL10, C1QBP, CADM1, CARD9, CD14, CD226, CD96, CDC37, CLEC4E, CLEC7A, CLP1, CNOT7, CRTAM, CYBA, DAB2IP, DDX58, DHX58, DUSP10, EPG5, ESR1, F2RL1, FADD, FCN1, FCRL3, FFAR2, FGR, FLOT1, GBP5, GFI1, GPATCH3, GPS2, GRAMD4, GRN, HEXIM1, HMGB1, HMGB2, HMGB3, HSP90AB1, IFI16, IFIH1, IKBKE, IL12B, IL18RAP, IRAK1, IRAK2, IRAK3, IRF1, IRF3, IRF4, IRF7…	FALSE
GO:0002253	GO_BiologicalProcess-EBI-UniProt-GOA_25.10.2019_00h00	activation of immune response	[2, 4, 5, 6]	[Group85]	41	15.8301	4.69194e-05	0.000668316	{Group85=1.2221171280276134E-21}	{Group85=9.043666747404339E-20}	[C1QA, C1QB, C1R, C1S, C2, C3AR1, CD14, CD59, CFB, CFP, CMKLR1, DDX58, FFAR2, HHLA2, ICOSLG, IFI16, IFIH1, IRAK2, IRAK3, IRF1, MAPKAPK3, NECTIN2, NLRC4, NOD2, PSEN1, PTPRJ, PYCARD, RAB7B, RBCK1, RIPK2, RSAD2, SLC46A2, TBK1, THEMIS2, TICAM2, TLR2, TLR4, TLR5, TLR6, TNFAIP3, VTCN1]	[ABL1, ADA, ALPK1, ANKRD17, APPL1, APPL2, ARRB2, BAG6, BCAR1, BCL10, BCL2, BLK, BRAF, C1QA, C1QB, C1QBP, C1R, C1S, C2, C3, C3AR1, C5, C5AR1, C5AR2, C7, CACNB3, CACNB4, CCR7, CD14, CD19, CD22, CD226, CD247, CD276, CD28, CD46, CD59, CD79A, CD79B, CD81, CFB, CFD, CFP, CLEC4E, CLEC7A, CLP1, CMKLR1, CRKL, CSK, CTLA4, CYBA, CYLD, DAB2IP, DDX58, DENND1B, DHX58, DUSP3, EIF2B1, EIF2B2, EIF2B3, EIF2B4, EIF…	FALSE
GO:0050708	GO_BiologicalProcess-EBI-UniProt-GOA_25.10.2019_00h00	regulation of protein secretion	[4, 5, 6, 7, 8, 9]	[Group85]	36	16.5899	4.97913e-05	0.000700677	{Group85=1.2221171280276134E-21}	{Group85=9.043666747404339E-20}	[AIF1, ANGPT1, CASP1, CD14, CD40, CLEC6A, CSF1R, CYP51A1, DDX58, FFAR2, ICA1, IFIH1, IL10, IL17RC, LGALS9, MAPK11, NLRP1, NOD2, NR1H3, PYCARD, RIPK2, RSAD2, SERP1, SERPINB1, SLC8B1, SOCS1, SYT4, TCF7L2, TLR2, TLR4, TLR5, TLR6, TNFAIP3, TNFRSF1B, VPS35, VTCN1]	[ABCG1, ABL1, ADAM9, ADCY8, ADRA2A, ADTRP, AGER, AIF1, ANGPT1, ANXA1, ANXA4, ANXA5, ARF6, ARFIP1, ARG2, ARNTL, ARRB1, ATG5, ATP13A2, BAD, BAIAP3, BANK1, BIRC5, BLK, C1QTNF12, C2CD2L, C5, C5AR2, CADM1, CAPN10, CASP1, CCL3, CCL5, CCR7, CD14, CD2, CD2AP, CD40, CDK16, CHUK, CIDEA, CLEC4E, CLEC5A, CLEC6A, CLOCK, CPTP, CRTAM, CSF1R, CYP51A1, DDX58, DHX36, DHX9, DNAJC1, DNM1L, ENSA, ERP29, EXOC1, EZR, F…	FALSE
GO:0097202	GO_BiologicalProcess-EBI-UniProt-GOA_25.10.2019_00h00	activation of cysteine-type endopeptidase activity	[7, 8, 9, 10, 11, 12]	[Group53, Group61, Group79, Group84]	6	60	5.2369e-05	0.000728178	{Group53=1.1292721770547433E-4, Group61=0.002758773291358753, Group79=1.2873869119005633E-5, Group84=1.1075578934594613E-10}	{Group53=2.457827679472088E-4, Group61=0.0041663106849091375, Group79=3.664101210793911E-5, Group84=2.0489821029000033E-9}	[ASPH, BAK1, CASP8, LGMN, PYCARD, RIPK2]	[ASPH, BAD, BAK1, CASP8, CYFIP2, FADD, LGMN, PYCARD, RIPK2, TBC1D10A]	TRUE
GO:0098792	GO_BiologicalProcess-EBI-UniProt-GOA_25.10.2019_00h00	xenophagy	[4, 5, 6, 7]	[Group70]	6	60	5.2369e-05	0.000728178	{Group70=0.008633684347314156}	{Group70=0.009680191540927993}	[CALCOCO2, LGALS8, NOD1, OPTN, RIPK2, TBK1]	[ATG16L1, CALCOCO2, LGALS8, LRSAM1, MAPK3, NOD1, OPTN, RIPK2, TBK1, WIPI2]	FALSE
GO:0051047	GO_BiologicalProcess-EBI-UniProt-GOA_25.10.2019_00h00	positive regulation of secretion	[3, 4, 5, 6]	[Group85]	33	17.0984	5.52046e-05	0.000758576	{Group85=1.2221171280276134E-21}	{Group85=9.043666747404339E-20}	[AIF1, CADPS2, CASP1, CD14, CLEC6A, CSF1R, DDX58, FFAR2, IFIH1, IL10, IL17RC, ILDR1, ITGAM, LAMP1, LGALS9, MAPK11, NLRP1, NOD2, PYCARD, RAB27A, RIPK2, SCIN, SDC4, SELENOT, SERP1, STXBP1, SYT4, TCF7L2, TLR2, TLR4, VPS35, VPS4B, VTCN1]	[ABCG1, ABL1, ACSL3, ADAM9, ADCY8, ADORA2B, AGER, AIF1, AP1G1, ARF6, ARHGEF7, ARRB1, ATG5, ATP13A2, ATP6AP1, BAD, BAIAP3, BLK, C1QTNF12, C2CD2L, C5, CACNA1H, CACNB2, CACNB4, CADM1, CADPS2, CAPN10, CASP1, CCL3, CD14, CD2, CD2AP, CDK5, CHMP2A, CHUK, CLASP1, CLEC4E, CLEC5A, CLEC6A, CREB1, CRH, CRTAM, CSF1R, CYBA, DDX58, DHX36, DHX9, DNM1L, DTNBP1, EXOC1, EZR, F2R, F2RL1, FCER1G, FCN1, FFAR1, FFAR2, …	FALSE
GO:0150077	GO_BiologicalProcess-EBI-UniProt-GOA_25.10.2019_00h00	regulation of neuroinflammatory response	[5, 6, 7]	[Group51, Group58]	7	50	5.64071e-05	0.000766087	{Group51=8.66299147258722E-6, Group58=0.0010013036478801192}	{Group51=2.6710890373810593E-5, Group58=0.0018072309742226543}	[CD200R1L, CTSC, LDLR, NUPR1, PTGS2, SPHK1, TNFRSF1B]	[CD200R1L, COX2, CST7, CTSC, LDLR, NR1D1, NUPR1, PTGS2, SPHK1, STAP1, SYT11, TNFRSF1B, TREM2, TTBK1]	FALSE
GO:0050792	GO_BiologicalProcess-EBI-UniProt-GOA_25.10.2019_00h00	regulation of viral process	[4, 5]	[Group74]	25	19.2308	6.23883e-05	0.000837581	{Group74=5.300396576538571E-6}	{Group74=1.782860666653883E-5}	[APOBEC3Z1, CCL8, CD74, CSF1R, EIF2AK2, HMOX1, IFIT5, ISG15, JUN, MID2, MX1, NECTIN2, OAS1Y, OAS1Z, OAS2, PDE12, RNASEL, RSAD2, STAT1, STOM, TRIM14, TRIM21, TRIM25, TRIM38, VPS4B]	[ADAR, ADARB1, AEN, APOBEC3Z1, BANF1, BCL2, C7H19orf66, CCL3, CCL5, CCL8, CCNK, CD4, CD74, CFL1, CHD1, CHMP2A, CHMP2B, CNOT7, CSF1R, CSNK2B, CTDP1, CXCL8, DDB1, DDX3X, DHX9, EIF2AK2, FAM208A, FBXL2, FBXL20, FCN1, FMR1, GSN, GTF2B, HACD3, HDAC1, HMOX1, HSPA8, IFIT5, IFITM3, IGF2R, ILF3, INPP5K, ISG15, ISG20, JUN, KPNA2, KPNA6, LARP1, LEF1, LGALS1, LOC100139670, LOC615792, LOC785873, LTF, MAVS, MDF…	FALSE
GO:0006096	GO_BiologicalProcess-EBI-UniProt-GOA_25.10.2019_00h00	glycolytic process	[4, 5, 8, 9, 10, 11, 12]	[Group66]	14	26.9231	6.33848e-05	0.000841289	{Group66=0.004370419252370139}	{Group66=0.0059890930495442645}	[ADPGK, ALDOC, ENO1, ENO3, HK2, HK3, NUPR1, PGAM1, PGK1, PKLR, PKM, PSEN1, SLC2A6, TIGAR]	[AAED1, ACTN3, ADPGK, ALDOA, ALDOC, APP, BPGM, CBFA2T3, DDIT4, EIF6, ENO1, ENO3, ENTPD5, FBP1, FOXK1, FOXK2, GALK1, GAPDH, GCK, GPD1, GPI, HDAC4, HIF1A, HK1, HK2, HK3, INSR, LOC504219, NCOR1, NUPR1, OGDH, OGT, P2RX7, PFKFB2, PFKL, PFKM, PFKP, PGAM1, PGK1, PKLR, PKM, PPARA, PSEN1, SIRT6, SLC2A6, STAT3, TIGAR, TP53, TPI1, TREX1, ZBTB20, ZBTB7A]	TRUE
GO:0002687	GO_BiologicalProcess-EBI-UniProt-GOA_25.10.2019_00h00	positive regulation of leukocyte migration	[3, 4, 5, 6, 7, 8]	[Group78, Group82]	17	23.6111	6.71886e-05	0.000881756	{Group78=1.1762769445254699E-6, Group82=2.3793071616070084E-8}	{Group78=4.835805216382488E-6, Group82=1.6006248178083512E-7}	[ADAM17, AIF1, C3AR1, CCL19, CCR2, CD74, CMKLR1, CSF1, CXCL10, ITGB3, JAM2, LGMN, LOC529196, MMP14, PYCARD, SELENOP, SELP]	[ADAM10, ADAM17, AGER, AIF1, AKIRIN1, ANO6, APP, C1QBP, C3AR1, C5AR1, CALR, CAMK1D, CCL19, CCL3, CCL5, CCR1, CCR2, CCR6, CCR7, CD74, CD99, CD99L2, CMKLR1, CREB3, CSF1, CXCL10, CXCL12, DOCK8, DYSF, F2RL1, FADD, GAS6, IL1R1, IL23A, ITGB3, JAM2, KARS, LGALS3, LGMN, LOC529196, MAPK3, MIA3, MMP14, NCKAP1L, OXSR1, PLA2G7, PLVAP, PTK2B, PYCARD, RAC1, RAC2, RHOA, RIPOR2, SELENOK, SELENOP, SELP, SLAMF1, S…	FALSE
GO:0046031	GO_BiologicalProcess-EBI-UniProt-GOA_25.10.2019_00h00	ADP metabolic process	[7, 8, 9, 10]	[Group66]	15	25.4237	7.21706e-05	0.000936614	{Group66=0.004370419252370139}	{Group66=0.0059890930495442645}	[ADPGK, AK2, ALDOC, ENO1, ENO3, HK2, HK3, NUPR1, PGAM1, PGK1, PKLR, PKM, PSEN1, SLC2A6, TIGAR]	[AAED1, ACTN3, ADPGK, AK1, AK2, AK3, AK4, ALDOA, ALDOC, AMPD3, APP, BAD, BPGM, CBFA2T3, DDIT4, EIF6, ENO1, ENO3, ENTPD5, FBP1, FOXK1, FOXK2, GALK1, GAPDH, GCK, GPD1, GPI, HDAC4, HIF1A, HK1, HK2, HK3, INSR, LOC504219, NCOR1, NUDT9, NUPR1, OGDH, OGT, P2RX7, PFKFB2, PFKL, PFKM, PFKP, PGAM1, PGK1, PKLR, PKM, PPARA, PSEN1, SIRT6, SLC2A6, STAT3, TIGAR, TP53, TPI1, TREX1, ZBTB20, ZBTB7A]	FALSE
GO:0045089	GO_BiologicalProcess-EBI-UniProt-GOA_25.10.2019_00h00	positive regulation of innate immune response	[3, 4, 5, 6, 7, 8]	[Group75, Group85]	28	18.0645	7.44088e-05	0.00095505	{Group75=1.546603307625727E-5, Group85=1.2221171280276134E-21}	{Group75=4.238838694974215E-5, Group85=9.043666747404339E-20}	[CD14, DDX58, FFAR2, GBP5, IFI16, IFIH1, IRAK2, IRAK3, IRF1, LAMP1, MAPKAPK3, NECTIN2, NLRC4, NOD2, PARP9, PYCARD, RAB7B, RIPK2, RSAD2, SLC46A2, TBK1, TICAM2, TLR2, TLR4, TLR5, TLR6, TNFAIP3, ZBP1]	[ALPK1, ANKRD17, AP1G1, APPL1, APPL2, ARRB2, BCL10, C1QBP, CADM1, CARD9, CD14, CD226, CLEC4E, CLEC7A, CLP1, CRTAM, CYBA, DAB2IP, DDX58, DHX58, EPG5, ESR1, F2RL1, FADD, FCN1, FCRL3, FFAR2, FLOT1, GBP5, GFI1, GPATCH3, GPS2, GRAMD4, HEXIM1, HMGB1, HMGB2, HMGB3, IFI16, IFIH1, IKBKE, IL12B, IL18RAP, IRAK1, IRAK2, IRAK3, IRF1, IRF3, IRF4, IRF7, KLRK1, LAG3, LAMP1, LGR4, LRRC14, LRRC24, LSM14A, LTF, LY9…	FALSE
GO:1901658	GO_BiologicalProcess-EBI-UniProt-GOA_25.10.2019_00h00	glycosyl compound catabolic process	[5]	[Group50]	8	42.1053	7.54165e-05	0.000957461	{Group50=7.541647730717413E-5}	{Group50=1.7440060377284017E-4}	[APOBEC3Z1, CDADC1, DERA, ENPP4, FUCA2, GLA, HPRT1, UPB1]	[ABHD10, ADA, ADA2, ADAL, APOBEC3Z1, CDA, CDADC1, DERA, DPYD, ENPP4, FUCA1, FUCA2, GBA2, GLA, HPRT1, NAGA, NUDT18, PDE2A, UPB1]	TRUE
GO:0055082	GO_BiologicalProcess-EBI-UniProt-GOA_25.10.2019_00h00	cellular chemical homeostasis	[3, 5]	[Group76]	54	14.1361	8.02269e-05	0.000986368	{Group76=9.686725030199334E-5}	{Group76=2.1721747037416688E-4}	[ACKR2, ATP13A3, ATP1A1, ATP1B3, ATP6V1A, ATP7A, BAK1, BMP6, C3AR1, CA2, CCL19, CCL8, CCR3, CCR5, CCRL2, CD40, CHP1, CKB, CLIC2, CLIC4, CMKLR1, CXCL10, CXHXorf21, EGLN1, ERO1A, F2RL2, GNA15, HK2, HK3, HMOX1, LETM1, LOC529196, MICU1, MT1E, MT2A, NCOA4, PDGFRA, PIK3CB, PLCD3, PSEN1, RAB39A, RAMP3, RHCG, RMDN3, SCO1, SELENOT, SLC11A1, SLC31A1, SLC35G1, SLC8B1, STXBP3, TGM2, TMCO1, TRPC3]	[ABCB7, ABL1, ABL2, ACKR2, ACKR3, ACO1, ADCY8, ADRA2A, AFG3L2, AGER, ALAS2, ANXA2, ANXA5, ANXA6, ANXA7, AP3D1, APP, AQP11, ARRB1, ATF4, ATG5, ATOX1, ATP12A, ATP13A1, ATP13A2, ATP13A3, ATP13A5, ATP1A1, ATP1B1, ATP1B3, ATP2A1, ATP2A2, ATP2A3, ATP2B1, ATP2B2, ATP2B4, ATP2C1, ATP4B, ATP6AP1, ATP6V0A1, ATP6V0A2, ATP6V0A4, ATP6V0D1, ATP6V1A, ATP6V1G1, ATP7A, ATP7B, BAD, BAIAP3, BAK1, BCAP31, BCL2, BIRC…	FALSE
GO:0002548	GO_BiologicalProcess-EBI-UniProt-GOA_25.10.2019_00h00	monocyte chemotaxis	[4, 6, 7]	[Group82]	9	37.5	7.86988e-05	0.000988389	{Group82=2.3793071616070084E-8}	{Group82=1.6006248178083512E-7}	[AIF1, CCL19, CCL8, CCR2, CXCL10, DUSP1, LGMN, LOC529196, PTPRO]	[AIF1, ANO6, ANXA1, CCL19, CCL25, CCL3, CCL4, CCL5, CCL8, CCR1, CCR2, CREB3, CXCL10, CXCL12, DUSP1, LGALS3, LGMN, LOC529196, LOC616364, LYN, PDGFB, PLA2G7, PTPRO, XCL2]	FALSE
GO:0071675	GO_BiologicalProcess-EBI-UniProt-GOA_25.10.2019_00h00	regulation of mononuclear cell migration	[4, 5, 6, 7, 8]	[Group82]	9	37.5	7.86988e-05	0.000988389	{Group82=2.3793071616070084E-8}	{Group82=1.6006248178083512E-7}	[AIF1, C3AR1, CCR2, CMKLR1, CSF1, CXCL10, DUSP1, LGMN, LOC529196]	[AGER, AIF1, AKIRIN1, ANO6, C3AR1, C5AR1, CCL5, CCR1, CCR2, CMKLR1, CREB3, CSF1, CXCL10, CXCL12, DUSP1, KARS, LGALS3, LGMN, LOC529196, LYN, MAPK3, PLA2G7, PLCB1, SLAMF1]	FALSE
GO:0032755	GO_BiologicalProcess-EBI-UniProt-GOA_25.10.2019_00h00	positive regulation of interleukin-6 production	[4, 5, 6]	[Group71, Group73, Group75, Group84, Group85]	14	26.4151	7.96114e-05	0.000989214	{Group71=3.6631258466268624E-9, Group73=6.257178727603036E-8, Group75=1.546603307625727E-5, Group84=1.1075578934594613E-10, Group85=1.2221171280276134E-21}	{Group71=3.388391408129848E-8, Group73=3.858593548688539E-7, Group75=4.238838694974215E-5, Group84=2.0489821029000033E-9, Group85=9.043666747404339E-20}	[AIF1, CD74, DDX58, IFIH1, IL17RC, LGALS9, NOD1, NOD2, PYCARD, RAB7B, RIPK2, TICAM2, TLR2, TLR4]	[ADORA2B, AGER, AIF1, AKIRIN2, APP, ARHGEF2, CARD9, CD74, CLEC7A, CYBA, DDX58, DHX9, F2R, F2RL1, FCER1G, HMGB1, HYAL2, IFIH1, IL17D, IL17RC, IL1A, IL1B, IL1RAP, IL1RN, IL6R, LGALS9, LPL, MAPK13, MAVS, MYD88, NOD1, NOD2, P2RX7, PTPN11, PYCARD, RAB7B, RIPK2, SELENOK, STS, SYK, TBC1D23, TICAM2, TIRAP, TLR2, TLR3, TLR4, TLR7, TLR9, TNF, TRAF6, TRAM1, WNT5A, ZBTB20]	FALSE
GO:1903900	GO_BiologicalProcess-EBI-UniProt-GOA_25.10.2019_00h00	regulation of viral life cycle	[5, 6]	[Group74]	21	20.5882	8.57876e-05	0.00103299	{Group74=5.300396576538571E-6}	{Group74=1.782860666653883E-5}	[APOBEC3Z1, CCL8, CD74, EIF2AK2, HMOX1, IFIT5, ISG15, MID2, MX1, NECTIN2, OAS1Y, OAS1Z, OAS2, PDE12, RNASEL, RSAD2, STOM, TRIM21, TRIM25, TRIM38, VPS4B]	[ADAR, ADARB1, AEN, APOBEC3Z1, BANF1, BCL2, C7H19orf66, CCL5, CCL8, CCNK, CD4, CD74, CHMP2A, CHMP2B, CNOT7, CXCL8, DDB1, DDX3X, EIF2AK2, FAM208A, FBXL2, FBXL20, FCN1, FMR1, GSN, HACD3, HMOX1, HSPA8, IFIT5, IFITM3, ILF3, INPP5K, ISG15, ISG20, KPNA2, KPNA6, LARP1, LGALS1, LOC100139670, LOC785873, LTF, MAVS, MID2, MORC2, MPHOSPH8, MX1, NECTIN2, NOTCH1, NUCKS1, OAS1Y, OAS1Z, OAS2, OASL, P4HB, PABPC1,…	FALSE
GO:0050866	GO_BiologicalProcess-EBI-UniProt-GOA_25.10.2019_00h00	negative regulation of cell activation	[3, 4, 5]	[Group81]	23	19.6581	8.54035e-05	0.00103908	{Group81=2.583013892086053E-9}	{Group81=2.7306146859195417E-8}	[AXL, CASP3, CCR2, CD74, CD86, FBXO7, FER, IDO1, IL10, IRF1, LDLR, LGALS9, MERTK, NR1H3, PARP3, PDGFRA, PRKCD, SDC4, SH2B3, SOCS1, TIGIT, TNFAIP3, VTCN1]	[ABR, ADAMTS18, ADORA2A, ALOX15, ANXA1, ARG1, ARG2, ATM, AXL, BANK1, BCL6, BCR, BMP4, BPI, BTK, CASP3, CBFB, CCR2, CD200, CD274, CD74, CD84, CD86, CD9, CST7, CTLA4, DLG1, DLG5, DTX1, DUSP3, EMILIN1, ERBB2, FBXO7, FER, FGL1, FGL2, FGR, FOXP3, GLMN, GRN, HFE, HLX, ID2, IDO1, IL10, IL20RB, INPP5D, IRF1, ITCH, LAG3, LAX1, LDLR, LGALS9, LOXL3, LRRC32, LYN, MAD1L1, MERTK, MILR1, NDFIP1, NFKBID, NR1D1, …	FALSE
GO:0005125	GO_BiologicalProcess-EBI-UniProt-GOA_25.10.2019_00h00	cytokine activity	[4, 5, 6, 7]	[Group82]	15	25	8.89128e-05	0.0010597	{Group82=2.3793071616070084E-8}	{Group82=1.6006248178083512E-7}	[BMP6, CCL19, CCL8, CSF1, CXCL10, CXCL16, CXCL5, IL10, IL7, LOC781977, NAMPT, PF4, PPBP, TNFSF10, TNFSF9]	[BMP4, BMP6, CCL16, CCL19, CCL25, CCL3, CCL4, CCL5, CCL8, CD40LG, CLCF1, CMTM8, CNTF, CSF1, CXCL10, CXCL12, CXCL16, CXCL5, CXCL8, FASLG, FLT3LG, GDF1, GDF11, GPI, IL10, IL12B, IL15, IL16, IL17D, IL18, IL1A, IL1B, IL1RN, IL23A, IL7, LIF, LOC100297044, LOC508666, LOC616364, LOC781977, LTA, LTB, MIF, NAMPT, OSM, PF4, PPBP, TGFB1, TGFB2, TGFB3, TIMP1, TNF, TNFSF10, TNFSF13, TNFSF14, TNFSF15, TNFSF9, …	FALSE
GO:1901342	GO_BiologicalProcess-EBI-UniProt-GOA_25.10.2019_00h00	regulation of vasculature development	[4, 5, 6, 7, 8]	[Group78]	30	17.341	9.12459e-05	0.00107652	{Group78=1.1762769445254699E-6}	{Group78=4.835805216382488E-6}	[ACVRL1, ANXA3, C3AR1, CARD10, CCR2, CCR3, CD40, CTSH, CXCL10, EGLN1, GATA6, HK2, HMOX1, ID1, ITGB1, NRP1, PF4, PGK1, PKM, PLXND1, RRAS, S100A1, SARS, SASH1, SPRED1, STAT1, SYNJ2BP, VASH1, WARS, XDH]	[AAMP, ABL1, ACVRL1, ADAM10, AGGF1, AGO1, AGO2, AKT3, AMOT, ANGPTL4, ANXA1, ANXA3, ATF2, BMP4, BRCA1, BTG1, C3, C3AR1, C5, C5AR1, CARD10, CCBE1, CCR2, CCR3, CD40, CDH5, CELA1, CHI3L1, CIB1, COL4A3, CREB3L1, CTNNB1, CTSH, CX3CR1, CXCL10, CXCL8, CXCR3, DAB2IP, DCN, DLL1, DNMT1, E2F2, ECM1, ECSCR, EFNA1, EFNB2, EGLN1, EGR1, EMC10, EMILIN1, EMP2, ENG, ENPP2, EPHA2, EPN1, EPN2, ERAP1, ETS1, FASLG, FBX…	FALSE
GO:0050820	GO_BiologicalProcess-EBI-UniProt-GOA_25.10.2019_00h00	positive regulation of coagulation	[3, 4, 5]	[Group67]	7	46.6667	9.81539e-05	0.00114644	{Group67=1.2327147681197828E-8}	{Group67=1.0135654760095992E-7}	[ENPP4, F11R, NFE2L2, PSEN1, SELENOP, SELP, TLR4]	[ANO6, ENPP4, F11R, F12, F2, F2R, HPSE, NFE2L2, PLEK, PRDX2, PSEN1, SELENOP, SELP, THBS1, TLR4]	FALSE
GO:0032655	GO_BiologicalProcess-EBI-UniProt-GOA_25.10.2019_00h00	regulation of interleukin-12 production	[4, 5]	[Group44]	10	33.3333	0.000100498	0.00116219	{Group44=0.0011091230874778302}	{Group44=0.001908723452868824}	[CD40, CD47, CMKLR1, IDO1, IRAK3, IRF1, IRF8, MAPK11, TIGIT, TLR4]	[ACP5, AGER, ARRB2, C1QBP, CCR7, CD40, CD47, CLEC7A, CMKLR1, IDO1, IL12B, IL23A, IL23R, IRAK3, IRF1, IRF8, LTB, MAPK11, MAST2, NFKB1, PIBF1, PLCB1, RELA, SYK, THBS1, TIGIT, TLR3, TLR4, TLR9, TRAF6]	TRUE
GO:0072359	GO_BiologicalProcess-EBI-UniProt-GOA_25.10.2019_00h00	circulatory system development	[4, 5]	[Group78]	71	12.9799	0.000105221	0.00120488	{Group78=1.1762769445254699E-6}	{Group78=4.835805216382488E-6}	[ACVRL1, ADGRG6, ANGPT1, ANXA3, BAK1, C3AR1, CARD10, CASP3, CASP7, CCR2, CCR3, CD40, CDKN1A, CLIC4, COL4A3BP, CTSH, CXCL10, DUSP6, ECE1, EGLN1, FOXS1, FZD2, FZD4, GATA6, GNA11, HK2, HMOX1, HS6ST1, ID1, ITGB1, JUN, LDLR, LGALS8, LMNA, LOC509283, LYL1, MAPK11, MEIS1, NRP1, NRP2, NSDHL, PDGFRA, PDLIM1, PECAM1, PF4, PGK1, PIK3CB, PKM, PLCD3, PLXND1, PRCP, PSEN1, QKI, RAMP3, RHOB, RIPK1, RRAS, S100A1,…	[AAMP, ABL1, ACACB, ACADM, ACKR3, ACTA2, ACVR1, ACVRL1, ADAM10, ADAM15, ADAMTS6, ADGRG1, ADGRG6, ADIPOR2, ADTRP, AGGF1, AGO1, AGO2, AHI1, AKAP13, AKT1, AKT3, ALPK2, ALPK3, AMOT, AMOTL1, ANGPT1, ANGPTL4, ANKRD17, ANP32B, ANXA1, ANXA2, ANXA3, AP1B1, APOLD1, ARID1A, ARID2, ARL13B, ARRB2, ASXL1, ATF2, ATG5, ATM, AXIN2, B4GALT1, B9D1, BAK1, BBS7, BCOR, BMP4, BMPR1A, BMPR2, BRCA1, BTG1, C1GALT1, C3, C3…	FALSE
GO:0097529	GO_BiologicalProcess-EBI-UniProt-GOA_25.10.2019_00h00	myeloid leukocyte migration	[3, 5, 6]	[Group82]	22	19.8198	0.000106555	0.00120832	{Group82=2.3793071616070084E-8}	{Group82=1.6006248178083512E-7}	[AIF1, C3AR1, CCL19, CCL8, CCR2, CD74, CMKLR1, CSF1, CXCL10, CXCL5, DAPK2, DUSP1, HRH1, IL17RC, LGMN, LOC529196, MMP14, MPP1, PECAM1, PF4, PPBP, PTPRO]	[AGER, AIF1, AKIRIN1, ANO6, ANXA1, BST1, C1QBP, C3AR1, C5, C5AR1, C5AR2, CAMK1D, CCL19, CCL25, CCL3, CCL4, CCL5, CCL8, CCR1, CCR2, CCR7, CD74, CD81, CD9, CD99, CD99L2, CMKLR1, CREB3, CSF1, CSF3R, CXADR, CXCL10, CXCL12, CXCL5, CXCL8, CXCR1, CXCR2, DAPK2, DUSP1, DYSF, EDNRB, EMILIN1, FCER1G, GBF1, HRH1, IL17RA, IL17RC, IL1A, IL1B, IL1R1, IL1RN, IL23A, IRAK4, ITGA1, ITGA9, ITGB2, JAGN1, JAM3, JAML, …	FALSE
GO:2000145	GO_BiologicalProcess-EBI-UniProt-GOA_25.10.2019_00h00	regulation of cell motility	[3, 4, 5]	[Group78, Group82]	67	13.1631	0.000108448	0.00121795	{Group78=1.1762769445254699E-6, Group82=2.3793071616070084E-8}	{Group78=4.835805216382488E-6, Group82=1.6006248178083512E-7}	[ABHD6, ACVRL1, ADAM17, AIF1, ANGPT1, ANXA3, ARPIN, C3AR1, CARD10, CCL19, CCR2, CD40, CD74, CFAP69, CLIC4, CMKLR1, CORO1B, CSF1, CSF1R, CTNNA1, CTSH, CXCL10, CXCL16, DDX58, DOCK4, DOCK7, DUSP1, FER, FES, HGF, HMOX1, INPP5F, ITGB1, ITGB3, JAM2, JUN, LGMN, LMNA, LOC529196, MAPRE2, MITF, MMP14, MPP1, NRP1, PAK1, PDGFRA, PECAM1, PLAU, PLXND1, PRCP, PTPRJ, PTPRR, PYCARD, RHOB, RHOBTB1, ROR2, RRAS, SAS…	[AAMP, ABHD2, ABHD6, ABI3, ABL1, ABR, ACTN4, ACVR1B, ACVRL1, ADA, ADAM10, ADAM15, ADAM17, ADAM9, ADARB1, ADGRG1, ADGRG3, ADIPOR1, ADRA2A, ADTRP, AGER, AGO2, AIF1, AKIRIN1, AKT1, AKT2, AMOT, AMOTL1, ANGPT1, ANGPTL4, ANO6, ANXA1, ANXA3, ANXA5, AP1AR, APC, APP, APPL1, APPL2, ARF6, ARHGAP18, ARHGAP4, ARHGDIB, ARHGEF2, ARHGEF39, ARID2, ARPIN, ARSB, ATM, ATP8A1, BAG4, BBS1, BBS2, BBS4, BCAR1, BCAS3, BC…	FALSE
GO:0045071	GO_BiologicalProcess-EBI-UniProt-GOA_25.10.2019_00h00	negative regulation of viral genome replication	[5, 6, 7, 8]	[Group74]	11	30.5556	0.000111126	0.00123614	{Group74=5.300396576538571E-6}	{Group74=1.782860666653883E-5}	[APOBEC3Z1, CCL8, EIF2AK2, IFIT5, ISG15, MX1, OAS1Y, OAS1Z, OAS2, RNASEL, RSAD2]	[AEN, APOBEC3Z1, BANF1, C7H19orf66, CCL5, CCL8, CCNK, EIF2AK2, FAM208A, IFIT5, IFITM3, ILF3, INPP5K, ISG15, ISG20, LOC100139670, LTF, MAVS, MORC2, MPHOSPH8, MX1, OAS1Y, OAS1Z, OAS2, OASL, PRKN, PROX1, RNASEL, RSAD2, SRPK1, SRPK2, TNF, TRIM28, VAPA, ZC3H12A, ZC3HAV1]	FALSE
GO:0051604	GO_BiologicalProcess-EBI-UniProt-GOA_25.10.2019_00h00	protein maturation	[4, 5]	[Group61, Group79]	29	17.3653	0.000115855	0.00127659	{Group61=0.002758773291358753, Group79=1.2873869119005633E-5}	{Group61=0.0041663106849091375, Group79=3.664101210793911E-5}	[ADAMTS2, ASPH, BAK1, C1R, CASP1, CASP3, CASP7, CASP8, CPXM2, CTSC, CTSH, CTSS, CTSZ, ECE1, ERO1A, FAM96A, LDLRAD3, LGMN, LONP2, MME, MMP14, NDUFAB1, PGK1, PLAU, PLGRKT, PSEN1, PYCARD, RIPK2, TSPAN33]	[ADAM10, ADAMTS2, ADAMTS3, AEBP1, AFG3L2, AIP, ANXA2, APH1A, APH1B, ASPH, ASPRV1, ATP7B, BAD, BAK1, BCL2L12, BIRC2, BIRC3, C1R, C1RL, CASP1, CASP2, CASP3, CASP7, CASP8, CAST, CCBE1, CHCHD4, CIAO1, CISD3, CLN3, CLN5, CNTN2, CPD, CPM, CPXM2, CPZ, CREBBP, CST7, CTSC, CTSH, CTSS, CTSZ, CYFIP2, DHCR24, DHPS, DISP1, DNAJB11, DOHH, ECE1, ECE2, ERO1A, ERO1B, F12, FADD, FAM96A, FKRP, FURIN, FXN, GAS1, GH1…	FALSE
GO:0046651	GO_BiologicalProcess-EBI-UniProt-GOA_25.10.2019_00h00	lymphocyte proliferation	[4, 5]	[Group81, Group85]	30	17.0455	0.000125828	0.00137353	{Group81=2.583013892086053E-9, Group85=1.2221171280276134E-21}	{Group81=2.7306146859195417E-8, Group85=9.043666747404339E-20}	[AIF1, CASP3, CCR2, CD180, CD40, CD74, CD86, CDKN1A, EBI3, EFNB1, HHLA2, HPRT1, IDO1, IL10, IL27, IL7, IRF1, LGALS9, LOC107131142, PRKCD, PYCARD, RIPK2, SDC4, SLC11A1, TBK1, TLR4, TNFRSF1B, TNFSF13B, TNFSF9, VTCN1]	[ABL1, ADA, AGER, AIF1, ANXA1, ARG1, ARG2, ATAD5, ATM, AZI2, BCL2, BCL6, BMI1, BMP4, BST1, BTK, CARD11, CASP3, CCDC88B, CCL5, CCND3, CCR2, CD180, CD19, CD24, CD274, CD28, CD320, CD38, CD3E, CD40, CD40LG, CD6, CD74, CD79A, CD81, CD86, CDKN1A, CLCF1, CORO1A, CTLA4, CTNNB1, CTPS1, DHPS, DLG1, DLG5, DOCK2, DOCK8, EBI3, EFNB1, ELF4, EPHB6, ERBB2, FADD, FCRL3, FKBP1A, FOXP3, FYN, GAPT, GLMN, GPAM, GPR1…	FALSE
GO:0023014	GO_BiologicalProcess-EBI-UniProt-GOA_25.10.2019_00h00	signal transduction by protein phosphorylation	[3, 4, 5, 7, 8]	[Group63, Group72, Group83]	59	13.5011	0.000140025	0.00151435	{Group63=2.073609718159044E-5, Group72=0.002684002170385053, Group83=5.068439582048435E-6}	{Group63=5.4802542551346164E-5, Group72=0.004137836679343623, Group83=1.786021567007544E-5}	[ADRB3, ANGPT1, ATF3, BMP6, BNIP2, CCL19, CCL8, CCR5, CD40, CD74, CSF1R, CTSH, DUSP1, DUSP5, DUSP6, EIF2AK2, FZD4, GBA, HGF, ID1, IRAK3, JUN, LAMTOR2, LAMTOR3, LTBR, MAP3K20, MAP3K8, MAPK11, MAPK12, MAPK6, NOD1, NOD2, NRP1, P2RY6, PAK1, PDE8A, PDGFRA, PRKCD, PSAP, PSEN1, PTPRJ, PTPRR, PYCARD, RAMP3, RIPK1, RIPK2, ROR2, RRAS, SASH1, SCIMP, SH2B3, SORBS3, SPRED1, STK3, SYNJ2BP, TLR4, TLR6, TMEM106A…	[AAED1, ABL1, ACKR3, ADAM9, ADRA2A, ADRB2, ADRB3, AGER, AIDA, AKAP13, ALKAL2, ALOX15, ANGPT1, ANKRD6, APIP, APP, ARL6IP5, ARRB1, ARRB2, ASH1L, ATF3, ATP6AP1, AVPI1, AXIN1, BANK1, BCAR3, BMP4, BMP6, BNIP2, BRAF, BRAP, C1H3orf33, C5AR1, C5AR2, CAB39, CAB39L, CAMK2N1, CARD9, CAVIN3, CBLC, CBS, CCL19, CCL25, CCL3, CCL4, CCL5, CCL8, CCNQ, CCR5, CD24, CD27, CD4, CD40, CD40LG, CD44, CD74, CD81, CDC42, C…	TRUE
GO:0050830	GO_BiologicalProcess-EBI-UniProt-GOA_25.10.2019_00h00	defense response to Gram-positive bacterium	[5, 6, 7]	[Group45]	11	29.7297	0.000146341	0.00156813	{Group45=2.942593911054283E-13}	{Group45=7.258398313933898E-12}	[ADAM17, GBP2, GBP4, LOC507055, LOC513659, LYZ, MPEG1, NOD1, RIPK2, TBK1, TLR2]	[ACP5, ADAM17, C5AR1, CARD9, DROSHA, EPHA2, FGR, GBP2, GBP4, GBP6, GSDMD, HIST1H2BB, HMGB2, IL27RA, KLRK1, LOC507055, LOC513659, LOC514978, LOC783604, LTA, LYZ, MPEG1, MYD88, NLRP3, NOD1, P2RX7, PGLYRP1, PGLYRP2, PGLYRP4, RIPK2, RNASE6, ROMO1, SEH1L, TBK1, TLR2, TNF, TNFSF8]	FALSE
GO:1990869	GO_BiologicalProcess-EBI-UniProt-GOA_25.10.2019_00h00	cellular response to chemokine	[6]	[Group60, Group82]	14	25	0.000151796	0.0016118	{Group60=7.732697110281618E-8, Group82=2.3793071616070084E-8}	{Group60=4.401689124314152E-7, Group82=1.6006248178083512E-7}	[ACKR2, CCL19, CCL8, CCR2, CCR3, CCR5, CCRL2, CXCL10, CXCL5, DUSP1, LOC529196, PF4, PPBP, SH2B3]	[ACKR2, ACKR3, CCL19, CCL25, CCL3, CCL4, CCL5, CCL8, CCR1, CCR10, CCR2, CCR3, CCR4, CCR5, CCR6, CCR7, CCR8, CCR9, CCRL2, CIB1, CX3CR1, CXCL10, CXCL12, CXCL5, CXCL8, CXCR1, CXCR2, CXCR3, CXCR4, CXCR5, CXCR6, DOCK8, DUSP1, LOC529196, LOC616364, LRCH1, MPL, OXSR1, PADI2, PF4, PPBP, PTK2B, RBM15, RHOA, RIPOR2, RNF113A, ROBO1, SH2B3, SLC12A2, SLIT3, STK39, TREM2, WNK1, XCL2, XCR1, ZC3H12A]	TRUE
GO:0032944	GO_BiologicalProcess-EBI-UniProt-GOA_25.10.2019_00h00	regulation of mononuclear cell proliferation	[4, 5, 6]	[Group81]	25	18.1159	0.000169778	0.00178649	{Group81=2.583013892086053E-9}	{Group81=2.7306146859195417E-8}	[AIF1, CASP3, CCR2, CD40, CD74, CD86, CDKN1A, CSF1, EFNB1, HHLA2, IDO1, IL10, IL27, IL7, IRF1, LGALS9, LOC107131142, PYCARD, RIPK2, SDC4, TLR4, TNFRSF1B, TNFSF13B, TNFSF9, VTCN1]	[ADA, AGER, AIF1, ANXA1, ARG1, ARG2, ATAD5, ATM, BCL2, BCL6, BMI1, BMP4, BST1, BTK, CARD11, CASP3, CCDC88B, CCL5, CCR2, CD24, CD274, CD28, CD320, CD38, CD3E, CD40, CD40LG, CD6, CD74, CD81, CD86, CDKN1A, CLCF1, CORO1A, CSF1, CTLA4, CTNNB1, DHPS, DLG1, DLG5, EFNB1, ERBB2, FADD, FCRL3, FOXP3, GLMN, GPAM, GPR183, HES1, HHLA2, IDO1, IKZF3, IL10, IL12B, IL12RB1, IL15, IL18, IL1B, IL20RB, IL23A, IL27, I…	FALSE
GO:0030149	GO_BiologicalProcess-EBI-UniProt-GOA_25.10.2019_00h00	sphingolipid catabolic process	[5, 6, 7]	[Group69]	8	38.0952	0.000174555	0.00178842	{Group69=3.670209964152965E-5}	{Group69=9.365363356804118E-5}	[ACER2, ACER3, ASAH1, GBA, GLA, PDXDC1, PRKCD, PSAP]	[ACER2, ACER3, ASAH1, GALC, GBA, GBA2, GLA, GM2A, HEXA, NAGA, NEU1, NEU3, PDXDC1, PRKCD, PSAP, SGPL1, SMPD1, SMPD2, SMPD3, SMPD4, SMPDL3A]	FALSE
GO:0070011	GO_BiologicalProcess-EBI-UniProt-GOA_25.10.2019_00h00	peptidase activity, acting on L-amino acid peptides	[6, 7]	[Group79]	70	12.8205	0.000171818	0.00179181	{Group79=1.2873869119005633E-5}	{Group79=3.664101210793911E-5}	[ACE, ACER2, ADAM17, ADAMTS2, APLP2, ASPH, BAK1, BIN1, BRCC3, C1R, C1S, C2, CASP1, CASP3, CASP4, CASP7, CASP8, CFB, CFI, CNDP2, CPXM2, CTSB, CTSC, CTSH, CTSS, CTSZ, ECE1, EGLN3, ERAP2, GZMA, GZMK, HGF, HIP1, LAP3, LGMN, LOC100298356, LONP2, MINDY3, MME, MMP14, MMP19, NAIP, NLRC4, NLRP1, NOD1, NR4A1, P2RX1, PEPD, PLAU, PRCP, PRDX3, PSEN1, PSMA2, PSME2, PTGS2, PYCARD, RIPK2, SCPEP1, SERPINB1, SERPI…	[A2M, ACE, ACER2, ACY1, ADAM10, ADAM11, ADAM15, ADAM17, ADAM19, ADAM32, ADAM9, ADAMDEC1, ADAMTS10, ADAMTS12, ADAMTS14, ADAMTS17, ADAMTS18, ADAMTS2, ADAMTS20, ADAMTS3, ADAMTS6, ADGB, ADRM1, AEBP1, AFG3L2, AGBL2, AGBL3, AGBL5, AGER, AGTPBP1, AIFM1, AKT1, AMZ1, AMZ2, ANKZF1, ANP32B, ANXA8L1, APAF1, APEH, APEX1, APH1A, APH1B, APLP2, APOPT1, APP, ARAF, ARL6IP1, ARL6IP5, ARRB1, ASPH, ASPRV1, ASRGL1, AT…	FALSE
GO:0043408	GO_BiologicalProcess-EBI-UniProt-GOA_25.10.2019_00h00	regulation of MAPK cascade	[5, 6, 7, 8, 9, 10]	[Group63, Group72, Group83]	53	13.8021	0.000173985	0.00179836	{Group63=2.073609718159044E-5, Group72=0.002684002170385053, Group83=5.068439582048435E-6}	{Group63=5.4802542551346164E-5, Group72=0.004137836679343623, Group83=1.786021567007544E-5}	[ADRB3, ANGPT1, ATF3, BMP6, BNIP2, CCL19, CCL8, CD40, CD74, CSF1R, DUSP1, DUSP5, DUSP6, EIF2AK2, FZD4, GBA, HGF, ID1, IRAK3, JUN, LAMTOR2, LAMTOR3, LTBR, MAP3K20, NOD1, NOD2, NRP1, P2RY6, PAK1, PDE8A, PDGFRA, PRKCD, PSAP, PSEN1, PTPRJ, PTPRR, PYCARD, RAMP3, RIPK1, RIPK2, ROR2, RRAS, SASH1, SCIMP, SH2B3, SORBS3, SPRED1, STK3, SYNJ2BP, TLR4, TLR6, TMEM106A, XDH]	[AAED1, ABL1, ACKR3, ADAM9, ADRA2A, ADRB2, ADRB3, AGER, AIDA, AKAP13, ALKAL2, ALOX15, ANGPT1, ANKRD6, APIP, APP, ARL6IP5, ARRB1, ARRB2, ASH1L, ATF3, ATP6AP1, AVPI1, AXIN1, BANK1, BCAR3, BMP4, BMP6, BNIP2, BRAF, C1H3orf33, C5AR1, C5AR2, CAMK2N1, CARD9, CAVIN3, CBLC, CBS, CCL19, CCL25, CCL3, CCL4, CCL5, CCL8, CCNQ, CD24, CD27, CD4, CD40, CD40LG, CD44, CD74, CD81, CDC42, CDK10, CDK12, CDK5RAP3, CDON…	TRUE
GO:0016045	GO_BiologicalProcess-EBI-UniProt-GOA_25.10.2019_00h00	detection of bacterium	[4, 6]	[Group80]	5	62.5	0.000181982	0.00184831	{Group80=1.6847885094294026E-7}	{Group80=8.90531069269827E-7}	[NLRC4, NOD1, NOD2, TLR2, TLR6]	[NLRC4, NOD1, NOD2, PGLYRP1, PGLYRP2, PGLYRP4, TLR2, TLR6]	FALSE
GO:0001959	GO_BiologicalProcess-EBI-UniProt-GOA_25.10.2019_00h00	regulation of cytokine-mediated signaling pathway	[4, 5, 6, 7]	[Group64, Group75]	18	21.1765	0.000185885	0.00187167	{Group64=4.63292695645035E-4, Group75=1.546603307625727E-5}	{Group64=8.790681917367331E-4, Group75=4.238838694974215E-5}	[ADAM17, ANGPT1, AXL, CD74, CSF1, IL7, IRAK2, PALM3, PARP14, PARP9, PYCARD, RIPK1, RIPK2, SH2B3, SOCS1, TBK1, TICAM2, ZBP1]	[ADAM17, ADAR, ANGPT1, ARG1, AXL, CCL5, CD24, CD74, CDC37, CNOT7, CPNE1, CREBRF, CSF1, CXCR4, CYLD, ECM1, F2RL1, FADD, GAS6, GFI1, GPS2, HIPK1, HSP90AB1, IKBKE, IL1R1, IL1R2, IL1RN, IL7, IRAK1, IRAK2, IRF3, IRF7, LSM14A, MAVS, MED1, METTL3, MUL1, NLRC5, NOL3, OTOP1, OTUD4, OTULIN, PADI2, PAFAH1B1, PALM3, PARP14, PARP9, PELI3, PIAS4, PRKN, PTPN2, PTPRC, PYCARD, RABGEF1, RFFL, RIPK1, RIPK2, RNF113A…	TRUE
GO:0002218	GO_BiologicalProcess-EBI-UniProt-GOA_25.10.2019_00h00	activation of innate immune response	[3, 4, 5, 6, 7, 8, 9]	[Group80, Group84, Group85]	23	18.6992	0.000187989	0.00187668	{Group80=1.6847885094294026E-7, Group84=1.1075578934594613E-10, Group85=1.2221171280276134E-21}	{Group80=8.90531069269827E-7, Group84=2.0489821029000033E-9, Group85=9.043666747404339E-20}	[CD14, DDX58, FFAR2, IFI16, IFIH1, IRAK2, IRAK3, IRF1, MAPKAPK3, NLRC4, NOD2, PYCARD, RAB7B, RIPK2, RSAD2, SLC46A2, TBK1, TICAM2, TLR2, TLR4, TLR5, TLR6, TNFAIP3]	[ALPK1, ANKRD17, APPL1, APPL2, ARRB2, BCL10, C1QBP, CD14, CLEC4E, CLEC7A, CLP1, CYBA, DAB2IP, DDX58, DHX58, EPG5, ESR1, F2RL1, FCN1, FCRL3, FFAR2, FLOT1, GFI1, GPATCH3, GPS2, GRAMD4, HEXIM1, HMGB1, IFI16, IFIH1, IRAK1, IRAK2, IRAK3, IRF1, IRF3, IRF4, IRF7, KLRK1, LGR4, LRRC14, LRRC24, LSM14A, LTF, LY96, LYN, MAPKAPK2, MAPKAPK3, MAVS, MB21D1, MFHAS1, MYD88, NFKBIA, NFKBIL1, NLRC4, NLRX1, NOD2, NON…	FALSE
GO:0008233	GO_BiologicalProcess-EBI-UniProt-GOA_25.10.2019_00h00	peptidase activity	[5, 6]	[Group79]	72	12.6538	0.000207605	0.00205494	{Group79=1.2873869119005633E-5}	{Group79=3.664101210793911E-5}	[ACE, ACER2, ADAM17, ADAMTS2, APLP2, ASPH, BAK1, BIN1, BRCC3, C1R, C1S, C2, CASP1, CASP3, CASP4, CASP7, CASP8, CFB, CFI, CNDP2, CPXM2, CTSB, CTSC, CTSH, CTSS, CTSZ, ECE1, EGLN3, ERAP2, GZMA, GZMK, HGF, HIP1, LACTB, LAP3, LGMN, LOC100298356, LOC515676, LONP2, MINDY3, MME, MMP14, MMP19, NAIP, NLRC4, NLRP1, NOD1, NR4A1, P2RX1, PEPD, PLAU, PRCP, PRDX3, PSEN1, PSMA2, PSME2, PTGS2, PYCARD, RIPK2, SCPEP…	[A2M, ACE, ACER2, ACY1, ADAM10, ADAM11, ADAM15, ADAM17, ADAM19, ADAM32, ADAM9, ADAMDEC1, ADAMTS10, ADAMTS12, ADAMTS14, ADAMTS17, ADAMTS18, ADAMTS2, ADAMTS20, ADAMTS3, ADAMTS6, ADAMTSL4, ADGB, ADRM1, AEBP1, AFG3L2, AGBL2, AGBL3, AGBL5, AGER, AGTPBP1, AIFM1, AKT1, AMZ1, AMZ2, ANKZF1, ANOS1, ANP32B, ANXA8L1, APAF1, APEH, APEX1, APH1A, APH1B, APLP2, APOPT1, APP, ARAF, ARL6IP1, ARL6IP5, ARRB1, ASPH, A…	FALSE
GO:0010572	GO_BiologicalProcess-EBI-UniProt-GOA_25.10.2019_00h00	positive regulation of platelet activation	[4, 5, 6, 7, 8, 9]	[Group67]	4	80	0.000226001	0.00218156	{Group67=1.2327147681197828E-8}	{Group67=1.0135654760095992E-7}	[F11R, SELENOP, SELP, TLR4]	[F11R, PLEK, SELENOP, SELP, TLR4]	FALSE
GO:0072604	GO_BiologicalProcess-EBI-UniProt-GOA_25.10.2019_00h00	interleukin-6 secretion	[4, 6, 7, 8, 9, 10]	[Group46, Group62, Group73, Group85]	9	33.3333	0.000224347	0.00218365	{Group46=2.7409322119626365E-7, Group62=4.7735480959398145E-5, Group73=6.257178727603036E-8, Group85=1.2221171280276134E-21}	{Group46=1.2676811480327194E-6, Group62=1.1774751969984876E-4, Group73=3.858593548688539E-7, Group85=9.043666747404339E-20}	[AIF1, DDX58, IFIH1, IL17RC, LGALS9, PYCARD, TLR2, TLR4, TMEM106A]	[AIF1, BANK1, C5AR2, DDX58, DHX9, F2R, F2RL1, GAS6, HYAL2, IFIH1, IL17RC, IL1B, IL1RAP, IL27RA, LGALS9, LPL, MAVS, PTPN22, PYCARD, RABGEF1, SELENOK, SPHK2, SYT11, TLR2, TLR4, TMEM106A, ZC3H12A]	TRUE
GO:0004175	GO_BiologicalProcess-EBI-UniProt-GOA_25.10.2019_00h00	endopeptidase activity	[7, 8]	[Group79]	56	13.4615	0.000222741	0.00218623	{Group79=1.2873869119005633E-5}	{Group79=3.664101210793911E-5}	[ACE, ACER2, ADAM17, ADAMTS2, APLP2, ASPH, BAK1, BIN1, C1R, C1S, C2, CASP1, CASP3, CASP4, CASP7, CASP8, CFB, CFI, CTSB, CTSC, CTSH, CTSS, CTSZ, ECE1, EGLN3, GZMA, GZMK, HGF, HIP1, LGMN, LOC100298356, LONP2, MME, MMP14, MMP19, NAIP, NLRC4, NLRP1, NOD1, NR4A1, P2RX1, PLAU, PRDX3, PSEN1, PSMA2, PSME2, PTGS2, PYCARD, RIPK2, SERPINB1, SERPINE1, SPPL2A, TIMP2, TNFSF10, TPP1, XDH]	[A2M, ACE, ACER2, ADAM10, ADAM11, ADAM15, ADAM17, ADAM19, ADAM32, ADAM9, ADAMDEC1, ADAMTS10, ADAMTS12, ADAMTS14, ADAMTS17, ADAMTS18, ADAMTS2, ADAMTS20, ADAMTS3, ADAMTS6, ADGB, ADRM1, AFG3L2, AGER, AIFM1, AKT1, ANP32B, ANXA8L1, APAF1, APEH, APH1A, APH1B, APLP2, APOPT1, APP, ARAF, ARL6IP1, ARL6IP5, ARRB1, ASPH, ASPRV1, ATG4A, ATG4B, ATG4C, ATP13A2, BACE1, BACE2, BAD, BAK1, BAX, BBC3, BCAP31, BCL10,…	FALSE
GO:0006090	GO_BiologicalProcess-EBI-UniProt-GOA_25.10.2019_00h00	pyruvate metabolic process	[7]	[Group66]	16	22.2222	0.000233109	0.00223173	{Group66=0.004370419252370139}	{Group66=0.0059890930495442645}	[ADPGK, ALDOC, DLAT, ENO1, ENO3, HK2, HK3, ME2, NUPR1, PGAM1, PGK1, PKLR, PKM, PSEN1, SLC2A6, TIGAR]	[AAED1, ACTN3, ADPGK, ALDOA, ALDOC, APP, BPGM, CBFA2T3, DDIT4, DLAT, DLD, EIF6, ENO1, ENO3, ENTPD5, FBP1, FOXK1, FOXK2, GALK1, GAPDH, GCK, GPD1, GPI, HDAC4, HIF1A, HK1, HK2, HK3, INSR, LDHC, LOC504219, ME1, ME2, ME3, MPC1, MPC2, NCOR1, NR4A3, NUPR1, OGDH, OGT, P2RX7, PC, PCK2, PDHA1, PDHB, PDHX, PDK1, PDK2, PDK3, PDK4, PFKFB2, PFKL, PFKM, PFKP, PGAM1, PGK1, PKLR, PKM, PPARA, PSEN1, SDS, SIRT6, SL…	FALSE
GO:0072507	GO_BiologicalProcess-EBI-UniProt-GOA_25.10.2019_00h00	divalent inorganic cation homeostasis	[7]	[Group76]	36	15.3846	0.000239505	0.00225599	{Group76=9.686725030199334E-5}	{Group76=2.1721747037416688E-4}	[ACKR2, ATP13A3, BAK1, C3AR1, CCL19, CCL8, CCR3, CCR5, CCRL2, CD40, CLIC2, CMKLR1, CXCL10, ERO1A, F2RL2, FAM20A, GNA15, LETM1, LOC529196, MICU1, MT1E, MT2A, PDGFRA, PIK3CB, PLCD3, PSEN1, RAMP3, RMDN3, SELENOT, SLC11A1, SLC35G1, SLC8B1, SNX10, TGM2, TMCO1, TRPC3]	[ABL1, ABL2, ACKR2, ACKR3, ADCY8, AFG3L2, ANXA2, ANXA5, ANXA6, ANXA7, AP3D1, APP, ATF4, ATG5, ATP13A1, ATP13A2, ATP13A3, ATP13A5, ATP1B1, ATP2A1, ATP2A2, ATP2A3, ATP2B1, ATP2B2, ATP2B4, ATP2C1, ATP7B, BAK1, BCAP31, BCL2, BOK, C3AR1, C5AR1, C5AR2, CACNA1A, CACNA1C, CACNB2, CACNB4, CALM, CALM3, CAPN3, CCDC47, CCL19, CCL3, CCL5, CCL8, CCR1, CCR10, CCR3, CCR4, CCR5, CCR6, CCR7, CCR8, CCRL2, CD19, CD2…	FALSE
GO:0030334	GO_BiologicalProcess-EBI-UniProt-GOA_25.10.2019_00h00	regulation of cell migration	[4, 5, 6]	[Group78, Group82]	63	13.0165	0.000238472	0.00226452	{Group78=1.1762769445254699E-6, Group82=2.3793071616070084E-8}	{Group78=4.835805216382488E-6, Group82=1.6006248178083512E-7}	[ABHD6, ACVRL1, ADAM17, AIF1, ANGPT1, ANXA3, ARPIN, C3AR1, CARD10, CCL19, CCR2, CD40, CD74, CLIC4, CMKLR1, CORO1B, CSF1, CSF1R, CTSH, CXCL10, CXCL16, DDX58, DOCK4, DOCK7, DUSP1, FER, HGF, HMOX1, ITGB1, ITGB3, JAM2, JUN, LGMN, LMNA, LOC529196, MAPRE2, MITF, MMP14, MPP1, NRP1, PAK1, PDGFRA, PECAM1, PLAU, PLXND1, PRCP, PTPRJ, PTPRR, PYCARD, RHOB, RHOBTB1, ROR2, RRAS, SASH1, SDC4, SELENOP, SELP, SHTN…	[AAMP, ABHD2, ABHD6, ABI3, ABL1, ABR, ACTN4, ACVR1B, ACVRL1, ADA, ADAM10, ADAM15, ADAM17, ADAM9, ADARB1, ADGRG1, ADGRG3, ADIPOR1, ADRA2A, ADTRP, AGER, AGO2, AIF1, AKIRIN1, AKT1, AKT2, AMOT, AMOTL1, ANGPT1, ANGPTL4, ANO6, ANXA1, ANXA3, APC, APP, APPL1, APPL2, ARF6, ARHGAP4, ARHGDIB, ARHGEF2, ARHGEF39, ARID2, ARPIN, ARSB, ATM, ATP8A1, BAG4, BCAR1, BCAS3, BCL2, BCR, BMP4, BMPR1A, BMPR2, BRAF, BST1, …	FALSE
GO:0006956	GO_BiologicalProcess-EBI-UniProt-GOA_25.10.2019_00h00	complement activation	[3, 4, 5, 6, 7]	[Group35]	8	36.3636	0.000254363	0.0023579	{Group35=2.5436274263391964E-4}	{Group35=5.087254852678393E-4}	[C1QA, C1QB, C1R, C1S, C2, CD59, CFB, CFP]	[C1QA, C1QB, C1QBP, C1R, C1S, C2, C3, C5, C7, CD46, CD59, CFB, CFD, CFP, FCN1, IL1B, LOC100300510, LOC107131209, PHB, S100B, SERPING1, VSIG4]	TRUE
GO:0010508	GO_BiologicalProcess-EBI-UniProt-GOA_25.10.2019_00h00	positive regulation of autophagy	[4, 5, 6, 7]	[Group70]	18	20.6897	0.000252817	0.00236232	{Group70=0.008633684347314156}	{Group70=0.009680191540927993}	[BAG3, C8H9orf72, CALCOCO2, FBXO7, GBA, HK2, HMOX1, MID2, NOD1, OPTN, RIPK2, SH3BP4, SH3GLB1, SPTLC1, SPTLC2, TBK1, TRIM21, TRIM65]	[ADRB2, ATG16L1, ATG5, ATG7, BAG3, BNIP3, C8H9orf72, CALCOCO2, CDC37, CLEC16A, DAPK1, DCN, FBXO7, FOXO1, FOXO3, FYCO1, GBA, GNAI3, GSK3A, HDAC6, HIF1A, HK2, HMGB1, HMOX1, HSPB8, HTT, KAT5, KDR, LARP1, LRRK2, LRSAM1, MAPK3, MEFV, MFN1, MFN2, MID2, MTDH, MUL1, NOD1, NPRL2, OPTN, PAFAH1B2, PIM2, PINK1, PIP4K2A, PIP4K2B, PIP4K2C, PLEKHF1, PLK2, PLK3, PRKAA1, PRKN, RAB12, RAB3GAP1, RAB3GAP2, RALB, RIP…	FALSE
GO:0032649	GO_BiologicalProcess-EBI-UniProt-GOA_25.10.2019_00h00	regulation of interferon-gamma production	[4, 5]	[Group49, Group84]	15	22.7273	0.000279343	0.00256907	{Group49=1.1556715494901908E-5, Group84=1.1075578934594613E-10}	{Group49=3.420787786490965E-5, Group84=2.0489821029000033E-9}	[AXL, CCR2, CD14, CD47, IL10, IL18R1, IL27, IRF8, ISG15, LGALS9, PYCARD, RIPK2, SLC11A1, TICAM2, TLR4]	[ABL1, AXL, BCL3, C1QBP, CCR2, CCR7, CD14, CD2, CD226, CD47, CD96, CLEC7A, FADD, FAM49B, FOXP3, FZD5, GAS6, GATA3, HRAS, IL10, IL12B, IL12RB1, IL12RB2, IL18, IL18R1, IL1B, IL1R1, IL1RL1, IL20RB, IL23A, IL23R, IL27, IL27RA, IRF8, ISG15, KLRK1, LGALS9, LTA, PDE4B, PDE4D, PGLYRP1, PGLYRP2, PRNP, PYCARD, RARA, RASGRP1, RIPK2, RIPK3, SASH3, SLAMF1, SLAMF6, SLC11A1, STS, TICAM2, TLR3, TLR4, TLR7, TLR9,…	TRUE
GO:0032680	GO_BiologicalProcess-EBI-UniProt-GOA_25.10.2019_00h00	regulation of tumor necrosis factor production	[5, 6]	[Group84, Group85]	18	20.4545	0.000293535	0.0026785	{Group84=1.1075578934594613E-10, Group85=1.2221171280276134E-21}	{Group84=2.0489821029000033E-9, Group85=9.043666747404339E-20}	[ANGPT1, AXL, CCR2, CD14, CD47, CLEC4A, DDX58, IFIH1, IRAK3, NOD1, NOD2, PSEN1, PYCARD, RIPK1, RIPK2, TLR4, TNFAIP3, TNFRSF8]	[ACP5, AGER, ANGPT1, APP, ARFGEF2, ARG2, ARHGEF2, ARRB2, AXL, BCL3, BPI, C5AR2, CARD9, CCL3, CCR2, CD14, CD2, CD47, CIDEA, CLEC4A, CLEC7A, CX3CR1, CYBA, DDX58, DHX9, DICER1, FADD, FCER1G, FOXP3, FRMD8, FZD5, GAS6, GHSR, GPR18, HMGB1, HSF1, HSPB1, IFIH1, IL12B, IL23A, IL27RA, IRAK3, LOC514978, LPL, LTF, LY96, MAPKAPK2, MAVS, MYD88, NFKBIL1, NLRC3, NOD1, NOD2, PIK3R1, POMC, PSEN1, PTPN11, PTPN22, P…	FALSE
GO:0002694	GO_BiologicalProcess-EBI-UniProt-GOA_25.10.2019_00h00	regulation of leukocyte activation	[3, 4, 5]	[Group81]	46	14.0244	0.000320941	0.00290588	{Group81=2.583013892086053E-9}	{Group81=2.7306146859195417E-8}	[AIF1, AXL, CASP3, CCR2, CD40, CD47, CD74, CD86, CDKN1A, CTSC, EFNB1, FBXO7, FER, FES, FLOT2, HHLA2, IDO1, IL10, IL27, IL7, IRF1, ITGAM, LAMP1, LDLR, LGALS9, LOC107131142, MERTK, MMP14, NECTIN2, NOD2, NR1H3, PARP3, PYCARD, RIPK2, SDC4, SIRPB1, SLC46A2, SOCS1, SPHK1, TIGIT, TLR4, TNFAIP3, TNFRSF1B, TNFSF13B, TNFSF9, VTCN1]	[ABL1, ABR, ADA, ADORA2A, ADORA2B, AGER, AIF1, ANXA1, AP1G1, AP3B1, AP3D1, APLF, ARG1, ARG2, ATAD5, ATM, AXL, BAD, BANK1, BCL10, BCL2, BCL6, BCR, BLOC1S3, BLOC1S6, BMI1, BMP4, BOLA-DOA, BPI, BRAF, BST1, BTK, CARD11, CASP3, CBFB, CCDC88B, CCL5, CCR2, CCR7, CD19, CD200, CD226, CD24, CD27, CD274, CD28, CD320, CD38, CD3E, CD4, CD40, CD40LG, CD47, CD5, CD6, CD74, CD80, CD81, CD84, CD86, CDKN1A, CLCF1,…	FALSE
GO:0009164	GO_BiologicalProcess-EBI-UniProt-GOA_25.10.2019_00h00	nucleoside catabolic process	[5, 6, 7]	[Group50]	6	46.1538	0.00034354	0.00303981	{Group50=7.541647730717413E-5}	{Group50=1.7440060377284017E-4}	[APOBEC3Z1, CDADC1, DERA, ENPP4, HPRT1, UPB1]	[ADA, ADA2, ADAL, APOBEC3Z1, CDA, CDADC1, DERA, DPYD, ENPP4, HPRT1, NUDT18, PDE2A, UPB1]	FALSE
GO:0090025	GO_BiologicalProcess-EBI-UniProt-GOA_25.10.2019_00h00	regulation of monocyte chemotaxis	[5, 6, 7, 8, 9]	[Group82]	6	46.1538	0.00034354	0.00303981	{Group82=2.3793071616070084E-8}	{Group82=1.6006248178083512E-7}	[AIF1, CCR2, CXCL10, DUSP1, LGMN, LOC529196]	[AIF1, ANO6, CCL5, CCR1, CCR2, CREB3, CXCL10, CXCL12, DUSP1, LGMN, LOC529196, LYN, PLA2G7]	FALSE
GO:0002793	GO_BiologicalProcess-EBI-UniProt-GOA_25.10.2019_00h00	positive regulation of peptide secretion	[4, 5, 6, 7, 8, 9]	[Group73, Group85]	24	17.6471	0.000342066	0.00304988	{Group73=6.257178727603036E-8, Group85=1.2221171280276134E-21}	{Group73=3.858593548688539E-7, Group85=9.043666747404339E-20}	[AIF1, CASP1, CD14, CLEC6A, CSF1R, DDX58, FFAR2, IFIH1, IL10, IL17RC, ILDR1, LGALS9, MAPK11, NLRP1, NOD2, PYCARD, RIPK2, SELENOT, SERP1, TCF7L2, TLR2, TLR4, VPS35, VTCN1]	[ABCG1, ABL1, ADAM9, ADCY8, AGER, AIF1, ARF6, ARHGEF7, ARRB1, ATP13A2, BAD, BAIAP3, BLK, C1QTNF12, C2CD2L, C5, CADM1, CAPN10, CASP1, CCL3, CD14, CD2, CD2AP, CHUK, CLEC4E, CLEC5A, CLEC6A, CRH, CRTAM, CSF1R, DDX58, DHX36, DHX9, DNM1L, EXOC1, EZR, F2R, F2RL1, FCN1, FFAR1, FFAR2, FGR, FRMD4A, FRMD8, FZD5, GAPDH, GATA3, GCK, GLMN, GLUD1, GOLPH3, GOLPH3L, GPLD1, GPR27, GSDMD, HFE, HIF1A, HK1, HMGB1, HY…	FALSE
GO:0060548	GO_BiologicalProcess-EBI-UniProt-GOA_25.10.2019_00h00	negative regulation of cell death	[3, 4, 5]	[Group77]	64	12.8	0.000340608	0.00306023	{Group77=2.498999259442474E-7}	{Group77=1.2328396346582872E-6}	[ANGPT1, API5, AXL, BAG3, BCL2A1, BCL2L1, CASP3, CCL19, CCR5, CD74, CLU, CSF1, CSF1R, CTNNA1, CTSH, DYRK3, EIF2AK2, FBXO7, GATA6, GBA, GCLM, HGF, HMOX1, ID1, IDO1, IL27, IL7, ITGB1, ITSN1, JUN, KRAS, LGMN, LMNA, MERTK, MITF, NAIP, NFE2L2, NR4A1, NRP1, NUGGC, NUPR1, PDE12, PDE8A, PRDX3, PRKCD, PRKCI, PSAP, PSEN1, PTGS2, RBCK1, RIPK1, SLC35F6, SLC46A2, SPHK1, STXBP1, TAF9B, TIGAR, TMBIM1, TNFAIP3, …	[AARS, AATF, ABL1, ACAA2, ACKR3, ADA, ADAMTS20, ADAR, ADNP, ADNP2, AGAP2, AGO4, AHI1, AKT1, AKT2, ALKBH1, ALOX15, AMBRA1, AMIGO2, ANGPT1, ANGPTL4, ANKLE2, APBB2, API5, APIP, AREL1, ARG2, ARHGAP10, ARL6IP1, ARRB1, ASNS, ATAD3A, ATAD5, ATF4, ATF5, ATG5, AURKA, AURKB, AVEN, AXL, BABAM2, BAD, BAG3, BAG6, BARD1, BCL10, BCL11B, BCL2, BCL2A1, BCL2L1, BCL2L12, BCL2L2, BCL3, BCL6, BECN1, BFAR, BID, BIRC2,…	FALSE
GO:0055074	GO_BiologicalProcess-EBI-UniProt-GOA_25.10.2019_00h00	calcium ion homeostasis	[8]	[Group76]	33	15.493	0.000376848	0.00328477	{Group76=9.686725030199334E-5}	{Group76=2.1721747037416688E-4}	[ACKR2, ATP13A3, BAK1, C3AR1, CCL19, CCL8, CCR3, CCR5, CCRL2, CD40, CLIC2, CMKLR1, CXCL10, ERO1A, F2RL2, FAM20A, GNA15, LETM1, LOC529196, MICU1, PDGFRA, PIK3CB, PLCD3, PSEN1, RAMP3, RMDN3, SELENOT, SLC35G1, SLC8B1, SNX10, TGM2, TMCO1, TRPC3]	[ABL1, ABL2, ACKR2, ACKR3, ADCY8, AFG3L2, ANXA2, ANXA5, ANXA6, ANXA7, APP, ATF4, ATG5, ATP13A1, ATP13A2, ATP13A3, ATP13A5, ATP1B1, ATP2A1, ATP2A2, ATP2A3, ATP2B1, ATP2B2, ATP2B4, ATP2C1, ATP7B, BAK1, BCAP31, BCL2, BOK, C3AR1, C5AR1, C5AR2, CACNA1A, CACNA1C, CACNB2, CACNB4, CALM, CALM3, CAPN3, CCDC47, CCL19, CCL3, CCL5, CCL8, CCR1, CCR10, CCR3, CCR4, CCR5, CCR6, CCR7, CCR8, CCRL2, CD19, CD24, CD40…	FALSE
GO:0070423	GO_BiologicalProcess-EBI-UniProt-GOA_25.10.2019_00h00	nucleotide-binding oligomerization domain containing signaling pathway	[5, 6, 7, 8, 9, 10, 11, 12, 13]	[Group56, Group80, Group84, Group85]	5	55.5556	0.000381279	0.00329877	{Group56=1.3739172146414716E-4, Group80=1.6847885094294026E-7, Group84=1.1075578934594613E-10, Group85=1.2221171280276134E-21}	{Group56=2.904853539527683E-4, Group80=8.90531069269827E-7, Group84=2.0489821029000033E-9, Group85=9.043666747404339E-20}	[NOD2, RIPK2, SLC46A2, TLR4, TNFAIP3]	[NFKBIA, NOD2, OTULIN, PTPN22, RELA, RIPK2, SLC46A2, TLR4, TNFAIP3]	TRUE
GO:0002695	GO_BiologicalProcess-EBI-UniProt-GOA_25.10.2019_00h00	negative regulation of leukocyte activation	[3, 4, 5, 6]	[Group81]	20	19.0476	0.000375885	0.00330101	{Group81=2.583013892086053E-9}	{Group81=2.7306146859195417E-8}	[AXL, CASP3, CCR2, CD74, CD86, FBXO7, FER, IDO1, IL10, IRF1, LDLR, LGALS9, MERTK, NR1H3, PARP3, SDC4, SOCS1, TIGIT, TNFAIP3, VTCN1]	[ABR, ADORA2A, ANXA1, ARG1, ARG2, ATM, AXL, BANK1, BCL6, BCR, BMP4, BPI, BTK, CASP3, CBFB, CCR2, CD200, CD274, CD74, CD84, CD86, CST7, CTLA4, DLG1, DLG5, DTX1, DUSP3, ERBB2, FBXO7, FER, FGL1, FGL2, FGR, FOXP3, GLMN, GRN, HFE, HLX, ID2, IDO1, IL10, IL20RB, INPP5D, IRF1, ITCH, LAG3, LAX1, LDLR, LGALS9, LOXL3, LRRC32, LYN, MAD1L1, MERTK, MILR1, NDFIP1, NFKBID, NR1D1, NR1H3, PAG1, PARP3, PAWR, PDCD1L…	FALSE
GO:0008009	GO_BiologicalProcess-EBI-UniProt-GOA_25.10.2019_00h00	chemokine activity	[5, 6, 7, 8]	[Group82]	7	38.8889	0.000388236	0.00333426	{Group82=2.3793071616070084E-8}	{Group82=1.6006248178083512E-7}	[CCL19, CCL8, CXCL10, CXCL16, CXCL5, PF4, PPBP]	[CCL16, CCL19, CCL25, CCL3, CCL4, CCL5, CCL8, CXCL10, CXCL12, CXCL16, CXCL5, CXCL8, LOC100297044, LOC508666, LOC616364, PF4, PPBP, XCL2]	FALSE
GO:0051345	GO_BiologicalProcess-EBI-UniProt-GOA_25.10.2019_00h00	positive regulation of hydrolase activity	[5]	[Group59, Group79]	58	13.0045	0.000429116	0.00365845	{Group59=1.718178074361835E-4, Group79=1.2873869119005633E-5}	{Group59=3.5318104861882163E-4, Group79=3.664101210793911E-5}	[ACER2, ADAP1, ADAP2, AGFG1, AHSA2P, ARHGAP17, ARHGAP21, ARHGAP28, ARHGAP32, ARHGEF10L, ASPH, ATP1B3, BAK1, CASP4, CASP8, CCL19, CCL8, CD40, CTSC, CTSH, DOCK4, DOCK7, EGLN3, EVI5, F11R, GNAQ, HIP1, ITGB1, JUN, LGMN, LOC521224, MAPRE2, MYO9A, NLRC4, NLRP1, NOD1, NRP1, P2RX1, PDGFRA, PGAM5, PPARGC1B, PREB, PRKCD, PSAP, PSME2, PYCARD, RAP1GAP, RGS18, RIPK2, RP2, RSU1, SEC23A, SRGAP2, TBC1D12, TBC1D8…	[ABHD5, ABL2, ABR, ACAP1, ACAP2, ACAP3, ACER2, ADAP1, ADAP2, ADPRH, ADRB1, ADRM1, AGAP1, AGAP2, AGAP3, AGER, AGFG1, AGFG2, AHSA1, AHSA2P, AIFM1, AKT1, AKT2, ALS2, ANP32B, APAF1, APC2, APOPT1, ARAP1, ARAP2, ARF6, ARFGAP1, ARFGAP2, ARFGAP3, ARHGAP1, ARHGAP10, ARHGAP12, ARHGAP15, ARHGAP17, ARHGAP18, ARHGAP19, ARHGAP21, ARHGAP22, ARHGAP23, ARHGAP24, ARHGAP25, ARHGAP26, ARHGAP27, ARHGAP28, ARHGAP29, A…	TRUE
GO:0008238	GO_BiologicalProcess-EBI-UniProt-GOA_25.10.2019_00h00	exopeptidase activity	[7, 8]	[Group43]	15	21.7391	0.000465867	0.00391463	{Group43=4.6586721095822134E-4}	{Group43=8.618543402727094E-4}	[ACE, CNDP2, CPXM2, CTSH, CTSZ, ERAP2, LAP3, MINDY3, MME, MMP14, PEPD, PRCP, SCPEP1, TPP1, VASH1]	[ACE, AEBP1, AGBL2, AGBL3, AGBL5, AGTPBP1, APEH, ASRGL1, CNDP2, CPA3, CPA5, CPB2, CPD, CPM, CPQ, CPXM2, CPZ, CTSA, CTSH, CTSZ, DNPEP, DPEP3, DPP3, DPP4, ERAP1, ERAP2, FOLH1B, GGH, GGT1, GGT5, GGT7, JMJD7, KDM8, LAP3, LNPEP, LOC511497, LOC539370, LTA4H, LVRN, METAP1, METAP1D, METAP2, MINDY1, MINDY2, MINDY3, MINDY4, MME, MMP14, NAALADL1, NPEPL1, NPEPPS, NUDT16, PEPD, PGPEP1, PM20D2, PRCP, PREP, PRE…	TRUE
GO:0090087	GO_BiologicalProcess-EBI-UniProt-GOA_25.10.2019_00h00	regulation of peptide transport	[4, 5, 6, 7]	[Group85]	50	13.4771	0.000465563	0.00394042	{Group85=1.2221171280276134E-21}	{Group85=9.043666747404339E-20}	[AIF1, ANGPT1, ATAD1, BAG3, CA2, CASP1, CD14, CD40, CD74, CHP1, CLEC6A, CSF1R, CYP51A1, DDX58, FFAR2, GCC2, ICA1, IFIH1, IL10, IL17RC, ILDR1, INSIG1, LGALS9, MAPK11, NDFIP2, NLRP1, NOD2, NR1H3, PRKCD, PSEN1, PYCARD, RIPK2, RSAD2, SELENOT, SERP1, SERPINB1, SLC8B1, SOCS1, STOM, SYT4, TCF7L2, TLR2, TLR4, TLR5, TLR6, TNFAIP3, TNFRSF1B, VPS35, VTCN1, XPO1]	[ABCG1, ABL1, ACSL3, ADAM9, ADCY8, ADRA2A, ADTRP, AGER, AIF1, AKAP8L, AKT2, ANGPT1, ANP32B, ANXA1, ANXA4, ANXA5, ARF6, ARFIP1, ARG2, ARHGEF7, ARNTL, ARRB1, ATAD1, ATG5, ATP13A2, B3GAT3, BAD, BAG3, BAG4, BAIAP3, BANK1, BARD1, BCAP31, BCAS3, BIRC5, BLK, BMP4, C1QTNF12, C2CD2L, C2CD5, C5, C5AR2, CA2, CABP1, CADM1, CAMK1, CAPN10, CASP1, CCL3, CCL5, CCR7, CD14, CD2, CD2AP, CD40, CD74, CD81, CDH1, CDK1…	FALSE
GO:0043410	GO_BiologicalProcess-EBI-UniProt-GOA_25.10.2019_00h00	positive regulation of MAPK cascade	[5, 6, 7, 8, 9, 10, 11]	[Group63, Group83]	38	14.5594	0.000501689	0.00418552	{Group63=2.073609718159044E-5, Group83=5.068439582048435E-6}	{Group63=5.4802542551346164E-5, Group83=1.786021567007544E-5}	[ADRB3, ANGPT1, BNIP2, CCL19, CCL8, CD40, CD74, CSF1R, EIF2AK2, FZD4, HGF, JUN, LAMTOR2, LAMTOR3, LTBR, MAP3K20, NOD1, NOD2, NRP1, P2RY6, PAK1, PDE8A, PDGFRA, PSAP, PSEN1, PYCARD, RAMP3, RIPK1, RIPK2, ROR2, SASH1, SCIMP, SORBS3, STK3, TLR4, TLR6, TMEM106A, XDH]	[AAED1, ABL1, ACKR3, ADAM9, ADRA2A, ADRB2, ADRB3, AGER, AKAP13, ALKAL2, ALOX15, ANGPT1, ANKRD6, APP, ARL6IP5, ARRB1, ARRB2, ATP6AP1, AVPI1, AXIN1, BANK1, BCAR3, BMP4, BNIP2, BRAF, C5AR1, C5AR2, CARD9, CAVIN3, CCL19, CCL25, CCL3, CCL4, CCL5, CCL8, CCNQ, CD24, CD27, CD4, CD40, CD40LG, CD44, CD74, CD81, CDC42, CDK10, CDON, CHI3L1, CIB1, CRKL, CSF1R, CSPG4, CTNNB1, DAB2IP, DHX33, DNAJC27, DOK4, DSTYK…	FALSE
GO:0072606	GO_BiologicalProcess-EBI-UniProt-GOA_25.10.2019_00h00	interleukin-8 secretion	[4, 6, 7, 8, 9, 10]	[Group71, Group80, Group85]	7	36.8421	0.000570713	0.00472761	{Group71=3.6631258466268624E-9, Group80=1.6847885094294026E-7, Group85=1.2221171280276134E-21}	{Group71=3.388391408129848E-8, Group80=8.90531069269827E-7, Group85=9.043666747404339E-20}	[CD14, FFAR2, PYCARD, RAB1A, TLR2, TLR4, TLR6]	[ANXA1, ANXA4, C5AR2, CD14, CD2, CHI3L1, F2R, F2RL1, FCN1, FFAR2, HYAL2, MAPKBP1, PTPN22, PYCARD, RAB1A, TLR2, TLR4, TLR6, WNT5A]	FALSE
GO:0072503	GO_BiologicalProcess-EBI-UniProt-GOA_25.10.2019_00h00	cellular divalent inorganic cation homeostasis	[6, 8]	[Group76]	34	14.978	0.000581964	0.00475338	{Group76=9.686725030199334E-5}	{Group76=2.1721747037416688E-4}	[ACKR2, ATP13A3, BAK1, C3AR1, CCL19, CCL8, CCR3, CCR5, CCRL2, CD40, CLIC2, CMKLR1, CXCL10, ERO1A, F2RL2, GNA15, LETM1, LOC529196, MICU1, MT1E, MT2A, PDGFRA, PIK3CB, PLCD3, PSEN1, RAMP3, RMDN3, SELENOT, SLC11A1, SLC35G1, SLC8B1, TGM2, TMCO1, TRPC3]	[ABL1, ABL2, ACKR2, ACKR3, ADCY8, AFG3L2, ANXA2, ANXA5, ANXA6, ANXA7, AP3D1, APP, ATF4, ATG5, ATP13A1, ATP13A2, ATP13A3, ATP13A5, ATP1B1, ATP2A1, ATP2A2, ATP2A3, ATP2B1, ATP2B2, ATP2B4, ATP2C1, ATP7B, BAK1, BCAP31, BCL2, BOK, C3AR1, C5AR1, C5AR2, CACNA1A, CACNA1C, CACNB2, CACNB4, CALM, CALM3, CAPN3, CCDC47, CCL19, CCL3, CCL5, CCL8, CCR1, CCR10, CCR3, CCR4, CCR5, CCR6, CCR7, CCR8, CCRL2, CD19, CD2…	FALSE
GO:0071726	GO_BiologicalProcess-EBI-UniProt-GOA_25.10.2019_00h00	cellular response to diacyl bacterial lipopeptide	[7, 8, 10]	[Group80, Group85]	3	100	0.000581416	0.00478235	{Group80=1.6847885094294026E-7, Group85=1.2221171280276134E-21}	{Group80=8.90531069269827E-7, Group85=9.043666747404339E-20}	[CD14, TLR2, TLR6]	[CD14, TLR2, TLR6]	FALSE
GO:1903974	GO_BiologicalProcess-EBI-UniProt-GOA_25.10.2019_00h00	positive regulation of cellular response to macrophage colony-stimulating factor stimulus	[3, 4, 5, 6, 7, 8]	[Group57, Group80]	3	100	0.000581416	0.00478235	{Group57=1.9413238437085445E-6, Group80=1.6847885094294026E-7}	{Group57=7.5609454965490685E-6, Group80=8.90531069269827E-7}	[CSF1, TLR2, TLR4]	[CSF1, TLR2, TLR4]	TRUE
GO:0008236	GO_BiologicalProcess-EBI-UniProt-GOA_25.10.2019_00h00	serine-type peptidase activity	[7, 8]	[Group79]	19	18.8119	0.000613236	0.00497402	{Group79=1.2873869119005633E-5}	{Group79=3.664101210793911E-5}	[ACE, APLP2, C1R, C1S, C2, CFB, CFI, CTSC, CTSH, GZMA, GZMK, HGF, LONP2, PLAU, PRCP, SCPEP1, SERPINB1, SERPINE1, TPP1]	[A2M, ACE, ANXA8L1, APEH, APLP2, APP, C1R, C1RL, C1S, C2, CELA1, CFB, CFD, CFI, CLPP, COL6A3, CPD, CRIM1, CTSA, CTSC, CTSH, DPP10, DPP4, DPP6, DPP7, DPP8, DPP9, ELANE, F12, F2, FURIN, GZMA, GZMB, GZMK, GZMM, HGF, HP, HTRA1, HTRA2, HTRA4, IMMP1L, IMMP2L, ITIH4, KIF12, KLK1, LOC100139881, LOC101903018, LOC505326, LOC508858, LOC617313, LOC617406, LOC786126, LOC788565, LONP1, LONP2, LTF, MBTPS1, MST1…	FALSE
GO:0071223	GO_BiologicalProcess-EBI-UniProt-GOA_25.10.2019_00h00	cellular response to lipoteichoic acid	[5, 6, 8]	[Group49, Group57, Group80, Group84, Group85]	4	66.6667	0.000633007	0.00509898	{Group49=1.1556715494901908E-5, Group57=1.9413238437085445E-6, Group80=1.6847885094294026E-7, Group84=1.1075578934594613E-10, Group85=1.2221171280276134E-21}	{Group49=3.420787786490965E-5, Group57=7.5609454965490685E-6, Group80=8.90531069269827E-7, Group84=2.0489821029000033E-9, Group85=9.043666747404339E-20}	[CD14, RIPK2, TLR2, TLR4]	[CD14, RELA, RIPK2, TLR2, TLR4, TREM2]	FALSE
GO:1904417	GO_BiologicalProcess-EBI-UniProt-GOA_25.10.2019_00h00	positive regulation of xenophagy	[3, 4, 5, 6, 7, 8, 9]	[Group56, Group70]	4	66.6667	0.000633007	0.00509898	{Group56=1.3739172146414716E-4, Group70=0.008633684347314156}	{Group56=2.904853539527683E-4, Group70=0.009680191540927993}	[NOD1, OPTN, RIPK2, TBK1]	[LRSAM1, MAPK3, NOD1, OPTN, RIPK2, TBK1]	FALSE
GO:0097191	GO_BiologicalProcess-EBI-UniProt-GOA_25.10.2019_00h00	extrinsic apoptotic signaling pathway	[4, 5, 6]	[Group77]	24	16.9014	0.000656163	0.00524931	{Group77=2.498999259442474E-7}	{Group77=1.2328396346582872E-6}	[ATF3, BAG3, BAK1, BCL2A1, BCL2L1, CASP8, CTNNA1, GCLM, HGF, HMOX1, IL7, LMNA, LTBR, NRP1, PDIA3, PYCARD, RBCK1, RIPK1, SGPP1, STK3, TMBIM1, TNFAIP3, TNFRSF1B, TNFSF10]	[ACVR1B, ATF3, BAD, BAG3, BAK1, BAX, BCL10, BCL2, BCL2A1, BCL2L1, BCL2L11, BCL2L2, BEX3, BID, BIRC6, BLOC1S2, BMP4, BOK, BRCA1, CASP2, CASP8, CASP8AP2, CD27, CFLAR, CTNNA1, CYLD, DAB2IP, DAPK1, DDX3X, DDX47, DEDD, DEDD2, DEPTOR, EYA3, FADD, FAIM, FAIM2, FAS, FASLG, FDXR, FEM1B, FOXO3, GABARAP, GATA1, GCLC, GCLM, GPX1, GSK3A, GSK3B, HGF, HIPK1, HMOX1, HTRA2, HTT, HYAL2, IFI6, IL1A, IL1B, IL7, ITGA…	FALSE
GO:0002688	GO_BiologicalProcess-EBI-UniProt-GOA_25.10.2019_00h00	regulation of leukocyte chemotaxis	[4, 5, 6, 7, 8]	[Group82]	14	21.875	0.000667821	0.00527037	{Group82=2.3793071616070084E-8}	{Group82=1.6006248178083512E-7}	[ADAM17, AIF1, C3AR1, CCL19, CCR2, CD74, CMKLR1, CSF1, CXCL10, DUSP1, LGMN, LOC529196, MPP1, SLC8B1]	[ADAM10, ADAM17, AIF1, AKIRIN1, ANO6, BST1, C1QBP, C3AR1, C5, C5AR1, C5AR2, CALR, CAMK1D, CCL19, CCL3, CCL5, CCR1, CCR2, CCR6, CCR7, CD74, CMKLR1, CREB3, CSF1, CXCL10, CXCL12, DUSP1, DYSF, F2RL1, GAS6, GPR18, IL23A, JAM3, KARS, KLRK1, LGMN, LOC529196, LYN, MAPK3, MMP28, MPP1, MST1, MTUS1, NCKAP1L, OXSR1, PADI2, PLA2G7, PTK2B, RAC1, RAC2, RIPOR2, SLAMF1, SLC8B1, STAP1, STK39, SWAP70, TMSB4, TNFSF1…	FALSE
GO:0032760	GO_BiologicalProcess-EBI-UniProt-GOA_25.10.2019_00h00	positive regulation of tumor necrosis factor production	[5, 6, 7]	[Group49, Group62, Group63, Group84, Group85]	12	24	0.000663568	0.00527243	{Group49=1.1556715494901908E-5, Group62=4.7735480959398145E-5, Group63=2.073609718159044E-5, Group84=1.1075578934594613E-10, Group85=1.2221171280276134E-21}	{Group49=3.420787786490965E-5, Group62=1.1774751969984876E-4, Group63=5.4802542551346164E-5, Group84=2.0489821029000033E-9, Group85=9.043666747404339E-20}	[CCR2, CD14, DDX58, IFIH1, NOD1, NOD2, PSEN1, PYCARD, RIPK1, RIPK2, TLR4, TNFRSF8]	[AGER, APP, ARFGEF2, ARHGEF2, CARD9, CCL3, CCR2, CD14, CD2, CLEC7A, CYBA, DDX58, DHX9, FADD, FCER1G, FRMD8, FZD5, HMGB1, HSPB1, IFIH1, IL12B, IL23A, LOC514978, LPL, LY96, MAPKAPK2, MAVS, MYD88, NOD1, NOD2, PIK3R1, PSEN1, PTPN11, PTPRC, PYCARD, RASGRP1, RIPK1, RIPK2, SASH3, SELENOK, SYK, THBS1, TIRAP, TLR3, TLR4, TLR9, TNFRSF8, TNFSF8, WNT5A, ZBTB20]	FALSE
GO:0048247	GO_BiologicalProcess-EBI-UniProt-GOA_25.10.2019_00h00	lymphocyte chemotaxis	[4, 6, 7]	[Group82]	8	32	0.000686402	0.00538065	{Group82=2.3793071616070084E-8}	{Group82=1.6006248178083512E-7}	[ADAM17, CCL19, CCL8, CCR2, CXCL10, CXCL16, HSD3B7, SLC8B1]	[ADAM10, ADAM17, CCL19, CCL25, CCL3, CCL4, CCL5, CCL8, CCR2, CXCL10, CXCL16, GAS6, GPR183, HSD3B7, KLRK1, LOC616364, OXSR1, PADI2, PTK2B, SLC12A2, SLC8B1, STK39, TNFSF14, WNT5A, XCL2]	FALSE
GO:0050706	GO_BiologicalProcess-EBI-UniProt-GOA_25.10.2019_00h00	regulation of interleukin-1 beta secretion	[6, 7, 8, 9, 10, 11, 12]	[Group56, Group84, Group85]	8	32	0.000686402	0.00538065	{Group56=1.3739172146414716E-4, Group84=1.1075578934594613E-10, Group85=1.2221171280276134E-21}	{Group56=2.904853539527683E-4, Group84=2.0489821029000033E-9, Group85=9.043666747404339E-20}	[CASP1, NLRP1, NOD2, PYCARD, RIPK2, SERPINB1, TLR4, TNFAIP3]	[ARG2, CASP1, CCL3, CCR7, CPTP, FZD5, GSDMD, HK1, HMGB1, LPL, NLRP1, NLRP3, NOD2, P2RX7, PANX1, PML, PYCARD, RIPK2, SERPINB1, STS, TLR4, TNFAIP3, USP50, WNT5A, ZC3H12A]	FALSE
GO:0009132	GO_BiologicalProcess-EBI-UniProt-GOA_25.10.2019_00h00	nucleoside diphosphate metabolic process	[5, 6, 7]	[Group66]	16	20.2532	0.000702528	0.00543412	{Group66=0.004370419252370139}	{Group66=0.0059890930495442645}	[ADPGK, AK2, ALDOC, CMPK2, ENO1, ENO3, HK2, HK3, NUPR1, PGAM1, PGK1, PKLR, PKM, PSEN1, SLC2A6, TIGAR]	[AAED1, ACTN3, ADPGK, AK1, AK2, AK3, AK4, AK7, AK8, ALDOA, ALDOC, AMPD3, APP, BAD, BPGM, CBFA2T3, CMPK1, CMPK2, DDIT4, DTYMK, EIF6, ENO1, ENO3, ENTPD2, ENTPD4, ENTPD5, ENTPD8, FBP1, FOXK1, FOXK2, GALK1, GAPDH, GCK, GPD1, GPI, GUK1, HDAC4, HIF1A, HK1, HK2, HK3, INSR, LOC504219, NCOR1, NME1, NME2, NME3, NME4, NME6, NME7, NUDT16, NUDT18, NUDT5, NUDT7, NUDT9, NUPR1, OGDH, OGT, P2RX7, PFKFB2, PFKL, PF…	FALSE
GO:0019058	GO_BiologicalProcess-EBI-UniProt-GOA_25.10.2019_00h00	viral life cycle	[5]	[Group74]	25	16.5563	0.000700164	0.00545194	{Group74=5.300396576538571E-6}	{Group74=1.782860666653883E-5}	[APOBEC3Z1, AXL, CCL8, CD74, CTSB, EIF2AK2, HMOX1, IFIT5, ISG15, ITGB1, MID2, MX1, NECTIN2, OAS1Y, OAS1Z, OAS2, PDE12, RAB1A, RNASEL, RSAD2, STOM, TRIM21, TRIM25, TRIM38, VPS4B]	[ADAR, ADARB1, AEN, APOBEC3Z1, ATG16L1, ATG16L2, ATG5, AXL, BANF1, BCL2, C7H19orf66, CCL5, CCL8, CCNK, CD4, CD74, CD81, CDC42, CHMP2A, CHMP2B, CHMP4A, CHMP5, CHMP6, CLEC5A, CNOT7, CTSB, CXCL8, DDB1, DDX3X, DDX6, DPP4, EEA1, EIF2AK2, EPS15, FAM208A, FBXL2, FBXL20, FCN1, FMR1, FURIN, GAS6, GPR15, GRK2, GSN, HACD3, HMOX1, HSP90AB1, HSPA8, HYAL1, HYAL2, IFIT5, IFITM3, ILF3, INPP5K, ISG15, ISG20, IST1…	FALSE
GO:0032946	GO_BiologicalProcess-EBI-UniProt-GOA_25.10.2019_00h00	positive regulation of mononuclear cell proliferation	[4, 5, 6, 7]	[Group71, Group81]	17	19.5402	0.000745794	0.00573084	{Group71=3.6631258466268624E-9, Group81=2.583013892086053E-9}	{Group71=3.388391408129848E-8, Group81=2.7306146859195417E-8}	[AIF1, CCR2, CD40, CD74, CD86, CDKN1A, CSF1, EFNB1, HHLA2, IL7, LOC107131142, PYCARD, RIPK2, TLR4, TNFSF13B, TNFSF9, VTCN1]	[ADA, AGER, AIF1, ANXA1, ATAD5, BCL2, BCL6, BMI1, BST1, CARD11, CCDC88B, CCL5, CCR2, CD24, CD274, CD28, CD320, CD38, CD3E, CD40, CD40LG, CD6, CD74, CD81, CD86, CDKN1A, CLCF1, CORO1A, CSF1, DHPS, EFNB1, FADD, FCRL3, FOXP3, GPAM, GPR183, HES1, HHLA2, IL12B, IL12RB1, IL15, IL18, IL1B, IL23A, IL6ST, IL7, IRS2, JAK3, LOC107131142, MEF2C, MYD88, NCK1, NCK2, NCKAP1L, NFATC2, PDCD1LG2, PELI1, PRKCQ, PTPN…	FALSE
GO:0050730	GO_BiologicalProcess-EBI-UniProt-GOA_25.10.2019_00h00	regulation of peptidyl-tyrosine phosphorylation	[7, 8, 9, 10]	[Group64, Group75]	23	17.037	0.000751936	0.00574027	{Group64=4.63292695645035E-4, Group75=1.546603307625727E-5}	{Group64=8.790681917367331E-4, Group75=4.238838694974215E-5}	[ACE, ADAM17, ANGPT1, BMP6, CD40, CD74, CSF1R, HGF, IL7, INPP5F, ITGB3, LRRK1, MVP, NRP1, PARP14, PARP9, PECAM1, PRKCD, PSEN1, RIPK2, SH2B3, SOCS1, TAL1]	[ABI1, ABL1, ACE, ADAM17, ADRA2A, AFAP1L2, ALKAL2, ANGPT1, ANGPTL4, APP, AREG, ARHGEF2, ARL2BP, BANK1, BMP6, BST1, CASS4, CBL, CBLB, CBLC, CCL5, CD24, CD40, CD44, CD74, CD80, CD81, CHMP6, CLCF1, CNOT7, CNTF, CSF1R, CSPG4, DGKQ, DVL2, EFNA1, ENPP2, ERBB4, ERCC6, ERRFI1, FBXW7, FGFR1OP, FYN, GAS6, GATA1, GGNBP2, GH1, HAX1, HBEGF, HCLS1, HES1, HGF, HYAL2, IBTK, IL12B, IL15, IL18, IL22RA2, IL23A, IL2…	FALSE
GO:0016310	GO_BiologicalProcess-EBI-UniProt-GOA_25.10.2019_00h00	phosphorylation	[5]	[Group83]	153	10.5882	0.000760561	0.00576841	{Group83=5.068439582048435E-6}	{Group83=1.786021567007544E-5}	[ACE, ACVRL1, ADAM17, ADPGK, ADRB3, AK2, ALDOC, ANGPT1, ATF3, AXL, BAK1, BMP2K, BMP6, BNIP2, BPNT1, C8H9orf72, CAMKK2, CARD10, CASP3, CCDC88A, CCL19, CCL8, CCR5, CD40, CD74, CDC42BPB, CDK19, CDKN1A, CHP1, CISH, CKB, CMPK2, COL4A3BP, COX7C, CREBL2, CSF1, CSF1R, CTSH, DAPK2, DOCK7, DUSP1, DUSP5, DUSP6, DYRK3, EIF2AK2, ENO1, ENO3, FAM20A, FBXO7, FER, FES, FZD4, GBA, GK5, GNAQ, GNPTAB, GRK3, GTF2H1, …	[AAED1, AAK1, AATK, ABCD1, ABI1, ABL1, ABL2, ABR, ACE, ACKR3, ACSL1, ACTN3, ACVR1, ACVR1B, ACVR2A, ACVR2B, ACVRL1, ADAM10, ADAM17, ADAM9, ADAR, ADARB1, ADCK1, ADK, ADPGK, ADRA2A, ADRB2, ADRB3, ADTRP, AFAP1L2, AFG1L, AGER, AGK, AIDA, AK1, AK2, AK3, AK4, AK6, AK7, AK8, AK9, AKAP13, AKAP8L, AKAP9, AKIP1, AKT1, AKT1S1, AKT2, AKT3, AKTIP, ALDH18A1, ALDOA, ALDOC, ALKAL2, ALOX15, ALPK1, ALPK2, ALPK3, AL…	FALSE
GO:0071396	GO_BiologicalProcess-EBI-UniProt-GOA_25.10.2019_00h00	cellular response to lipid	[5]	[Group68]	39	14.1304	0.000772196	0.00581887	{Group68=3.8292621596018746E-10}	{Group68=4.722756663508978E-9}	[ADCY3, ATP1A1, AXL, BMP6, CCR5, CD14, CD180, CD86, CMPK2, CXCL10, CXCL5, FES, FFAR2, INSIG1, IRAK2, IRF8, LDLR, NOD2, NR1H3, NR4A1, NUGGC, P2RY6, PAK1, PAQR8, PF4, PPARGC1B, PPBP, PYCARD, RAMP3, RIPK2, RNF14, RORC, SASH1, TICAM2, TLR4, TNFAIP3, TNFRSF1B, URI1, ZNF366]	[ABCA1, ABCB4, ABHD2, ABL1, ABL2, ACACA, ADAM15, ADAM9, ADCY3, ADCY6, ADNP2, ADTRP, AKAP13, AKT1, ANXA1, ARID1A, ARNTL, ARRB2, ATM, ATP1A1, AXL, BAD, BCL10, BCR, BMP4, BMP6, BPI, BRCA1, BRINP1, CALCOCO1, CALR, CARM1, CASP9, CCL3, CCL5, CCR5, CD14, CD180, CD274, CD6, CD86, CDC73, CHMP5, CLOCK, CMPK2, CNOT1, CNOT2, CNOT9, CREB1, CREBRF, CRY1, CRY2, CTR9, CX3CR1, CXCL10, CXCL5, CXCL8, DAB2, DAB2IP, …	FALSE
GO:0042325	GO_BiologicalProcess-EBI-UniProt-GOA_25.10.2019_00h00	regulation of phosphorylation	[6, 7]	[Group72, Group83]	102	11.2832	0.000822287	0.00615661	{Group72=0.002684002170385053, Group83=5.068439582048435E-6}	{Group72=0.004137836679343623, Group83=1.786021567007544E-5}	[ACE, ACVRL1, ADAM17, ADRB3, ANGPT1, ATF3, BAK1, BMP6, BNIP2, C8H9orf72, CAMKK2, CARD10, CASP3, CCDC88A, CCL19, CCL8, CD40, CD74, CDKN1A, CHP1, CISH, CREBL2, CSF1, CSF1R, DOCK7, DUSP1, DUSP5, DUSP6, EIF2AK2, FAM20A, FBXO7, FER, FZD4, GBA, GNAQ, HEXIM2, HGF, ID1, IL7, INPP5F, IRAK3, ITGB3, ITSN1, JUN, KRAS, LAMTOR2, LAMTOR3, LRRK1, LTBR, MAP3K20, MAP3K8, MOB1B, MVP, NOD1, NOD2, NRP1, NUPR1, P2RY6,…	[AAED1, ABCD1, ABI1, ABL1, ACE, ACKR3, ACSL1, ACTN3, ACVR2A, ACVRL1, ADAM17, ADAM9, ADAR, ADARB1, ADRA2A, ADRB2, ADRB3, ADTRP, AFAP1L2, AGER, AIDA, AK3, AK4, AKAP13, AKAP8L, AKAP9, AKT1, AKT1S1, AKT2, AKTIP, ALKAL2, ALOX15, ALS2, AMBRA1, ANGPT1, ANGPTL4, ANKLE2, ANKRD54, ANKRD6, ANXA2, APC, APIP, APP, AREG, ARHGEF2, ARL2BP, ARL6IP5, ARRB1, ARRB2, ASH1L, ATF3, ATG13, ATG14, ATP2B4, ATP6AP1, ATXN7,…	FALSE
GO:0018108	GO_BiologicalProcess-EBI-UniProt-GOA_25.10.2019_00h00	peptidyl-tyrosine phosphorylation	[7, 8, 9]	[Group64]	31	15.122	0.000849971	0.00632335	{Group64=4.63292695645035E-4}	{Group64=8.790681917367331E-4}	[ACE, ADAM17, ANGPT1, AXL, BMP6, CD40, CD74, CSF1R, FER, FES, HCK, HGF, IL7, INPP5F, ITGB3, LRRK1, MERTK, MVP, NRP1, NRP2, PARP14, PARP9, PDGFRA, PECAM1, PRKCD, PSEN1, RIPK2, ROR2, SH2B3, SOCS1, TAL1]	[AATK, ABI1, ABL1, ABL2, ACE, ADAM17, ADRA2A, AFAP1L2, ALKAL2, ANGPT1, ANGPTL4, APP, AREG, ARHGEF2, ARL2BP, AXL, BANK1, BAZ1B, BLK, BMP6, BMX, BST1, BTK, CASS4, CBL, CBLB, CBLC, CCL5, CD24, CD40, CD44, CD74, CD80, CD81, CHMP6, CLCF1, CLK1, CLK2, CLK3, CLK4, CNOT7, CNTF, CSF1R, CSK, CSPG4, DDR1, DDR2, DGKQ, DSTYK, DVL2, DYRK1A, DYRK1B, DYRK2, EFNA1, ENPP2, EPHA2, EPHA6, EPHB1, EPHB6, ERBB2, ERBB4,…	FALSE
GO:0050714	GO_BiologicalProcess-EBI-UniProt-GOA_25.10.2019_00h00	positive regulation of protein secretion	[4, 5, 6, 7, 8, 9, 10]	[Group73, Group84, Group85]	22	17.1875	0.000860153	0.0063586	{Group73=6.257178727603036E-8, Group84=1.1075578934594613E-10, Group85=1.2221171280276134E-21}	{Group73=3.858593548688539E-7, Group84=2.0489821029000033E-9, Group85=9.043666747404339E-20}	[AIF1, CASP1, CD14, CLEC6A, CSF1R, DDX58, FFAR2, IFIH1, IL10, IL17RC, LGALS9, MAPK11, NLRP1, NOD2, PYCARD, RIPK2, SERP1, TCF7L2, TLR2, TLR4, VPS35, VTCN1]	[ABCG1, ABL1, ADAM9, ADCY8, AGER, AIF1, ARF6, ARRB1, ATP13A2, BAD, BAIAP3, BLK, C1QTNF12, C2CD2L, C5, CADM1, CAPN10, CASP1, CCL3, CD14, CD2, CD2AP, CHUK, CLEC4E, CLEC5A, CLEC6A, CRTAM, CSF1R, DDX58, DHX36, DHX9, DNM1L, EXOC1, EZR, F2R, F2RL1, FCN1, FFAR1, FFAR2, FGR, FRMD4A, FRMD8, FZD5, GAPDH, GATA3, GCK, GLMN, GLUD1, GOLPH3, GOLPH3L, GPLD1, GPR27, GSDMD, HIF1A, HK1, HMGB1, HYAL2, IFIH1, IL10, I…	FALSE
GO:0060333	GO_BiologicalProcess-EBI-UniProt-GOA_25.10.2019_00h00	interferon-gamma-mediated signaling pathway	[5, 6, 7, 8, 9]	[Group52]	6	40	0.000866047	0.00636191	{Group52=2.6382577805462496E-17}	{Group52=9.761553788021123E-16}	[IRF1, NMI, PARP14, PARP9, SOCS1, STAT1]	[ARG1, CDC37, HSP90AB1, IRF1, MED1, NLRC5, NMI, OTOP1, PARP14, PARP9, PTPN2, SOCS1, STAT1, TP53, TXK]	FALSE
GO:0004180	GO_BiologicalProcess-EBI-UniProt-GOA_25.10.2019_00h00	carboxypeptidase activity	[8, 9]	[Group43]	8	30.7692	0.000919727	0.006714	{Group43=4.6586721095822134E-4}	{Group43=8.618543402727094E-4}	[ACE, CNDP2, CPXM2, CTSZ, MINDY3, PRCP, SCPEP1, VASH1]	[ACE, AEBP1, AGBL2, AGBL3, AGBL5, AGTPBP1, CNDP2, CPA3, CPA5, CPB2, CPD, CPM, CPQ, CPXM2, CPZ, CTSA, CTSZ, FOLH1B, MINDY1, MINDY2, MINDY3, MINDY4, NAALADL1, PRCP, SCPEP1, VASH1]	FALSE
GO:2000147	GO_BiologicalProcess-EBI-UniProt-GOA_25.10.2019_00h00	positive regulation of cell motility	[3, 4, 5, 6]	[Group78, Group82]	40	13.8889	0.000935544	0.00678705	{Group78=1.1762769445254699E-6, Group82=2.3793071616070084E-8}	{Group78=4.835805216382488E-6, Group82=1.6006248178083512E-7}	[ADAM17, AIF1, ANGPT1, ANXA3, C3AR1, CCL19, CCR2, CD40, CD74, CFAP69, CMKLR1, CSF1, CSF1R, CTSH, CXCL10, CXCL16, DOCK4, DOCK7, FER, HGF, HMOX1, ITGB1, ITGB3, JAM2, JUN, LGMN, LOC529196, MAPRE2, MMP14, NRP1, PAK1, PDGFRA, PECAM1, PLAU, PYCARD, ROR2, SASH1, SELENOP, SELP, SHTN1]	[AAMP, ABL1, ACTN4, ACVR1B, ADAM10, ADAM17, ADAM9, ADRA2A, AGER, AGO2, AIF1, AKIRIN1, AKT1, AKT2, AMOTL1, ANGPT1, ANGPTL4, ANO6, ANXA1, ANXA3, APC, APP, ARF6, ARHGEF2, ARHGEF39, ATM, ATP8A1, BAG4, BCAR1, BCAS3, BCL2, BMP4, BMPR2, C1QBP, C3AR1, C5AR1, CALR, CAMK1D, CAPN7, CASS4, CAVIN1, CBLL1, CCAR1, CCBE1, CCL19, CCL3, CCL5, CCR1, CCR2, CCR6, CCR7, CD40, CD74, CD99, CD99L2, CDH13, CDH5, CEMIP, CF…	FALSE
GO:0042326	GO_BiologicalProcess-EBI-UniProt-GOA_25.10.2019_00h00	negative regulation of phosphorylation	[6, 7, 8]	[Group72, Group83]	39	13.9785	0.000952697	0.00686883	{Group72=0.002684002170385053, Group83=5.068439582048435E-6}	{Group72=0.004137836679343623, Group83=1.786021567007544E-5}	[ANGPT1, ATF3, BAK1, C8H9orf72, CASP3, CDKN1A, CHP1, DUSP1, DUSP5, DUSP6, FBXO7, GBA, GNAQ, HEXIM2, HGF, INPP5F, IRAK3, JUN, LRRK1, MVP, NUPR1, PARP14, PDE12, PPM1E, PRDX3, PRKCD, PSEN1, PTPRJ, PTPRR, PYCARD, SH2B3, SOCS1, SPRED1, SYNJ2BP, TIGAR, TLR4, TNFAIP3, WARS, XDH]	[ABL1, ACTN3, ADAR, ADARB1, AIDA, AKT1, AKT1S1, ANGPT1, ANKLE2, APC, ARRB2, ASH1L, ATF3, ATG14, ATXN7, BAK1, BMP4, C1H3orf33, C8H9orf72, CAMK2N1, CASP3, CBFA2T3, CBL, CBLB, CBLC, CDK5RAP1, CDK5RAP3, CDKN1A, CDKN1B, CDKN1C, CDKN2B, CDKN2C, CDKN2D, CEP85, CHMP6, CHORDC1, CHP1, CIB1, CNKSR3, CORO1C, COX11, CRKL, CTDSP1, CTDSP2, CYLD, DAB2IP, DACT1, DAG1, DDIT4, DEPTOR, DGKQ, DLG1, DNAJA1, DNAJC15, D…	FALSE
GO:2001236	GO_BiologicalProcess-EBI-UniProt-GOA_25.10.2019_00h00	regulation of extrinsic apoptotic signaling pathway	[5, 6, 7, 8]	[Group77]	17	19.1011	0.0009755	0.00699009	{Group77=2.498999259442474E-7}	{Group77=1.2328396346582872E-6}	[ATF3, CTNNA1, GCLM, HGF, HMOX1, IL7, LMNA, LTBR, NRP1, PDIA3, PYCARD, RBCK1, RIPK1, STK3, TMBIM1, TNFAIP3, TNFSF10]	[ATF3, BCL10, BCL2, BID, BIRC6, BMP4, BRCA1, CFLAR, CTNNA1, CYLD, DEDD2, DEPTOR, EYA3, FADD, FAIM, FAIM2, FDXR, FEM1B, GATA1, GCLC, GCLM, GPX1, HGF, HMOX1, HTRA2, HTT, HYAL2, IFI6, IL1B, IL7, ITGA6, ITGAV, ITM2C, ITPRIP, LGALS3, LMNA, LTBR, MADD, MAPK7, MST1, NOS3, NRP1, PAK2, PARK7, PDIA3, PEA15, PELI3, PHIP, PMAIP1, PML, PPP1CA, PPP2R1A, PPP2R1B, PRDX2, PSME3, PTPRC, PYCARD, RAF1, RB1CC1, RBCK1…	FALSE
GO:0032651	GO_BiologicalProcess-EBI-UniProt-GOA_25.10.2019_00h00	regulation of interleukin-1 beta production	[5, 6]	[Group84, Group85]	10	25.641	0.00106559	0.00754308	{Group84=1.1075578934594613E-10, Group85=1.2221171280276134E-21}	{Group84=2.0489821029000033E-9, Group85=9.043666747404339E-20}	[CASP1, CASP8, NLRP1, NOD2, PYCARD, RIPK2, SERPINB1, SPHK1, TLR4, TNFAIP3]	[ACP5, AGER, APP, ARG2, ARRB2, CASP1, CASP8, CCL3, CCR7, CLEC7A, CPTP, EGR1, F2R, FZD5, GHSR, GSDMD, HK1, HMGB1, HSPB1, LPL, MALT1, NLRP1, NLRP3, NOD2, P2RX7, PANX1, PML, PYCARD, RIPK2, S1PR3, SERPINB1, SPHK1, STS, TLR4, TNFAIP3, TREM2, USP50, WNT5A, ZC3H12A]	FALSE
GO:0006909	GO_BiologicalProcess-EBI-UniProt-GOA_25.10.2019_00h00	phagocytosis	[5]	[Group23]	22	16.9231	0.00106392	0.00757721	{Group23=0.0010639226879016102}	{Group23=0.0018745304501123607}	[AIF1, ANXA3, ATG3, AXL, C2, CD47, IRF8, ITGB3, LDLR, MERTK, MSR1, NCF2, PECAM1, PYCARD, RAB39A, RAB7B, SIRPB1, SLC11A1, SPHK1, TGM2, TICAM2, TLR4]	[ABCA1, ABL1, ABR, AIF1, ALOX15, ANO6, ANXA1, ANXA11, ANXA3, APPL1, APPL2, ARHGAP12, ARHGAP25, ATG3, ATG5, AXL, BCR, BECN1, BIN2, C2, C3, CALR, CAMK1D, CD47, CDC42, CDC42SE1, CDC42SE2, CEBPE, CLEC7A, CLP1, CNN2, CORO1A, CYBA, DAG1, DNM2, DOCK2, DYSF, EIF2AK1, ELANE, ELMO1, ELMO2, ELMO3, F2RL1, FCER1G, FCGR1A, FCN1, FGR, GAS6, GSN, HMGB1, ICAM3, IL15, IL1B, IL2RB, IL2RG, IRF8, ITGAL, ITGAV, ITGB2,…	TRUE
GO:0002221	GO_BiologicalProcess-EBI-UniProt-GOA_25.10.2019_00h00	pattern recognition receptor signaling pathway	[5, 6, 7, 8, 9, 10, 11]	[Group80, Group84, Group85]	19	17.9245	0.00113046	0.00795406	{Group80=1.6847885094294026E-7, Group84=1.1075578934594613E-10, Group85=1.2221171280276134E-21}	{Group80=8.90531069269827E-7, Group84=2.0489821029000033E-9, Group85=9.043666747404339E-20}	[CD14, DDX58, FFAR2, IFIH1, IRAK2, IRAK3, IRF1, MAPKAPK3, NOD2, RAB7B, RIPK2, RSAD2, SLC46A2, TICAM2, TLR2, TLR4, TLR5, TLR6, TNFAIP3]	[ALPK1, ANKRD17, APPL1, APPL2, ARRB2, BCL10, C1QBP, CD14, CLEC4E, CLEC7A, CLP1, CYBA, DAB2IP, DDX58, DHX58, EPG5, ESR1, F2RL1, FCN1, FCRL3, FFAR2, FLOT1, GFI1, GPATCH3, GPS2, GRAMD4, HMGB1, IFIH1, IRAK1, IRAK2, IRAK3, IRF1, IRF3, IRF4, IRF7, LGR4, LRRC14, LRRC24, LSM14A, LTF, LY96, LYN, MAPKAPK2, MAPKAPK3, MFHAS1, MYD88, NFKBIA, NFKBIL1, NLRX1, NOD2, NOP53, NPLOC4, NR1D1, OTUD4, OTULIN, PDPK1, PE…	FALSE
GO:0006874	GO_BiologicalProcess-EBI-UniProt-GOA_25.10.2019_00h00	cellular calcium ion homeostasis	[7, 9]	[Group76]	31	14.8325	0.00117565	0.00817359	{Group76=9.686725030199334E-5}	{Group76=2.1721747037416688E-4}	[ACKR2, ATP13A3, BAK1, C3AR1, CCL19, CCL8, CCR3, CCR5, CCRL2, CD40, CLIC2, CMKLR1, CXCL10, ERO1A, F2RL2, GNA15, LETM1, LOC529196, MICU1, PDGFRA, PIK3CB, PLCD3, PSEN1, RAMP3, RMDN3, SELENOT, SLC35G1, SLC8B1, TGM2, TMCO1, TRPC3]	[ABL1, ABL2, ACKR2, ACKR3, ADCY8, AFG3L2, ANXA2, ANXA5, ANXA6, ANXA7, APP, ATF4, ATG5, ATP13A1, ATP13A2, ATP13A3, ATP13A5, ATP1B1, ATP2A1, ATP2A2, ATP2A3, ATP2B1, ATP2B2, ATP2B4, ATP2C1, ATP7B, BAK1, BCAP31, BCL2, BOK, C3AR1, C5AR1, C5AR2, CACNA1A, CACNA1C, CACNB2, CACNB4, CALM, CALM3, CAPN3, CCDC47, CCL19, CCL3, CCL5, CCL8, CCR1, CCR10, CCR3, CCR4, CCR5, CCR6, CCR7, CCR8, CCRL2, CD19, CD24, CD40…	FALSE
GO:2001238	GO_BiologicalProcess-EBI-UniProt-GOA_25.10.2019_00h00	positive regulation of extrinsic apoptotic signaling pathway	[5, 6, 7, 8, 9]	[Group77]	9	27.2727	0.00116995	0.00818263	{Group77=2.498999259442474E-7}	{Group77=1.2328396346582872E-6}	[ATF3, CTNNA1, LTBR, PDIA3, PYCARD, RBCK1, RIPK1, STK3, TNFSF10]	[ATF3, BCL10, BID, CTNNA1, CYLD, DEDD2, FADD, HTRA2, HYAL2, ITM2C, LTBR, MST1, PAK2, PDIA3, PEA15, PMAIP1, PML, PPP1CA, PPP2R1A, PPP2R1B, PTPRC, PYCARD, RBCK1, RIPK1, SKIL, SRPX, STK3, STK4, THBS1, TIMP3, TNFSF10, TRAF2, WWOX]	FALSE
GO:0006958	GO_BiologicalProcess-EBI-UniProt-GOA_25.10.2019_00h00	complement activation, classical pathway	[4, 5, 6, 7, 8]	[Group35]	5	45.4545	0.00121279	0.00838192	{Group35=2.5436274263391964E-4}	{Group35=5.087254852678393E-4}	[C1QA, C1QB, C1R, C1S, C2]	[C1QA, C1QB, C1QBP, C1R, C1S, C2, C3, C5, C7, CD46, LOC100300510]	FALSE
GO:0036006	GO_BiologicalProcess-EBI-UniProt-GOA_25.10.2019_00h00	cellular response to macrophage colony-stimulating factor stimulus	[6]	[Group46, Group57, Group80]	5	45.4545	0.00121279	0.00838192	{Group46=2.7409322119626365E-7, Group57=1.9413238437085445E-6, Group80=1.6847885094294026E-7}	{Group46=1.2676811480327194E-6, Group57=7.5609454965490685E-6, Group80=8.90531069269827E-7}	[CSF1, CSF1R, FER, TLR2, TLR4]	[CSF1, CSF1R, DCSTAMP, DOK1, FER, PDE1B, PDE2A, PTPN2, STAP1, TLR2, TLR4]	FALSE
GO:0050867	GO_BiologicalProcess-EBI-UniProt-GOA_25.10.2019_00h00	positive regulation of cell activation	[3, 4, 5]	[Group81]	30	14.9254	0.00126666	0.00870267	{Group81=2.583013892086053E-9}	{Group81=2.7306146859195417E-8}	[AIF1, AXL, CCR2, CD40, CD47, CD74, CD86, CDKN1A, CTSC, EFNB1, F11R, FLOT2, HHLA2, IL7, ITGAM, LAMP1, LOC107131142, MMP14, NECTIN2, NOD2, PYCARD, RIPK2, SELENOP, SELP, SIRPB1, SOCS1, TLR4, TNFSF13B, TNFSF9, VTCN1]	[ADA, ADORA2B, AGER, AIF1, ANXA1, AP1G1, AP3B1, AP3D1, ATAD5, AXL, BAD, BCL10, BCL2, BCL6, BLOC1S3, BLOC1S6, BMI1, BST1, CAPN3, CARD11, CBFB, CCDC88B, CCL5, CCR2, CCR7, CD226, CD24, CD27, CD274, CD28, CD320, CD38, CD3E, CD40, CD40LG, CD47, CD5, CD6, CD74, CD80, CD81, CD86, CDKN1A, CLCF1, CLEC4D, CLEC7A, CORO1A, CTSC, CYLD, DHPS, DOCK8, DPP4, DUSP10, EFNB1, EFNB2, EGR3, EPHB6, EXOSC3, F11R, F2RL1,…	FALSE
GO:0050901	GO_BiologicalProcess-EBI-UniProt-GOA_25.10.2019_00h00	leukocyte tethering or rolling	[4, 6, 7]	[Group67]	6	37.5	0.0012885	0.00874982	{Group67=1.2327147681197828E-8}	{Group67=1.0135654760095992E-7}	[CCR2, ITGA4, ITGB1, JAM2, SELENOP, SELP]	[CCL25, CCR2, CX3CR1, CXCL12, GCNT1, GOLPH3, ITGA4, ITGB1, ITGB7, JAM2, PODXL2, ROCK1, SELENOP, SELL, SELP, TNF]	FALSE
GO:0045937	GO_BiologicalProcess-EBI-UniProt-GOA_25.10.2019_00h00	positive regulation of phosphate metabolic process	[5, 6, 7]	[Group83]	70	11.9454	0.0012866	0.00878799	{Group83=5.068439582048435E-6}	{Group83=1.786021567007544E-5}	[ACE, ACVRL1, ADAM17, ADRB3, ANGPT1, BMP6, BNIP2, CAMKK2, CARD10, CCDC88A, CCL19, CCL8, CD40, CD74, CDKN1A, CREBL2, CSF1, CSF1R, DOCK7, EIF2AK2, FAM20A, FZD4, GBA, HGF, ITSN1, JUN, KRAS, LAMTOR2, LAMTOR3, LRRK1, LTBR, MAP3K20, MAP3K8, MOB1B, NOD1, NOD2, NRP1, NUPR1, P2RY6, PAK1, PARP14, PARP9, PDE8A, PDGFRA, PECAM1, PGK1, PPARGC1B, PRKCD, PSAP, PSEN1, PTGS2, PYCARD, RAMP3, RIPK1, RIPK2, ROR2, SAS…	[AAED1, ABI1, ABL1, ACE, ACKR3, ACSL1, ACSL3, ACVR2A, ACVRL1, ADAM17, ADAM9, ADORA2B, ADRA2A, ADRB2, ADRB3, ADTRP, AFAP1L2, AGER, AKAP13, AKAP9, AKT1, AKT2, AKTIP, ALKAL2, ALOX15, ALS2, AMBRA1, ANGPT1, ANGPTL4, ANKLE2, ANKRD6, ANXA2, APP, AREG, ARHGEF2, ARL2BP, ARL6IP5, ARRB1, ARRB2, ATG13, ATG14, ATP2B4, ATP6AP1, AVPI1, AXIN1, AXIN2, BAD, BAG4, BANK1, BCAR3, BCL10, BCL2, BMP4, BMP6, BMPR1A, BMPR…	FALSE
GO:0097530	GO_BiologicalProcess-EBI-UniProt-GOA_25.10.2019_00h00	granulocyte migration	[4, 6, 7]	[Group82]	15	19.7368	0.00134678	0.00909269	{Group82=2.3793071616070084E-8}	{Group82=1.6006248178083512E-7}	[C3AR1, CCL19, CCL8, CD74, CMKLR1, CSF1, CXCL10, CXCL5, DAPK2, HRH1, IL17RC, MPP1, PECAM1, PF4, PPBP]	[AKIRIN1, ANXA1, BST1, C1QBP, C3AR1, C5AR1, C5AR2, CAMK1D, CCL19, CCL25, CCL3, CCL4, CCL5, CCL8, CCR7, CD74, CD99, CD99L2, CMKLR1, CSF1, CSF3R, CXADR, CXCL10, CXCL5, CXCL8, CXCR1, CXCR2, DAPK2, DYSF, FCER1G, GBF1, HRH1, IL17RA, IL17RC, IL1A, IL1B, IL1R1, IL1RN, IL23A, IRAK4, ITGA1, ITGA9, ITGB2, JAGN1, JAM3, JAML, KARS, LGALS3, LOC616364, MAPK3, MCOLN2, MPP1, MYD88, NCKAP1L, PDE4B, PDE4D, PECAM1,…	FALSE
GO:0002579	GO_BiologicalProcess-EBI-UniProt-GOA_25.10.2019_00h00	positive regulation of antigen processing and presentation	[3, 4, 5]	[Group10]	4	57.1429	0.00137928	0.00925864	{Group10=0.0013792844117096873}	{Group10=0.0023197056015117467}	[CD74, NOD1, PYCARD, SLC11A1]	[CCR7, CD74, NOD1, PYCARD, SLC11A1, STS, TREM2]	TRUE
GO:0032490	GO_BiologicalProcess-EBI-UniProt-GOA_25.10.2019_00h00	detection of molecule of bacterial origin	[4, 5, 7]	[Group57, Group80, Group84, Group85]	4	57.1429	0.00137928	0.00925864	{Group57=1.9413238437085445E-6, Group80=1.6847885094294026E-7, Group84=1.1075578934594613E-10, Group85=1.2221171280276134E-21}	{Group57=7.5609454965490685E-6, Group80=8.90531069269827E-7, Group84=2.0489821029000033E-9, Group85=9.043666747404339E-20}	[NOD2, TLR2, TLR4, TLR6]	[LY96, NOD2, SCARB1, TLR2, TLR4, TLR6, TREM2]	FALSE
GO:0045069	GO_BiologicalProcess-EBI-UniProt-GOA_25.10.2019_00h00	regulation of viral genome replication	[6, 7]	[Group74]	14	20.2899	0.00145905	0.00973813	{Group74=5.300396576538571E-6}	{Group74=1.782860666653883E-5}	[APOBEC3Z1, CCL8, EIF2AK2, IFIT5, ISG15, MX1, OAS1Y, OAS1Z, OAS2, PDE12, RNASEL, RSAD2, STOM, TRIM38]	[ADAR, ADARB1, AEN, APOBEC3Z1, BANF1, BCL2, C7H19orf66, CCL5, CCL8, CCNK, CNOT7, CXCL8, DDB1, DDX3X, EIF2AK2, FAM208A, FBXL2, FBXL20, FMR1, HACD3, HSPA8, IFIT5, IFITM3, ILF3, INPP5K, ISG15, ISG20, LARP1, LOC100139670, LTF, MAVS, MORC2, MPHOSPH8, MX1, NOTCH1, NUCKS1, OAS1Y, OAS1Z, OAS2, OASL, PABPC1, PDE12, PKN2, PPIA, PPIB, PPID, PPIE, PPIH, PRKN, PROX1, RAD23A, RNASEL, RSAD2, SRPK1, SRPK2, STAU1…	FALSE
GO:0050829	GO_BiologicalProcess-EBI-UniProt-GOA_25.10.2019_00h00	defense response to Gram-negative bacterium	[5, 6, 7]	[Group45]	7	31.8182	0.00154688	0.0102077	{Group45=2.942593911054283E-13}	{Group45=7.258398313933898E-12}	[LYZ, MPEG1, MR1, OPTN, PYCARD, SLC11A1, TLR4]	[BPI, DROSHA, ELANE, F2, F2RL1, GSDMD, HIST1H2BB, HMGB2, IL12B, IL23A, LOC514978, LTF, LYPD8, LYZ, MPEG1, MR1, OPTN, PYCARD, RNASE6, ROMO1, SLC11A1, TLR4]	FALSE
GO:0001933	GO_BiologicalProcess-EBI-UniProt-GOA_25.10.2019_00h00	negative regulation of protein phosphorylation	[6, 7, 8, 9]	[Group72, Group83]	35	14.0562	0.00154435	0.0102489	{Group72=0.002684002170385053, Group83=5.068439582048435E-6}	{Group72=0.004137836679343623, Group83=1.786021567007544E-5}	[ANGPT1, ATF3, BAK1, C8H9orf72, CASP3, CDKN1A, CHP1, DUSP1, DUSP5, DUSP6, FBXO7, GBA, GNAQ, HEXIM2, HGF, INPP5F, IRAK3, JUN, LRRK1, MVP, PARP14, PPM1E, PRKCD, PSEN1, PTPRJ, PTPRR, PYCARD, SH2B3, SOCS1, SPRED1, SYNJ2BP, TLR4, TNFAIP3, WARS, XDH]	[ABL1, ADAR, ADARB1, AIDA, AKT1, AKT1S1, ANGPT1, APC, ARRB2, ASH1L, ATF3, ATG14, BAK1, BMP4, C1H3orf33, C8H9orf72, CAMK2N1, CASP3, CBL, CBLB, CBLC, CDK5RAP1, CDK5RAP3, CDKN1A, CDKN1B, CDKN1C, CDKN2B, CDKN2C, CDKN2D, CEP85, CHMP6, CHORDC1, CHP1, CIB1, CNKSR3, CORO1C, CRKL, CTDSP1, CTDSP2, CYLD, DAB2IP, DACT1, DAG1, DDIT4, DEPTOR, DGKQ, DLG1, DNAJA1, DNAJC3, DTNBP1, DUS2, DUSP1, DUSP10, DUSP14, DUS…	FALSE
GO:0002718	GO_BiologicalProcess-EBI-UniProt-GOA_25.10.2019_00h00	regulation of cytokine production involved in immune response	[4, 5, 6]	[Group40]	12	21.8182	0.00162788	0.0106818	{Group40=3.9235143444258E-4}	{Group40=7.640527933881821E-4}	[ANGPT1, CCR2, CD74, DDX1, DDX58, FFAR2, IL10, IL18R1, IRAK3, RSAD2, TLR4, TNFRSF1B]	[ANGPT1, ARG1, ATG5, BCL6, CCR2, CD226, CD74, CD81, CD96, CUEDC2, DDX1, DDX21, DDX58, DHX36, F2RL1, FCER1G, FFAR2, FFAR3, FOXP3, FZD5, GATA3, HFE, HK1, IL10, IL18, IL18R1, IL1B, IL1R1, IRAK3, KARS, MALT1, MAP3K7, MAPK3, NLRP3, NR4A3, PRKCZ, RSAD2, SASH3, SEMA7A, SLAMF1, SMAD7, TBX21, TGFB1, TGFB2, TGFB3, TICAM1, TLR3, TLR4, TLR9, TNF, TNFRSF1B, TRAF2, TRAF6, TRPM4, WNT5A]	TRUE
GO:0002685	GO_BiologicalProcess-EBI-UniProt-GOA_25.10.2019_00h00	regulation of leukocyte migration	[3, 4, 5, 6, 7]	[Group78, Group82]	20	16.9492	0.0017283	0.0112774	{Group78=1.1762769445254699E-6, Group82=2.3793071616070084E-8}	{Group78=4.835805216382488E-6, Group82=1.6006248178083512E-7}	[ADAM17, AIF1, C3AR1, CCL19, CCR2, CD74, CMKLR1, CSF1, CXCL10, DUSP1, ITGB3, JAM2, LGMN, LOC529196, MMP14, MPP1, PYCARD, SELENOP, SELP, SLC8B1]	[ABR, ADA, ADAM10, ADAM17, ADTRP, AGER, AIF1, AKIRIN1, AKT1, ANO6, ANXA1, APP, BCR, BST1, C1QBP, C3AR1, C5, C5AR1, C5AR2, CALR, CAMK1D, CCL19, CCL25, CCL3, CCL5, CCR1, CCR2, CCR6, CCR7, CD74, CD81, CD9, CD99, CD99L2, CMKLR1, CREB3, CRK, CRKL, CSF1, CXCL10, CXCL12, CXCR3, DOCK8, DUSP1, DYSF, ECM1, EMILIN1, F2RL1, FADD, GAS6, GCSAM, GCSAML, GPR18, IL1R1, IL23A, IL27RA, ITGB3, JAM2, JAM3, KARS, KLRK…	FALSE
GO:0071621	GO_BiologicalProcess-EBI-UniProt-GOA_25.10.2019_00h00	granulocyte chemotaxis	[4, 5, 6, 7, 8]	[Group82]	13	20.6349	0.00181506	0.0116483	{Group82=2.3793071616070084E-8}	{Group82=1.6006248178083512E-7}	[C3AR1, CCL19, CCL8, CD74, CMKLR1, CSF1, CXCL10, CXCL5, HRH1, IL17RC, MPP1, PF4, PPBP]	[AKIRIN1, ANXA1, BST1, C1QBP, C3AR1, C5AR1, C5AR2, CAMK1D, CCL19, CCL25, CCL3, CCL4, CCL5, CCL8, CCR7, CD74, CMKLR1, CSF1, CSF3R, CXADR, CXCL10, CXCL5, CXCL8, CXCR1, CXCR2, DYSF, FCER1G, GBF1, HRH1, IL17RA, IL17RC, IL1A, IL1B, IL1RN, IL23A, ITGA1, ITGA9, ITGB2, JAM3, JAML, KARS, LGALS3, LOC616364, MAPK3, MPP1, NCKAP1L, PDE4B, PDE4D, PF4, PPBP, PREX1, RAC1, RAC2, RIPOR2, S100A8, S100A9, SLAMF1, SL…	FALSE
GO:0001932	GO_BiologicalProcess-EBI-UniProt-GOA_25.10.2019_00h00	regulation of protein phosphorylation	[6, 7, 8]	[Group72, Group83]	91	11.2346	0.00180336	0.0117018	{Group72=0.002684002170385053, Group83=5.068439582048435E-6}	{Group72=0.004137836679343623, Group83=1.786021567007544E-5}	[ACE, ACVRL1, ADAM17, ADRB3, ANGPT1, ATF3, BAK1, BMP6, BNIP2, C8H9orf72, CAMKK2, CARD10, CASP3, CCDC88A, CCL19, CCL8, CD40, CD74, CDKN1A, CHP1, CREBL2, CSF1, CSF1R, DOCK7, DUSP1, DUSP5, DUSP6, EIF2AK2, FAM20A, FBXO7, FER, FZD4, GBA, GNAQ, HEXIM2, HGF, ID1, IL7, INPP5F, IRAK3, ITGB3, JUN, KRAS, LAMTOR2, LAMTOR3, LRRK1, LTBR, MAP3K20, MAP3K8, MOB1B, MVP, NOD1, NOD2, NRP1, P2RY6, PAK1, PARP14, PARP9…	[AAED1, ABI1, ABL1, ACE, ACKR3, ACSL1, ACVR2A, ACVRL1, ADAM17, ADAM9, ADAR, ADARB1, ADRA2A, ADRB2, ADRB3, ADTRP, AFAP1L2, AGER, AIDA, AKAP13, AKAP8L, AKAP9, AKT1, AKT1S1, AKT2, AKTIP, ALKAL2, ALOX15, ALS2, ANGPT1, ANGPTL4, ANKRD54, ANKRD6, ANXA2, APC, APIP, APP, AREG, ARHGEF2, ARL2BP, ARL6IP5, ARRB1, ARRB2, ASH1L, ATF3, ATG13, ATG14, ATP2B4, ATP6AP1, AVPI1, AXIN1, AXIN2, BAG4, BAK1, BANK1, BCAR3,…	FALSE
GO:0004252	GO_BiologicalProcess-EBI-UniProt-GOA_25.10.2019_00h00	serine-type endopeptidase activity	[8, 9]	[Group79]	16	18.6046	0.00181446	0.0117088	{Group79=1.2873869119005633E-5}	{Group79=3.664101210793911E-5}	[APLP2, C1R, C1S, C2, CFB, CFI, CTSC, CTSH, GZMA, GZMK, HGF, LONP2, PLAU, SERPINB1, SERPINE1, TPP1]	[A2M, ANXA8L1, APEH, APLP2, APP, C1R, C1RL, C1S, C2, CELA1, CFB, CFD, CFI, CLPP, COL6A3, CRIM1, CTSC, CTSH, DPP4, ELANE, F12, F2, FURIN, GZMA, GZMB, GZMK, GZMM, HGF, HP, HTRA1, HTRA2, HTRA4, ITIH4, KIF12, KLK1, LOC100139881, LOC101903018, LOC505326, LOC508858, LOC617313, LOC617406, LOC786126, LOC788565, LONP1, LONP2, LTF, MBTPS1, MST1, PAMR1, PAPLN, PARL, PCSK6, PCSK7, PEBP1, PIK3IP1, PLAU, PREP,…	FALSE
GO:0043542	GO_BiologicalProcess-EBI-UniProt-GOA_25.10.2019_00h00	endothelial cell migration	[5, 6, 7]	[Group78]	20	16.8067	0.00191881	0.0122468	{Group78=1.1762769445254699E-6}	{Group78=4.835805216382488E-6}	[ACVRL1, ADAM17, ANGPT1, ANXA3, CARD10, CD40, CORO1B, HMOX1, ITGB1, LGALS8, LGMN, NRP1, PECAM1, PLXND1, PRCP, RAB13, SASH1, SPRED1, SYNJ2BP, VASH1]	[AAMP, ABL1, ACVRL1, ADAM17, ADTRP, AKT1, AMOT, AMOTL1, ANGPT1, ANGPTL4, ANXA1, ANXA3, BCAR1, BCAS3, BMP4, BMPR2, CALR, CARD10, CCBE1, CD40, CDH13, CIB1, CLEC14A, CORO1B, CSNK2B, DAB2IP, DCN, DNAJA4, DPP4, EFNA1, EFNB2, EGR3, EMC10, EMP2, EPHA2, ETS1, FBXW7, FGF18, GATA3, GIPC1, GLUL, GPLD1, GPX1, HDAC5, HDAC7, HDAC9, HIF1A, HMOX1, HSPB1, ITGB1, ITGB1BP1, JCAD, JUP, KDR, KLF4, KRIT1, LGALS8, LGMN…	FALSE
GO:0002224	GO_BiologicalProcess-EBI-UniProt-GOA_25.10.2019_00h00	toll-like receptor signaling pathway	[6, 7, 8, 9, 10, 11, 12]	[Group80, Group85]	14	19.7183	0.00194335	0.0122694	{Group80=1.6847885094294026E-7, Group85=1.2221171280276134E-21}	{Group80=8.90531069269827E-7, Group85=9.043666747404339E-20}	[CD14, IRAK2, IRAK3, IRF1, MAPKAPK3, RAB7B, RIPK2, RSAD2, TICAM2, TLR2, TLR4, TLR5, TLR6, TNFAIP3]	[APPL1, APPL2, ARRB2, BCL10, CD14, CLP1, CYBA, DAB2IP, EPG5, ESR1, F2RL1, FCRL3, FLOT1, GFI1, GPS2, GRAMD4, HMGB1, IRAK1, IRAK2, IRAK3, IRF1, IRF3, IRF4, IRF7, LGR4, LRRC14, LRRC24, LTF, LY96, LYN, MAPKAPK2, MAPKAPK3, MFHAS1, MYD88, NFKBIA, NFKBIL1, NR1D1, OTUD4, PDPK1, PELI1, PIK3AP1, PJA2, PRKCE, PTPN22, PTPRS, RAB11FIP2, RAB7B, RIPK2, RPS6KA3, RSAD2, RTN4, SARM1, TICAM2, TIRAP, TLR10, TLR2, TL…	FALSE
GO:0030099	GO_BiologicalProcess-EBI-UniProt-GOA_25.10.2019_00h00	myeloid cell differentiation	[4, 5, 6, 7, 8]	[Group48]	34	13.9918	0.00193551	0.0122863	{Group48=0.0070780923956968314}	{Group48=0.00818404433252446}	[BATF2, C1QC, CASP3, CASP8, CD74, CEBPA, CSF1, CSF1R, DYRK3, FES, IRF8, ISG15, JUN, L3MBTL3, LRRK1, LTBR, MAFB, MEIS1, MITF, MPIG6B, PF4, PIR, PPARGC1B, PRDX3, PSEN1, RAB7B, RELB, RIPK1, SCIN, SH2B3, SNX10, STAT1, TAL1, TRIM58]	[ABI1, ACIN1, ACTN1, ACVR1B, ACVR2A, ADAR, ADD1, ALAS2, ANKRD54, ANXA2, APP, ARID4A, ATP6AP1, ATPIF1, BATF, BATF2, BATF3, BCL6, BMP4, C1QC, CAMK4, CASP3, CASP8, CBFA2T3, CBFB, CCL3, CCR7, CD101, CD4, CD74, CD81, CDC73, CDK6, CDKN2B, CEBPA, CEBPE, CIB1, CITED2, CLEC5A, CNOT4, CREB1, CSF1, CSF1R, CSF3R, CTNNB1, CTNNBIP1, CTR9, CUL4A, DCSTAMP, DHRS7B, DLL1, DNASE2, DYRK3, EIF2AK1, EIF6, EPAS1, EPB42…	TRUE
GO:0051249	GO_BiologicalProcess-EBI-UniProt-GOA_25.10.2019_00h00	regulation of lymphocyte activation	[4, 5, 6]	[Group81]	38	13.5231	0.00202565	0.0127202	{Group81=2.583013892086053E-9}	{Group81=2.7306146859195417E-8}	[AIF1, AXL, CASP3, CCR2, CD40, CD47, CD74, CD86, CDKN1A, EFNB1, FBXO7, FLOT2, HHLA2, IDO1, IL10, IL27, IL7, IRF1, LAMP1, LGALS9, LOC107131142, MERTK, MMP14, NOD2, PARP3, PYCARD, RIPK2, SDC4, SIRPB1, SLC46A2, SOCS1, TIGIT, TLR4, TNFAIP3, TNFRSF1B, TNFSF13B, TNFSF9, VTCN1]	[ABL1, ADA, ADORA2A, AGER, AIF1, ANXA1, AP1G1, AP3B1, AP3D1, APLF, ARG1, ARG2, ATAD5, ATM, AXL, BAD, BANK1, BCL10, BCL2, BCL6, BLOC1S3, BLOC1S6, BMI1, BMP4, BOLA-DOA, BRAF, BST1, BTK, CARD11, CASP3, CBFB, CCDC88B, CCL5, CCR2, CCR7, CD19, CD24, CD27, CD274, CD28, CD320, CD38, CD3E, CD4, CD40, CD40LG, CD47, CD5, CD6, CD74, CD80, CD81, CD86, CDKN1A, CLCF1, CLEC7A, CLPTM1, CORO1A, CTLA4, CTNNB1, CYLD…	FALSE
GO:0010543	GO_BiologicalProcess-EBI-UniProt-GOA_25.10.2019_00h00	regulation of platelet activation	[4, 5, 6, 7, 8]	[Group67]	7	30.4348	0.0020654	0.0129005	{Group67=1.2327147681197828E-8}	{Group67=1.0135654760095992E-7}	[F11R, PDGFRA, PRKCD, SELENOP, SELP, SH2B3, TLR4]	[ADAMTS18, ALOX15, CD9, F11R, FCER1G, LYN, PDGFA, PDGFB, PDGFRA, PLEK, PRKCA, PRKCD, PRKCQ, PRKG1, SELENOP, SELP, SERPINE2, SH2B3, SYK, TEC, TLR4, UBASH3B, VPS33B]	FALSE
GO:0061299	GO_BiologicalProcess-EBI-UniProt-GOA_25.10.2019_00h00	retina vasculature morphogenesis in camera-type eye	[3, 4, 5, 6, 7, 8, 9, 10, 11]	[Group12]	3	75	0.00218039	0.0135463	{Group12=0.002180393495584474}	{Group12=0.0035075895363750236}	[CLIC4, FZD4, NRP1]	[CLIC4, FZD4, LRP5L, NRP1]	TRUE
GO:0032648	GO_BiologicalProcess-EBI-UniProt-GOA_25.10.2019_00h00	regulation of interferon-beta production	[5, 6]	[Group62, Group73]	9	25	0.0022759	0.0139908	{Group62=4.7735480959398145E-5, Group73=6.257178727603036E-8}	{Group62=1.1774751969984876E-4, Group73=3.858593548688539E-7}	[DDX58, IFIH1, IRF1, NMI, PYCARD, RELB, TBK1, TLR4, TRIM38]	[DDX58, DHX9, FLOT1, IFIH1, IRF1, IRF3, IRF7, MAVS, NLRX1, NMI, POLR3A, POLR3B, POLR3C, POLR3D, POLR3F, PPM1B, PTPN11, PTPN22, PTPRS, PYCARD, REL, RELB, RIOK3, RNF135, RNF216, TBK1, TLR3, TLR4, TLR7, TLR9, TRAF3, TRAF3IP1, TRAIP, TRIM38, YY1, ZBTB20]	FALSE
GO:0046620	GO_BiologicalProcess-EBI-UniProt-GOA_25.10.2019_00h00	regulation of organ growth	[3, 4, 5]	[Group38]	9	25	0.0022759	0.0139908	{Group38=0.0015464504314368693}	{Group38=0.002543051820585074}	[DUSP6, GATA6, IL7, MAPK11, RIPK1, SERP1, SLC6A4, STK3, WWC2]	[ACACB, AKT1, BCL2L11, BMPR1A, CARM1, DUSP6, ERBB4, FLVCR1, FOXP1, FXN, GATA6, GSK3A, HLX, IL7, LATS1, LATS2, MAPK11, MEF2C, MST1, NOTCH1, PI16, PIM1, PROX1, PTK2, RIPK1, SASH3, SAV1, SERP1, SLC6A4, STK3, STK4, TGFBR1, TP73, WWC2, YBX3, ZFPM2]	TRUE
GO:0042129	GO_BiologicalProcess-EBI-UniProt-GOA_25.10.2019_00h00	regulation of T cell proliferation	[6, 7, 8]	[Group81]	18	17.3077	0.00226728	0.0140116	{Group81=2.583013892086053E-9}	{Group81=2.7306146859195417E-8}	[AIF1, CASP3, CCR2, CD86, EFNB1, HHLA2, IDO1, IL27, IRF1, LGALS9, LOC107131142, PYCARD, RIPK2, SDC4, TNFRSF1B, TNFSF13B, TNFSF9, VTCN1]	[AGER, AIF1, ANXA1, ARG1, ARG2, BMI1, BMP4, CARD11, CASP3, CCDC88B, CCL5, CCR2, CD24, CD274, CD28, CD3E, CD40LG, CD6, CD81, CD86, CORO1A, CTLA4, CTNNB1, DHPS, DLG1, DLG5, EFNB1, ERBB2, FADD, FOXP3, GLMN, GPAM, HES1, HHLA2, IDO1, IL12B, IL12RB1, IL15, IL18, IL1B, IL20RB, IL23A, IL27, IL6ST, IRF1, ITCH, JAK3, LGALS3, LGALS9, LOC107131142, LRRC32, MAD1L1, MAPK8IP1, NCK1, NCK2, NCKAP1L, NDFIP1, PAWR,…	FALSE
GO:0016241	GO_BiologicalProcess-EBI-UniProt-GOA_25.10.2019_00h00	regulation of macroautophagy	[5, 6, 7]	[Group70]	16	18.1818	0.00232222	0.0142008	{Group70=0.008633684347314156}	{Group70=0.009680191540927993}	[BAG3, C8H9orf72, CALCOCO2, FEZ2, HMOX1, MTM1, NOD1, NUPR1, OPTN, RIPK2, SH3GLB1, SPTLC1, SPTLC2, TBC1D12, TBK1, TIGAR]	[ADRB2, ATP13A2, ATP6V0A1, BAG3, BECN1, BNIP3, C8H9orf72, CALCOCO2, CDC37, CHMP4A, CLEC16A, DCN, EHMT2, FEZ2, FYCO1, GNAI3, HDAC6, HIF1A, HMOX1, HSPB8, HTRA2, HTT, IFT20, KDR, LARP1, LRRK2, LRSAM1, MAPK3, MFN1, MFN2, MTM1, MTMR3, MTOR, NOD1, NPC1, NPRL2, NPRL3, NRBP2, NUPR1, OPTN, PAFAH1B2, PHF23, PIKFYVE, PIM2, PINK1, PIP4K2A, PIP4K2B, PIP4K2C, POLDIP2, PRKN, QSOX1, RAB12, RAB1B, RAB3GAP1, RAB3G…	FALSE
GO:1901215	GO_BiologicalProcess-EBI-UniProt-GOA_25.10.2019_00h00	negative regulation of neuron death	[4, 5, 6]	[Group31]	16	18.1818	0.00232222	0.0142008	{Group31=0.007063996840861798}	{Group31=0.008297393114663064}	[ANGPT1, AXL, CSF1, FBXO7, GBA, IL27, ITSN1, JUN, KRAS, LGMN, NRP1, PRKCI, STXBP1, TIGAR, TNFRSF1B, VPS35]	[AARS, ADNP, ALKBH1, AMBRA1, ANGPT1, ATF4, AXL, BCL2, BIRC5, BOK, BRAF, BTBD10, CACNA1A, CDK5, CHMP4A, CLCF1, CLN3, CNTF, CORO1A, CSF1, CTNNB1, DNAJC5, F2R, FAIM2, FBXO7, FZD1, GBA, GRN, GSK3B, HIF1A, HIPK2, HRAS, HYOU1, IL27, ITSN1, JUN, KDM2B, KIF14, KRAS, LGMN, LIG4, LOC615792, LRRK2, MAG, MAP2K4, MAP3K12, MECP2, MEF2C, MSH2, NCOA7, NONO, NR4A2, NR4A3, NRP1, OXR1, PARK7, PIK3CA, PINK1, PM20D1,…	TRUE
GO:1901224	GO_BiologicalProcess-EBI-UniProt-GOA_25.10.2019_00h00	positive regulation of NIK/NF-kappaB signaling	[5, 6, 7, 8]	[Group63]	11	22	0.00234537	0.0142677	{Group63=2.073609718159044E-5}	{Group63=5.4802542551346164E-5}	[CARD10, CCL19, CD14, EIF2AK2, IL18R1, NOD1, NOD2, RBCK1, SASH1, TLR2, TLR4]	[ACTN4, AGER, AGO1, AGO3, APP, CALR, CARD10, CCL19, CD14, CHI3L1, EDA, EIF2AK2, HMGB1, IL18, IL18R1, IL1B, ILK, IRAK1, MALT1, MAP3K7, NFAT5, NLRP12, NOD1, NOD2, PDCD4, PTP4A2, PTP4A3, RBCK1, RC3H1, RC3H2, RELA, RHOA, RPS3, RTKN2, SASH1, TERF2IP, TIRAP, TLR2, TLR3, TLR4, TLR7, TNF, TNFSF14, TNFSF15, TRADD, TRAF2, TRAF4, TRAF6, TREM2, TRIM44]	FALSE
GO:0070371	GO_BiologicalProcess-EBI-UniProt-GOA_25.10.2019_00h00	ERK1 and ERK2 cascade	[5, 6, 7, 9, 10]	[Group83]	23	15.6463	0.00242503	0.0146758	{Group83=5.068439582048435E-6}	{Group83=1.786021567007544E-5}	[ANGPT1, ATF3, CCL19, CCL8, CD74, CSF1R, CTSH, DUSP6, JUN, NOD1, NRP1, P2RY6, PDE8A, PDGFRA, PTPRR, PYCARD, RAMP3, RIPK2, RRAS, SCIMP, SPRED1, SYNJ2BP, TLR4]	[AAED1, ABL1, ACKR3, AGER, ALKAL2, ALOX15, ANGPT1, APIP, APP, ARRB1, ARRB2, ATF3, ATP6AP1, BMP4, BRAF, C1H3orf33, C5AR1, C5AR2, CAMK2N1, CAVIN3, CCL19, CCL25, CCL3, CCL4, CCL5, CCL8, CD4, CD44, CD74, CHI3L1, CIB1, CNKSR3, CRKL, CSF1R, CTSH, DAB2IP, DLG1, DNAJC27, DSTYK, DUSP10, DUSP3, DUSP6, EMILIN1, EPHA2, EPHB1, ERBB2, ERBB4, EZR, F2R, F2RL1, FAM83D, FBXW7, FGF18, FLCN, FN1, FRS2, GAREM1, GAS6,…	FALSE
GO:1904645	GO_BiologicalProcess-EBI-UniProt-GOA_25.10.2019_00h00	response to amyloid-beta	[5, 6]	[Group17]	6	33.3333	0.00258376	0.0154761	{Group17=0.002583758354573752}	{Group17=0.004068045068903354}	[ITGA4, LGMN, PSEN1, RAMP3, TLR4, TLR6]	[ABCC1, ADRB2, AGER, APP, CACNA1B, CACNA2D1, CACNB1, FYN, IGF1R, ITGA4, LGMN, MMP9, PRNP, PSEN1, RAMP3, TLR4, TLR6, TREM2]	TRUE
GO:0042401	GO_BiologicalProcess-EBI-UniProt-GOA_25.10.2019_00h00	cellular biogenic amine biosynthetic process	[6, 7]	[Group36]	4	50	0.00257659	0.0155126	{Group36=0.004889736858560695}	{Group36=0.006578918682427117}	[AGMAT, AMD1, MOXD1, SMS]	[AGMAT, AMD1, AZIN1, MOXD1, OAZ1, ODC1, SMS, SRM]	TRUE
GO:0045342	GO_BiologicalProcess-EBI-UniProt-GOA_25.10.2019_00h00	MHC class II biosynthetic process	[5]	[Group58]	4	50	0.00257659	0.0155126	{Group58=0.0010013036478801192}	{Group58=0.0018072309742226543}	[CIITA, SLC11A1, TLR4, TMEM106A]	[CIITA, NFX1, SIRT1, SLC11A1, SPI1, TLR4, TMEM106A, XBP1]	FALSE
GO:0090197	GO_BiologicalProcess-EBI-UniProt-GOA_25.10.2019_00h00	positive regulation of chemokine secretion	[5, 6, 7, 8, 9, 10, 11, 12]	[Group46, Group57, Group71, Group73]	4	50	0.00257659	0.0155126	{Group46=2.7409322119626365E-7, Group57=1.9413238437085445E-6, Group71=3.6631258466268624E-9, Group73=6.257178727603036E-8}	{Group46=1.2676811480327194E-6, Group57=7.5609454965490685E-6, Group71=3.388391408129848E-8, Group73=3.858593548688539E-7}	[AIF1, CSF1R, PYCARD, TLR4]	[AIF1, C5, CSF1R, IL1RL1, LPL, PYCARD, SELENOK, TLR4]	FALSE
GO:0072676	GO_BiologicalProcess-EBI-UniProt-GOA_25.10.2019_00h00	lymphocyte migration	[3, 5, 6]	[Group82]	13	19.697	0.00280894	0.016739	{Group82=2.3793071616070084E-8}	{Group82=1.6006248178083512E-7}	[ADAM17, AIF1, CCL19, CCL8, CCR2, CXCL10, CXCL16, F11R, HSD3B7, ITGB3, JAM2, PYCARD, SLC8B1]	[ADAM10, ADAM17, ADTRP, AIF1, AKT1, APP, CCL19, CCL25, CCL3, CCL4, CCL5, CCL8, CCR2, CCR6, CD99, CD99L2, CRK, CRKL, CXCL10, CXCL12, CXCL16, DOCK8, ECM1, F11R, FADD, GAS6, GATA3, GCSAM, GCSAML, GPR15, GPR183, HSD3B7, IL27RA, ITGAL, ITGB3, ITGB7, JAM2, KLRK1, LOC616364, LRCH1, MIA3, MSN, MYO1G, OXSR1, PADI2, PTK2B, PYCARD, RHOA, RIPK3, RIPOR2, S1PR1, SELENOK, SLC12A2, SLC8B1, SPN, SPNS2, STK10, STK…	FALSE
GO:0008047	GO_BiologicalProcess-EBI-UniProt-GOA_25.10.2019_00h00	enzyme activator activity	[5]	[Group59]	41	13.0159	0.00282526	0.0167508	{Group59=1.718178074361835E-4}	{Group59=3.5318104861882163E-4}	[ADAP1, ADAP2, AGFG1, AHSA2P, ARHGAP17, ARHGAP21, ARHGAP28, ARHGAP32, ARHGEF10L, ATP1B3, CCL8, CDKN1A, CTSC, CTSH, DOCK4, EVI5, FAM20A, GNAQ, ITSN1, JUN, LAMTOR3, LOC521224, LTC4S, MOB1B, MYO9A, NCF2, NRP1, NUPR1, PGAM5, PREB, PRKCD, PSME2, RAP1GAP, RGS18, RP2, SEC23A, SRGAP2, TBC1D12, TBC1D8, TBC1D9, TOM1L1]	[ABI1, ABR, ACAP1, ACAP2, ACAP3, ADAP1, ADAP2, ADPRH, ADRM1, AFAP1L2, AGAP1, AGAP2, AGAP3, AGFG1, AGFG2, AHSA1, AHSA2P, ALKAL2, ALOX5AP, ALS2, ANGPTL4, APAF1, ARAP1, ARAP2, ARFGAP1, ARFGAP2, ARFGAP3, ARHGAP1, ARHGAP10, ARHGAP12, ARHGAP15, ARHGAP17, ARHGAP18, ARHGAP19, ARHGAP21, ARHGAP22, ARHGAP23, ARHGAP24, ARHGAP25, ARHGAP26, ARHGAP27, ARHGAP28, ARHGAP29, ARHGAP30, ARHGAP31, ARHGAP32, ARHGAP33, …	FALSE
GO:0001934	GO_BiologicalProcess-EBI-UniProt-GOA_25.10.2019_00h00	positive regulation of protein phosphorylation	[6, 7, 8, 9]	[Group83]	62	11.8547	0.00287047	0.0169329	{Group83=5.068439582048435E-6}	{Group83=1.786021567007544E-5}	[ACE, ACVRL1, ADAM17, ADRB3, ANGPT1, BMP6, BNIP2, CAMKK2, CARD10, CCDC88A, CCL19, CCL8, CD40, CD74, CDKN1A, CREBL2, CSF1, CSF1R, DOCK7, EIF2AK2, FAM20A, FZD4, HGF, JUN, KRAS, LAMTOR2, LAMTOR3, LRRK1, LTBR, MAP3K20, MAP3K8, NOD1, NOD2, NRP1, P2RY6, PAK1, PARP14, PARP9, PDE8A, PDGFRA, PECAM1, PRKCD, PSAP, PSEN1, PTGS2, PYCARD, RAMP3, RIPK1, RIPK2, ROR2, SASH1, SCIMP, SLC11A1, SOCS1, SORBS3, STK3, T…	[AAED1, ABI1, ABL1, ACE, ACKR3, ACSL1, ACVR2A, ACVRL1, ADAM17, ADAM9, ADRA2A, ADRB2, ADRB3, ADTRP, AFAP1L2, AGER, AKAP13, AKAP9, AKT1, AKT2, AKTIP, ALKAL2, ALOX15, ALS2, ANGPT1, ANGPTL4, ANKRD6, ANXA2, APP, AREG, ARHGEF2, ARL2BP, ARL6IP5, ARRB1, ARRB2, ATG13, ATG14, ATP2B4, ATP6AP1, AVPI1, AXIN1, AXIN2, BAG4, BANK1, BCAR3, BCL2, BMP4, BMP6, BMPR1A, BMPR2, BNIP2, BORA, BRAF, BRAT1, C3, C5AR1, C5AR…	FALSE
GO:0004197	GO_BiologicalProcess-EBI-UniProt-GOA_25.10.2019_00h00	cysteine-type endopeptidase activity	[8, 9]	[Group61, Group79]	29	14.2857	0.0029586	0.0171071	{Group61=0.002758773291358753, Group79=1.2873869119005633E-5}	{Group61=0.0041663106849091375, Group79=3.664101210793911E-5}	[ACER2, ASPH, BAK1, CASP1, CASP3, CASP4, CASP7, CASP8, CTSB, CTSC, CTSH, CTSS, CTSZ, EGLN3, HGF, HIP1, LGMN, NAIP, NLRC4, NLRP1, NOD1, NR4A1, P2RX1, PRDX3, PTGS2, PYCARD, RIPK2, TNFSF10, XDH]	[ACER2, ADGB, AIFM1, AKT1, ANP32B, APAF1, APOPT1, ARL6IP1, ARL6IP5, ARRB1, ASPH, ATG4A, ATG4B, ATG4C, BAD, BAK1, BAX, BBC3, BCAP31, BCL10, BCL2L11, BCL2L12, BID, BIRC2, BIRC3, BIRC5, BLMH, BOK, CAAP1, CAPN1, CAPN10, CAPN14, CAPN15, CAPN2, CAPN3, CAPN5, CAPN7, CAPNS1, CARD9, CASP1, CASP2, CASP3, CASP4, CASP6, CASP7, CASP8, CASP8AP2, CASP9, CAST, CD27, CD44, CDKN2D, CFLAR, CLEC7A, COL4A3, CRADD, CS…	FALSE
GO:0071901	GO_BiologicalProcess-EBI-UniProt-GOA_25.10.2019_00h00	negative regulation of protein serine/threonine kinase activity	[8, 9, 10, 11]	[Group72]	15	18.2927	0.00295377	0.0171642	{Group72=0.002684002170385053}	{Group72=0.004137836679343623}	[CASP3, CDKN1A, DUSP1, DUSP5, DUSP6, FBXO7, GBA, HEXIM2, IRAK3, PRKCD, PTPRJ, PYCARD, SH2B3, SPRED1, TNFAIP3]	[ABL1, AIDA, APC, BMP4, CASP3, CBLC, CDK5RAP1, CDK5RAP3, CDKN1A, CDKN1B, CDKN1C, CDKN2B, CDKN2C, CDKN2D, CHORDC1, CIB1, DAB2IP, DNAJA1, DTNBP1, DUSP1, DUSP10, DUSP14, DUSP16, DUSP18, DUSP2, DUSP3, DUSP5, DUSP6, DUSP7, FAM212B, FBXO7, GBA, H2AFY, HEG1, HEXIM1, HEXIM2, HHEX, HIPK3, HMGCR, HSPB1, HYAL2, IL1B, INPP5K, IRAK3, KAT2B, LATS1, LATS2, LAX1, LOC504219, LRP6, LYN, MEN1, NPPA, NUP62, PAQR3, P…	FALSE
GO:0046165	GO_BiologicalProcess-EBI-UniProt-GOA_25.10.2019_00h00	alcohol biosynthetic process	[4, 5]	[Group37, Group69]	16	17.7778	0.00294303	0.0171873	{Group37=6.834592253273552E-5, Group69=3.670209964152965E-5}	{Group37=1.631483312071751E-4, Group69=9.365363356804118E-5}	[ACER2, ACER3, ASAH1, BMP6, CYP51A1, FDFT1, GBA, INSIG1, IPMK, MOXD1, NSDHL, P2RY6, PLCD3, SPTLC1, SPTLC2, SRD5A3]	[ABCG1, ACER2, ACER3, ASAH1, BMP6, CACNA1H, CYB5R3, CYP27A1, CYP2R1, CYP51A1, DGKQ, DHCR24, DHCR7, DHFR, DPAGT1, EBP, ERLIN1, ERLIN2, FDFT1, FDPS, G6PD, GBA, GCH1, GFI1, GH1, GOT1, HMGCR, HSD17B7, IDI1, IL1B, IMPA1, IMPA2, IMPAD1, INSIG1, INSIG2, IP6K1, IP6K2, IPMK, IPPK, ISYNA1, ITPKA, ITPKB, ITPKC, LBR, LOC615792, LSS, MOXD1, MVD, MVK, NFKB1, NSDHL, NUS1, P2RY6, PARK7, PCBD1, PCBD2, PCK2, PGP, …	FALSE
GO:0051250	GO_BiologicalProcess-EBI-UniProt-GOA_25.10.2019_00h00	negative regulation of lymphocyte activation	[4, 5, 6, 7]	[Group81]	16	17.7778	0.00294303	0.0171873	{Group81=2.583013892086053E-9}	{Group81=2.7306146859195417E-8}	[AXL, CASP3, CD74, CD86, FBXO7, IDO1, IL10, IRF1, LGALS9, MERTK, PARP3, SDC4, SOCS1, TIGIT, TNFAIP3, VTCN1]	[ADORA2A, ANXA1, ARG1, ARG2, ATM, AXL, BANK1, BCL6, BMP4, BTK, CASP3, CBFB, CD274, CD74, CD86, CTLA4, DLG1, DLG5, DTX1, DUSP3, ERBB2, FBXO7, FGL1, FGL2, FGR, FOXP3, GLMN, HFE, HLX, ID2, IDO1, IL10, IL20RB, INPP5D, IRF1, ITCH, LAG3, LAX1, LGALS9, LOXL3, LRRC32, LYN, MAD1L1, MERTK, NDFIP1, NFKBID, PAG1, PARP3, PAWR, PDCD1LG2, PDE5A, PELI1, PGLYRP1, PGLYRP2, PIBF1, PKN1, PRDX2, PRKAR1A, PRNP, PTPN2,…	FALSE
GO:0002573	GO_BiologicalProcess-EBI-UniProt-GOA_25.10.2019_00h00	myeloid leukocyte differentiation	[5, 6, 7, 8, 9]	[Group48]	21	15.9091	0.00299162	0.0172129	{Group48=0.0070780923956968314}	{Group48=0.00818404433252446}	[BATF2, C1QC, CASP8, CD74, CEBPA, CSF1, CSF1R, FES, JUN, L3MBTL3, LRRK1, LTBR, MAFB, MITF, PIR, PPARGC1B, PSEN1, RELB, RIPK1, SNX10, TAL1]	[ACIN1, ANXA2, APP, ATP6AP1, BATF, BATF2, BATF3, BMP4, C1QC, CAMK4, CASP8, CBFA2T3, CCL3, CCR7, CD101, CD4, CD74, CD81, CDK6, CEBPA, CEBPE, CITED2, CREB1, CSF1, CSF1R, CTNNB1, CTNNBIP1, CUL4A, DCSTAMP, DHRS7B, EIF2AK1, EPHA2, EVI2B, F2RL1, FADD, FAM20C, FAM213A, FARP2, FASN, FBN1, FBXW7, FCER1G, FES, FOS, FSTL3, GAB2, GAB3, GATA1, GATA3, GPC3, GPR183, GPR55, HAX1, HCLS1, ID2, IL12B, IL15, IL23A, …	FALSE
GO:0046621	GO_BiologicalProcess-EBI-UniProt-GOA_25.10.2019_00h00	negative regulation of organ growth	[3, 4, 5, 6]	[Group38]	5	38.4615	0.00293279	0.0172136	{Group38=0.0015464504314368693}	{Group38=0.002543051820585074}	[MAPK11, RIPK1, SLC6A4, STK3, WWC2]	[FXN, GSK3A, MAPK11, MST1, PI16, PTK2, RIPK1, SAV1, SLC6A4, STK3, STK4, TP73, WWC2]	FALSE
GO:0015036	GO_BiologicalProcess-EBI-UniProt-GOA_25.10.2019_00h00	disulfide oxidoreductase activity	[5]	[Group33]	8	25.8065	0.00319457	0.0182905	{Group33=0.003953460560190801}	{Group33=0.005626078489502293}	[ERO1A, GLRX2, GSR, PDIA3, PDIA5, PGK1, SELENOT, TXNDC17]	[CHCHD4, DNAJC10, ERO1A, ERO1B, GFER, GLRX, GLRX2, GLRX3, GLRX5, GSR, GSTK1, GSTO1, NXN, P4HB, PDIA3, PDIA4, PDIA5, PGK1, PTGES2, SCO2, SELENOT, SH3BGRL3, TMX1, TXN, TXN2, TXNDC12, TXNDC17, TXNL1, TXNRD1, TXNRD2, TXNRD3]	TRUE
GO:0070374	GO_BiologicalProcess-EBI-UniProt-GOA_25.10.2019_00h00	positive regulation of ERK1 and ERK2 cascade	[6, 7, 8, 9, 10, 11, 12]	[Group83]	16	17.5824	0.00330148	0.0188104	{Group83=5.068439582048435E-6}	{Group83=1.786021567007544E-5}	[ANGPT1, CCL19, CCL8, CD74, CSF1R, JUN, NOD1, NRP1, P2RY6, PDE8A, PDGFRA, PYCARD, RAMP3, RIPK2, SCIMP, TLR4]	[AAED1, ABL1, ACKR3, AGER, ALKAL2, ALOX15, ANGPT1, APP, ARRB1, ARRB2, ATP6AP1, BMP4, BRAF, C5AR1, C5AR2, CAVIN3, CCL19, CCL25, CCL3, CCL4, CCL5, CCL8, CD4, CD44, CD74, CHI3L1, CIB1, CRKL, CSF1R, DNAJC27, DSTYK, ERBB4, F2R, F2RL1, FBXW7, FGF18, GAREM1, GAS6, GLIPR2, GPR183, GPR55, HMGB1, HRAS, JUN, KARS, KDR, LOC616364, MAP2K1, MAP3K12, MAPK3, MFHAS1, MZB1, NDRG4, NOD1, NOTCH1, NOTCH2, NRP1, P2RY6…	FALSE
GO:0045123	GO_BiologicalProcess-EBI-UniProt-GOA_25.10.2019_00h00	cellular extravasation	[3, 5, 6]	[Group67]	9	23.6842	0.00338875	0.0191211	{Group67=1.2327147681197828E-8}	{Group67=1.0135654760095992E-7}	[CCR2, F11R, FER, ITGA4, ITGB1, JAM2, PECAM1, SELENOP, SELP]	[ABR, AGER, BCR, CCL25, CCR2, CD99, CD99L2, CRK, CRKL, CX3CR1, CXCL12, F11R, FADD, FER, GCNT1, GOLPH3, IL1R1, IL27RA, ITGA1, ITGA4, ITGAL, ITGB1, ITGB7, JAM2, JAML, PECAM1, PLCB1, PLVAP, PODXL2, PTGER4, RIPK3, RIPOR2, ROCK1, SELENOP, SELL, SELP, TNF, XG]	FALSE
GO:0030260	GO_BiologicalProcess-EBI-UniProt-GOA_25.10.2019_00h00	entry into host cell	[6]	[Group74]	10	22.2222	0.00338383	0.019186	{Group74=5.300396576538571E-6}	{Group74=1.782860666653883E-5}	[AXL, CD74, CTSB, FUCA2, ITGB1, MID2, NECTIN2, TRIM21, TRIM25, TRIM38]	[AXL, CD4, CD74, CD81, CLEC5A, CTSB, CXCL8, DPP4, EPS15, EXOC2, EXOC7, FCN1, FUCA2, GAS6, GPR15, GRK2, GSN, HYAL1, HYAL2, IFITM3, ITGAV, ITGB1, ITGB6, LGALS1, LOC785873, MID2, NECTIN2, NPC1, P4HB, PTX3, SIVA1, SNX3, TRIM10, TRIM11, TRIM21, TRIM25, TRIM38, TRIM59, TRIM62, TRIM8, UVRAG, VAMP8, VPS18, XPR1, ZNF639]	FALSE
GO:0032677	GO_BiologicalProcess-EBI-UniProt-GOA_25.10.2019_00h00	regulation of interleukin-8 production	[4, 5]	[Group40, Group71, Group73, Group80, Group84, Group85]	10	22.2222	0.00338383	0.019186	{Group40=3.9235143444258E-4, Group71=3.6631258466268624E-9, Group73=6.257178727603036E-8, Group80=1.6847885094294026E-7, Group84=1.1075578934594613E-10, Group85=1.2221171280276134E-21}	{Group40=7.640527933881821E-4, Group71=3.388391408129848E-8, Group73=3.858593548688539E-7, Group80=8.90531069269827E-7, Group84=2.0489821029000033E-9, Group85=9.043666747404339E-20}	[CD14, CD74, DDX58, FFAR2, NOD2, PYCARD, RIPK1, TLR2, TLR4, TLR6]	[AFAP1L2, ANXA1, ANXA4, ARRB1, BCL10, BCL3, BPI, C5AR2, CD14, CD2, CD74, CLEC7A, DDIT3, DDX58, ELANE, F2R, F2RL1, FADD, FCN1, FFAR2, HYAL2, IL17D, IL1B, KLF4, MAPKBP1, MAVS, NOD2, OTUD7B, PARK7, PRKD2, PTPN22, PTPRC, PYCARD, RIPK1, SYK, TIRAP, TLR2, TLR3, TLR4, TLR6, TLR7, TLR9, TNF, WNT5A, ZNF580]	FALSE
GO:0032731	GO_BiologicalProcess-EBI-UniProt-GOA_25.10.2019_00h00	positive regulation of interleukin-1 beta production	[5, 6, 7]	[Group53, Group84, Group85]	7	28	0.00349508	0.0196262	{Group53=1.1292721770547433E-4, Group84=1.1075578934594613E-10, Group85=1.2221171280276134E-21}	{Group53=2.457827679472088E-4, Group84=2.0489821029000033E-9, Group85=9.043666747404339E-20}	[CASP1, CASP8, NLRP1, NOD2, PYCARD, RIPK2, TLR4]	[AGER, APP, CASP1, CASP8, CCL3, CLEC7A, EGR1, FZD5, GSDMD, HK1, HMGB1, HSPB1, LPL, MALT1, NLRP1, NLRP3, NOD2, P2RX7, PANX1, PYCARD, RIPK2, STS, TLR4, USP50, WNT5A]	FALSE
GO:0045639	GO_BiologicalProcess-EBI-UniProt-GOA_25.10.2019_00h00	positive regulation of myeloid cell differentiation	[4, 5, 6, 7, 8, 9, 10]	[Group48]	12	20	0.00352959	0.0196312	{Group48=0.0070780923956968314}	{Group48=0.00818404433252446}	[CASP8, CD74, CSF1, FES, ISG15, PPARGC1B, RAB7B, RIPK1, SCIN, STAT1, TAL1, TRIM58]	[ACIN1, ACVR1B, ACVR2A, ANKRD54, ATP6AP1, CASP8, CD101, CD4, CD74, CREB1, CSF1, CTNNBIP1, DCSTAMP, ETS1, EVI2B, FADD, FAM210B, FES, FOS, FOXO3, GATA1, HAX1, HCLS1, HIF1A, ID2, IL12B, IL23A, INPP5D, ISG15, JAG1, KLF10, LEF1, LIF, MED1, NCKAP1L, NOTCH2, OCSTAMP, PPARGC1B, PRKCA, PRMT1, RAB7B, RB1, RHEX, RIPK1, RUNX1, SCIN, SLC9B2, SMAP1, STAT1, STAT3, STAT5B, TAL1, TGFB1, TNF, TRAF6, TREM2, TRIB1, …	FALSE
GO:0032647	GO_BiologicalProcess-EBI-UniProt-GOA_25.10.2019_00h00	regulation of interferon-alpha production	[5, 6]	[Group62, Group84]	6	31.5789	0.00351286	0.0196317	{Group62=4.7735480959398145E-5, Group84=1.1075578934594613E-10}	{Group62=1.1774751969984876E-4, Group84=2.0489821029000033E-9}	[DDX58, IFIH1, NMI, STAT1, TBK1, TLR4]	[CHUK, DDX58, DHX36, DHX9, HMGB1, IFIH1, IRF3, IRF7, MAVS, NMI, PTPN22, PTPRS, SETD2, STAT1, TBK1, TLR3, TLR4, TLR7, TLR9]	FALSE
GO:0032735	GO_BiologicalProcess-EBI-UniProt-GOA_25.10.2019_00h00	positive regulation of interleukin-12 production	[4, 5, 6]	[Group44]	6	31.5789	0.00351286	0.0196317	{Group44=0.0011091230874778302}	{Group44=0.001908723452868824}	[CD40, IDO1, IRF1, IRF8, MAPK11, TLR4]	[AGER, CCR7, CD40, CLEC7A, IDO1, IL12B, IL23A, IL23R, IRF1, IRF8, LTB, MAPK11, PLCB1, RELA, SYK, TLR3, TLR4, TLR9, TRAF6]	FALSE
GO:0001667	GO_BiologicalProcess-EBI-UniProt-GOA_25.10.2019_00h00	ameboidal-type cell migration	[4, 5]	[Group78]	31	13.8393	0.00354772	0.0196386	{Group78=1.1762769445254699E-6}	{Group78=4.835805216382488E-6}	[ACVRL1, ADAM17, ANGPT1, ANXA3, CARD10, CD40, CORO1B, CTSH, EFNB1, FER, HMOX1, ITGA4, ITGB1, ITGB3, JUN, LGALS8, LGMN, MAPRE2, NRP1, NRP2, PDXDC1, PECAM1, PLXND1, PRCP, PTPRR, RAB13, SASH1, SDC4, SPRED1, SYNJ2BP, VASH1]	[AAMP, ABL1, ACVR1, ACVR1B, ACVRL1, ADAM17, ADAM9, ADIPOR1, ADTRP, AGO2, AKT1, AMOT, AMOTL1, ANGPT1, ANGPTL4, ANLN, ANXA1, ANXA3, APPL1, APPL2, ARF6, ARHGDIB, ARID5B, ARSB, BAG4, BCAR1, BCAS3, BMP4, BMPR2, BRAF, C1QBP, CALR, CAPN7, CARD10, CCBE1, CD40, CDH13, CFL1, CIB1, CLASP1, CLEC14A, CORO1B, CORO1C, CSNK2B, CTSH, DAB2IP, DCN, DDR2, DNAJA4, DOCK5, DPP4, DUSP10, EDNRB, EFNA1, EFNB1, EFNB2, EGR3…	FALSE
GO:0010952	GO_BiologicalProcess-EBI-UniProt-GOA_25.10.2019_00h00	positive regulation of peptidase activity	[6, 7, 8, 9]	[Group53, Group59, Group61, Group79]	19	16.2393	0.00366213	0.0201763	{Group53=1.1292721770547433E-4, Group59=1.718178074361835E-4, Group61=0.002758773291358753, Group79=1.2873869119005633E-5}	{Group53=2.457827679472088E-4, Group59=3.5318104861882163E-4, Group61=0.0041663106849091375, Group79=3.664101210793911E-5}	[ACER2, ASPH, BAK1, CASP4, CASP8, CTSC, CTSH, EGLN3, HIP1, LGMN, NLRC4, NLRP1, NOD1, P2RX1, PSME2, PYCARD, RIPK2, TNFSF10, XDH]	[ACER2, ADRM1, AGER, AIFM1, ANP32B, APAF1, APOPT1, ARL6IP5, ASPH, BAD, BAK1, BAX, BBC3, BCAP31, BCL10, BCL2L11, BID, BOK, CARD9, CASP4, CASP8, CASP8AP2, CASP9, CFLAR, CLDN3, CLEC7A, CLPX, COL4A3, CRADD, CTSC, CTSH, CYFIP2, DAPK1, DDRGK1, DDX3X, DIABLO, DLC1, EFNA1, EGLN3, F2R, FADD, FAM162A, FAS, FASLG, FGL2, FIS1, FN1, GRAMD4, GRN, GSN, HIP1, HIP1R, HTRA2, IFT57, KARS, LCK, LGMN, LOC515736, LOC6…	FALSE
GO:0004896	GO_BiologicalProcess-EBI-UniProt-GOA_25.10.2019_00h00	cytokine receptor activity	[5, 6, 7]	[Group60, Group75, Group82]	13	19.1176	0.00369029	0.0202359	{Group60=7.732697110281618E-8, Group75=1.546603307625727E-5, Group82=2.3793071616070084E-8}	{Group60=4.401689124314152E-7, Group75=4.238838694974215E-5, Group82=1.6006248178083512E-7}	[ACKR2, CCR2, CCR3, CCR5, CCRL2, CD74, EBI3, FZD4, IL10RA, IL17RC, IL18R1, IL20RA, LOC529196]	[ACKR2, ACKR3, CCR1, CCR10, CCR2, CCR3, CCR4, CCR5, CCR6, CCR7, CCR8, CCR9, CCRL2, CD4, CD44, CD74, CSF2RB, CSF3R, CX3CR1, CXCR1, CXCR2, CXCR3, CXCR4, CXCR5, CXCR6, EBI3, FZD4, GFRA3, IFNAR1, IFNAR2, IFNGR1, IFNLR1, IL10RA, IL11RA, IL12B, IL12RB1, IL12RB2, IL13RA1, IL15RA, IL17RA, IL17RC, IL17RD, IL17RE, IL18R1, IL18RAP, IL1R1, IL1R2, IL1RAP, IL1RL1, IL20RA, IL20RB, IL21R, IL22RA2, IL23R, IL27RA,…	FALSE
GO:0002764	GO_BiologicalProcess-EBI-UniProt-GOA_25.10.2019_00h00	immune response-regulating signaling pathway	[3, 4, 5]	[Group85]	32	13.6752	0.00371233	0.0202617	{Group85=1.2221171280276134E-21}	{Group85=9.043666747404339E-20}	[C3AR1, CD14, CD40, CMKLR1, CTSH, DDX58, FER, FFAR2, HHLA2, ICOSLG, IFIH1, IRAK2, IRAK3, IRF1, MAPKAPK3, NECTIN2, NOD2, PSEN1, PTPRJ, RAB7B, RBCK1, RIPK2, RSAD2, SLC46A2, THEMIS2, TICAM2, TLR2, TLR4, TLR5, TLR6, TNFAIP3, VTCN1]	[ABL1, ADA, ALPK1, ANKRD17, APPL1, APPL2, ARRB2, BAG6, BCAR1, BCL10, BCL2, BLK, BRAF, BTLA, C1QBP, C3AR1, C5AR1, C5AR2, CACNB3, CACNB4, CCR7, CD14, CD19, CD22, CD226, CD247, CD276, CD28, CD40, CD79A, CD79B, CD81, CLEC12A, CLEC4D, CLEC4E, CLEC7A, CLP1, CMKLR1, CRKL, CSK, CTLA4, CTSH, CYBA, CYLD, DAB2IP, DDX58, DENND1B, DHX58, DUSP3, EIF2B1, EIF2B2, EIF2B3, EIF2B4, EIF2B5, ELF1, EPG5, ESR1, EZR, F2…	FALSE
GO:0042098	GO_BiologicalProcess-EBI-UniProt-GOA_25.10.2019_00h00	T cell proliferation	[5, 6]	[Group81]	20	15.873	0.00381538	0.0206313	{Group81=2.583013892086053E-9}	{Group81=2.7306146859195417E-8}	[AIF1, CASP3, CCR2, CD86, EBI3, EFNB1, HHLA2, IDO1, IL27, IRF1, LGALS9, LOC107131142, PYCARD, RIPK2, SDC4, SLC11A1, TNFRSF1B, TNFSF13B, TNFSF9, VTCN1]	[ABL1, AGER, AIF1, ANXA1, ARG1, ARG2, BMI1, BMP4, CARD11, CASP3, CCDC88B, CCL5, CCND3, CCR2, CD24, CD274, CD28, CD3E, CD40LG, CD6, CD81, CD86, CORO1A, CTLA4, CTNNB1, CTPS1, DHPS, DLG1, DLG5, DOCK2, DOCK8, EBI3, EFNB1, ELF4, EPHB6, ERBB2, FADD, FKBP1A, FOXP3, FYN, GLMN, GPAM, HES1, HHLA2, IDO1, IL12B, IL12RB1, IL15, IL18, IL1B, IL20RB, IL23A, IL27, IL6ST, IRF1, ITCH, JAK3, LGALS3, LGALS9, LMBR1L, …	FALSE
GO:0001936	GO_BiologicalProcess-EBI-UniProt-GOA_25.10.2019_00h00	regulation of endothelial cell proliferation	[4, 5, 6]	[Group15]	11	20.7547	0.00380284	0.0206591	{Group15=0.003802837006647098}	{Group15=0.005517841931213437}	[ACVRL1, ADAM17, BMP6, CCR3, HMOX1, ITGA4, JUN, STAT1, SYNJ2BP, VASH1, XDH]	[ACVRL1, ADAM17, AIMP1, AKT1, ATPIF1, BMP4, BMP6, BMPR2, CCR3, CDH13, DYSF, ECM1, EGR3, EMC10, HMOX1, ITGA4, JCAD, JUN, KDR, KRIT1, MEF2C, MYDGF, NRAS, PDCD10, PDCD6, PDCL3, PDGFB, PDPK1, PLCG1, PLXNB3, PPP1R16B, PRKCA, PRKD2, PROX1, PTPRM, SIRT1, SIRT6, SP1, SPARC, STAT1, STAT3, STAT5A, SYNJ2BP, TGFBR1, THBS1, TNF, VASH1, VEGFA, VEGFB, VEGFC, WNT5A, XDH, ZNF580]	TRUE
GO:0016239	GO_BiologicalProcess-EBI-UniProt-GOA_25.10.2019_00h00	positive regulation of macroautophagy	[5, 6, 7, 8]	[Group70]	11	20.7547	0.00380284	0.0206591	{Group70=0.008633684347314156}	{Group70=0.009680191540927993}	[BAG3, C8H9orf72, CALCOCO2, HMOX1, NOD1, OPTN, RIPK2, SH3GLB1, SPTLC1, SPTLC2, TBK1]	[ADRB2, BAG3, BNIP3, C8H9orf72, CALCOCO2, CDC37, CLEC16A, DCN, FYCO1, GNAI3, HDAC6, HIF1A, HMOX1, HSPB8, HTT, KDR, LARP1, LRSAM1, MAPK3, MFN1, MFN2, NOD1, OPTN, PAFAH1B2, PIM2, PINK1, PIP4K2A, PIP4K2B, PIP4K2C, PRKN, RAB12, RAB3GAP1, RAB3GAP2, RALB, RIPK2, RUFY4, SESN1, SESN2, SESN3, SH3GLB1, SIRT1, SMCR8, SMURF1, SPTLC1, SPTLC2, SUPT5H, TBK1, TMEM173, TRIM13, TSC2, VPS13C, VPS13D, WAC]	FALSE
GO:0055086	GO_BiologicalProcess-EBI-UniProt-GOA_25.10.2019_00h00	nucleobase-containing small molecule metabolic process	[3, 4, 5]	[Group66]	44	12.5714	0.00391731	0.0210849	{Group66=0.004370419252370139}	{Group66=0.0059890930495442645}	[AASS, ADCY3, ADCY9, ADPGK, AK2, ALDOC, AMD1, APOBEC3Z1, ATP5C1, CDADC1, CMPK2, CROT, DERA, DLAT, ENO1, ENO3, ENPP4, FAR2, GDA, GMPR, GUCY1A3, HK2, HK3, HMGCS1, HPRT1, IDO1, KYNU, LOC790312, NAMPT, NUPR1, PANK3, PAPSS2, PGAM1, PGK1, PKLR, PKM, PNP, PRDX3, PSEN1, SLC2A6, TIGAR, UGGT1, UPB1, XDH]	[AAED1, AASS, ABCD1, ACACA, ACACB, ACAT1, ACLY, ACOT2, ACOT4, ACOT7, ACOT8, ACOT9, ACSS2, ACTN3, ADA, ADA2, ADAL, ADCY3, ADCY4, ADCY6, ADCY7, ADCY8, ADCY9, ADK, ADORA2B, ADPGK, ADSL, ADSS, AFMID, AGPAT1, AGPAT4, AK1, AK2, AK3, AK4, AK6, AK7, AK8, ALDH6A1, ALDOA, ALDOC, AMD1, AMPD2, AMPD3, AOX1, APOBEC3Z1, APP, APRT, ATIC, ATP5A1, ATP5B, ATP5C1, ATP5D, ATP5E, ATP5F1, ATP5G1, ATP5G2, ATP5G3, ATP5H,…	FALSE
GO:0032729	GO_BiologicalProcess-EBI-UniProt-GOA_25.10.2019_00h00	positive regulation of interferon-gamma production	[4, 5, 6]	[Group49, Group80, Group84]	10	21.7391	0.00400734	0.0214705	{Group49=1.1556715494901908E-5, Group80=1.6847885094294026E-7, Group84=1.1075578934594613E-10}	{Group49=3.420787786490965E-5, Group80=8.90531069269827E-7, Group84=2.0489821029000033E-9}	[CCR2, CD14, IL18R1, IL27, IRF8, PYCARD, RIPK2, SLC11A1, TICAM2, TLR4]	[ABL1, BCL3, CCR2, CD14, CD2, CD226, CLEC7A, FADD, FAM49B, FZD5, HRAS, IL12B, IL12RB1, IL12RB2, IL18, IL18R1, IL1B, IL1R1, IL23A, IL23R, IL27, IL27RA, IRF8, KLRK1, LTA, PDE4B, PDE4D, PYCARD, RASGRP1, RIPK2, SASH3, SLAMF1, SLAMF6, SLC11A1, STS, TICAM2, TLR3, TLR4, TLR7, TLR9, TNF, TRAM1, TXK, WNT5A, ZFPM1, ZP3]	FALSE
GO:0061912	GO_BiologicalProcess-EBI-UniProt-GOA_25.10.2019_00h00	selective autophagy	[5, 6]	[Group70]	10	21.7391	0.00400734	0.0214705	{Group70=0.008633684347314156}	{Group70=0.009680191540927993}	[BAG3, CALCOCO2, LGALS8, NOD1, OPTN, RIPK2, SPTLC1, SPTLC2, TBK1, TIGAR]	[ADRB2, AMBRA1, ATG13, ATG14, ATG16L1, ATG5, BAG3, BECN1, CALCOCO2, CDC37, CLEC16A, DAG1, HDAC6, HSPB8, HTRA2, HTT, LGALS8, LRSAM1, MAPK3, MFN1, MFN2, NOD1, OPTN, PINK1, PRKN, RAB7A, RB1CC1, RETREG1, RIPK2, RNF41, SESN2, SMURF1, SPTLC1, SPTLC2, SQSTM1, TBK1, TEX264, TIGAR, TMEM173, TP53, UBQLN1, VPS13C, VPS13D, WDFY3, WDR81, WIPI2]	FALSE
GO:0006898	GO_BiologicalProcess-EBI-UniProt-GOA_25.10.2019_00h00	receptor-mediated endocytosis	[6]	[Group34]	19	16.1017	0.00403327	0.0215108	{Group34=0.011543261328726554}	{Group34=0.011863907476746736}	[ANGPT1, ATAD1, BMP2K, CANX, CD14, CLU, CXCL16, FCHO2, GRK3, HIP1, INPP5F, ITGB1, LDLR, LDLRAD3, MSR1, MX1, MX2, RAMP3, SCARF1]	[AAK1, ACHE, ACKR3, ADRB2, AHI1, AMN, ANGPT1, ANKRD13A, ANKRD13D, ANXA2, AP2A1, AP2A2, AP2S1, ARF1, ARRB1, ARRB2, ATAD1, ATXN2, BMP2K, BTBD8, C3, CALCRL, CANX, CBL, CD14, CD63, CD81, CD9, CLTA, CLTB, CLTC, CLU, CNTN2, CUBN, CXCL16, CXCL8, DAB2, DBNL, DNAJC13, DNAJC6, DNM1, DNM2, DNM3, EFNB2, EPS15, EZR, FCER1G, FCGR1A, FCHO1, FCHO2, FCHSD2, FLOT1, FMR1, FNBP1L, GAK, GPR107, GRB2, GRK2, GRK3, GRK4…	TRUE
GO:0060589	GO_BiologicalProcess-EBI-UniProt-GOA_25.10.2019_00h00	nucleoside-triphosphatase regulator activity	[5]	[Group59]	30	13.8249	0.00414817	0.022023	{Group59=1.718178074361835E-4}	{Group59=3.5318104861882163E-4}	[ADAP1, ADAP2, AGFG1, AHSA2P, ARHGAP17, ARHGAP21, ARHGAP28, ARHGAP32, ARHGEF10L, ATP1B3, BAG3, DOCK4, EVI5, GNAQ, HSPH1, JUN, LOC521224, MYO9A, NRP1, PGAM5, PREB, RAP1GAP, RGS18, RP2, SEC23A, SH3BP4, SRGAP2, TBC1D12, TBC1D8, TBC1D9]	[ABR, ACAP1, ACAP2, ACAP3, ADAP1, ADAP2, ADPRH, AGAP1, AGAP2, AGAP3, AGFG1, AGFG2, AHSA1, AHSA2P, ARAP1, ARAP2, ARFGAP1, ARFGAP2, ARFGAP3, ARHGAP1, ARHGAP10, ARHGAP12, ARHGAP15, ARHGAP17, ARHGAP18, ARHGAP19, ARHGAP21, ARHGAP22, ARHGAP23, ARHGAP24, ARHGAP25, ARHGAP26, ARHGAP27, ARHGAP28, ARHGAP29, ARHGAP30, ARHGAP31, ARHGAP32, ARHGAP33, ARHGAP35, ARHGAP39, ARHGAP4, ARHGAP6, ARHGAP9, ARHGDIA, ARHGD…	FALSE
GO:0050729	GO_BiologicalProcess-EBI-UniProt-GOA_25.10.2019_00h00	positive regulation of inflammatory response	[4, 5, 6, 7]	[Group51, Group85]	13	18.8406	0.00420825	0.0222409	{Group51=8.66299147258722E-6, Group85=1.2221171280276134E-21}	{Group51=2.6710890373810593E-5, Group85=9.043666747404339E-20}	[CCR2, CD47, CTSC, FFAR2, GBP5, IDO1, IL17RC, LDLR, NOD2, NUPR1, PTGS2, TLR2, TLR4]	[ABCC1, ADORA2B, APPL1, C3, CCL3, CCR2, CCR7, CD28, CD47, CD6, CD81, CLEC7A, CLOCK, CTSC, ETS1, F12, FCER1G, FCGR1A, FFAR2, FFAR3, GBP5, HYAL2, IDO1, IL17D, IL17RA, IL17RC, IL1B, IL1RL1, KARS, KPNA6, LDLR, LPL, LTA, MYD88, NAPEPLD, NFKBIA, NFKBIZ, NOD2, NUPR1, OSM, PARK7, PDCD4, PDE2A, PTGER4, PTGS2, S100A8, S100A9, SNCA, SNX4, STAP1, STAT5A, STAT5B, SUCNR1, TGFB2, TLR10, TLR2, TLR3, TLR4, TLR9, …	FALSE
GO:0001780	GO_BiologicalProcess-EBI-UniProt-GOA_25.10.2019_00h00	neutrophil homeostasis	[3, 6]	[Group54]	5	35.7143	0.00425163	0.0222686	{Group54=0.003334257042518223}	{Group54=0.0049347004229269706}	[AXL, CCR2, MERTK, PIK3CB, SH2B3]	[ANXA1, AXL, CCR2, HMGB1, ITPKB, JAM3, MERTK, MTHFD1, PDE4B, PIK3CB, PIK3CD, SH2B3, SLC37A4, SLC7A11]	TRUE
GO:0002374	GO_BiologicalProcess-EBI-UniProt-GOA_25.10.2019_00h00	cytokine secretion involved in immune response	[4, 6, 7, 8, 9, 10]	[Group80]	5	35.7143	0.00425163	0.0222686	{Group80=1.6847885094294026E-7}	{Group80=8.90531069269827E-7}	[ANGPT1, IL10, NOD2, TLR2, TNFRSF1B]	[ANGPT1, ATG5, F2RL1, HK1, IL10, KARS, MAPK3, NLRP3, NOD2, SPHK2, TLR2, TNF, TNFRSF1B, WNT5A]	FALSE
GO:0010737	GO_BiologicalProcess-EBI-UniProt-GOA_25.10.2019_00h00	protein kinase A signaling	[4, 5, 6]	[Group01]	5	35.7143	0.00425163	0.0222686	{Group01=0.004251626780835504}	{Group01=0.005936233618525044}	[AKAP1, AKAP7, PDE4A, RAB13, RAMP3]	[ADRB2, AKAP1, AKAP5, AKAP7, EZR, LCP1, LRRK2, MYOM1, PDE4A, PJA2, PRKACA, PRKACB, RAB13, RAMP3]	TRUE
GO:0043069	GO_BiologicalProcess-EBI-UniProt-GOA_25.10.2019_00h00	negative regulation of programmed cell death	[4, 5, 6]	[Group77]	55	11.9306	0.0042433	0.0223251	{Group77=2.498999259442474E-7}	{Group77=1.2328396346582872E-6}	[ANGPT1, API5, AXL, BAG3, BCL2A1, BCL2L1, CASP3, CCL19, CCR5, CD74, CLU, CSF1R, CTNNA1, CTSH, DYRK3, EIF2AK2, GATA6, GCLM, HGF, HMOX1, ID1, IDO1, IL27, IL7, ITGB1, ITSN1, JUN, KRAS, LGMN, LMNA, MERTK, MITF, NAIP, NFE2L2, NR4A1, NRP1, NUGGC, NUPR1, PRDX3, PRKCD, PRKCI, PSEN1, PTGS2, RBCK1, RIPK1, SLC35F6, SLC46A2, SPHK1, STXBP1, TAF9B, TIGAR, TMBIM1, TNFAIP3, URI1, VTCN1]	[AARS, AATF, ABL1, ACAA2, ACKR3, ADA, ADAMTS20, ADAR, ADNP, AGAP2, AGO4, AHI1, AKT1, AKT2, ALKBH1, ALOX15, AMBRA1, AMIGO2, ANGPT1, ANGPTL4, ANKLE2, APBB2, API5, APIP, AREL1, ARG2, ARHGAP10, ARL6IP1, ARRB1, ASNS, ATAD3A, ATAD5, ATF5, ATG5, AURKA, AURKB, AVEN, AXL, BABAM2, BAD, BAG3, BAG6, BARD1, BCL10, BCL11B, BCL2, BCL2A1, BCL2L1, BCL2L12, BCL2L2, BCL3, BCL6, BECN1, BFAR, BID, BIRC2, BIRC3, BIRC5…	FALSE
GO:0097153	GO_BiologicalProcess-EBI-UniProt-GOA_25.10.2019_00h00	cysteine-type endopeptidase activity involved in apoptotic process	[5, 9, 10]	[Group79]	21	15.4412	0.00429443	0.0223924	{Group79=1.2873869119005633E-5}	{Group79=3.664101210793911E-5}	[ACER2, BAK1, CASP3, CASP4, CASP7, CASP8, CTSH, EGLN3, HGF, HIP1, NAIP, NLRC4, NLRP1, NOD1, NR4A1, P2RX1, PRDX3, PTGS2, PYCARD, TNFSF10, XDH]	[ACER2, AIFM1, AKT1, ANP32B, APAF1, APOPT1, ARL6IP1, ARL6IP5, ARRB1, BAD, BAK1, BAX, BCAP31, BCL10, BCL2L11, BCL2L12, BID, BIRC2, BIRC3, BIRC5, BOK, CAAP1, CARD9, CASP2, CASP3, CASP4, CASP6, CASP7, CASP8, CASP8AP2, CASP9, CD27, CD44, CDKN2D, CFLAR, CLEC7A, COL4A3, CRADD, CSNK2A1, CTSH, DAPK1, DDX3X, DHCR24, DIABLO, DLC1, DNAJB6, EGLN3, F2R, FAM162A, FAS, FASLG, FIS1, FNIP1, GAS6, GPX1, GRAMD4, GS…	FALSE
GO:0006098	GO_BiologicalProcess-EBI-UniProt-GOA_25.10.2019_00h00	pentose-phosphate shunt	[4, 5, 6]	[Group39]	4	44.4444	0.00433283	0.0224922	{Group39=0.006082300125548133}	{Group39=0.007760176022251067}	[PGAM1, RPE, TALDO1, TIGAR]	[G6PD, PGAM1, PGD, PGLS, RPE, RPIA, SHPK, TALDO1, TIGAR]	TRUE
GO:0016668	GO_BiologicalProcess-EBI-UniProt-GOA_25.10.2019_00h00	oxidoreductase activity, acting on a sulfur group of donors, NAD(P) as acceptor	[5]	[Group33]	4	44.4444	0.00433283	0.0224922	{Group33=0.003953460560190801}	{Group33=0.005626078489502293}	[GSR, PGK1, SELENOT, TXNDC17]	[DLD, GSR, NXN, PGK1, SELENOT, TXNDC17, TXNRD1, TXNRD2, TXNRD3]	FALSE
GO:0042532	GO_BiologicalProcess-EBI-UniProt-GOA_25.10.2019_00h00	negative regulation of tyrosine phosphorylation of STAT protein	[6, 7, 8, 9, 10, 11, 12]	[Group64]	4	44.4444	0.00433283	0.0224922	{Group64=4.63292695645035E-4}	{Group64=8.790681917367331E-4}	[INPP5F, PARP14, SH2B3, SOCS1]	[GGNBP2, INPP5F, NF2, PARP14, PIBF1, PTPN2, SH2B3, SOCS1, SOCS3]	FALSE
GO:0048640	GO_BiologicalProcess-EBI-UniProt-GOA_25.10.2019_00h00	negative regulation of developmental growth	[3, 4, 5]	[Group38]	11	20.3704	0.00442389	0.0228633	{Group38=0.0015464504314368693}	{Group38=0.002543051820585074}	[ADRB3, CDKN1A, LGMN, MAP2, MAPK11, NRP1, RIPK1, SLC6A4, SPART, STK3, WWC2]	[ADRB1, ADRB2, ADRB3, BBS2, BMP4, CDK5, CDK5R1, CDKN1A, CDKN1B, DUSP10, FSTL4, FXN, GNAS, GSK3A, IFRD1, LGMN, MAP2, MAPK11, MST1, NKD1, NRP1, PI16, PLXNA3, PTCH1, PTK2, PTPRS, RAI1, RIPK1, RNF6, RTN4, RYK, SAV1, SEMA3A, SEMA3B, SEMA3C, SEMA3G, SEMA4A, SEMA4B, SEMA4C, SEMA4D, SEMA4F, SEMA4G, SEMA6C, SEMA7A, SLC6A4, SOCS2, SPART, STK3, STK4, TLL2, TNR, TP73, WNT5A, WWC2]	FALSE
GO:0070527	GO_BiologicalProcess-EBI-UniProt-GOA_25.10.2019_00h00	platelet aggregation	[4, 5, 7]	[Group67]	7	26.9231	0.0044439	0.0228655	{Group67=1.2327147681197828E-8}	{Group67=1.0135654760095992E-7}	[F11R, ITGB3, PDGFRA, PRKCD, SH2B3, STXBP1, STXBP3]	[ADAMTS18, ALOX15, BLOC1S4, CD9, F11R, FERMT3, GATA1, ITGB3, LYN, P2RY12, PDGFRA, PLEK, PRKCA, PRKCD, PRKCQ, PRKG1, PTPN6, RAP2B, SERPINE2, SH2B3, SLC7A11, STXBP1, STXBP3, SYK, UBASH3B, VPS33B]	FALSE
GO:0006887	GO_BiologicalProcess-EBI-UniProt-GOA_25.10.2019_00h00	exocytosis	[4, 5, 6]	[Group47, Group85]	28	14	0.00461283	0.0235274	{Group47=2.0720633974293404E-8, Group85=1.2221171280276134E-21}	{Group47=1.5333269140977117E-7, Group85=9.043666747404339E-20}	[ANXA3, ARHGAP17, CADPS2, CCL8, CCR2, CTBP2, DOC2A, FER, FES, GRIN3A, ITGAM, LAMP1, P2RX1, PAK1, PSEN1, RAB11FIP5, RAB13, RAB27A, SCAMP1, SCIN, SDC4, STX11, STX2, STXBP1, STXBP3, STXBP6, SYT4, VPS4B]	[ABR, ADORA2B, ANXA1, ANXA3, AP1G1, APBA1, ARHGAP17, ATP13A2, ATP2A2, ATP6AP1, BACE1, BAIAP3, BCR, BRAF, CACNA1A, CACNA1H, CACNB2, CACNB4, CADPS2, CASK, CCL3, CCL5, CCL8, CCR2, CD84, CDK16, CDK5, CHMP2A, CHRNB3, CLASP1, COPS5, CORO1A, CSPG5, CTBP2, DNM1, DOC2A, DTNBP1, DVL1, ERC2, EXOC1, EXOC2, EXOC3, EXOC3L2, EXOC3L4, EXOC4, EXOC5, EXOC6, EXOC6B, EXOC7, EXOC8, F2RL1, FBXL20, FCER1G, FER, FES, FG…	FALSE
GO:0032874	GO_BiologicalProcess-EBI-UniProt-GOA_25.10.2019_00h00	positive regulation of stress-activated MAPK cascade	[6, 7, 8, 9, 10, 11, 12]	[Group63, Group83, Group84]	16	17.0213	0.0045985	0.0235572	{Group63=2.073609718159044E-5, Group83=5.068439582048435E-6, Group84=1.1075578934594613E-10}	{Group63=5.4802542551346164E-5, Group83=1.786021567007544E-5, Group84=2.0489821029000033E-9}	[CCL19, EIF2AK2, FZD4, LTBR, MAP3K20, NOD1, NOD2, PAK1, PYCARD, RIPK1, RIPK2, SASH1, STK3, TLR4, TLR6, XDH]	[AGER, ANKRD6, APP, ARL6IP5, AXIN1, CARD9, CCL19, CD27, CD40LG, DAB2IP, DUSP22, DVL2, DVL3, EIF2AK2, EMC10, ERCC6, F2RL1, FGD2, FZD4, FZD5, GADD45A, GADD45B, HIPK2, HRAS, IL1A, IL1B, IL1RN, KARS, KLHDC10, LTBR, MAP2K4, MAP2K7, MAP3K10, MAP3K11, MAP3K12, MAP3K13, MAP3K20, MAP3K3, MAP3K4, MAP3K5, MAP3K7, MAP4K1, MAP4K2, MAPK8IP1, MAPK8IP3, MFHAS1, MINK1, MUL1, MYD88, NCF1, NOD1, NOD2, NOX1, PAK1, P…	FALSE
GO:0046596	GO_BiologicalProcess-EBI-UniProt-GOA_25.10.2019_00h00	regulation of viral entry into host cell	[6, 7, 8]	[Group74]	6	30	0.00466896	0.0236076	{Group74=5.300396576538571E-6}	{Group74=1.782860666653883E-5}	[CD74, MID2, NECTIN2, TRIM21, TRIM25, TRIM38]	[CD4, CD74, FCN1, GSN, IFITM3, LGALS1, LOC785873, MID2, NECTIN2, P4HB, PTX3, SNX3, TRIM10, TRIM11, TRIM21, TRIM25, TRIM38, TRIM59, TRIM62, TRIM8]	FALSE
GO:0061900	GO_BiologicalProcess-EBI-UniProt-GOA_25.10.2019_00h00	glial cell activation	[3, 6]	[Group58]	6	30	0.00466896	0.0236076	{Group58=0.0010013036478801192}	{Group58=0.0018072309742226543}	[C1QA, CTSC, JUN, LDLR, PSEN1, SPHK1]	[AGER, APP, C1QA, C5AR1, CNTF, CST7, CTSC, IL1B, JUN, LDLR, NR1D1, PSEN1, S100B, SNCA, SPHK1, STAP1, SYT11, TNF, TREM2, TTBK1]	FALSE
GO:2001038	GO_BiologicalProcess-EBI-UniProt-GOA_25.10.2019_00h00	regulation of cellular response to drug	[3, 4, 5]	[Group32]	6	30	0.00466896	0.0236076	{Group32=0.006549840631092759}	{Group32=0.008215054350862104}	[HGF, NFE2L2, PDE8A, PSAP, RIPK1, VPS35]	[DTNBP1, HDAC6, HGF, LRRK2, MET, NCOA1, NFE2L2, NR4A3, PALM, PARK7, PAWR, PDE8A, PINK1, PRMT5, PSAP, PYCR1, RACK1, RIPK1, STK26, VPS35]	TRUE
GO:0070201	GO_BiologicalProcess-EBI-UniProt-GOA_25.10.2019_00h00	regulation of establishment of protein localization	[4, 5]	[Group85]	47	12.2715	0.00466884	0.0237096	{Group85=1.2221171280276134E-21}	{Group85=9.043666747404339E-20}	[AIF1, ANGPT1, ATAD1, BAG3, CASP1, CD14, CD40, CHP1, CLEC6A, CSF1R, CYP51A1, DDX58, FFAR2, GCC2, ICA1, IFIH1, IL10, IL17RC, INSIG1, LGALS9, MAPK11, NDFIP2, NLRP1, NOD2, NR1H3, PRKCD, PSEN1, PYCARD, RIPK2, RSAD2, SERP1, SERPINB1, SH3GLB1, SLC8B1, SOCS1, STOM, SYT4, TCF7L2, TLR2, TLR4, TLR5, TLR6, TNFAIP3, TNFRSF1B, VPS35, VTCN1, XPO1]	[ABCG1, ABL1, ACSL3, ADAM9, ADCY8, ADRA2A, ADTRP, AGER, AIF1, AKAP8L, AKT2, ANGPT1, ANP32B, ANXA1, ANXA4, ANXA5, ARF6, ARFIP1, ARG2, ARNTL, ARRB1, ATAD1, ATG5, ATP13A2, B3GAT3, BAD, BAG3, BAG4, BAIAP3, BANK1, BARD1, BBC3, BCAP31, BCAS3, BIRC5, BLK, BMP4, C1QTNF12, C2CD2L, C2CD5, C5, C5AR2, CABP1, CADM1, CAMK1, CAPN10, CASP1, CCL3, CCL5, CCR7, CCT2, CCT3, CCT4, CCT5, CCT6A, CCT7, CD14, CD2, CD2AP,…	FALSE
GO:2000116	GO_BiologicalProcess-EBI-UniProt-GOA_25.10.2019_00h00	regulation of cysteine-type endopeptidase activity	[7, 8, 9, 10]	[Group53, Group79]	22	15.0685	0.0047521	0.0239243	{Group53=1.1292721770547433E-4, Group79=1.2873869119005633E-5}	{Group53=2.457827679472088E-4, Group79=3.664101210793911E-5}	[ACER2, ASPH, BAK1, CASP4, CASP8, CTSH, EGLN3, HGF, HIP1, LGMN, NAIP, NLRC4, NLRP1, NOD1, NR4A1, P2RX1, PRDX3, PTGS2, PYCARD, RIPK2, TNFSF10, XDH]	[ACER2, AIFM1, AKT1, ANP32B, APAF1, APOPT1, ARL6IP1, ARL6IP5, ARRB1, ASPH, BAD, BAK1, BAX, BBC3, BCAP31, BCL10, BCL2L11, BCL2L12, BID, BIRC2, BIRC3, BIRC5, BOK, CAAP1, CARD9, CASP4, CASP8, CASP8AP2, CASP9, CAST, CD27, CD44, CDKN2D, CFLAR, CLEC7A, COL4A3, CRADD, CSNK2A1, CST7, CTSH, CYFIP2, DAPK1, DDX3X, DHCR24, DIABLO, DLC1, DNAJB6, EGLN3, F2R, FADD, FAM162A, FAS, FASLG, FIS1, FNIP1, GAS6, GPX1, …	FALSE
GO:0007260	GO_BiologicalProcess-EBI-UniProt-GOA_25.10.2019_00h00	tyrosine phosphorylation of STAT protein	[6, 7, 8, 9, 10]	[Group64]	9	22.5	0.00488974	0.0245116	{Group64=4.63292695645035E-4}	{Group64=8.790681917367331E-4}	[CD40, CSF1R, FER, INPP5F, PARP14, PARP9, PECAM1, SH2B3, SOCS1]	[ARL2BP, CCL5, CD40, CLCF1, CNOT7, CNTF, CSF1R, ERBB4, FER, FYN, GGNBP2, GH1, HCLS1, HES1, IL12B, IL15, IL18, IL22RA2, IL23A, IL27RA, IL6R, IL6ST, INPP5F, JAK2, JAK3, KIT, LIF, LYN, NF2, OSM, PARP14, PARP9, PECAM1, PIBF1, PTPN2, SH2B3, SOCS1, SOCS3, TNFRSF1A, TNFSF18]	FALSE
GO:0042116	GO_BiologicalProcess-EBI-UniProt-GOA_25.10.2019_00h00	macrophage activation	[4, 5]	[Group58]	9	22.5	0.00488974	0.0245116	{Group58=0.0010013036478801192}	{Group58=0.0018072309742226543}	[C1QA, CTSC, JUN, LDLR, NR1H3, SLC11A1, SPHK1, TLR4, TMEM106A]	[AGER, APP, BPI, C1QA, C5AR1, CD200, CRTC3, CST7, CTSC, DYSF, IL1RL1, JMJD6, JUN, KARS, LDLR, LOC514978, MFHAS1, NR1D1, NR1H3, PJA2, PRKCE, RORA, SBNO2, SHPK, SLC11A1, SNCA, SPHK1, STAP1, SUCNR1, SYK, SYT11, THBS1, TLR4, TMEM106A, TNF, TREM2, TREX1, TTBK1, VSIG4, WNT5A]	FALSE
GO:0044106	GO_BiologicalProcess-EBI-UniProt-GOA_25.10.2019_00h00	cellular amine metabolic process	[4, 5]	[Group36]	9	22.5	0.00488974	0.0245116	{Group36=0.004889736858560695}	{Group36=0.006578918682427117}	[AGMAT, AMD1, HPRT1, IDO1, KYNU, MOXD1, SMOX, SMS, VPS35]	[AFMID, AGMAT, AMD1, ATP2B4, AZIN1, CACNA1A, GCDH, GDE1, GDPD1, HAAO, HDAC10, HNMT, HPRT1, IDO1, IDO2, KMO, KYNU, MECP2, MOXD1, NAAA, NAPEPLD, NR4A2, OAZ1, OAZ2, ODC1, PAOX, PARK7, PDE1B, PNKD, PRKN, SAT1, SAT2, SIRT4, SLC7A11, SLC7A7, SMG8, SMOX, SMS, SRM, VPS35]	FALSE
GO:0045055	GO_BiologicalProcess-EBI-UniProt-GOA_25.10.2019_00h00	regulated exocytosis	[5, 6, 7]	[Group47]	20	15.5039	0.00500909	0.0250026	{Group47=2.0720633974293404E-8}	{Group47=1.5333269140977117E-7}	[ANXA3, ARHGAP17, CADPS2, CCR2, CTBP2, DOC2A, FER, FES, GRIN3A, ITGAM, LAMP1, P2RX1, PSEN1, RAB11FIP5, SCIN, STX11, STX2, STXBP1, STXBP3, SYT4]	[ABR, ADORA2B, ANXA3, AP1G1, APBA1, ARHGAP17, ATP2A2, BACE1, BAIAP3, BCR, BRAF, CACNA1A, CACNA1H, CACNB2, CACNB4, CADPS2, CASK, CCL3, CCR2, CD84, CDK5, CHRNB3, CORO1A, CSPG5, CTBP2, DOC2A, DTNBP1, DVL1, ERC2, F2RL1, FBXL20, FCER1G, FER, FES, FGR, GIPC1, GIT1, GRIN3A, GSK3B, HYAL3, ITGAM, ITGB2, KIT, LAMP1, LOC615792, LRRK2, LYN, MICAL1, MILR1, MYH9, NAPA, NAPB, NOTCH1, NR4A3, NRN1, P2RX1, P2RX7, …	FALSE
GO:0006678	GO_BiologicalProcess-EBI-UniProt-GOA_25.10.2019_00h00	glucosylceramide metabolic process	[7, 8, 9]	[Group21]	3	60	0.00511198	0.0254076	{Group21=0.005111982958536915}	{Group21=0.006755120338066638}	[GBA, PRKCD, UGCG]	[FA2H, GBA, GBA2, PRKCD, UGCG]	TRUE
GO:0046135	GO_BiologicalProcess-EBI-UniProt-GOA_25.10.2019_00h00	pyrimidine nucleoside catabolic process	[6, 7, 8]	[Group50]	3	60	0.00511198	0.0254076	{Group50=7.541647730717413E-5}	{Group50=1.7440060377284017E-4}	[APOBEC3Z1, CDADC1, UPB1]	[APOBEC3Z1, CDA, CDADC1, DPYD, UPB1]	FALSE
GO:0060068	GO_BiologicalProcess-EBI-UniProt-GOA_25.10.2019_00h00	vagina development	[5, 6, 7, 8, 9]	[Group54]	3	60	0.00511198	0.0254076	{Group54=0.003334257042518223}	{Group54=0.0049347004229269706}	[AXL, BAK1, MERTK]	[AXL, BAK1, ESR1, MERTK, WNT5A]	FALSE
GO:0097350	GO_BiologicalProcess-EBI-UniProt-GOA_25.10.2019_00h00	neutrophil clearance	[3, 4, 7]	[Group54]	3	60	0.00511198	0.0254076	{Group54=0.003334257042518223}	{Group54=0.0049347004229269706}	[AXL, CCR2, MERTK]	[ANXA1, AXL, CCR2, HMGB1, MERTK]	FALSE
GO:1901660	GO_BiologicalProcess-EBI-UniProt-GOA_25.10.2019_00h00	calcium ion export	[9]	[Group16]	3	60	0.00511198	0.0254076	{Group16=0.005111982958536915}	{Group16=0.006755120338066638}	[LETM1, SLC35G1, SLC8B1]	[ATP2B1, LETM1, SLC35G1, SLC8B1, YWHAE]	TRUE
GO:0019752	GO_BiologicalProcess-EBI-UniProt-GOA_25.10.2019_00h00	carboxylic acid metabolic process	[5]	[Group66]	59	11.6601	0.00515678	0.0255217	{Group66=0.004370419252370139}	{Group66=0.0059890930495442645}	[AASS, ABAT, ACO2, ACSL4, ACSL5, ACSL6, ADPGK, AGMAT, ALDH4A1, ALDOC, CD74, CMAS, CROT, CYP2D14, DLAT, DSE, EARS2, ENO1, ENO3, GCLM, HACD2, HK2, HK3, HSD17B12, IDH1, IDH3A, IDO1, INSIG1, IVD, KYNU, LDHA, LONP2, LPIN3, LTC4S, LYPLA1, ME2, MTHFD2, NAGK, NDUFAB1, NUPR1, OAT, PDXDC1, PGAM1, PGK1, PKLR, PKM, PLOD1, PRDX3, PSEN1, PTGS2, QKI, QRSL1, SARS, SCD, SLC2A6, TIGAR, UPB1, WARS, YARS]	[AAED1, AARS, AARS2, AARSD1, AASDH, AASDHPPT, AASS, ABAT, ABCD1, ABCD3, ABHD10, ABHD16A, ACAA1, ACAA2, ACACA, ACACB, ACAD11, ACAD8, ACAD9, ACADM, ACADS, ACADSB, ACADVL, ACAT1, ACAT2, ACLY, ACO1, ACO2, ACOT2, ACOT7, ACOT8, ACOX1, ACOX3, ACOXL, ACSF2, ACSF3, ACSL1, ACSL3, ACSL4, ACSL5, ACSL6, ACTN3, ACY1, ADH5, ADHFE1, ADI1, ADIPOR1, ADPGK, ADTRP, AFMID, AGMAT, AIG1, AKR1A1, AKR1C4, AKT1, AKT2, ALD…	FALSE
GO:0006694	GO_BiologicalProcess-EBI-UniProt-GOA_25.10.2019_00h00	steroid biosynthetic process	[5]	[Group37]	13	18.3099	0.00541987	0.0267106	{Group37=6.834592253273552E-5}	{Group37=1.631483312071751E-4}	[ASAH1, ATP1A1, BMP6, CYP51A1, FDFT1, HMGCS1, HSD17B12, HSD3B7, INSIG1, MSMO1, NSDHL, SCP2, SQLE]	[ABCG1, ASAH1, ATP1A1, BMP6, CACNA1H, CRH, CYB5R1, CYB5R3, CYP27A1, CYP2R1, CYP39A1, CYP51A1, DDX20, DGKQ, DHCR24, DHCR7, DHRS11, EBP, EGR1, ERLIN1, ERLIN2, FDFT1, FDPS, FDX1, FDXR, G6PD, GFI1, GH1, HINT2, HMGCR, HMGCS1, HSD17B1, HSD17B12, HSD17B3, HSD17B7, HSD17B8, HSD3B7, IDI1, IL1B, INSIG1, INSIG2, LBR, LOC615792, LSS, MED1, MSMO1, MVD, MVK, NFKB1, NR1D1, NSDHL, PMVK, PROX1, SC5D, SCAP, SCP2, …	FALSE
GO:0052548	GO_BiologicalProcess-EBI-UniProt-GOA_25.10.2019_00h00	regulation of endopeptidase activity	[6, 7, 8, 9]	[Group79]	29	13.6792	0.00554976	0.0272358	{Group79=1.2873869119005633E-5}	{Group79=3.664101210793911E-5}	[ACER2, APLP2, ASPH, BAK1, BIN1, CASP4, CASP8, CTSH, EGLN3, HGF, HIP1, LGMN, LOC100298356, NAIP, NLRC4, NLRP1, NOD1, NR4A1, P2RX1, PRDX3, PSME2, PTGS2, PYCARD, RIPK2, SERPINB1, SERPINE1, TIMP2, TNFSF10, XDH]	[A2M, ACER2, ADRM1, AGER, AIFM1, AKT1, ANP32B, ANXA8L1, APAF1, APLP2, APOPT1, APP, ARAF, ARL6IP1, ARL6IP5, ARRB1, ASPH, ATP13A2, BAD, BAK1, BAX, BBC3, BCAP31, BCL10, BCL2L11, BCL2L12, BID, BIN1, BIRC2, BIRC3, BIRC5, BIRC6, BOK, C3, C5, CAAP1, CARD9, CASP4, CASP8, CASP8AP2, CASP9, CAST, CD27, CD44, CDKN2D, CFLAR, CLEC7A, COL4A3, COL6A3, CRADD, CRIM1, CSNK2A1, CST3, CST7, CSTB, CTSH, CYFIP2, DAPK1,…	FALSE
GO:2001235	GO_BiologicalProcess-EBI-UniProt-GOA_25.10.2019_00h00	positive regulation of apoptotic signaling pathway	[4, 5, 6, 7, 8]	[Group77]	18	15.9292	0.00566569	0.0276884	{Group77=2.498999259442474E-7}	{Group77=1.2328396346582872E-6}	[ATF3, CLU, CTNNA1, CTSC, CTSH, IL20RA, LTBR, NACC2, NUPR1, PDIA3, PLAGL2, PRKCD, PYCARD, RBCK1, RIPK1, SH3GLB1, STK3, TNFSF10]	[ADORA2A, APAF1, APOPT1, ATF3, BAD, BAX, BBC3, BCAP31, BCL10, BCL2L11, BCLAF1, BECN1, BID, BNIP3, BOK, CASP2, CLU, CRADD, CTNNA1, CTSC, CTSH, CYLD, DAB2IP, DDIT3, DEDD2, DNM1L, EEF1E1, FADD, FAM162A, FAS, FBXW7, FIS1, FLCN, GSDME, GSK3A, GSK3B, GSN, HIP1R, HTRA2, HYAL2, IL20RA, ING5, ITM2C, LCK, LOC615278, LTBR, MAGED1, MAPK9, MLLT11, MMP9, MST1, NACC2, NCK1, NCK2, NOX1, NUPR1, PAK2, PARK7, PDCD5…	FALSE
GO:0019220	GO_BiologicalProcess-EBI-UniProt-GOA_25.10.2019_00h00	regulation of phosphate metabolic process	[5, 6]	[Group72, Group83]	106	10.5578	0.00575681	0.0280165	{Group72=0.002684002170385053, Group83=5.068439582048435E-6}	{Group72=0.004137836679343623, Group83=1.786021567007544E-5}	[ACE, ACVRL1, ADAM17, ADRB3, ANGPT1, ATF3, BAK1, BMP6, BNIP2, C8H9orf72, CAMKK2, CARD10, CASP3, CCDC88A, CCL19, CCL8, CD40, CD74, CDKN1A, CHP1, CISH, CREBL2, CSF1, CSF1R, DOCK7, DUSP1, DUSP5, DUSP6, EIF2AK2, FAM20A, FBXO7, FER, FKBP15, FZD4, GBA, GNAQ, HEXIM2, HGF, ID1, IDH1, IL7, INPP5F, IRAK3, ITGB3, ITSN1, JUN, KRAS, LAMTOR2, LAMTOR3, LDLR, LRRK1, LTBR, MAP3K20, MAP3K8, MOB1B, MVP, NOD1, NOD2,…	[AAED1, ABCD1, ABI1, ABL1, ACE, ACKR3, ACSL1, ACSL3, ACTN3, ACVR2A, ACVRL1, ADAM17, ADAM9, ADAR, ADARB1, ADORA2B, ADRA2A, ADRB2, ADRB3, ADTRP, AFAP1L2, AGER, AIDA, AK3, AK4, AKAP13, AKAP8L, AKAP9, AKT1, AKT1S1, AKT2, AKTIP, ALKAL2, ALOX15, ALS2, AMBRA1, ANGPT1, ANGPTL4, ANKLE2, ANKRD54, ANKRD6, ANXA2, APC, APIP, APP, AREG, ARFGEF3, ARHGEF2, ARL2BP, ARL6IP5, ARPP19, ARRB1, ARRB2, ASH1L, ATF3, ATG1…	FALSE
GO:0002696	GO_BiologicalProcess-EBI-UniProt-GOA_25.10.2019_00h00	positive regulation of leukocyte activation	[3, 4, 5, 6]	[Group81]	27	13.9175	0.00578866	0.0280546	{Group81=2.583013892086053E-9}	{Group81=2.7306146859195417E-8}	[AIF1, AXL, CCR2, CD40, CD47, CD74, CD86, CDKN1A, CTSC, EFNB1, FLOT2, HHLA2, IL7, ITGAM, LAMP1, LOC107131142, MMP14, NECTIN2, NOD2, PYCARD, RIPK2, SIRPB1, SOCS1, TLR4, TNFSF13B, TNFSF9, VTCN1]	[ADA, ADORA2B, AGER, AIF1, ANXA1, AP1G1, AP3B1, AP3D1, ATAD5, AXL, BAD, BCL10, BCL2, BCL6, BLOC1S3, BLOC1S6, BMI1, BST1, CARD11, CBFB, CCDC88B, CCL5, CCR2, CCR7, CD226, CD24, CD27, CD274, CD28, CD320, CD38, CD3E, CD40, CD40LG, CD47, CD5, CD6, CD74, CD80, CD81, CD86, CDKN1A, CLCF1, CLEC4D, CLEC7A, CORO1A, CTSC, CYLD, DHPS, DOCK8, DPP4, DUSP10, EFNB1, EFNB2, EGR3, EPHB6, EXOSC3, F2RL1, FADD, FAM49B…	FALSE
GO:0008234	GO_BiologicalProcess-EBI-UniProt-GOA_25.10.2019_00h00	cysteine-type peptidase activity	[7, 8]	[Group79]	35	12.963	0.00591083	0.0285283	{Group79=1.2873869119005633E-5}	{Group79=3.664101210793911E-5}	[ACER2, ASPH, BAK1, BRCC3, CASP1, CASP3, CASP4, CASP7, CASP8, CTSB, CTSC, CTSH, CTSS, CTSZ, EGLN3, HGF, HIP1, LGMN, MINDY3, NAIP, NLRC4, NLRP1, NOD1, NR4A1, P2RX1, PRDX3, PTGS2, PYCARD, RIPK2, TNFAIP3, TNFSF10, USP4, VCPIP1, XDH, ZUFSP]	[ACER2, ADGB, AIFM1, AKT1, ANKZF1, ANP32B, APAF1, APEX1, APOPT1, ARL6IP1, ARL6IP5, ARRB1, ASPH, ATG4A, ATG4B, ATG4C, ATG4D, ATP13A2, ATXN3, BAD, BAK1, BAP1, BAX, BBC3, BCAP31, BCL10, BCL2L11, BCL2L12, BID, BIRC2, BIRC3, BIRC5, BIRC6, BLMH, BOK, BRCC3, CAAP1, CAPN1, CAPN10, CAPN14, CAPN15, CAPN2, CAPN3, CAPN5, CAPN7, CAPNS1, CARD9, CASP1, CASP2, CASP3, CASP4, CASP6, CASP7, CASP8, CASP8AP2, CASP9, …	FALSE
GO:0032495	GO_BiologicalProcess-EBI-UniProt-GOA_25.10.2019_00h00	response to muramyl dipeptide	[4, 5, 6]	[Group56, Group70, Group84]	5	33.3333	0.00594442	0.0285723	{Group56=1.3739172146414716E-4, Group70=0.008633684347314156, Group84=1.1075578934594613E-10}	{Group56=2.904853539527683E-4, Group70=0.009680191540927993, Group84=2.0489821029000033E-9}	[IRF5, NOD1, NOD2, RIPK2, TNFAIP3]	[ARHGEF2, CARD9, CHMP5, IRF5, JAG1, NFKBIA, NOD1, NOD2, NOTCH1, PTPN22, RELA, RIPK2, TNFAIP3, TRIM41, VIM]	FALSE
GO:0043114	GO_BiologicalProcess-EBI-UniProt-GOA_25.10.2019_00h00	regulation of vascular permeability	[3, 5]	[Group29]	5	33.3333	0.00594442	0.0285723	{Group29=0.005944416623287133}	{Group29=0.007717312809179787}	[ANGPT1, BMP6, HRH1, PDE3A, PTPRJ]	[ABR, ANGPT1, ARHGAP35, BCR, BMP6, CDH5, CTNNBIP1, HRH1, MYLK3, PDE2A, PDE3A, PTP4A2, PTP4A3, PTPRJ, RAMP2]	TRUE
GO:2001233	GO_BiologicalProcess-EBI-UniProt-GOA_25.10.2019_00h00	regulation of apoptotic signaling pathway	[4, 5, 6, 7]	[Group77]	33	13.1474	0.00597587	0.0286058	{Group77=2.498999259442474E-7}	{Group77=1.2328396346582872E-6}	[ATF3, BCL2L1, CD74, CLU, CTNNA1, CTSC, CTSH, GCLM, HGF, HMOX1, IL20RA, IL7, LMNA, LTBR, NACC2, NFE2L2, NRP1, NUPR1, PDIA3, PLAGL2, PRKCD, PSEN1, PTGS2, PYCARD, RBCK1, RIPK1, SH3GLB1, SLC35F6, STK3, TMBIM1, TNFAIP3, TNFSF10, URI1]	[AATF, ACAA2, ACKR3, ADORA2A, AKT1, ANKRD2, APAF1, APOPT1, ATAD5, ATF3, BAD, BAX, BBC3, BCAP31, BCL10, BCL2, BCL2L1, BCL2L11, BCL2L12, BCL2L2, BCLAF1, BECN1, BID, BIRC6, BMI1, BMP4, BNIP3, BOK, BRCA1, CAAP1, CASP2, CCAR2, CD44, CD74, CDK11B, CDKN2D, CFLAR, CLU, CRADD, CREB3, CTNNA1, CTNNB1, CTSC, CTSH, CXCL12, CYLD, DAB2IP, DDIAS, DDIT3, DDX3X, DEDD2, DEPTOR, DNM1L, EEF1E1, EIF2AK3, ELL3, ERP29, …	FALSE
GO:0048806	GO_BiologicalProcess-EBI-UniProt-GOA_25.10.2019_00h00	genitalia development	[4, 5, 6, 7]	[Group54]	6	28.5714	0.0060823	0.0289964	{Group54=0.003334257042518223}	{Group54=0.0049347004229269706}	[AXL, BAK1, BMP6, MERTK, PDGFRA, ROR2]	[ASB1, AXL, BAK1, BMP6, CHD7, CTNNB1, DHCR24, DNAJC19, ESR1, FDXR, HSD17B3, LGR4, LRP6, MERTK, NIPBL, PDGFRA, PTPN11, ROR2, SYCP2, TCF7, WNT5A]	FALSE
GO:0051156	GO_BiologicalProcess-EBI-UniProt-GOA_25.10.2019_00h00	glucose 6-phosphate metabolic process	[4, 5]	[Group39]	6	28.5714	0.0060823	0.0289964	{Group39=0.006082300125548133}	{Group39=0.007760176022251067}	[HK2, HK3, PGAM1, RPE, TALDO1, TIGAR]	[BAD, COX11, DUSP12, G6PC3, G6PD, GCK, GPI, HK1, HK2, HK3, NFE2L1, PGAM1, PGD, PGLS, PRKN, RANBP2, RPE, RPIA, SHPK, TALDO1, TIGAR]	FALSE
GO:0032787	GO_BiologicalProcess-EBI-UniProt-GOA_25.10.2019_00h00	monocarboxylic acid metabolic process	[6]	[Group66]	38	12.6667	0.00622709	0.029566	{Group66=0.004370419252370139}	{Group66=0.0059890930495442645}	[ABAT, ACSL4, ACSL5, ACSL6, ADPGK, ALDOC, CD74, CROT, CYP2D14, DLAT, DSE, ENO1, ENO3, HACD2, HK2, HK3, HSD17B12, IDH1, IDO1, INSIG1, IVD, KYNU, LONP2, LPIN3, LYPLA1, ME2, NDUFAB1, NUPR1, PGAM1, PGK1, PKLR, PKM, PSEN1, PTGS2, QKI, SCD, SLC2A6, TIGAR]	[AAED1, ABAT, ABCD1, ABCD3, ABHD16A, ACAA1, ACAA2, ACACA, ACACB, ACAD11, ACAD9, ACADM, ACADS, ACADSB, ACADVL, ACAT1, ACAT2, ACLY, ACOT2, ACOT7, ACOT8, ACOX1, ACOX3, ACOXL, ACSF2, ACSF3, ACSL1, ACSL3, ACSL4, ACSL5, ACSL6, ACTN3, ADH5, ADIPOR1, ADPGK, ADTRP, AIG1, AKR1A1, AKR1C4, AKT1, AKT2, ALDH5A1, ALDOA, ALDOC, ALKBH7, ALOX15, AMACR, AMDHD1, ANXA1, APP, APPL2, ARV1, AS3MT, ASNS, ASNSD1, ASRGL1, …	FALSE
GO:0043547	GO_BiologicalProcess-EBI-UniProt-GOA_25.10.2019_00h00	positive regulation of GTPase activity	[6]	[Group59]	33	13.0952	0.0063446	0.030002	{Group59=1.718178074361835E-4}	{Group59=3.5318104861882163E-4}	[ADAP1, ADAP2, AGFG1, ARHGAP17, ARHGAP21, ARHGAP28, ARHGAP32, ARHGEF10L, CCL19, CCL8, CD40, DOCK4, DOCK7, EVI5, F11R, GNAQ, ITGB1, JUN, LOC521224, MAPRE2, MYO9A, NRP1, PGAM5, PREB, RAP1GAP, RGS18, RP2, RSU1, SEC23A, SRGAP2, TBC1D12, TBC1D8, TBC1D9]	[ABR, ACAP1, ACAP2, ACAP3, ADAP1, ADAP2, ADPRH, ADRB1, AGAP1, AGAP2, AGAP3, AGFG1, AGFG2, AKT2, ALS2, APC2, ARAP1, ARAP2, ARFGAP1, ARFGAP2, ARFGAP3, ARHGAP1, ARHGAP10, ARHGAP12, ARHGAP15, ARHGAP17, ARHGAP18, ARHGAP19, ARHGAP21, ARHGAP22, ARHGAP23, ARHGAP24, ARHGAP25, ARHGAP26, ARHGAP27, ARHGAP28, ARHGAP29, ARHGAP30, ARHGAP31, ARHGAP32, ARHGAP33, ARHGAP35, ARHGAP39, ARHGAP4, ARHGAP6, ARHGAP9, ARHG…	FALSE
GO:0043066	GO_BiologicalProcess-EBI-UniProt-GOA_25.10.2019_00h00	negative regulation of apoptotic process	[5, 6, 7]	[Group77]	53	11.7778	0.00640613	0.0300496	{Group77=2.498999259442474E-7}	{Group77=1.2328396346582872E-6}	[ANGPT1, API5, AXL, BAG3, BCL2A1, BCL2L1, CASP3, CCL19, CCR5, CD74, CLU, CSF1R, CTNNA1, CTSH, DYRK3, EIF2AK2, GATA6, GCLM, HGF, HMOX1, ID1, IDO1, IL27, IL7, ITGB1, ITSN1, JUN, KRAS, LGMN, LMNA, MERTK, MITF, NAIP, NFE2L2, NR4A1, NRP1, NUGGC, NUPR1, PRDX3, PRKCD, PRKCI, PSEN1, PTGS2, RIPK1, SLC35F6, SLC46A2, SPHK1, STXBP1, TAF9B, TMBIM1, TNFAIP3, URI1, VTCN1]	[AARS, AATF, ABL1, ACAA2, ACKR3, ADA, ADAMTS20, ADAR, ADNP, AGAP2, AGO4, AHI1, AKT1, AKT2, ALKBH1, ALOX15, AMBRA1, AMIGO2, ANGPT1, ANGPTL4, ANKLE2, APBB2, API5, APIP, AREL1, ARG2, ARHGAP10, ARL6IP1, ARRB1, ASNS, ATAD3A, ATAD5, ATF5, ATG5, AURKA, AURKB, AVEN, AXL, BABAM2, BAD, BAG3, BAG6, BARD1, BCL10, BCL11B, BCL2, BCL2A1, BCL2L1, BCL2L12, BCL2L2, BCL3, BCL6, BECN1, BFAR, BID, BIRC2, BIRC3, BIRC5…	FALSE
GO:0016301	GO_BiologicalProcess-EBI-UniProt-GOA_25.10.2019_00h00	kinase activity	[6]	[Group83]	104	10.5477	0.00640055	0.0301445	{Group83=5.068439582048435E-6}	{Group83=1.786021567007544E-5}	[ACE, ACVRL1, ADAM17, ADPGK, AK2, ANGPT1, AXL, BMP2K, CAMKK2, CARD10, CASP3, CCDC88A, CCL19, CCL8, CD40, CD74, CDC42BPB, CDK19, CDKN1A, CHP1, CISH, CKB, CMPK2, COL4A3BP, CSF1, CSF1R, DAPK2, DUSP1, DUSP5, DUSP6, DYRK3, EIF2AK2, FAM20A, FBXO7, FER, FES, FZD4, GBA, GK5, GNAQ, GRK3, GTF2H1, HCK, HEXIM2, HGF, HK2, HK3, IPMK, IRAK2, IRAK3, ITGB3, ITSN1, LAMTOR2, LAMTOR3, LRRK1, MAP3K20, MAP3K8, MAPK11,…	[AAK1, AATK, ABI1, ABL1, ABL2, ABR, ACE, ACSL1, ACVR1, ACVR1B, ACVR2A, ACVR2B, ACVRL1, ADAM17, ADAM9, ADAR, ADARB1, ADCK1, ADK, ADPGK, ADRA2A, ADRB2, AFAP1L2, AGER, AGK, AIDA, AK1, AK2, AK3, AK4, AK6, AK7, AK8, AK9, AKAP13, AKIP1, AKT1, AKT1S1, AKT2, AKT3, ALDH18A1, ALKAL2, ALPK1, ALPK2, ALPK3, ALS2, AMBRA1, AMHR2, ANGPT1, ANGPTL4, ANKRD54, ANKS3, APC, APP, ARAF, ATG13, ATG14, ATM, ATP2B4, ATR, A…	FALSE
GO:0051480	GO_BiologicalProcess-EBI-UniProt-GOA_25.10.2019_00h00	regulation of cytosolic calcium ion concentration	[8, 10]	[Group60, Group76]	22	14.6667	0.00656914	0.030691	{Group60=7.732697110281618E-8, Group76=9.686725030199334E-5}	{Group60=4.401689124314152E-7, Group76=2.1721747037416688E-4}	[ACKR2, BAK1, C3AR1, CCL19, CCR3, CCR5, CCRL2, CLIC2, CMKLR1, CXCL10, ERO1A, F2RL2, GNA15, LETM1, LOC529196, PDGFRA, PLCD3, RAMP3, SELENOT, SLC35G1, SLC8B1, TRPC3]	[ABL1, ABL2, ACKR2, ACKR3, ADCY8, ANXA2, ATG5, ATP2B1, ATP2B2, ATP2B4, BAK1, BCAP31, BCL2, BOK, C3AR1, C5AR1, C5AR2, CACNA1A, CACNA1C, CACNB2, CACNB4, CALM, CALM3, CAPN3, CCL19, CCL3, CCR1, CCR10, CCR3, CCR4, CCR5, CCR6, CCR7, CCR8, CCRL2, CD19, CD24, CD52, CDH23, CEMIP, CHD7, CHERP, CLIC2, CLN3, CMKLR1, CORO1A, CX3CR1, CXCL10, CXCR1, CXCR2, CXCR3, CXCR4, CXCR5, CXCR6, CYBA, DDIT3, ERO1A, ESR1, F…	FALSE
GO:0032479	GO_BiologicalProcess-EBI-UniProt-GOA_25.10.2019_00h00	regulation of type I interferon production	[4, 5]	[Group62, Group84]	11	19.2982	0.00678109	0.0311824	{Group62=4.7735480959398145E-5, Group84=1.1075578934594613E-10}	{Group62=1.1774751969984876E-4, Group84=2.0489821029000033E-9}	[CD14, DDX58, IFIH1, IRF1, NMI, PYCARD, RELB, STAT1, TBK1, TLR4, TRIM38]	[CD14, CHUK, DDX58, DHX33, DHX36, DHX58, DHX9, FLOT1, GPATCH3, HMGB1, IFIH1, IRAK1, IRF1, IRF3, IRF7, MAVS, MB21D1, NLRX1, NMI, NPLOC4, PLCG2, POLR3A, POLR3B, POLR3C, POLR3D, POLR3F, PPM1B, PQBP1, PTPN11, PTPN22, PTPRS, PYCARD, REL, RELB, RIOK3, RNF125, RNF135, RNF216, RNF26, SETD2, STAT1, SYK, TBK1, TLR3, TLR4, TLR7, TLR9, TMEM173, TRAF3, TRAF3IP1, TRAIP, TREX1, TRIM38, UFD1, YY1, ZBTB20, ZCCHC3]	FALSE
GO:0030695	GO_BiologicalProcess-EBI-UniProt-GOA_25.10.2019_00h00	GTPase regulator activity	[6]	[Group59]	26	13.9037	0.00677624	0.0312832	{Group59=1.718178074361835E-4}	{Group59=3.5318104861882163E-4}	[ADAP1, ADAP2, AGFG1, ARHGAP17, ARHGAP21, ARHGAP28, ARHGAP32, ARHGEF10L, DOCK4, EVI5, GNAQ, JUN, LOC521224, MYO9A, NRP1, PGAM5, PREB, RAP1GAP, RGS18, RP2, SEC23A, SH3BP4, SRGAP2, TBC1D12, TBC1D8, TBC1D9]	[ABR, ACAP1, ACAP2, ACAP3, ADAP1, ADAP2, ADPRH, AGAP1, AGAP2, AGAP3, AGFG1, AGFG2, ARAP1, ARAP2, ARFGAP1, ARFGAP2, ARFGAP3, ARHGAP1, ARHGAP10, ARHGAP12, ARHGAP15, ARHGAP17, ARHGAP18, ARHGAP19, ARHGAP21, ARHGAP22, ARHGAP23, ARHGAP24, ARHGAP25, ARHGAP26, ARHGAP27, ARHGAP28, ARHGAP29, ARHGAP30, ARHGAP31, ARHGAP32, ARHGAP33, ARHGAP35, ARHGAP39, ARHGAP4, ARHGAP6, ARHGAP9, ARHGDIA, ARHGDIB, ARHGEF10L, …	FALSE
GO:0001776	GO_BiologicalProcess-EBI-UniProt-GOA_25.10.2019_00h00	leukocyte homeostasis	[2, 5]	[Group54]	12	18.4615	0.00691645	0.0313117	{Group54=0.003334257042518223}	{Group54=0.0049347004229269706}	[AXL, BAK1, CASP3, CCR2, CD74, LOC107131142, MERTK, PIK3CB, SH2B3, SLC46A2, TNFAIP3, TNFSF13B]	[ABL1, ADA, AKT1, ANXA1, APEX1, AXL, BAK1, BAP1, BCL10, BCL2, BCL2L11, CASP3, CCR2, CD74, CORO1A, FADD, FCER1G, FOXP3, GAPT, GPAM, GPR174, GPR183, HIF1A, HMGB1, ITPKB, JAK3, JAM3, LAT, LOC107131142, LYN, MEF2C, MERTK, MTHFD1, NCKAP1L, P2RX7, PDE4B, PIK3CB, PIK3CD, PKN1, PPP2R3C, PPP3CB, RC3H1, RC3H2, RIPK3, SH2B2, SH2B3, SIT1, SKIL, SLC37A4, SLC39A3, SLC40A1, SLC46A2, SLC7A11, SOS1, SPNS2, STAT5A…	FALSE
GO:0007043	GO_BiologicalProcess-EBI-UniProt-GOA_25.10.2019_00h00	cell-cell junction assembly	[5]	[Group26]	12	18.4615	0.00691645	0.0313117	{Group26=0.006916447172683975}	{Group26=0.008390444111124822}	[ACE, CDH10, CTNNA1, CTNND1, F11R, GJB2, GPBAR1, MPP7, NPHP1, PECAM1, PTPRO, RAB13]	[ACE, ACTN4, ARL2, CD9, CDH1, CDH10, CDH13, CDH17, CDH2, CDH24, CDH3, CDH5, CLDN3, CNTNAP1, CTNNA1, CTNND1, CTNND2, DLG1, DLG5, ECT2, EPB41L3, EPHA2, F11R, FBF1, FLCN, FSCN1, FZD5, GJB2, GNPAT, GPBAR1, HDAC7, HEG1, IKBKB, IL1B, JUP, LSR, MARVELD2, MPP5, MPP7, MYO1C, NFASC, NPHP1, NPHP4, OCLN, PAK2, PARD6B, PECAM1, PKN2, PKP2, PKP4, PRKACA, PRKCA, PTPRO, RAB13, RAMP2, RHOA, RHOC, ROCK1, ROCK2, SRF…	TRUE
GO:0043280	GO_BiologicalProcess-EBI-UniProt-GOA_25.10.2019_00h00	positive regulation of cysteine-type endopeptidase activity involved in apoptotic process	[6, 7, 8, 9, 10, 11, 12]	[Group79]	14	17.284	0.00676216	0.0313421	{Group79=1.2873869119005633E-5}	{Group79=3.664101210793911E-5}	[ACER2, BAK1, CASP4, CASP8, CTSH, EGLN3, HIP1, NLRC4, NLRP1, NOD1, P2RX1, PYCARD, TNFSF10, XDH]	[ACER2, AIFM1, ANP32B, APAF1, APOPT1, ARL6IP5, BAD, BAK1, BAX, BCAP31, BCL10, BCL2L11, BID, BOK, CARD9, CASP4, CASP8, CASP8AP2, CASP9, CLEC7A, COL4A3, CRADD, CTSH, DAPK1, DDX3X, DIABLO, DLC1, EGLN3, F2R, FAM162A, FAS, FASLG, FIS1, GRAMD4, GSN, HIP1, HIP1R, HTRA2, IFT57, LCK, LOC515736, LOC615792, MALT1, MAP3K5, MTCH1, MUL1, MYC, NDUFA13, NLRC4, NLRP1, NLRP3, NOD1, P2RX1, PDCD2, PDCD5, PDCD6, PIDD…	FALSE
GO:0006576	GO_BiologicalProcess-EBI-UniProt-GOA_25.10.2019_00h00	cellular biogenic amine metabolic process	[5, 6]	[Group36]	7	25	0.00690818	0.031396	{Group36=0.004889736858560695}	{Group36=0.006578918682427117}	[AGMAT, AMD1, IDO1, KYNU, MOXD1, SMOX, SMS]	[AFMID, AGMAT, AMD1, AZIN1, GCDH, GDE1, GDPD1, HAAO, HDAC10, HNMT, IDO1, IDO2, KMO, KYNU, MECP2, MOXD1, NAAA, NAPEPLD, OAZ1, OAZ2, ODC1, PAOX, SAT1, SAT2, SMG8, SMOX, SMS, SRM]	FALSE
GO:0006684	GO_BiologicalProcess-EBI-UniProt-GOA_25.10.2019_00h00	sphingomyelin metabolic process	[4, 5, 6, 7]	[Group69]	4	40	0.00674793	0.0314007	{Group69=3.670209964152965E-5}	{Group69=9.365363356804118E-5}	[PRKCD, SGMS1, SPTLC1, SPTLC2]	[PRKCD, SGMS1, SMPD1, SMPD2, SMPD3, SMPD4, SMPD5, SMPDL3A, SPTLC1, SPTLC2]	FALSE
GO:0008519	GO_BiologicalProcess-EBI-UniProt-GOA_25.10.2019_00h00	ammonium transmembrane transporter activity	[7, 8]	[Group30]	4	40	0.00674793	0.0314007	{Group30=0.01177757574364223}	{Group30=0.011938912397664727}	[RHCG, SLC22A4, SLC44A1, SLC6A4]	[RHCG, SLC12A2, SLC18A2, SLC22A4, SLC22A5, SLC25A29, SLC44A1, SLC5A7, SLC6A2, SLC6A4]	TRUE
GO:0032494	GO_BiologicalProcess-EBI-UniProt-GOA_25.10.2019_00h00	response to peptidoglycan	[4, 5, 7]	[Group56, Group84]	4	40	0.00674793	0.0314007	{Group56=1.3739172146414716E-4, Group84=1.1075578934594613E-10}	{Group56=2.904853539527683E-4, Group84=2.0489821029000033E-9}	[IRAK3, IRF5, NOD2, RIPK2]	[C5AR1, CARD9, IRAK3, IRF5, MYD88, NLRP3, NOD2, RELA, RIPK2, TREM2]	FALSE
GO:0042454	GO_BiologicalProcess-EBI-UniProt-GOA_25.10.2019_00h00	ribonucleoside catabolic process	[6, 7, 8]	[Group50]	4	40	0.00674793	0.0314007	{Group50=7.541647730717413E-5}	{Group50=1.7440060377284017E-4}	[APOBEC3Z1, CDADC1, ENPP4, HPRT1]	[ADA, ADA2, ADAL, APOBEC3Z1, CDA, CDADC1, ENPP4, HPRT1, NUDT18, PDE2A]	FALSE
GO:1900225	GO_BiologicalProcess-EBI-UniProt-GOA_25.10.2019_00h00	regulation of NLRP3 inflammasome complex assembly	[4, 5, 6, 7]	[Group80]	4	40	0.00674793	0.0314007	{Group80=1.6847885094294026E-7}	{Group80=8.90531069269827E-7}	[EIF2AK2, GBP5, TLR4, TLR6]	[ATAT1, CPTP, DHX33, EIF2AK2, GBP5, NLRC3, SIRT2, TLR4, TLR6, USP50]	FALSE
GO:1990000	GO_BiologicalProcess-EBI-UniProt-GOA_25.10.2019_00h00	amyloid fibril formation	[4, 5]	[Group18]	4	40	0.00674793	0.0314007	{Group18=0.0067479273417557035}	{Group18=0.008322443721498702}	[CLU, LDLR, PSEN1, RIPK1]	[APP, CLU, FKBP1A, GSN, LDLR, MAPT, MDM2, PSEN1, RIPK1, RIPK3]	TRUE
GO:0043407	GO_BiologicalProcess-EBI-UniProt-GOA_25.10.2019_00h00	negative regulation of MAP kinase activity	[6, 7, 8, 9, 10, 11, 12]	[Group72]	9	21.4286	0.00686138	0.0314278	{Group72=0.002684002170385053}	{Group72=0.004137836679343623}	[DUSP1, DUSP5, DUSP6, GBA, IRAK3, PRKCD, PTPRJ, SH2B3, SPRED1]	[AIDA, BMP4, CBLC, CDK5RAP3, DAB2IP, DNAJA1, DUSP1, DUSP10, DUSP14, DUSP16, DUSP18, DUSP2, DUSP3, DUSP5, DUSP6, DUSP7, GBA, HIPK3, HMGCR, HYAL2, IL1B, INPP5K, IRAK3, LAX1, LYN, NPPA, NUP62, PAQR3, PRKCD, PTPN1, PTPN6, PTPRJ, RGS14, SH2B3, SMPD1, SORL1, SPRED1, SPRED2, SPRY1, SPRY2, SPRY3, STK38]	FALSE
GO:0002503	GO_BiologicalProcess-EBI-UniProt-GOA_25.10.2019_00h00	peptide antigen assembly with MHC class II protein complex	[5, 7, 8]	[Group08]	2	100	0.00697359	0.0314485	{Group08=0.006973586928271516}	{Group08=0.008323313430517615}	[BOLA-DMA, BOLA-DRA]	[BOLA-DMA, BOLA-DRA]	TRUE
GO:0004743	GO_BiologicalProcess-EBI-UniProt-GOA_25.10.2019_00h00	pyruvate kinase activity	[5, 6, 9, 10, 11, 12, 13]	[Group20]	2	100	0.00697359	0.0314485	{Group20=0.006973586928271516}	{Group20=0.008323313430517615}	[PKLR, PKM]	[PKLR, PKM]	TRUE
GO:0010813	GO_BiologicalProcess-EBI-UniProt-GOA_25.10.2019_00h00	neuropeptide catabolic process	[5, 6, 7]	[Group05]	2	100	0.00697359	0.0314485	{Group05=0.006973586928271516}	{Group05=0.008323313430517615}	[CTSH, ECE1]	[CTSH, ECE1]	TRUE
GO:0021649	GO_BiologicalProcess-EBI-UniProt-GOA_25.10.2019_00h00	vestibulocochlear nerve structural organization	[4, 5, 6, 7, 9, 10]	[Group42]	2	100	0.00697359	0.0314485	{Group42=0.006973586928271516}	{Group42=0.008323313430517615}	[NRP1, NRP2]	[NRP1, NRP2]	TRUE
GO:0034146	GO_BiologicalProcess-EBI-UniProt-GOA_25.10.2019_00h00	toll-like receptor 5 signaling pathway	[7, 8, 9, 10, 11, 12, 13]	[Group06]	2	100	0.00697359	0.0314485	{Group06=0.006973586928271516}	{Group06=0.008323313430517615}	[TLR5, TNFAIP3]	[TLR5, TNFAIP3]	TRUE
GO:0043456	GO_BiologicalProcess-EBI-UniProt-GOA_25.10.2019_00h00	regulation of pentose-phosphate shunt	[4, 5, 6, 7, 8]	[Group39]	2	100	0.00697359	0.0314485	{Group39=0.006082300125548133}	{Group39=0.007760176022251067}	[PGAM1, TIGAR]	[PGAM1, TIGAR]	FALSE
GO:0044860	GO_BiologicalProcess-EBI-UniProt-GOA_25.10.2019_00h00	protein localization to plasma membrane raft	[6, 7]	[Group07]	2	100	0.00697359	0.0314485	{Group07=0.006973586928271516}	{Group07=0.008323313430517615}	[CLIP1, FLOT2]	[CLIP1, FLOT2]	TRUE
GO:0046098	GO_BiologicalProcess-EBI-UniProt-GOA_25.10.2019_00h00	guanine metabolic process	[6, 7, 8]	[Group09]	2	100	0.00697359	0.0314485	{Group09=0.006973586928271516}	{Group09=0.008323313430517615}	[GDA, HPRT1]	[GDA, HPRT1]	TRUE
GO:0046511	GO_BiologicalProcess-EBI-UniProt-GOA_25.10.2019_00h00	sphinganine biosynthetic process	[5, 6, 7, 8, 9]	[Group69]	2	100	0.00697359	0.0314485	{Group69=3.670209964152965E-5}	{Group69=9.365363356804118E-5}	[SPTLC1, SPTLC2]	[SPTLC1, SPTLC2]	FALSE
GO:0070383	GO_BiologicalProcess-EBI-UniProt-GOA_25.10.2019_00h00	DNA cytosine deamination	[7, 8, 9]	[Group50]	2	100	0.00697359	0.0314485	{Group50=7.541647730717413E-5}	{Group50=1.7440060377284017E-4}	[APOBEC3Z1, CDADC1]	[APOBEC3Z1, CDADC1]	FALSE
GO:0071672	GO_BiologicalProcess-EBI-UniProt-GOA_25.10.2019_00h00	negative regulation of smooth muscle cell chemotaxis	[4, 5, 6, 7, 8, 9]	[Group13]	2	100	0.00697359	0.0314485	{Group13=0.006973586928271516}	{Group13=0.008323313430517615}	[AIF1, CORO1B]	[AIF1, CORO1B]	TRUE
GO:0097374	GO_BiologicalProcess-EBI-UniProt-GOA_25.10.2019_00h00	sensory neuron axon guidance	[5, 6, 7, 8, 9, 10, 11, 12, 13, 14]	[Group42]	2	100	0.00697359	0.0314485	{Group42=0.006973586928271516}	{Group42=0.008323313430517615}	[NRP1, NRP2]	[NRP1, NRP2]	FALSE
GO:1904466	GO_BiologicalProcess-EBI-UniProt-GOA_25.10.2019_00h00	positive regulation of matrix metallopeptidase secretion	[5, 6, 7, 8, 9, 10, 11]	[Group57, Group80]	2	100	0.00697359	0.0314485	{Group57=1.9413238437085445E-6, Group80=1.6847885094294026E-7}	{Group57=7.5609454965490685E-6, Group80=8.90531069269827E-7}	[TLR2, TLR4]	[TLR2, TLR4]	FALSE
GO:1904835	GO_BiologicalProcess-EBI-UniProt-GOA_25.10.2019_00h00	dorsal root ganglion morphogenesis	[5, 6, 7, 8]	[Group42]	2	100	0.00697359	0.0314485	{Group42=0.006973586928271516}	{Group42=0.008323313430517615}	[NRP1, NRP2]	[NRP1, NRP2]	FALSE
GO:0004707	GO_BiologicalProcess-EBI-UniProt-GOA_25.10.2019_00h00	MAP kinase activity	[5, 6, 7, 9, 10]	[Group72, Group83]	25	14.0449	0.00689468	0.031457	{Group72=0.002684002170385053, Group83=5.068439582048435E-6}	{Group72=0.004137836679343623, Group83=1.786021567007544E-5}	[CD40, DUSP1, DUSP5, DUSP6, EIF2AK2, FZD4, GBA, HGF, IRAK3, LAMTOR2, LAMTOR3, MAP3K20, MAPK11, MAPK12, MAPK6, PAK1, PRKCD, PSEN1, PTPRJ, RIPK1, SASH1, SH2B3, SPRED1, TLR4, TLR6]	[ADAM9, ADRA2A, AGER, AIDA, AVPI1, BMP4, CBLC, CBS, CD24, CD40, CD40LG, CD81, CDK12, CDK5RAP3, CRKL, CSPG4, DAB2IP, DNAJA1, DTNBP1, DUSP1, DUSP10, DUSP14, DUSP16, DUSP18, DUSP19, DUSP2, DUSP3, DUSP5, DUSP6, DUSP7, DVL2, DVL3, EIF2AK2, ERBB2, ERCC6, ERP29, EZH2, F2R, FGD2, FGF18, FRS2, FZD4, FZD5, GADD45A, GADD45B, GADD45G, GBA, HGF, HGS, HIPK3, HMGCR, HRAS, HYAL2, IGF1R, IL1B, INPP5K, INSR, IQGAP…	FALSE
GO:0002520	GO_BiologicalProcess-EBI-UniProt-GOA_25.10.2019_00h00	immune system development	[2, 4, 5]	[Group48]	66	11.2628	0.00707809	0.0315542	{Group48=0.0070780923956968314}	{Group48=0.00818404433252446}	[ACE, AGPAT5, ANGPT1, AXL, BAK1, BATF2, C1QC, CASP3, CASP8, CCR2, CD40, CD74, CEBPA, CSF1, CSF1R, DYRK3, EIF2AK2, FBXO7, FES, IDO1, IL18R1, IL27, IL7, IRAK3, IRF1, IRF8, ISG15, JUN, L3MBTL3, LOC515624, LRRK1, LTBR, LYL1, MAFB, MEIS1, MERTK, MITF, MMP14, MPIG6B, NFE2L2, NFKB2, PARP3, PDGFRA, PF4, PIR, PPARGC1B, PRDX3, PSEN1, RAB7B, RELB, RIPK1, RIPK2, RNF168, RRAS, RSAD2, SCIN, SH2B3, SLC46A2, SNX…	[ABI1, ABL1, ACE, ACIN1, ACP6, ACTN1, ACVR1B, ACVR2A, ADA, ADAR, ADD1, ADGRG3, AGER, AGPAT5, ALAS2, ANGPT1, ANKRD54, ANLN, ANXA1, ANXA2, AP3B1, AP3D1, APLF, APP, ARHGEF7, ARID4A, ARIH2, ARL11, ARMC6, ASXL1, ATAD5, ATG5, ATM, ATP6AP1, ATPIF1, ATXN1L, AXL, AZI2, BABAM1, BAD, BAK1, BATF, BATF2, BATF3, BCL11B, BCL2, BCL2L11, BCL3, BCL6, BCR, BMI1, BMP4, BOLA-DOA, BRAF, BRCA2, BTK, C1QC, CACNA1C, CACN…	FALSE
GO:0050732	GO_BiologicalProcess-EBI-UniProt-GOA_25.10.2019_00h00	negative regulation of peptidyl-tyrosine phosphorylation	[7, 8, 9, 10, 11]	[Group64]	8	22.8571	0.00707784	0.031674	{Group64=4.63292695645035E-4}	{Group64=8.790681917367331E-4}	[INPP5F, LRRK1, MVP, PARP14, PRKCD, PSEN1, SH2B3, SOCS1]	[CBL, CBLB, CBLC, CHMP6, ERRFI1, FGFR1OP, GGNBP2, HYAL2, IBTK, INPP5F, LRRK1, MVP, NF2, PARP14, PIBF1, PRKCD, PRKCZ, PSEN1, PTPN2, PTPN6, PTPRC, RACK1, SAMSN1, SEMA4D, SH2B3, SH3BP5, SH3BP5L, SOCS1, SOCS3, SOCS4, SOCS5, TSG101, VPS25, ZFYVE28, ZGPAT]	FALSE
GO:1901214	GO_BiologicalProcess-EBI-UniProt-GOA_25.10.2019_00h00	regulation of neuron death	[4, 5]	[Group31]	20	15.0376	0.007064	0.0317336	{Group31=0.007063996840861798}	{Group31=0.008297393114663064}	[ANGPT1, AXL, C1QA, CSF1, CTSZ, EGLN1, FBXO7, GBA, IL27, ITSN1, JUN, KRAS, LGMN, NRP1, PRKCI, STXBP1, TIGAR, TLR4, TNFRSF1B, VPS35]	[AARS, ABL1, ADNP, ALKBH1, AMBRA1, ANGPT1, ATF4, ATM, AXL, BACE1, BAX, BBC3, BCL2, BCL2L11, BIRC5, BOK, BRAF, BTBD10, C1QA, CACNA1A, CASP9, CCL3, CCL5, CDK5, CDK5R1, CHMP4A, CLCF1, CLN3, CNTF, CORO1A, CSF1, CTNNB1, CTSZ, DAXX, DDIT3, DDIT4, DNAJC5, EFNB2, EGLN1, EGLN2, EIF2A, EIF2S1, EPHB1, F2R, FAIM2, FBXO7, FBXW7, FOXO3, FYN, FZD1, GATA3, GBA, GRN, GSK3B, HIF1A, HIPK2, HRAS, HYOU1, IL27, ITSN1,…	FALSE
GO:0052547	GO_BiologicalProcess-EBI-UniProt-GOA_25.10.2019_00h00	regulation of peptidase activity	[5, 6, 7]	[Group79]	31	13.1915	0.00720595	0.0320021	{Group79=1.2873869119005633E-5}	{Group79=3.664101210793911E-5}	[ACER2, APLP2, ASPH, BAK1, BIN1, CASP4, CASP8, CTSC, CTSH, EGLN3, HGF, HIP1, LGMN, LOC100298356, LOC515676, NAIP, NLRC4, NLRP1, NOD1, NR4A1, P2RX1, PRDX3, PSME2, PTGS2, PYCARD, RIPK2, SERPINB1, SERPINE1, TIMP2, TNFSF10, XDH]	[A2M, ACER2, ADRM1, AGER, AIFM1, AKT1, ANOS1, ANP32B, ANXA8L1, APAF1, APLP2, APOPT1, APP, ARAF, ARL6IP1, ARL6IP5, ARRB1, ASPH, ATP13A2, BAD, BAK1, BAX, BBC3, BCAP31, BCL10, BCL2L11, BCL2L12, BID, BIN1, BIRC2, BIRC3, BIRC5, BIRC6, BOK, C3, C5, CAAP1, CARD9, CASP4, CASP8, CASP8AP2, CASP9, CAST, CCL3, CD27, CD44, CDKN2D, CFLAR, CLDN3, CLEC7A, CLPX, COL4A3, COL6A3, CRADD, CRIM1, CSNK2A1, CST3, CST7, …	FALSE
GO:0007186	GO_BiologicalProcess-EBI-UniProt-GOA_25.10.2019_00h00	G protein-coupled receptor signaling pathway	[3, 4, 5]	[Group27]	39	12.4601	0.0073862	0.0326783	{Group27=0.007386196278487151}	{Group27=0.008408900378585374}	[ABHD6, ACKR2, ADCY3, ADCY9, ADGRG6, ADRB3, C3AR1, CA2, CCL19, CCL8, CCR2, CCR3, CCR5, CCRL2, CISH, CMKLR1, CXCL10, DYNLT1, F2RL2, FFAR2, FZD2, GNA11, GNA15, GNAQ, GNG11, GNGT2, GPBAR1, GPR141, GPR31, HRH1, LOC529196, OGFRL1, P2RY1, P2RY6, PF4, PROKR1, PSAP, RAMP3, RGS18]	[ABCA1, ABHD6, ACKR2, ACKR3, ADA, ADCY3, ADCY4, ADCY6, ADCY7, ADCY8, ADCY9, ADCYAP1R1, ADGRA1, ADGRA3, ADGRE3, ADGRE5, ADGRF1, ADGRG1, ADGRG3, ADGRG5, ADGRG6, ADGRL1, ADGRL2, ADGRL3, ADGRV1, ADORA2A, ADORA2B, ADRA2A, ADRB1, ADRB2, ADRB3, AGRN, AGTRAP, AHCYL1, AKAP13, AKAP5, ANXA1, APLP1, AREG, ARHGEF12, ARRB1, ARRB2, ARRDC3, ATP2B4, ATRNL1, BAIAP3, BCAR1, BCAR3, BHLHA15, C3, C3AR1, C5AR1, C5AR2, …	TRUE
GO:0007166	GO_BiologicalProcess-EBI-UniProt-GOA_25.10.2019_00h00	cell surface receptor signaling pathway	[3, 4, 5]	[Group55, Group75, Group83]	142	10.0924	0.00746508	0.0329027	{Group55=8.346748834895706E-6, Group75=1.546603307625727E-5, Group83=5.068439582048435E-6}	{Group55=2.685475712096879E-5, Group75=4.238838694974215E-5, Group83=1.786021567007544E-5}	[ACKR2, ACVRL1, ADAM17, ADGRG6, ANGPT1, ATF3, ATP6AP2, AXL, BAG3, BAK1, BCL2A1, BCL2L1, BMP2K, BMP6, C3AR1, CASP3, CASP8, CCL19, CCL8, CCR2, CCR3, CCR5, CCRL2, CD14, CD180, CD40, CD74, CD86, CMKLR1, CSF1, CSF1R, CTNNA1, CTNND1, CXCL10, CXCL5, CYFIP1, DISC1, DOK2, EBI3, EFNB1, FER, FES, FFAR2, FZD2, FZD4, GCLM, GNAQ, GRIN3A, HCK, HGF, HHLA2, HIP1, HMOX1, ICOSLG, ID1, IL10RA, IL17RC, IL18R1, IL20RA…	[AAK1, ABCA1, ABL1, ACKR2, ACKR3, ACSL1, ACTN4, ACVR1, ACVR1B, ACVR2A, ACVR2B, ACVRL1, ADA, ADAM10, ADAM15, ADAM17, ADAM9, ADAMTS12, ADAMTS3, ADAR, ADCYAP1R1, ADGRA1, ADGRA3, ADGRE3, ADGRE5, ADGRF1, ADGRG1, ADGRG3, ADGRG5, ADGRG6, ADGRL1, ADGRL2, ADGRL3, ADGRV1, ADIPOR1, ADIPOR2, ADORA2A, ADORA2B, ADRA2A, ADRB1, ADRB2, AFAP1L2, AGAP2, AHI1, AKAP9, AKT1, AKT1S1, AKT2, ALPK2, AMER1, AMFR, AMHR2, AM…	FALSE
GO:0097190	GO_BiologicalProcess-EBI-UniProt-GOA_25.10.2019_00h00	apoptotic signaling pathway	[3, 4, 5]	[Group77]	46	12.0104	0.00754611	0.0330107	{Group77=2.498999259442474E-7}	{Group77=1.2328396346582872E-6}	[ATF3, BAG3, BAK1, BCL2A1, BCL2L1, CASP3, CASP4, CASP8, CD74, CDKN1A, CLU, CTNNA1, CTSC, CTSH, ERO1A, GCLM, HGF, HIP1, HMOX1, IL20RA, IL7, LAMP1, LMNA, LTBR, NACC2, NFE2L2, NRP1, NUPR1, PDIA3, PLAGL2, PRKCD, PSEN1, PTGS2, PYCARD, RBCK1, RIPK1, SGPP1, SH3GLB1, SHISA5, SLC35F6, STK3, TMBIM1, TNFAIP3, TNFRSF1B, TNFSF10, URI1]	[AATF, ACAA2, ACKR3, ACVR1B, ADORA2A, AEN, AIFM1, AKT1, ANKRD2, ANXA6, APAF1, APOPT1, ARL6IP5, ATAD5, ATF3, ATF4, ATM, ATP2A1, BAD, BAG3, BAG6, BAK1, BAX, BBC3, BCAP31, BCL10, BCL2, BCL2A1, BCL2L1, BCL2L11, BCL2L12, BCL2L2, BCL3, BCLAF1, BECN1, BEX3, BID, BIRC6, BLOC1S2, BMI1, BMP4, BNIP3, BNIP3L, BOK, BRCA1, BRCA2, CAAP1, CASP2, CASP3, CASP4, CASP8, CASP8AP2, CASP9, CCAR2, CD27, CD28, CD44, CD5,…	FALSE
GO:0051251	GO_BiologicalProcess-EBI-UniProt-GOA_25.10.2019_00h00	positive regulation of lymphocyte activation	[4, 5, 6, 7]	[Group81]	24	14.1176	0.00751833	0.0330128	{Group81=2.583013892086053E-9}	{Group81=2.7306146859195417E-8}	[AIF1, AXL, CCR2, CD40, CD47, CD74, CD86, CDKN1A, EFNB1, FLOT2, HHLA2, IL7, LAMP1, LOC107131142, MMP14, NOD2, PYCARD, RIPK2, SIRPB1, SOCS1, TLR4, TNFSF13B, TNFSF9, VTCN1]	[ADA, AGER, AIF1, ANXA1, AP1G1, AP3B1, AP3D1, ATAD5, AXL, BAD, BCL10, BCL2, BCL6, BLOC1S3, BLOC1S6, BMI1, BST1, CARD11, CBFB, CCDC88B, CCL5, CCR2, CCR7, CD24, CD27, CD274, CD28, CD320, CD38, CD3E, CD40, CD40LG, CD47, CD5, CD6, CD74, CD80, CD81, CD86, CDKN1A, CLCF1, CLEC7A, CORO1A, CYLD, DHPS, DOCK8, DPP4, DUSP10, EFNB1, EFNB2, EGR3, EPHB6, EXOSC3, FADD, FAM49B, FCRL3, FLOT2, FLT3LG, FOXP3, GAS6, …	FALSE
GO:0006469	GO_BiologicalProcess-EBI-UniProt-GOA_25.10.2019_00h00	negative regulation of protein kinase activity	[7, 8, 9, 10]	[Group72]	21	14.6853	0.00769498	0.0335363	{Group72=0.002684002170385053}	{Group72=0.004137836679343623}	[CASP3, CDKN1A, CHP1, DUSP1, DUSP5, DUSP6, FBXO7, GBA, GNAQ, HEXIM2, IRAK3, MVP, PPM1E, PRKCD, PSEN1, PTPRJ, PYCARD, SH2B3, SPRED1, TNFAIP3, WARS]	[ABL1, ADAR, ADARB1, AIDA, AKT1, AKT1S1, APC, BMP4, CAMK2N1, CASP3, CBL, CBLB, CBLC, CDK5RAP1, CDK5RAP3, CDKN1A, CDKN1B, CDKN1C, CDKN2B, CDKN2C, CDKN2D, CEP85, CHMP6, CHORDC1, CHP1, CIB1, CORO1C, DAB2IP, DEPTOR, DNAJA1, DNAJC3, DTNBP1, DUS2, DUSP1, DUSP10, DUSP14, DUSP16, DUSP18, DUSP2, DUSP3, DUSP5, DUSP6, DUSP7, DVL1, ERRFI1, FAM212B, FBXO7, FGFR1OP, GADD45A, GADD45B, GBA, GGNBP2, GNAQ, GSKIP, …	FALSE
GO:0016493	GO_BiologicalProcess-EBI-UniProt-GOA_25.10.2019_00h00	C-C chemokine receptor activity	[7, 8, 9, 10]	[Group60, Group82]	6	27.2727	0.00778308	0.0337942	{Group60=7.732697110281618E-8, Group82=2.3793071616070084E-8}	{Group60=4.401689124314152E-7, Group82=1.6006248178083512E-7}	[ACKR2, CCR2, CCR3, CCR5, CCRL2, LOC529196]	[ACKR2, ACKR3, CCR1, CCR10, CCR2, CCR3, CCR4, CCR5, CCR6, CCR7, CCR8, CCR9, CCRL2, CX3CR1, CXCR1, CXCR2, CXCR3, CXCR4, CXCR5, CXCR6, LOC529196, XCR1]	FALSE
GO:0010631	GO_BiologicalProcess-EBI-UniProt-GOA_25.10.2019_00h00	epithelial cell migration	[4, 5, 6]	[Group78]	24	14.0351	0.00807694	0.0346833	{Group78=1.1762769445254699E-6}	{Group78=4.835805216382488E-6}	[ACVRL1, ADAM17, ANGPT1, ANXA3, CARD10, CD40, CORO1B, CTSH, HMOX1, ITGB1, JUN, LGALS8, LGMN, MAPRE2, NRP1, PECAM1, PLXND1, PRCP, PTPRR, RAB13, SASH1, SPRED1, SYNJ2BP, VASH1]	[AAMP, ABL1, ACVRL1, ADAM17, ADAM9, ADIPOR1, ADTRP, AKT1, AMOT, AMOTL1, ANGPT1, ANGPTL4, ANLN, ANXA1, ANXA3, ARF6, ARSB, BCAR1, BCAS3, BMP4, BMPR2, CALR, CAPN7, CARD10, CCBE1, CD40, CDH13, CIB1, CLASP1, CLEC14A, CORO1B, CORO1C, CSNK2B, CTSH, DAB2IP, DCN, DNAJA4, DOCK5, DPP4, DUSP10, EFNA1, EFNB2, EGR3, EMC10, EMP2, ENPP2, EPB41L4B, EPB41L5, EPHA2, ETS1, EVL, FBXW7, FGF18, GATA3, GIPC1, GLIPR2, GL…	FALSE
GO:0045766	GO_BiologicalProcess-EBI-UniProt-GOA_25.10.2019_00h00	positive regulation of angiogenesis	[4, 5, 6, 7, 8, 9, 10, 11, 12]	[Group78]	15	16.4835	0.0080547	0.0347155	{Group78=1.1762769445254699E-6}	{Group78=4.835805216382488E-6}	[ACVRL1, ANXA3, C3AR1, CCR3, CD40, CTSH, GATA6, HK2, HMOX1, ITGB1, NRP1, PKM, RRAS, S100A1, SASH1]	[AAMP, ABL1, ACVRL1, AGGF1, AGO2, AKT3, ANGPTL4, ANXA1, ANXA3, BRCA1, BTG1, C3, C3AR1, C5, C5AR1, CCBE1, CCR3, CD40, CDH5, CELA1, CHI3L1, CIB1, CTSH, CXCL8, CXCR3, DLL1, ECM1, EMC10, ENG, ERAP1, ETS1, FGF18, GAB1, GATA2, GATA6, HDAC7, HDAC9, HIF1A, HIPK2, HK2, HMOX1, HSPB1, HSPB6, HYAL1, IL1A, IL1B, ITGA5, ITGB1, JCAD, JUP, KDR, KLF4, MAP3K3, MTDH, MYDGF, NOS3, NRP1, PAK4, PDCD6, PDCL3, PDPK1, PI…	FALSE
GO:0060627	GO_BiologicalProcess-EBI-UniProt-GOA_25.10.2019_00h00	regulation of vesicle-mediated transport	[3, 4, 5]	[Group47]	37	12.5424	0.00804974	0.0348226	{Group47=2.0720633974293404E-8}	{Group47=1.5333269140977117E-7}	[ANGPT1, ATAD1, ATG3, AXL, BIN1, BMP2K, C2, CADPS2, CCR2, CD14, CD47, CLU, DOC2A, FER, FES, GRIN3A, HIP1, INPP5F, INSIG1, ITGAM, LAMP1, MERTK, PREB, PYCARD, RAB13, RAB27A, SDC4, SIRPB1, SLC11A1, SPHK1, STX18, STXBP1, STXBP3, STXBP6, SYNJ2BP, SYT4, VPS4B]	[AAK1, ABR, ACSL3, ACTN4, ADORA2B, AHI1, AKT2, ALOX15, ANGPT1, ANKFY1, ANKRD13A, ANKRD13D, ANKRD27, ANO6, ANXA1, ANXA2, AP1G1, APBA1, APPL1, APPL2, ARF1, ARFGAP1, ARHGAP1, ARRB1, ARRB2, ATAD1, ATG3, ATG5, ATP13A2, ATP2A2, ATP6AP1, ATXN2, AXL, BACE1, BAIAP3, BCR, BET1L, BIN1, BMP2K, BRAF, BSN, BTBD9, C2, C2CD5, C3, CACNA1A, CACNA1H, CACNB2, CACNB4, CADPS2, CALR, CAMK1D, CASK, CBL, CBLL1, CCR2, CD1…	FALSE
GO:0001818	GO_BiologicalProcess-EBI-UniProt-GOA_25.10.2019_00h00	negative regulation of cytokine production	[3, 4, 5]	[Group44]	22	14.3791	0.00827739	0.0354139	{Group44=0.0011091230874778302}	{Group44=0.001908723452868824}	[ANGPT1, AXL, CLEC4A, CMKLR1, GATA6, GBA, HGF, IDO1, IL10, IRAK3, LGALS9, MERTK, NMI, PYCARD, RELB, SARS, SERPINB1, SLC11A1, TIGIT, TLR4, TLR6, TNFAIP3]	[ABCD1, ACP5, ADCY7, AGER, ANGPT1, ANXA1, ANXA4, APPL2, ARG1, ARG2, ARRB1, ARRB2, ATP2B1, AXL, BANK1, BCL3, BCL6, BPI, BTK, C1QBP, C5AR2, CD24, CD2AP, CD84, CD96, CDH3, CHID1, CIDEA, CLEC4A, CMKLR1, CPTP, CUEDC2, DHX58, DICER1, DLL1, ELANE, EPHA2, EZR, F2, F2RL1, FN1, FOXP3, FURIN, GAS6, GATA3, GATA6, GBA, GHSR, GPATCH3, GPR18, HDAC7, HDAC9, HFE, HGF, HOMER2, HSF1, HSP90AB1, IDO1, IL10, IL12B, IL…	FALSE
GO:0032653	GO_BiologicalProcess-EBI-UniProt-GOA_25.10.2019_00h00	regulation of interleukin-10 production	[4, 5]	[Group44]	7	24.1379	0.0084641	0.0360806	{Group44=0.0011091230874778302}	{Group44=0.001908723452868824}	[CD47, HGF, IDO1, LGALS9, PYCARD, TIGIT, TLR4]	[AGER, BCL3, CD28, CD40LG, CD47, CLEC7A, DLL1, FCER1G, FOXP3, HGF, IDO1, IL12B, IL20RB, IL23A, IL23R, IRF4, LGALS9, PIBF1, PRKCZ, PYCARD, SASH3, SYK, TIGIT, TLR4, TLR9, TNFRSF21, TREM2, TRIB2, VSIR]	FALSE
GO:0050727	GO_BiologicalProcess-EBI-UniProt-GOA_25.10.2019_00h00	regulation of inflammatory response	[4, 5, 6]	[Group51, Group58, Group85]	25	13.8122	0.00850182	0.0361095	{Group51=8.66299147258722E-6, Group58=0.0010013036478801192, Group85=1.2221171280276134E-21}	{Group51=2.6710890373810593E-5, Group58=0.0018072309742226543, Group85=9.043666747404339E-20}	[AOAH, CASP1, CASP4, CCR2, CD200R1L, CD47, CTSC, FFAR2, GBP5, HGF, IDO1, IL17RC, LDLR, METRNL, NOD2, NR1H3, NUPR1, PTGS2, PYCARD, SPHK1, TLR2, TLR4, TNFAIP3, TNFRSF1B, VPS35]	[ABCC1, ABCD1, ABHD12, ABR, ACP5, ADA, ADAMTS12, ADCY7, ADORA2A, ADORA2B, AGER, ANXA1, AOAH, APEX1, APPL1, APPL2, ASH1L, BAP1, BCL6, BCR, BST1, C1QTNF12, C3, CASP1, CASP4, CCL3, CCR2, CCR7, CD200R1L, CD28, CD47, CD6, CD81, CDH5, CHID1, CLEC7A, CLOCK, COX2, CST7, CTSC, CUEDC2, CYLD, DNASE1, DNASE1L3, DROSHA, DUSP10, ESR1, ETS1, F12, F2, FANCA, FANCD2, FCER1G, FCGR1A, FEM1A, FFAR2, FFAR3, FNDC4, FO…	FALSE
GO:0007041	GO_BiologicalProcess-EBI-UniProt-GOA_25.10.2019_00h00	lysosomal transport	[5]	[Group25]	13	17.3333	0.00867311	0.0367036	{Group25=0.008673107115138084}	{Group25=0.009579252634630123}	[BIN1, C8H9orf72, GCC2, GNPTAB, LAMP1, LAMP2, M6PR, MTM1, NCOA4, PSAP, RAB7B, VPS35, VPS4B]	[AKTIP, ANKFY1, AP1G1, AP3B1, AP3D1, AP4M1, ATG14, BIN1, C8H9orf72, CCDC91, CHMP5, CLEC16A, DAG1, DENND3, DTX3L, EHD3, EPG5, FAM160A2, GAK, GCC2, GNPTAB, GRN, GUSB, HGS, HGSNAT, HOOK1, HOOK2, HOOK3, HSPA1A, HSPA8, IGF2R, LAMP1, LAMP2, LARS, LOC534832, LYST, M6PR, MGRN1, MTM1, MVB12A, NCOA4, NEDD4, NEDD4L, PINK1, PRKN, PSAP, RAB12, RAB7A, RAB7B, RBSN, RILP, SCARB2, SNAPIN, SNX16, SNX27, SORL1, SOR…	TRUE
GO:2000181	GO_BiologicalProcess-EBI-UniProt-GOA_25.10.2019_00h00	negative regulation of blood vessel morphogenesis	[4, 5, 6, 7, 8, 9, 10]	[Group78]	11	18.6441	0.00883193	0.0372408	{Group78=1.1762769445254699E-6}	{Group78=4.835805216382488E-6}	[CARD10, CCR2, CXCL10, PF4, PGK1, SARS, SPRED1, STAT1, SYNJ2BP, VASH1, XDH]	[AGO1, AMOT, ANGPTL4, ATF2, CARD10, CCR2, COL4A3, CREB3L1, CTNNB1, CX3CR1, CXCL10, DAB2IP, DCN, E2F2, ECSCR, EMILIN1, EPHA2, EPN1, EPN2, FASLG, FOXJ2, FOXO4, GPR4, GTF2I, HDAC5, HGS, ITGB1BP1, KLF2, KLF4, KRIT1, MECP2, MMRN2, NOTCH1, PDCD10, PDE3B, PF4, PGK1, PLK2, PML, PTPRM, RHOA, ROCK1, ROCK2, SARS, SEMA4A, SPARC, SPRED1, SPRY2, STAB1, STARD13, STAT1, SYNJ2BP, TCF4, TEK, TGFB2, THBS1, TIE1, VA…	FALSE
GO:0050731	GO_BiologicalProcess-EBI-UniProt-GOA_25.10.2019_00h00	positive regulation of peptidyl-tyrosine phosphorylation	[7, 8, 9, 10, 11]	[Group64]	15	16.3043	0.00890396	0.0374094	{Group64=4.63292695645035E-4}	{Group64=8.790681917367331E-4}	[ACE, ADAM17, ANGPT1, BMP6, CD40, CD74, CSF1R, HGF, LRRK1, NRP1, PARP14, PARP9, PECAM1, RIPK2, TAL1]	[ABI1, ABL1, ACE, ADAM17, ADRA2A, AFAP1L2, ALKAL2, ANGPT1, ANGPTL4, AREG, ARHGEF2, ARL2BP, BANK1, BMP6, CASS4, CCL5, CD24, CD40, CD44, CD74, CD80, CD81, CLCF1, CNTF, CSF1R, CSPG4, DGKQ, DVL2, EFNA1, ENPP2, ERBB4, ERCC6, FBXW7, FYN, GAS6, GATA1, GH1, HAX1, HBEGF, HCLS1, HES1, HGF, IL12B, IL15, IL18, IL23A, IL27RA, IL6R, IL6ST, ITGA5, KIT, LIF, LRP4, LRRK1, LYN, MLST8, MTOR, NCAPG2, NCF1, NEDD9, NE…	FALSE
GO:0034614	GO_BiologicalProcess-EBI-UniProt-GOA_25.10.2019_00h00	cellular response to reactive oxygen species	[5]	[Group32]	14	16.6667	0.00933021	0.0390598	{Group32=0.006549840631092759}	{Group32=0.008215054350862104}	[FER, HGF, JUN, NFE2L2, PDE8A, PDGFRA, PPARGC1B, PRDX3, PRKCD, PSAP, RHOB, RIPK1, SPHK1, TNFAIP3]	[ABL1, ADPRHL2, AKT1, ANKZF1, ANXA1, CCS, CHUK, DHFR, ECT2, EZH2, FANCC, FER, FOS, FOXO1, FXN, GCH1, GUCY1B3, HDAC6, HGF, IMPACT, JUN, KDM6B, LRRK2, MAP3K5, MAPK1, MAPK13, MAPK3, MAPK7, MAPK8, MAPK9, MET, MMP9, MPO, NCF1, NET1, NFE2L2, NOS3, NR4A3, OSER1, PARK7, PAWR, PCGF2, PDCD10, PDE8A, PDGFRA, PDK2, PINK1, PLEKHA1, PPARGC1B, PPIF, PRDX1, PRDX2, PRDX3, PRDX5, PRKCD, PSAP, PTPRK, PXN, PYCR1, RA…	FALSE
GO:0043116	GO_BiologicalProcess-EBI-UniProt-GOA_25.10.2019_00h00	negative regulation of vascular permeability	[4, 6]	[Group29]	3	50	0.00959096	0.040008	{Group29=0.005944416623287133}	{Group29=0.007717312809179787}	[ANGPT1, PDE3A, PTPRJ]	[ANGPT1, ARHGAP35, PDE2A, PDE3A, PTPRJ, RAMP2]	FALSE
GO:0045357	GO_BiologicalProcess-EBI-UniProt-GOA_25.10.2019_00h00	regulation of interferon-beta biosynthetic process	[5, 6, 7, 8, 9]	[Group62]	3	50	0.00959096	0.040008	{Group62=4.7735480959398145E-5}	{Group62=1.1774751969984876E-4}	[NMI, TBK1, TLR4]	[NMI, TBK1, TLR3, TLR4, TLR7, TLR9]	FALSE
GO:0072608	GO_BiologicalProcess-EBI-UniProt-GOA_25.10.2019_00h00	interleukin-10 secretion	[4, 6, 7, 8, 9, 10]	[Group14]	3	50	0.00959096	0.040008	{Group14=0.009590959056419593}	{Group14=0.010437220149633086}	[ISG15, LGALS9, PYCARD]	[F2RL1, ISG15, LGALS9, PRKCZ, PYCARD, TNFRSF21]	TRUE
GO:1990504	GO_BiologicalProcess-EBI-UniProt-GOA_25.10.2019_00h00	dense core granule exocytosis	[7, 8, 9]	[Group19]	3	50	0.00959096	0.040008	{Group19=0.009590959056419593}	{Group19=0.010437220149633086}	[CADPS2, STXBP1, SYT4]	[BAIAP3, CADPS2, STXBP1, SYT4, UNC13B, UNC13C]	TRUE
GO:0008528	GO_BiologicalProcess-EBI-UniProt-GOA_25.10.2019_00h00	G protein-coupled peptide receptor activity	[5, 6, 7]	[Group60, Group76, Group82]	10	19.2308	0.00987311	0.0410384	{Group60=7.732697110281618E-8, Group76=9.686725030199334E-5, Group82=2.3793071616070084E-8}	{Group60=4.401689124314152E-7, Group76=2.1721747037416688E-4, Group82=1.6006248178083512E-7}	[ACKR2, CCR2, CCR3, CCR5, CCRL2, F2RL2, LOC529196, OGFRL1, PROKR1, RAMP3]	[ACKR2, ACKR3, ADCYAP1R1, CALCRL, CCKAR, CCR1, CCR10, CCR2, CCR3, CCR4, CCR5, CCR6, CCR7, CCR8, CCR9, CCRL2, CX3CR1, CXCR1, CXCR2, CXCR3, CXCR4, CXCR5, CXCR6, CYSLTR1, CYSLTR2, EDNRB, F2R, F2RL1, F2RL2, F2RL3, GALR1, GIPR, GLP1R, GPR83, GPR84, INPP5K, LOC529196, LTB4R, NMUR1, NMUR2, OGFR, OGFRL1, OPRL1, PROKR1, PTH1R, RAMP2, RAMP3, RXFP2, SSTR1, TACR2, VIPR2, XCR1]	FALSE
GO:0006825	GO_BiologicalProcess-EBI-UniProt-GOA_25.10.2019_00h00	copper ion transport	[8]	[Group22]	4	36.3636	0.00991086	0.0410492	{Group22=0.009910860337494219}	{Group22=0.010629038622819886}	[ATP7A, SCO1, SLC31A1, STEAP3]	[ATOX1, ATP7A, ATP7B, COX17, SCO1, SCO2, SLC31A1, SLC31A2, STEAP2, STEAP3, STEAP4]	TRUE
GO:0031639	GO_BiologicalProcess-EBI-UniProt-GOA_25.10.2019_00h00	plasminogen activation	[7, 8]	[Group61]	4	36.3636	0.00991086	0.0410492	{Group61=0.002758773291358753}	{Group61=0.0041663106849091375}	[CTSZ, PGK1, PLAU, PLGRKT]	[ANXA2, CTSZ, DHCR24, F12, GH1, PGK1, PLAU, PLGRKT, SERPINE2, THBS1, TNF]	FALSE
GO:0031664	GO_BiologicalProcess-EBI-UniProt-GOA_25.10.2019_00h00	regulation of lipopolysaccharide-mediated signaling pathway	[3, 4, 5, 6, 7, 8, 10]	[Group03]	4	36.3636	0.00991086	0.0410492	{Group03=0.009910860337494219}	{Group03=0.010629038622819886}	[BMP6, CD180, SASH1, TNFAIP3]	[BMP6, CD180, LTF, LY96, NFKBIL1, PRDX2, PRKCA, SASH1, TNFAIP3, TRAF6, TRIB1]	TRUE
GO:0045063	GO_BiologicalProcess-EBI-UniProt-GOA_25.10.2019_00h00	T-helper 1 cell differentiation	[6, 10, 11, 12, 13, 14, 15]	[Group49]	4	36.3636	0.00991086	0.0410492	{Group49=1.1556715494901908E-5}	{Group49=3.420787786490965E-5}	[IL18R1, IL27, RELB, RIPK2]	[ANXA1, HLX, IL18R1, IL27, LEF1, MTOR, RELB, RIPK2, SEMA4A, SOCS5, STAT6]	FALSE
GO:0060445	GO_BiologicalProcess-EBI-UniProt-GOA_25.10.2019_00h00	branching involved in salivary gland morphogenesis	[4, 5, 6, 7, 8, 9]	[Group11]	4	36.3636	0.00991086	0.0410492	{Group11=0.009910860337494219}	{Group11=0.010629038622819886}	[HGF, NRP1, PLXND1, TGM2]	[BTBD7, DAG1, HGF, NRP1, NTN4, PLXNA1, PLXND1, SEMA3A, SEMA3C, TGM2, TNF]	TRUE
GO:0061081	GO_BiologicalProcess-EBI-UniProt-GOA_25.10.2019_00h00	positive regulation of myeloid leukocyte cytokine production involved in immune response	[5, 6, 7, 8]	[Group40, Group85]	4	36.3636	0.00991086	0.0410492	{Group40=3.9235143444258E-4, Group85=1.2221171280276134E-21}	{Group40=7.640527933881821E-4, Group85=9.043666747404339E-20}	[CD74, DDX1, DDX58, TLR4]	[CD74, DDX1, DDX21, DDX58, DHX36, FCER1G, NR4A3, SEMA7A, TICAM1, TLR4, WNT5A]	FALSE
GO:0042100	GO_BiologicalProcess-EBI-UniProt-GOA_25.10.2019_00h00	B cell proliferation	[5, 6]	[Group81]	11	18.3333	0.0100223	0.0413639	{Group81=2.583013892086053E-9}	{Group81=2.7306146859195417E-8}	[CASP3, CD180, CD40, CD74, CDKN1A, IL10, IL7, LOC107131142, PRKCD, TLR4, TNFSF13B]	[ABL1, ADA, ATAD5, ATM, BCL2, BCL6, BMI1, BST1, BTK, CARD11, CASP3, CD180, CD19, CD320, CD38, CD40, CD40LG, CD74, CD79A, CD81, CDKN1A, CLCF1, CTLA4, CTPS1, FCRL3, GAPT, GPR183, HMGB1, IKZF3, IL10, IL7, IL7R, INPP5D, IRS2, LEF1, LOC107131142, LYN, MEF2C, MZB1, NCKAP1L, NFATC2, PAWR, PELI1, PKN1, PLCL2, PRKCD, PTPRC, RC3H1, SASH3, SHB, SIGLEC10, SLC39A10, TFRC, TLR4, TLR9, TNFRSF13B, TNFRSF13C, TNF…	FALSE
GO:1903706	GO_BiologicalProcess-EBI-UniProt-GOA_25.10.2019_00h00	regulation of hemopoiesis	[3, 4, 5, 6, 7, 8]	[Group48]	31	12.8631	0.0102672	0.0420773	{Group48=0.0070780923956968314}	{Group48=0.00818404433252446}	[ACE, AXL, C1QC, CASP8, CCR2, CD74, CSF1, EIF2AK2, FBXO7, FES, IL27, IL7, IRF1, ISG15, MAFB, MEIS1, MITF, MMP14, NFE2L2, PF4, PPARGC1B, RAB7B, RIPK1, RIPK2, SCIN, SLC46A2, SOCS1, STAT1, TAL1, TNFSF9, TRIM58]	[ABL1, ACE, ACIN1, ACVR1B, ACVR2A, ADA, AGER, ANKRD54, ANXA1, AP3B1, AP3D1, ATP6AP1, ATXN1L, AXL, BAD, BCL6, BMI1, BMP4, BOLA-DOA, BRAF, C1QC, CARD11, CASP8, CBFB, CCL3, CCR2, CD101, CD27, CD28, CD4, CD74, CDC73, CDK6, CIB1, CLPTM1, CNOT4, CREB1, CSF1, CSF3R, CTLA4, CTNNB1, CTNNBIP1, CTR9, CUL4A, CYLD, DCSTAMP, DHX36, DLL1, DROSHA, DTX1, DUSP10, EGR3, EIF2AK2, EIF6, ERBB2, ETS1, EVI2B, FADD, FAM2…	FALSE
GO:0004177	GO_BiologicalProcess-EBI-UniProt-GOA_25.10.2019_00h00	aminopeptidase activity	[8, 9]	[Group43]	7	23.3333	0.0102629	0.0422079	{Group43=4.6586721095822134E-4}	{Group43=8.618543402727094E-4}	[ACE, CTSH, ERAP2, LAP3, MMP14, PEPD, PRCP]	[ACE, CTSH, DNPEP, DPEP3, DPP3, DPP4, ERAP1, ERAP2, JMJD7, KDM8, LAP3, LNPEP, LOC511497, LOC539370, LTA4H, LVRN, METAP1, METAP1D, METAP2, MMP14, NAALADL1, NPEPL1, NPEPPS, PEPD, PRCP, RNPEP, TPP2, XPNPEP1, XPNPEP2, XPNPEP3]	FALSE
GO:0030219	GO_BiologicalProcess-EBI-UniProt-GOA_25.10.2019_00h00	megakaryocyte differentiation	[5, 6, 7, 8, 9]	[Group02]	7	23.3333	0.0102629	0.0422079	{Group02=0.010262875862826412}	{Group02=0.010849325912130779}	[MEIS1, MPIG6B, PF4, RAB7B, SCIN, SH2B3, TAL1]	[ABI1, CDKN2B, CIB1, CNOT4, EIF6, FLI1, GABPA, GATA1, KIT, MED1, MEF2C, MEIS1, MPIG6B, PF4, PIP4K2A, PRMT1, PTPN11, PTPN6, RAB7B, RBM15, SCIN, SH2B3, SP3, SRF, TAL1, VPS33B, WASF2, ZFPM1, ZNF16, ZNF385A]	TRUE
GO:0001919	GO_BiologicalProcess-EBI-UniProt-GOA_25.10.2019_00h00	regulation of receptor recycling	[3, 4, 5, 6, 7]	[Group24]	5	29.4118	0.0106478	0.0434845	{Group24=0.010647752242987087}	{Group24=0.011097657267338653}	[ECE1, INPP5F, OPTN, PSEN1, RAMP3]	[ACHE, ANXA2, AP1AR, CHMP5, ECE1, INPP5F, LAMTOR1, NSF, OPTN, PSEN1, RAB29, RAMP3, SCRIB, SNCA, TBC1D16, TRAT1, VAMP3]	TRUE
GO:0032069	GO_BiologicalProcess-EBI-UniProt-GOA_25.10.2019_00h00	regulation of nuclease activity	[4, 5, 6, 7, 8]	[Group04]	5	29.4118	0.0106478	0.0434845	{Group04=0.010647752242987087}	{Group04=0.011097657267338653}	[GZMA, OAS1Y, OAS1Z, OAS2, PRKCD]	[ABCE1, AKT1, DFFA, GZMA, NEIL1, NPM1, OAS1Y, OAS1Z, OAS2, OASL, PCNA, PRKCD, RPS3, SIRT1, TERF1, TERF2, TMBIM6]	TRUE
GO:0015297	GO_BiologicalProcess-EBI-UniProt-GOA_25.10.2019_00h00	antiporter activity	[8]	[Group28]	9	20	0.0108924	0.0443288	{Group28=0.012378737637428793}	{Group28=0.012378737637428793}	[CHP1, LETM1, RIPK1, SLC11A1, SLC22A4, SLC26A2, SLC35E3, SLC37A2, SLC8B1]	[ATP1B1, CHP1, CLCN3, CLCN5, CLCN7, LETM1, RIPK1, SLC11A1, SLC19A1, SLC22A4, SLC24A2, SLC24A3, SLC25A11, SLC25A4, SLC25A5, SLC25A6, SLC26A11, SLC26A2, SLC26A6, SLC26A8, SLC35A1, SLC35C1, SLC35D1, SLC35D2, SLC35E1, SLC35E2, SLC35E3, SLC35E4, SLC37A1, SLC37A2, SLC41A1, SLC4A3, SLC8A1, SLC8B1, SLC9A1, SLC9A3R1, SLC9A5, SLC9A6, SLC9A7, SLC9A8, SLC9A9, SLC9B2, SLC9C1, TMCO3, TMEM241]	TRUE
GO:0002757	GO_BiologicalProcess-EBI-UniProt-GOA_25.10.2019_00h00	immune response-activating signal transduction	[3, 4, 5, 6, 7]	[Group85]	29	13.0045	0.0110598	0.0448536	{Group85=1.2221171280276134E-21}	{Group85=9.043666747404339E-20}	[C3AR1, CD14, CMKLR1, DDX58, FFAR2, HHLA2, ICOSLG, IFIH1, IRAK2, IRAK3, IRF1, MAPKAPK3, NECTIN2, NOD2, PSEN1, PTPRJ, RAB7B, RBCK1, RIPK2, RSAD2, SLC46A2, THEMIS2, TICAM2, TLR2, TLR4, TLR5, TLR6, TNFAIP3, VTCN1]	[ABL1, ADA, ALPK1, ANKRD17, APPL1, APPL2, ARRB2, BAG6, BCAR1, BCL10, BCL2, BLK, BRAF, C1QBP, C3AR1, C5AR1, C5AR2, CACNB3, CACNB4, CCR7, CD14, CD19, CD22, CD226, CD247, CD276, CD28, CD79A, CD79B, CD81, CLEC4E, CLEC7A, CLP1, CMKLR1, CRKL, CSK, CTLA4, CYBA, CYLD, DAB2IP, DDX58, DENND1B, DHX58, DUSP3, EIF2B1, EIF2B2, EIF2B3, EIF2B4, EIF2B5, ELF1, EPG5, ESR1, EZR, F2RL1, FCER1G, FCN1, FCRL3, FFAR2, FL…	FALSE
GO:0050863	GO_BiologicalProcess-EBI-UniProt-GOA_25.10.2019_00h00	regulation of T cell activation	[5, 6, 7]	[Group81]	27	13.2353	0.0111505	0.0450649	{Group81=2.583013892086053E-9}	{Group81=2.7306146859195417E-8}	[AIF1, CASP3, CCR2, CD47, CD74, CD86, EFNB1, FLOT2, HHLA2, IDO1, IL27, IL7, IRF1, LGALS9, LOC107131142, NOD2, PYCARD, RIPK2, SDC4, SIRPB1, SLC46A2, SOCS1, TIGIT, TNFRSF1B, TNFSF13B, TNFSF9, VTCN1]	[ABL1, ADA, ADORA2A, AGER, AIF1, ANXA1, AP3B1, AP3D1, ARG1, ARG2, BAD, BCL10, BCL6, BMI1, BMP4, BOLA-DOA, BRAF, CARD11, CASP3, CBFB, CCDC88B, CCL5, CCR2, CCR7, CD24, CD27, CD274, CD28, CD3E, CD4, CD40LG, CD47, CD5, CD6, CD74, CD80, CD81, CD86, CLPTM1, CORO1A, CTLA4, CTNNB1, CYLD, DHPS, DLG1, DLG5, DOCK8, DPP4, DROSHA, DTX1, DUSP10, DUSP3, EFNB1, EFNB2, EGR3, EPHB6, ERBB2, FADD, FAM49B, FANCA, FAN…	FALSE
GO:2001237	GO_BiologicalProcess-EBI-UniProt-GOA_25.10.2019_00h00	negative regulation of extrinsic apoptotic signaling pathway	[5, 6, 7, 8, 9]	[Group77]	10	18.8679	0.0112848	0.0454505	{Group77=2.498999259442474E-7}	{Group77=1.2328396346582872E-6}	[CTNNA1, GCLM, HGF, HMOX1, IL7, LMNA, NRP1, RIPK1, TMBIM1, TNFAIP3]	[BCL2, BIRC6, BMP4, BRCA1, CFLAR, CTNNA1, EYA3, FAIM, FAIM2, FDXR, GATA1, GCLC, GCLM, GPX1, HGF, HMOX1, HTT, IFI6, IL1B, IL7, ITGA6, ITGAV, ITPRIP, LGALS3, LMNA, MAPK7, NOS3, NRP1, PARK7, PEA15, PELI3, PHIP, PRDX2, PSME3, RAF1, RB1CC1, RELA, RFFL, RIPK1, RNF34, RPS6KB1, SGK3, SH3RF1, SIAH2, SRC, STRADB, TERT, TGFBR1, TMBIM1, TNF, TNFAIP3, ZC3HC1, ZMYND11]	FALSE
GO:0031329	GO_BiologicalProcess-EBI-UniProt-GOA_25.10.2019_00h00	regulation of cellular catabolic process	[4, 5]	[Group70]	54	11.3924	0.0113736	0.0456507	{Group70=0.008633684347314156}	{Group70=0.009680191540927993}	[ACER2, BAG3, C8H9orf72, CALCOCO2, CASP1, CISD2, CLU, DRAM1, DRAM2, FBXO7, FEZ2, GBA, HK2, HMOX1, IDH1, IL10, IL10RA, LDLR, LONP2, MID2, MTM1, NOD1, NUB1, NUPR1, OPTN, PDE12, PGAM1, PNPT1, PRKCD, PSEN1, PSME2, PYCARD, RIDA, RIPK2, RNF14, RNF19B, SAMD4A, SCO1, SH3BP4, SH3GLB1, SLC11A1, SPTLC1, SPTLC2, TBC1D12, TBK1, TIGAR, TIMP2, TMEM150B, TNFAIP3, TNFRSF1B, TRIM21, TRIM65, VDAC1, VPS35]	[AAED1, ABCD1, ABHD5, ACACB, ACER2, ADRA2A, ADRB2, AGO2, AIFM1, AKT1, AKT2, ALAD, ALKBH5, AMER1, ANGEL2, ANKIB1, ANXA2, APAF1, APEX1, APP, ARIH1, ARIH2, ATG16L1, ATG5, ATG7, ATM, ATP13A2, ATP2B4, ATP6V0A1, ATRAID, AURKA, AXIN2, BAG3, BAG6, BAP1, BBS7, BCAP31, BCL2, BECN1, BMF, BNIP3, BOK, BOLL, BTG2, BTRC, C8H9orf72, CALCOCO2, CAMLG, CARHSP1, CASP1, CBFA2T3, CCAR2, CCDC22, CD81, CDC37, CDK5RAP3, …	FALSE
GO:0031331	GO_BiologicalProcess-EBI-UniProt-GOA_25.10.2019_00h00	positive regulation of cellular catabolic process	[4, 5, 6]	[Group70]	31	12.7572	0.011498	0.0456793	{Group70=0.008633684347314156}	{Group70=0.009680191540927993}	[BAG3, C8H9orf72, CALCOCO2, CLU, FBXO7, GBA, HK2, HMOX1, LDLR, MID2, NOD1, NUB1, NUPR1, OPTN, PNPT1, PRKCD, PSEN1, RIDA, RIPK2, RNF14, RNF19B, SH3BP4, SH3GLB1, SPTLC1, SPTLC2, TBK1, TNFAIP3, TNFRSF1B, TRIM21, TRIM65, VPS35]	[AAED1, ABCD1, ABHD5, ADRA2A, ADRB2, AGO2, AKT1, AKT2, AMER1, ANKIB1, APP, ARIH1, ARIH2, ATG16L1, ATG5, ATG7, AURKA, BAG3, BAG6, BBS7, BCAP31, BNIP3, BTG2, C8H9orf72, CALCOCO2, CBFA2T3, CCDC22, CD81, CDC37, CHFR, CLEC16A, CLU, CNOT1, CNOT6L, CNOT7, CNOT8, CPEB3, CSNK1D, CSNK1E, DAB2, DAB2IP, DACT1, DAPK1, DCN, DDA1, DDRGK1, DHX36, DNAJB2, DTX3L, DVL1, DXO, ECSCR, EDEM1, EDEM2, ENTPD5, EZR, FBXL5,…	FALSE
GO:0009150	GO_BiologicalProcess-EBI-UniProt-GOA_25.10.2019_00h00	purine ribonucleotide metabolic process	[6, 7, 8, 9]	[Group66]	28	13.0841	0.0114592	0.0456803	{Group66=0.004370419252370139}	{Group66=0.0059890930495442645}	[AASS, ADCY3, ADCY9, ADPGK, AK2, ALDOC, ATP5C1, CROT, DLAT, ENO1, ENO3, FAR2, GMPR, GUCY1A3, HK2, HK3, HMGCS1, HPRT1, NUPR1, PANK3, PAPSS2, PGAM1, PGK1, PKLR, PKM, PSEN1, SLC2A6, TIGAR]	[AAED1, AASS, ABCD1, ACACA, ACACB, ACAT1, ACLY, ACOT2, ACOT4, ACOT7, ACOT8, ACOT9, ACSS2, ACTN3, ADCY3, ADCY4, ADCY6, ADCY7, ADCY8, ADCY9, ADK, ADORA2B, ADPGK, ADSL, ADSS, AK1, AK2, AK3, AK4, ALDOA, ALDOC, AMPD2, AMPD3, APP, APRT, ATIC, ATP5A1, ATP5B, ATP5C1, ATP5D, ATP5E, ATP5F1, ATP5G1, ATP5G2, ATP5G3, ATP5H, ATP5I, ATP5J, ATP5J2, ATP5L, ATP5O, ATP5S, ATP6, ATP8, BAD, BPGM, CACNB4, CBFA2T3, COA…	FALSE
GO:0006897	GO_BiologicalProcess-EBI-UniProt-GOA_25.10.2019_00h00	endocytosis	[5]	[Group34]	37	12.2517	0.0115433	0.0457035	{Group34=0.011543261328726554}	{Group34=0.011863907476746736}	[ACKR2, AIF1, ANGPT1, ATAD1, AXL, BIN1, BMP2K, C8H9orf72, CANX, CD14, CFI, CLU, CXCL16, FCHO2, GRK3, HIP1, IL10RA, ILDR1, INPP5F, ITGB1, ITSN1, LDLR, LDLRAD3, LGALS3BP, MAPKAPK3, MSR1, MX1, MX2, PYCARD, RAB1A, RAMP3, SCARF1, SNX10, SPHK1, SYNJ2BP, SYT4, WIPF3]	[AAK1, ABCA1, ACHE, ACKR2, ACKR3, ACTB, ACTG1, ACTN4, ADRB2, AHI1, AIF1, ALOX15, AMN, ANGPT1, ANKFY1, ANKRD13A, ANKRD13D, ANO6, ANXA2, ANXA6, AP2A1, AP2A2, AP2B1, AP2M1, AP2S1, APP, APPL1, APPL2, ARF1, ARFGAP1, ARHGAP12, ARHGAP25, ARRB1, ARRB2, ATAD1, ATP9A, ATP9B, ATXN2, AXL, BECN1, BIN1, BIN2, BIN3, BMP2K, BTBD8, BTBD9, C3, C8H9orf72, CALCRL, CANX, CBL, CBLL1, CD14, CD163, CD163L1, CD22, CD5, C…	FALSE
GO:0022853	GO_BiologicalProcess-EBI-UniProt-GOA_25.10.2019_00h00	active ion transmembrane transporter activity	[7]	[Group28]	18	14.876	0.0114388	0.045755	{Group28=0.012378737637428793}	{Group28=0.012378737637428793}	[ATP1A1, ATP1B3, ATP6V1A, ATP6V1C1, ATP7A, CHP1, LETM1, RIPK1, SLC11A1, SLC12A7, SLC15A1, SLC15A3, SLC22A4, SLC26A2, SLC2A6, SLC37A2, SLC6A4, SLC8B1]	[ABCD1, ANXA5, ATP12A, ATP1A1, ATP1B1, ATP1B3, ATP2A1, ATP2A2, ATP2A3, ATP2B1, ATP2B2, ATP2B4, ATP2C1, ATP4B, ATP6AP1, ATP6AP1L, ATP6V0A1, ATP6V0A2, ATP6V0A4, ATP6V0B, ATP6V0C, ATP6V0D1, ATP6V0E1, ATP6V1A, ATP6V1C1, ATP6V1C2, ATP6V1D, ATP6V1E1, ATP6V1E2, ATP6V1F, ATP6V1G1, ATP6V1H, ATP7A, ATP7B, CHP1, CLCN3, CLCN5, HSPA1A, HSPA2, LETM1, PPIF, RIPK1, SLC10A3, SLC10A5, SLC11A1, SLC12A2, SLC12A4, SL…	FALSE
GO:0015696	GO_BiologicalProcess-EBI-UniProt-GOA_25.10.2019_00h00	ammonium transport	[5, 6]	[Group30]	8	21.0526	0.0117776	0.0464737	{Group30=0.01177757574364223}	{Group30=0.011938912397664727}	[ITGB3, P2RX1, PSEN1, RHCG, SLC22A4, SLC44A1, SLC6A4, SYT4]	[CACNA1A, DTNBP1, FCER1G, GPM6B, ITGB3, MAPK15, P2RX1, PARK7, PDZK1, PINK1, PRKN, PSEN1, RALBP1, RHCG, SEC14L1, SLC12A2, SLC18A2, SLC22A4, SLC22A5, SLC25A29, SLC44A1, SLC5A7, SLC6A2, SLC6A4, SNAP23, SNCA, SNX4, SYK, SYT11, SYT17, SYT3, SYT4, SYT5, SYT7, SYT8, TOR1A, VAMP7, VAMP8]	FALSE
GO:0038061	GO_BiologicalProcess-EBI-UniProt-GOA_25.10.2019_00h00	NIK/NF-kappaB signaling	[4, 5, 6]	[Group63]	13	16.6667	0.0119917	0.0471593	{Group63=2.073609718159044E-5}	{Group63=5.4802542551346164E-5}	[CARD10, CCL19, CD14, EIF2AK2, IL18R1, NFKB2, NOD1, NOD2, RBCK1, RELB, SASH1, TLR2, TLR4]	[ACTN4, ADGRG3, ADIPOR1, AGER, AGO1, AGO3, AKIP1, AKT1, APP, BCL3, CALR, CARD10, CCL19, CD14, CHI3L1, CHUK, CYLD, DICER1, EDA, EIF2AK2, FBXW11, HDAC7, HMGB1, IKBKE, IL18, IL18R1, IL1B, ILK, IRAK1, LITAF, MALT1, MAP3K14, MAP3K7, NFAT5, NFKB1, NFKB2, NLRC3, NLRP12, NLRP3, NOD1, NOD2, NOL3, PDCD4, PPM1A, PPM1B, PRDX1, PTP4A2, PTP4A3, PTPN22, RASSF2, RBCK1, RC3H1, RC3H2, REL, RELA, RELB, RHOA, RIPK3,…	FALSE
GO:0002753	GO_BiologicalProcess-EBI-UniProt-GOA_25.10.2019_00h00	cytoplasmic pattern recognition receptor signaling pathway	[4, 5, 6, 7, 8, 9, 10, 11, 12]	[Group56, Group62, Group84, Group85]	7	22.5806	0.0123245	0.0483053	{Group56=1.3739172146414716E-4, Group62=4.7735480959398145E-5, Group84=1.1075578934594613E-10, Group85=1.2221171280276134E-21}	{Group56=2.904853539527683E-4, Group62=1.1774751969984876E-4, Group84=2.0489821029000033E-9, Group85=9.043666747404339E-20}	[DDX58, IFIH1, NOD2, RIPK2, SLC46A2, TLR4, TNFAIP3]	[ALPK1, ANKRD17, C1QBP, DDX58, DHX58, GPATCH3, IFIH1, LSM14A, NFKBIA, NLRX1, NOD2, NOP53, NPLOC4, OTULIN, PTPN22, PUM1, PUM2, RELA, RIOK3, RIPK2, RNF125, SEC14L1, SLC46A2, TIFA, TKFC, TLR4, TMEM173, TNFAIP3, TSPAN6, UFD1, ZCCHC3]	FALSE
GO:0050870	GO_BiologicalProcess-EBI-UniProt-GOA_25.10.2019_00h00	positive regulation of T cell activation	[5, 6, 7, 8]	[Group81]	18	14.7541	0.0124073	0.0484672	{Group81=2.583013892086053E-9}	{Group81=2.7306146859195417E-8}	[AIF1, CCR2, CD47, CD74, CD86, EFNB1, FLOT2, HHLA2, IL7, LOC107131142, NOD2, PYCARD, RIPK2, SIRPB1, SOCS1, TNFSF13B, TNFSF9, VTCN1]	[ADA, AGER, AIF1, ANXA1, AP3B1, AP3D1, BAD, BCL10, BCL6, BMI1, CARD11, CBFB, CCDC88B, CCL5, CCR2, CCR7, CD24, CD27, CD274, CD28, CD3E, CD40LG, CD47, CD5, CD6, CD74, CD80, CD81, CD86, CORO1A, CYLD, DHPS, DOCK8, DPP4, DUSP10, EFNB1, EFNB2, EGR3, EPHB6, FADD, FAM49B, FLOT2, FOXP3, GATA3, GPAM, HES1, HHLA2, HLX, ICOS, IL12B, IL12RB1, IL15, IL18, IL1B, IL23A, IL6ST, IL7, IL7R, ITPKB, JAK3, LCK, LGALS1…	FALSE
GO:0042102	GO_BiologicalProcess-EBI-UniProt-GOA_25.10.2019_00h00	positive regulation of T cell proliferation	[6, 7, 8, 9]	[Group81]	11	17.7419	0.0127689	0.0497134	{Group81=2.583013892086053E-9}	{Group81=2.7306146859195417E-8}	[AIF1, CCR2, CD86, EFNB1, HHLA2, LOC107131142, PYCARD, RIPK2, TNFSF13B, TNFSF9, VTCN1]	[AGER, AIF1, ANXA1, BMI1, CARD11, CCDC88B, CCL5, CCR2, CD24, CD274, CD28, CD3E, CD40LG, CD6, CD81, CD86, CORO1A, DHPS, EFNB1, FADD, FOXP3, GPAM, HES1, HHLA2, IL12B, IL12RB1, IL15, IL18, IL1B, IL23A, IL6ST, JAK3, LOC107131142, NCK1, NCK2, NCKAP1L, PDCD1LG2, PRKCQ, PTPN22, PTPRC, PYCARD, RASAL3, RIPK2, RPS3, SASH3, SELENOK, SLAMF1, STAT5A, STAT5B, STS, SYK, TFRC, TGFB2, TGFBR2, TMIGD2, TNFRSF13C, T…	FALSE

## Sheet: SevVsCont_wk10down
GOID	Ontology Source	GOTerm	GOLevels	GOGroups	Nr. Genes	% Associated Genes	Term PValue	Term PValue Corrected with Benjamini-Hochberg	Group PValue	Group PValue Corrected with Benjamini-Hochberg	Associated Genes Found	All Associated Genes	OverViewTerm
GO:0007166	GO_BiologicalProcess-EBI-UniProt-GOA_25.10.2019_00h00	cell surface receptor signaling pathway	[3, 4, 5]	[Group11]	133	9.45274	7.42197e-07	0.000693212	{Group11=3.016393182769193E-6}	{Group11=3.6196718193230314E-5}	[ADGRA1, ADGRG5, ADGRL1, AGAP2, APC2, APPL2, BCAR1, BCL7B, BLK, C5AR1, CCND3, CCR6, CD247, CD27, CD276, CD3E, CD44, CD79A, CDIP1, CDK14, CITED2, CLCF1, CREB3L1, CSPG4, CXCL12, CXCR4, DAAM2, DAB2, DTX1, DTX3, DUSP22, EFNA1, EPHB6, F2, FOXO1, FOXO4, FOXP3, FST, FSTL1, GABBR1, GAREM1, GAS2, GAS8, GATA3, GCSAM, GPC1, HIP1R, IFT122, IL1R1, IL1R2, IL20RB, IL27RA, INPP5K, INSRR, IRS2, ITGA3, ITGA5, ITGA…	[AAK1, ABCA1, ABL1, ACKR2, ACKR3, ACSL1, ACTN4, ACVR1, ACVR1B, ACVR2A, ACVR2B, ACVRL1, ADA, ADAM10, ADAM15, ADAM17, ADAM9, ADAMTS12, ADAMTS3, ADAR, ADCYAP1R1, ADGRA1, ADGRA3, ADGRE3, ADGRE5, ADGRF1, ADGRG1, ADGRG3, ADGRG5, ADGRG6, ADGRL1, ADGRL2, ADGRL3, ADGRV1, ADIPOR1, ADIPOR2, ADORA2A, ADORA2B, ADRA2A, ADRB1, ADRB2, AFAP1L2, AGAP2, AHI1, AKAP9, AKT1, AKT1S1, AKT2, ALPK2, AMER1, AMFR, AMHR2, AM…	TRUE
GO:0051960	GO_BiologicalProcess-EBI-UniProt-GOA_25.10.2019_00h00	regulation of nervous system development	[4, 5, 6]	[Group13]	50	11.7371	1.66076e-05	0.00517051	{Group13=9.916743011423165E-6}	{Group13=5.950045806853899E-5}	[ACAP3, ADGRL1, ANAPC2, APPL2, BCL11B, CDK5RAP2, CLCF1, CLSTN1, CPNE9, CST7, DAAM2, DBN1, DTX1, EFNA1, F2, GATA3, GPR173, ID3, IFT122, KREMEN1, MAPK8IP3, MAPT, MEGF8, MYLIP, NCMAP, NEXMIF, NSMF, OBSL1, PBX1, PDLIM7, PLXNA3, PLXNB1, PTK2, PTPRF, PTPRS, RETREG3, RFX4, SCN1B, SEMA3B, SEMA3G, SEMA4C, SERPINE2, SHANK2, SLC45A3, SMARCD3, SUFU, TCF4, TPPP, WNT5A, ZEB1]	[ABL1, ABL2, ACAP3, ADGRG1, ADGRL1, ADGRL3, AGRN, AKT1, ALKAL2, AMIGO1, AMIGO2, AMIGO3, ANAPC2, ANKRD27, APP, APPL2, ARF6, ARHGAP35, ARHGEF2, ARNTL, ASAP1, ASCL2, ASPM, ATP8A2, AVIL, BCL11B, BCL2, BCL6, BEND6, BHLHE40, BIN1, BMP4, BMP6, BMPR1A, BMPR2, BNIP2, BRAF, BRINP1, C1H21orf91, CACNA1A, CALR, CAMK1, CAMK1D, CAMSAP2, CAPRIN1, CAPRIN2, CCDC88A, CCR2, CDC20, CDH2, CDK5, CDK5R1, CDK5RAP2, CDON,…	TRUE
GO:0048846	GO_BiologicalProcess-EBI-UniProt-GOA_25.10.2019_00h00	axon extension involved in axon guidance	[5, 6, 7, 8, 9, 10, 11, 12, 13, 14]	[Group13]	8	36.3636	3.67505e-05	0.00572083	{Group13=9.916743011423165E-6}	{Group13=5.950045806853899E-5}	[MEGF8, PLXNA3, SEMA3B, SEMA3G, SEMA4C, SLIT1, SLIT3, WNT5A]	[ALCAM, BMPR2, MEGF8, NRP1, NRP2, PLXNA3, RYK, SEMA3A, SEMA3B, SEMA3C, SEMA3G, SEMA4A, SEMA4B, SEMA4C, SEMA4D, SEMA4F, SEMA4G, SEMA6C, SEMA7A, SLIT1, SLIT3, WNT5A]	FALSE
GO:0007411	GO_BiologicalProcess-EBI-UniProt-GOA_25.10.2019_00h00	axon guidance	[4, 5, 6, 7, 8, 9, 10, 11, 12, 13]	[Group13]	19	19.1919	1.22585e-05	0.00572473	{Group13=9.916743011423165E-6}	{Group13=5.950045806853899E-5}	[BCL11B, EFNA1, ENAH, FOXP1, GATA3, MAPK8IP3, MEGF8, PLXNA3, PLXNB1, SCN1B, SEMA3B, SEMA3G, SEMA4C, SLIT1, SLIT3, TUBB3, UNC5A, VSTM2L, WNT5A]	[AGRN, ALCAM, APBB2, APP, ARHGAP35, B3GNT2, BCL11B, BMPR2, CDK5, CDK5R1, CHN1, CNTN2, CSF1R, CYFIP1, CYFIP2, DAG1, DPYSL2, DVL1, EFNA1, EFNB1, EFNB2, EGR2, EMB, ENAH, EPHA2, EPHA6, EPHB1, ERBB2, EXT1, FOXP1, FZD3, GATA3, GFRA3, KIF5B, KIF5C, KLF7, L1CAM, LAMC2, MAPK8IP3, MEGF8, MET, MYCBP2, MYH10, NEXN, NFASC, NPTN, NR4A3, NRCAM, NRP1, NRP2, PKHD1L1, PLXNA1, PLXNA2, PLXNA3, PLXNB1, PLXNB2, PLXNB3…	FALSE
GO:0051961	GO_BiologicalProcess-EBI-UniProt-GOA_25.10.2019_00h00	negative regulation of nervous system development	[3, 4, 5, 6, 7]	[Group13]	22	16.1765	4.3389e-05	0.00578933	{Group13=9.916743011423165E-6}	{Group13=5.950045806853899E-5}	[APPL2, CDK5RAP2, DAAM2, DTX1, EFNA1, F2, GPR173, ID3, IFT122, KREMEN1, MYLIP, NEXMIF, PBX1, PLXNA3, PTK2, PTPRS, RFX4, SEMA3B, SEMA3G, SEMA4C, SUFU, WNT5A]	[ADGRG1, APP, APPL2, ARHGEF2, ASAP1, ASPM, BMPR1A, BRINP1, CALR, CDK5, CDK5R1, CDK5RAP2, CEND1, CIB1, CNTF, CNTN2, COL3A1, CTDSP1, CTNNA1, CTNNB1, CTSC, DAAM2, DDX6, DIXDC1, DLL1, DNAJB11, DPYSL3, DTX1, DYNLT1, EDNRB, EFNA1, EFNB2, EIF4E, EIF4ENIF1, ERBB4, F2, FIG4, FKBP4, FSTL4, GAK, GDI1, GFI1, GORASP1, GPR161, GPR173, GSK3B, HES1, HES4, HMG20A, HOOK3, ID1, ID2, ID3, IFRD1, IFT122, INPP5F, ITM2…	FALSE
GO:0038024	GO_BiologicalProcess-EBI-UniProt-GOA_25.10.2019_00h00	cargo receptor activity	[6]	[Group09]	11	26.8293	3.43101e-05	0.00640913	{Group09=3.431012252199652E-5}	{Group09=1.3724049008798607E-4}	[ANXA6, CD163L1, DAB2, FOLR2, LOC101907335, LOC786796, STAB1, WC-7, WC1-12, WC1-8, WC1.3]	[ABCA1, ACKR2, ACKR3, ANXA2, ANXA6, CD163, CD163L1, CD5, CD5L, CD6, CFI, CXCL16, DAB2, ENPP1, ENPP2, FOLR2, ILDR1, LDLR, LGALS3BP, LOC101907335, LOC786796, LOXL3, LRP1, LRP10, LRP6, LRP8, MIA3, MRC1, MSR1, SCARB1, SCARB2, SCARF1, SCARF2, STAB1, TFRC, VLDLR, WC-7, WC1-10, WC1-12, WC1-8, WC1.3]	TRUE
GO:0009966	GO_BiologicalProcess-EBI-UniProt-GOA_25.10.2019_00h00	regulation of signal transduction	[3, 4, 5]	[Group11]	139	8.72568	3.10687e-05	0.00725453	{Group11=3.016393182769193E-6}	{Group11=3.6196718193230314E-5}	[AGAP2, AGO1, APC2, APPL2, ASXL1, C5AR1, CARD11, CASTOR2, CCND3, CD27, CD44, CDC34, CDK14, CHN2, CITED2, CLCF1, CREB3L1, CSPG4, CXCL12, CXCR4, CYTH3, DAAM2, DAB2, DTX1, DUSP22, DYRK1B, EFNA1, EPS8, F2, FOXO1, FST, FSTL1, GAREM1, GAS2, GAS8, GATA3, GCSAM, GPC1, GRB7, HCST, HDAC7, HIP1R, IFT122, IL1R1, IL1R2, IL27RA, INPP5K, ITGA3, JAG2, KIT, KLHL22, KREMEN1, LAT, LDLRAD4, LGR6, LMBR1L, LTBP1, MAGE…	[AAED1, AAK1, AATF, ABCA1, ABHD6, ABL1, ACAA2, ACKR3, ACTN3, ACTN4, ACVR1B, ACVR2A, ACVRL1, ADA, ADAM10, ADAM17, ADAM9, ADAMTS12, ADAMTS20, ADAMTS3, ADAR, ADGRG1, ADGRG3, ADIPOR1, ADORA2A, ADORA2B, ADRA2A, ADRB2, ADRB3, AFAP1, AFAP1L2, AGAP2, AGER, AGO1, AGO3, AIDA, AKAP1, AKAP13, AKAP5, AKAP7, AKAP9, AKIP1, AKT1, AKT1S1, AKT3, ALKAL2, ALOX15, ALPK1, ALPK2, AMER1, AMFR, AMOT, ANGPT1, ANKRD17, ANK…	FALSE
GO:0007399	GO_BiologicalProcess-EBI-UniProt-GOA_25.10.2019_00h00	nervous system development	[4, 5]	[Group13]	96	9.23965	8.4743e-05	0.00879445	{Group13=9.916743011423165E-6}	{Group13=5.950045806853899E-5}	[ABCB6, ACAP3, ADGRL1, ANAPC2, APPL2, BAIAP2, BCL11B, C5AR1, CDK5RAP2, CITED2, CLCF1, CLSTN1, CPNE9, CSPG4, CST7, CXCR4, DAAM2, DBN1, DCHS1, DLG4, DTX1, EFNA1, EHMT2, ENAH, F2, FOXP1, GAS8, GATA3, GPR173, ID3, IFT122, IRS2, ITGA3, JAG2, JAM3, KREMEN1, LRIG1, MACO1, MAPK8IP3, MAPT, MAST1, MBD5, MEGF8, MINK1, MYLIP, NAV2, NCMAP, NEXMIF, NPHP4, NSMF, OBSL1, PBX1, PDLIM7, PHGDH, PLPPR1, PLXNA3, PLXNB…	[AARS, ABCB6, ABCD1, ABI1, ABL1, ABL2, ABR, ABT1, ACAP3, ACER3, ACSL6, ACTB, ACTL6A, ACVR1B, ADARB1, ADGRF1, ADGRG1, ADGRG6, ADGRL1, ADGRL3, ADNP2, AFG3L2, AGER, AGRN, AGTPBP1, AHI1, AK8, AKT1, AKT2, AKT3, ALCAM, ALDH3A2, ALDH5A1, ALG10, ALKAL2, ALKBH1, ALS2, AMBRA1, AMIGO1, AMIGO2, AMIGO3, ANAPC2, ANKLE2, ANKRD27, ANP32B, ANXA1, APAF1, APBB2, APCDD1, APP, APPL2, ARCN1, ARF6, ARHGAP35, ARHGEF2, A…	FALSE
GO:0022008	GO_BiologicalProcess-EBI-UniProt-GOA_25.10.2019_00h00	neurogenesis	[4, 5, 6]	[Group13]	75	9.81675	8.32924e-05	0.00972439	{Group13=9.916743011423165E-6}	{Group13=5.950045806853899E-5}	[ACAP3, APPL2, BAIAP2, BCL11B, C5AR1, CDK5RAP2, CLCF1, CPNE9, CSPG4, CXCR4, DAAM2, DBN1, DCHS1, DLG4, DTX1, EFNA1, EHMT2, ENAH, F2, FOXP1, GATA3, GPR173, ID3, ITGA3, JAG2, KREMEN1, MAPK8IP3, MAPT, MEGF8, MINK1, MYLIP, NAV2, NCMAP, NEXMIF, NPHP4, NSMF, OBSL1, PBX1, PDLIM7, PHGDH, PLXNA3, PLXNB1, PRDM16, PRKCZ, PROM1, PSD, PTK2, PTPRF, PTPRS, RAPH1, RETREG3, SCN1B, SEMA3B, SEMA3G, SEMA4C, SERPINE2,…	[ABI1, ABL1, ABL2, ABT1, ACAP3, ACSL6, ACTB, ADARB1, ADGRF1, ADGRG1, ADGRG6, ADGRL3, ADNP2, AFG3L2, AGER, AGRN, AGTPBP1, AHI1, AKT1, AKT2, ALCAM, ALG10, ALKAL2, ALKBH1, ALS2, AMIGO1, ANKRD27, ANXA1, APBB2, APCDD1, APP, APPL2, ARF6, ARHGAP35, ARHGEF2, ARID1B, ARL3, ARNTL, ASAP1, ASCL2, ASPM, ATAT1, ATF5, ATP2B2, ATP6V0C, ATP8A2, ATP8B1, ATXN10, AURKA, AVIL, AXL, B3GNT2, B4GALT5, B4GALT6, BAIAP2, B…	FALSE
GO:0005044	GO_BiologicalProcess-EBI-UniProt-GOA_25.10.2019_00h00	scavenger receptor activity	[7]	[Group09]	8	32	0.000104813	0.00978955	{Group09=3.431012252199652E-5}	{Group09=1.3724049008798607E-4}	[CD163L1, LOC101907335, LOC786796, STAB1, WC-7, WC1-12, WC1-8, WC1.3]	[ACKR2, ACKR3, CD163, CD163L1, CD5, CD5L, CD6, CFI, CXCL16, ENPP1, ENPP2, LGALS3BP, LOC101907335, LOC786796, LOXL3, MSR1, SCARB2, SCARF1, SCARF2, STAB1, WC-7, WC1-10, WC1-12, WC1-8, WC1.3]	FALSE
GO:0021510	GO_BiologicalProcess-EBI-UniProt-GOA_25.10.2019_00h00	spinal cord development	[4, 5, 6, 7]	[Group07]	9	27.2727	0.000155189	0.0103533	{Group07=1.5518864890474163E-4}	{Group07=4.655659467142249E-4}	[DAAM2, FOXP1, IFT122, PHGDH, PTPRS, RFX4, SOX4, SUFU, TCTN1]	[ABT1, ADARB1, CACNA1A, CLN8, DAAM2, DLL1, ERCC2, FOXP1, GDF11, GDPD5, GIGYF2, IFT122, INTU, LOXL3, MED12, NFE2L1, PBX3, PHGDH, PKD2, PTCH1, PTPRS, RELN, RFX4, SCYL1, SCYL3, SOX12, SOX4, SUFU, TAL1, TCTN1, TULP3, VLDLR, ZPR1]	TRUE
GO:0007167	GO_BiologicalProcess-EBI-UniProt-GOA_25.10.2019_00h00	enzyme linked receptor protein signaling pathway	[4, 5, 6]	[Group11]	51	10.8051	0.000122229	0.0103784	{Group11=3.016393182769193E-6}	{Group11=3.6196718193230314E-5}	[APPL2, BCAR1, BLK, CCND3, CITED2, CREB3L1, CSPG4, DAB2, DUSP22, EFNA1, EPHB6, FOXO1, FOXO4, FST, FSTL1, GAREM1, GATA3, GPC1, HIP1R, INPP5K, INSRR, IRS2, ITGA3, KIT, LDLRAD4, LOC107131843, LTBP1, LTBP3, MBD5, MEGF8, MEN1, MVB12B, NPR2, PIK3R3, PLAUR, PLEKHA1, PRDM16, PRKCZ, PTK2, SMAD9, TCF4, TGFB3, TIE1, TMEM204, TOB1, UBASH3B, WDR54, WNT5A, ZEB1, ZFAND2B, ZFYVE28]	[ABL1, ACVR1, ACVR1B, ACVR2A, ACVR2B, ACVRL1, ADAM17, ADAM9, ADAMTS12, ADAMTS3, ADRA2A, AFAP1L2, AHI1, AKT1, AKT1S1, AKT2, AMHR2, ANGPT1, ANGPTL4, ANKS1A, APC, APP, APPL1, APPL2, AREG, ARID5B, ARRB2, ATXN7, AXL, BAIAP2L1, BCAR1, BCL9L, BLK, BLNK, BMP4, BMP6, BMPR1A, BMPR2, BTBD11, C1QTNF12, C2CD5, CAMLG, CASP3, CBL, CBLB, CBLC, CCBE1, CCND3, CD63, CDH13, CDH3, CDH5, CDK5R1, CDKN1C, CDKN2B, CEP57,…	FALSE
GO:0030178	GO_BiologicalProcess-EBI-UniProt-GOA_25.10.2019_00h00	negative regulation of Wnt signaling pathway	[4, 5, 6, 7, 8, 9]	[Group10]	16	17.7778	0.000152833	0.0109805	{Group10=0.0012014197089875054}	{Group10=0.0016018929453166738}	[APC2, DAB2, FOXO1, KREMEN1, LMBR1L, MAPK8IP1, MLLT3, NKD2, NPHP4, NXN, TCF4, TLE1, TLE2, TLE4, TSKU, WNT5A]	[ALPK2, AMER1, AMFR, ANKRD6, APC, APC2, APCDD1, AXIN1, AXIN2, C17H12orf43, CBY1, CHD8, CSNK1A1, CSNK1B, CSNK1E, CTNNBIP1, CTNND1, CYLD, DAB2, DAB2IP, DACT1, DDIT3, EGR1, EMD, FOXO1, FOXO3, FRZB, FZD1, G3BP1, GPC3, GRB10, GSK3B, HDAC1, HIC1, IFT80, INVS, JADE1, KREMEN1, LATS1, LATS2, LIMD1, LMBR1L, LOC509283, LRP4, LZTS2, MAD2L2, MAPK8IP1, MAPK8IP2, MCC, MLLT3, MST1, NKD1, NKD2, NLK, NOTCH1, NPHP4…	TRUE
GO:0090090	GO_BiologicalProcess-EBI-UniProt-GOA_25.10.2019_00h00	negative regulation of canonical Wnt signaling pathway	[5, 6, 7, 8, 9, 10]	[Group10]	14	19.4444	0.000146156	0.0113758	{Group10=0.0012014197089875054}	{Group10=0.0016018929453166738}	[APC2, DAB2, FOXO1, KREMEN1, LMBR1L, MAPK8IP1, MLLT3, NKD2, NPHP4, TCF4, TLE1, TLE2, TLE4, WNT5A]	[AMER1, AMFR, ANKRD6, APC, APC2, AXIN1, AXIN2, CBY1, CHD8, CSNK1A1, CSNK1B, CTNND1, CYLD, DAB2, DAB2IP, DACT1, DDIT3, EGR1, EMD, FOXO1, FOXO3, FRZB, FZD1, G3BP1, GPC3, GSK3B, HDAC1, INVS, JADE1, KREMEN1, LATS1, LATS2, LIMD1, LMBR1L, LRP4, LZTS2, MAD2L2, MAPK8IP1, MAPK8IP2, MCC, MLLT3, MST1, NKD1, NKD2, NOTCH1, NPHP4, PFDN5, PRICKLE1, PRKN, PTPRO, RAPGEF1, ROR2, RUVBL2, SDHAF2, SIAH2, SLC9A3R1, ST…	FALSE
GO:0003714	GO_BiologicalProcess-EBI-UniProt-GOA_25.10.2019_00h00	transcription corepressor activity	[7, 8, 9, 10, 11]	[Group01]	20	15.2672	0.0002154	0.0134123	{Group01=2.1540049663456648E-4}	{Group01=4.3080099326913297E-4}	[AEBP1, BCOR, CITED2, ELANE, FOXP3, HDAC7, HR, JAZF1, MIER2, RCOR2, RCOR3, TCF4, TLE1, TLE2, TLE4, TOB1, TRIB3, TRIM28, UXT, ZHX3]	[AEBP1, AEBP2, ARID5A, ATF7IP, ATN1, BASP1, BCOR, BEND6, BHLHE40, BHLHE41, BRD7, C1D, C1QBP, CASP8AP2, CBFA2T2, CBFA2T3, CCAR1, CDYL, CDYL2, CENPJ, CENPX, CITED2, CNOT7, COPS2, CREBBP, CRYM, CTBP1, CTBP2, DAXX, DDX54, DMAP1, DNAJB1, DNMT3B, DR1, E2F7, E2F8, ELANE, ERF, EZH2, FOXP3, GMNN, GON4L, GPS2, HDAC1, HDAC3, HDAC4, HDAC7, HDGF, HIPK2, HNRNPU, HOMEZ, HR, HSBP1, HSPA1A, JAZF1, JDP2, KDM5B, KM…	TRUE
GO:0001806	GO_BiologicalProcess-EBI-UniProt-GOA_25.10.2019_00h00	type IV hypersensitivity	[6, 8]	[Group08]	3	100	0.000255745	0.0149291	{Group08=1.9649543049581595E-4}	{Group08=4.715890331899583E-4}	[EPHB6, IL20RB, ZP3]	[EPHB6, IL20RB, ZP3]	TRUE
GO:1903507	GO_BiologicalProcess-EBI-UniProt-GOA_25.10.2019_00h00	negative regulation of nucleic acid-templated transcription	[6, 7, 8, 9, 10]	[Group12]	71	9.5302	0.000317248	0.01743	{Group12=0.001172524747121375}	{Group12=0.0017587871206820626}	[AEBP1, BACH2, BCOR, CCND3, CITED2, CREB3L1, CXXC5, DAB2, EFNA1, EHMT2, ELANE, EPC1, FAM129B, FOXO1, FOXO4, FOXP1, FOXP3, FST, GATA3, HDAC10, HDAC7, HR, ID3, ING4, INPP5K, JAZF1, KCNIP3, KCTD1, KLF8, LOC512684, MAF, MAGED1, MEN1, MIER2, NKAPL, PATZ1, PCBP3, PDE2A, PER2, PRDM16, PRMT2, RCOR2, RCOR3, RFX3, SALL2, SNAI3, SOX13, SUFU, TCF4, TCF7, TET1, TLE1, TLE2, TLE4, TOB1, TRIB3, TRIM28, UXT, WNT5…	[AEBP1, AEBP2, ANKRD2, ANKRD33, APBB1, APEX1, ARHGAP35, ARID1A, ARID4A, ARID5A, ARID5B, ARNTL, ASCL2, ASCL4, ATAD2, ATAD2B, ATF3, ATF5, ATF7IP, ATN1, ATP8B1, ATRX, ATXN1, ATXN1L, AURKB, BACH1, BACH2, BAG3, BAHD1, BAP1, BASP1, BATF3, BCL11A, BCL3, BCL6, BCLAF1, BCOR, BEND3, BEND6, BHLHE40, BHLHE41, BIRC5, BMI1, BMP4, BMP6, BPTF, BRCA1, BRD7, BRMS1, BRMS1L, BTRC, C1D, C1QBP, C29H11orf95, CALR, CAPN…	TRUE
GO:0050767	GO_BiologicalProcess-EBI-UniProt-GOA_25.10.2019_00h00	regulation of neurogenesis	[5, 6, 7, 8]	[Group13]	41	11.0512	0.000353291	0.0183319	{Group13=9.916743011423165E-6}	{Group13=5.950045806853899E-5}	[ACAP3, APPL2, BCL11B, CDK5RAP2, CLCF1, CPNE9, DAAM2, DBN1, DTX1, EFNA1, F2, GATA3, GPR173, ID3, KREMEN1, MAPK8IP3, MAPT, MEGF8, MYLIP, NEXMIF, NSMF, OBSL1, PBX1, PDLIM7, PLXNA3, PLXNB1, PTK2, PTPRF, PTPRS, RETREG3, SCN1B, SEMA3B, SEMA3G, SEMA4C, SERPINE2, SHANK2, SLC45A3, SMARCD3, TCF4, WNT5A, ZEB1]	[ABL1, ABL2, ACAP3, ADGRG1, AKT1, ALKAL2, ANKRD27, APP, APPL2, ARF6, ARHGAP35, ARHGEF2, ARNTL, ASAP1, ASCL2, ASPM, ATP8A2, AVIL, BCL11B, BCL2, BCL6, BEND6, BHLHE40, BIN1, BMP4, BMP6, BMPR1A, BMPR2, BNIP2, BRAF, BRINP1, C1H21orf91, CACNA1A, CALR, CAMK1, CAMK1D, CAMSAP2, CAPRIN1, CAPRIN2, CCDC88A, CCR2, CDH2, CDK5, CDK5R1, CDK5RAP2, CDON, CENPX, CFL1, CHD7, CHN1, CIB1, CLCF1, CNTF, CNTN1, CNTN2, CO…	FALSE
GO:0031327	GO_BiologicalProcess-EBI-UniProt-GOA_25.10.2019_00h00	negative regulation of cellular biosynthetic process	[4, 5, 6]	[Group12]	83	9.05125	0.000520183	0.0255711	{Group12=0.001172524747121375}	{Group12=0.0017587871206820626}	[ACD, ACP5, AEBP1, AGO1, BACH2, BCOR, CCND3, CDAN1, CIRBP, CITED2, CREB3L1, CXXC5, DAB2, EFNA1, EHMT2, ELANE, EPC1, EXOSC10, FAM129B, FOXO1, FOXO4, FOXP1, FOXP3, FST, GATA3, GRB7, HDAC10, HDAC7, HR, ID3, ING4, INPP5K, JAZF1, KCNIP3, KCTD1, KLF8, LOC512684, MAF, MAGED1, MEN1, MIER2, NKAPL, PATZ1, PCBP3, PCIF1, PDE2A, PER2, PRDM16, PRMT2, RCOR2, RCOR3, RFX3, SALL2, SIGIRR, SNAI3, SOX13, SUFU, TCF4,…	[AATF, ACADVL, ACD, ACER2, ACOT8, ACP5, ACVRL1, AEBP1, AEBP2, AGO1, AGO2, AGO3, AGO4, ANKRD2, ANKRD33, AP2A1, APBB1, APEX1, ARHGAP35, ARID1A, ARID4A, ARID5A, ARID5B, ARNTL, ASCL2, ASCL4, ATAD2, ATAD2B, ATF3, ATF5, ATF7IP, ATN1, ATP1A1, ATP2B4, ATP8B1, ATR, ATRX, ATXN1, ATXN1L, AURKB, BACE2, BACH1, BACH2, BAG3, BAHD1, BANK1, BAP1, BASP1, BATF3, BCL11A, BCL3, BCL6, BCLAF1, BCOR, BEND3, BEND6, BHLHE…	FALSE
GO:2000113	GO_BiologicalProcess-EBI-UniProt-GOA_25.10.2019_00h00	negative regulation of cellular macromolecule biosynthetic process	[5, 6, 7]	[Group12]	77	9.10165	0.000712382	0.025591	{Group12=0.001172524747121375}	{Group12=0.0017587871206820626}	[ACD, AEBP1, AGO1, BACH2, BCOR, CCND3, CDAN1, CIRBP, CREB3L1, CXXC5, DAB2, EFNA1, EHMT2, ELANE, EPC1, EXOSC10, FAM129B, FOXO1, FOXO4, FOXP1, FOXP3, FST, GATA3, GRB7, HDAC10, HDAC7, HR, ID3, ING4, INPP5K, JAZF1, KCNIP3, KCTD1, KLF8, LOC512684, MAF, MAGED1, MEN1, MIER2, NKAPL, PATZ1, PCBP3, PCIF1, PDE2A, PER2, PRDM16, PRMT2, RCOR2, RFX3, SALL2, SNAI3, SOX13, SUFU, TCF4, TCF7, TET1, TLE1, TLE4, TNRC…	[AATF, ACD, ACER2, ACOT8, ACVRL1, AEBP1, AEBP2, AGO1, AGO2, AGO3, AGO4, ANKRD2, ANKRD33, APBB1, APEX1, ARHGAP35, ARID1A, ARID4A, ARID5A, ARID5B, ARNTL, ASCL2, ASCL4, ATAD2, ATAD2B, ATF3, ATF5, ATF7IP, ATN1, ATP8B1, ATR, ATRX, ATXN1, ATXN1L, AURKB, BACE2, BACH1, BACH2, BAG3, BAHD1, BANK1, BAP1, BASP1, BATF3, BCL11A, BCL3, BCL6, BCLAF1, BCOR, BEND3, BHLHE40, BHLHE41, BIRC5, BMI1, BMP4, BMP6, BMPR2,…	FALSE
GO:0048699	GO_BiologicalProcess-EBI-UniProt-GOA_25.10.2019_00h00	generation of neurons	[5, 6, 7]	[Group13]	66	9.45559	0.000641805	0.0260629	{Group13=9.916743011423165E-6}	{Group13=5.950045806853899E-5}	[ACAP3, APPL2, BAIAP2, BCL11B, CDK5RAP2, CLCF1, CPNE9, DAAM2, DBN1, DLG4, DTX1, EFNA1, EHMT2, ENAH, F2, FOXP1, GATA3, GPR173, ID3, ITGA3, JAG2, KREMEN1, MAPK8IP3, MAPT, MEGF8, MINK1, MYLIP, NEXMIF, NPHP4, NSMF, OBSL1, PBX1, PDLIM7, PHGDH, PLXNA3, PLXNB1, PRKCZ, PROM1, PSD, PTK2, PTPRF, PTPRS, RAPH1, RETREG3, SCN1B, SEMA3B, SEMA3G, SEMA4C, SERPINE2, SHANK2, SLC45A3, SLIT1, SLIT3, SMARCA1, SMARCD3,…	[ABI1, ABL1, ABL2, ABT1, ACAP3, ACSL6, ACTB, ADARB1, ADGRF1, ADGRG1, ADGRL3, ADNP2, AFG3L2, AGER, AGRN, AGTPBP1, AHI1, AKT1, ALCAM, ALG10, ALKAL2, ALKBH1, ALS2, AMIGO1, ANKRD27, APBB2, APP, APPL2, ARF6, ARHGAP35, ARHGEF2, ARID1B, ARL3, ARNTL, ASAP1, ASCL2, ASPM, ATAT1, ATF5, ATP2B2, ATP6V0C, ATP8A2, ATP8B1, ATXN10, AURKA, AVIL, AXL, B3GNT2, B4GALT5, B4GALT6, BAIAP2, BBS1, BBS4, BCL11B, BCL2, BCL6…	FALSE
GO:0048841	GO_BiologicalProcess-EBI-UniProt-GOA_25.10.2019_00h00	regulation of axon extension involved in axon guidance	[5, 6, 7, 8, 9, 10, 11, 12, 13, 14, 15]	[Group13]	6	33.3333	0.000618214	0.026246	{Group13=9.916743011423165E-6}	{Group13=5.950045806853899E-5}	[MEGF8, PLXNA3, SEMA3B, SEMA3G, SEMA4C, WNT5A]	[BMPR2, MEGF8, NRP1, PLXNA3, RYK, SEMA3A, SEMA3B, SEMA3C, SEMA3G, SEMA4A, SEMA4B, SEMA4C, SEMA4D, SEMA4F, SEMA4G, SEMA6C, SEMA7A, WNT5A]	FALSE
GO:0007409	GO_BiologicalProcess-EBI-UniProt-GOA_25.10.2019_00h00	axonogenesis	[6, 7, 8, 9, 10, 11, 12]	[Group13]	25	12.6263	0.000759385	0.0262691	{Group13=9.916743011423165E-6}	{Group13=5.950045806853899E-5}	[BCL11B, EFNA1, ENAH, FOXP1, GATA3, MAPK8IP3, MAPT, MEGF8, PLXNA3, PLXNB1, PTK2, PTPRS, RAPH1, SCN1B, SEMA3B, SEMA3G, SEMA4C, SLIT1, SLIT3, TCTN1, TSKU, TUBB3, UNC5A, VSTM2L, WNT5A]	[ABL1, ACTB, ADARB1, AFG3L2, AGRN, ALCAM, APBB2, APP, ARHGAP35, ATP8A2, B3GNT2, B4GALT5, B4GALT6, BCL11B, BCL2, BMPR2, BRAF, C8H9orf72, CACNA1A, CCKAR, CDH2, CDK5, CDK5R1, CHN1, CNP, CNTN2, CREB1, CSF1R, CTNNA2, CYFIP1, CYFIP2, DAG1, DBNL, DNM2, DOCK7, DPYSL2, DVL1, EFNA1, EFNB1, EFNB2, EGR2, EMB, ENAH, EPHA2, EPHA6, EPHB1, ERBB2, EXT1, FBXO45, FLOT1, FN1, FOXP1, FSTL4, FZD3, GATA3, GDI1, GFRA3, …	FALSE
GO:0050919	GO_BiologicalProcess-EBI-UniProt-GOA_25.10.2019_00h00	negative chemotaxis	[4, 5]	[Group13]	7	28	0.000711279	0.0265734	{Group13=9.916743011423165E-6}	{Group13=5.950045806853899E-5}	[PLXNA3, SEMA3B, SEMA3G, SEMA4C, SLIT1, SLIT3, WNT5A]	[ITGAV, NRG1, NRG3, NRP2, PDGFA, PLXNA3, RHOA, ROBO1, RTN4RL1, RYK, SEMA3A, SEMA3B, SEMA3C, SEMA3G, SEMA4A, SEMA4B, SEMA4C, SEMA4D, SEMA4F, SEMA4G, SEMA6C, SEMA7A, SLIT1, SLIT3, WNT5A]	FALSE
GO:0061564	GO_BiologicalProcess-EBI-UniProt-GOA_25.10.2019_00h00	axon development	[6, 7, 9, 10, 11]	[Group13]	27	12.3288	0.000690611	0.0268763	{Group13=9.916743011423165E-6}	{Group13=5.950045806853899E-5}	[BCL11B, EFNA1, ENAH, FOXP1, GATA3, KREMEN1, MAPK8IP3, MAPT, MEGF8, PLXNA3, PLXNB1, PTK2, PTPRF, PTPRS, RAPH1, SCN1B, SEMA3B, SEMA3G, SEMA4C, SLIT1, SLIT3, TCTN1, TSKU, TUBB3, UNC5A, VSTM2L, WNT5A]	[ABL1, ACTB, ADARB1, AFG3L2, AGRN, ALCAM, AMIGO1, APBB2, APP, ARHGAP35, ATP6V0C, ATP8A2, B3GNT2, B4GALT5, B4GALT6, BCL11B, BCL2, BMPR2, BRAF, C8H9orf72, CACNA1A, CAMSAP2, CCKAR, CDH2, CDK5, CDK5R1, CHN1, CNP, CNTF, CNTN2, CREB1, CRTAC1, CSF1R, CTNNA2, CYFIP1, CYFIP2, DAG1, DBNL, DDR1, DNM2, DOCK7, DPYSL2, DVL1, EFNA1, EFNB1, EFNB2, EGR2, EMB, ENAH, EPHA2, EPHA6, EPHB1, ERBB2, EXT1, FBXO45, FKBP1A…	FALSE
GO:0010721	GO_BiologicalProcess-EBI-UniProt-GOA_25.10.2019_00h00	negative regulation of cell development	[4, 5, 6]	[Group13]	20	14.1844	0.000578072	0.026996	{Group13=9.916743011423165E-6}	{Group13=5.950045806853899E-5}	[APPL2, CDK5RAP2, DAAM2, DTX1, EFNA1, F2, GPR173, ID3, KREMEN1, MYLIP, NEXMIF, NPR2, PBX1, PLXNA3, PTK2, PTPRS, SEMA3B, SEMA3G, SEMA4C, WNT5A]	[ACTN4, ADGRG1, AP1AR, APP, APPL2, ARHGEF2, ASAP1, ASPM, BCL2, BMPR1A, BRINP1, CALR, CDK5, CDK5R1, CDK5RAP2, CIB1, CNTF, CNTN2, COL3A1, CORO1C, CTDSP1, CTNNA1, CTNNB1, DAAM2, DDX6, DIXDC1, DLL1, DNAJB11, DPYSL3, DTX1, DYNLT1, EDNRB, EFNA1, EFNB2, EIF4E, EIF4ENIF1, ERBB4, F2, FBN1, FBXW7, FKBP4, FRZB, FSTL4, GAK, GDI1, GFI1, GORASP1, GPR173, GSK3A, GSK3B, HES1, HES4, HMG20A, HOOK3, ID1, ID2, ID3, …	FALSE
GO:0045596	GO_BiologicalProcess-EBI-UniProt-GOA_25.10.2019_00h00	negative regulation of cell differentiation	[3, 4, 5]	[Group13]	37	11.1111	0.000612001	0.0272195	{Group13=9.916743011423165E-6}	{Group13=5.950045806853899E-5}	[APPL2, ASXL1, CDK5RAP2, DAAM2, DTX1, EFNA1, F2, FOXO1, FOXO4, FOXP1, FOXP3, FST, GATA3, GPR173, HDAC7, ID3, KREMEN1, LDLRAD4, LTBP3, MEN1, MYLIP, NEXMIF, NPR2, PBX1, PLXNA3, PTK2, PTPRS, SEMA3B, SEMA3G, SEMA4C, TOB1, TRIB2, TRIB3, UBASH3B, WNT5A, ZBTB46, ZEB1]	[ABCA5, ACTN4, ACVRL1, ADAMTS12, ADGRG1, ADGRV1, ADIPOR1, AKIRIN1, ANKRD17, ANKRD2, ANP32B, ANXA1, AP1AR, APP, APPL2, ARHGEF2, ARNTL, ASAP1, ASPM, ASXL1, AXIN2, BBS12, BCL2, BCL6, BHLHA15, BHLHE41, BMP4, BMPR1A, BRINP1, C1QC, CALR, CBFB, CCL3, CD74, CDC73, CDK12, CDK13, CDK5, CDK5R1, CDK5RAP2, CDK6, CFLAR, CIB1, CNTF, CNTN2, COL3A1, COL5A1, CORO1C, CTDSP1, CTLA4, CTNNA1, CTNNB1, CTR9, CUL4A, CXCL…	FALSE
GO:0045892	GO_BiologicalProcess-EBI-UniProt-GOA_25.10.2019_00h00	negative regulation of transcription, DNA-templated	[5, 6, 7, 8, 9, 10, 11]	[Group12]	67	9.3185	0.000864234	0.0288284	{Group12=0.001172524747121375}	{Group12=0.0017587871206820626}	[AEBP1, BACH2, BCOR, CCND3, CREB3L1, CXXC5, DAB2, EFNA1, EHMT2, ELANE, EPC1, FAM129B, FOXO1, FOXO4, FOXP1, FOXP3, FST, GATA3, HDAC10, HDAC7, HR, ID3, ING4, INPP5K, JAZF1, KCNIP3, KCTD1, KLF8, LOC512684, MAF, MAGED1, MEN1, MIER2, NKAPL, PATZ1, PCBP3, PDE2A, PER2, PRDM16, PRMT2, RCOR2, RFX3, SALL2, SNAI3, SOX13, SUFU, TCF4, TCF7, TET1, TLE1, TLE4, TRIB3, TRIM28, UXT, WNT5A, YBX3, ZBTB20, ZBTB4, ZEB…	[AEBP1, AEBP2, ANKRD2, ANKRD33, APBB1, APEX1, ARHGAP35, ARID1A, ARID4A, ARID5A, ARID5B, ARNTL, ASCL2, ASCL4, ATAD2, ATAD2B, ATF3, ATF5, ATF7IP, ATN1, ATP8B1, ATRX, ATXN1, ATXN1L, AURKB, BACH1, BACH2, BAG3, BAHD1, BAP1, BASP1, BATF3, BCL11A, BCL3, BCL6, BCLAF1, BCOR, BEND3, BHLHE40, BHLHE41, BIRC5, BMI1, BMP4, BMP6, BPTF, BRCA1, BRD7, BRMS1, BRMS1L, BTRC, C1D, C1QBP, C29H11orf95, CALR, CAPN3, CBFA…	FALSE
GO:0120039	GO_BiologicalProcess-EBI-UniProt-GOA_25.10.2019_00h00	plasma membrane bounded cell projection morphogenesis	[5, 6, 7]	[Group13]	34	11.1842	0.000896248	0.0288654	{Group13=9.916743011423165E-6}	{Group13=5.950045806853899E-5}	[BCL11B, CD44, CPNE9, DBN1, DLG4, EFNA1, ENAH, FOXP1, GATA3, MAPK8IP3, MAPT, MEGF8, MINK1, OBSL1, PDLIM7, PLXNA3, PLXNB1, PRKCZ, PTK2, PTPRS, RAPH1, SCN1B, SEMA3B, SEMA3G, SEMA4C, SHANK2, SLIT1, SLIT3, TCTN1, TSKU, TUBB3, UNC5A, VSTM2L, WNT5A]	[ABI1, ABL1, ACTB, ADARB1, AFG3L2, AGRN, ALCAM, ALS2, ANKRD27, APBB2, APP, ARHGAP35, ARPIN, ATP8A2, AURKA, B3GNT2, B4GALT5, B4GALT6, BCL11B, BCL2, BMPR2, BRAF, BTBD3, C8H9orf72, CACNA1A, CAPRIN1, CAPRIN2, CCKAR, CD44, CDC42, CDH2, CDK5, CDK5R1, CFL1, CHN1, CNP, CNTN2, CNTNAP1, CORO1B, CORO1C, CPNE5, CPNE9, CREB1, CSF1R, CTNNA2, CTNNB1, CTNND2, CUL7, CYFIP1, CYFIP2, DAB2IP, DAG1, DBN1, DBNL, DDR1,…	FALSE
GO:0051253	GO_BiologicalProcess-EBI-UniProt-GOA_25.10.2019_00h00	negative regulation of RNA metabolic process	[4, 5, 6, 7, 8]	[Group12]	73	9.09091	0.00101692	0.0296813	{Group12=0.001172524747121375}	{Group12=0.0017587871206820626}	[AEBP1, BACH2, BCOR, CCND3, CITED2, CREB3L1, CXXC5, DAB2, DYRK1B, EFNA1, EHMT2, ELANE, EPC1, FAM129B, FOXO1, FOXO4, FOXP1, FOXP3, FST, GATA3, HDAC10, HDAC7, HR, ID3, ING4, INPP5K, JAZF1, KCNIP3, KCTD1, KLF8, LOC512684, MAF, MAGED1, MEN1, MIER2, NKAPL, PATZ1, PCBP3, PDE2A, PER2, PRDM16, PRMT2, RCOR2, RCOR3, RFX3, SALL2, SNAI3, SOX13, SUFU, TCF4, TCF7, TERT, TET1, TLE1, TLE2, TLE4, TOB1, TRIB3, TRI…	[ABCE1, AEBP1, AEBP2, ANGEL2, ANKRD2, ANKRD33, APBB1, APEX1, ARHGAP35, ARID1A, ARID4A, ARID5A, ARID5B, ARNTL, ASCL2, ASCL4, ATAD2, ATAD2B, ATF3, ATF5, ATF7IP, ATN1, ATP8B1, ATRX, ATXN1, ATXN1L, AURKB, AXIN2, BACH1, BACH2, BAG3, BAHD1, BAP1, BASP1, BATF3, BCDIN3D, BCL11A, BCL3, BCL6, BCLAF1, BCOR, BEND3, BEND6, BHLHE40, BHLHE41, BIRC5, BMI1, BMP4, BMP6, BOLL, BPTF, BRCA1, BRD7, BRMS1, BRMS1L, BTRC…	FALSE
GO:0022836	GO_BiologicalProcess-EBI-UniProt-GOA_25.10.2019_00h00	gated channel activity	[8]	[Group00]	21	13.2075	0.00110051	0.0302316	{Group00=0.0011005097096968587}	{Group00=0.0018865880737660434}	[ANO2, ANO9, ANXA6, CACNA1H, CACNA1S, FGF11, KCND1, KCNH8, KCNIP3, KCNJ2, KCNK5, KCNMB4, KCNQ4, KCNQ5, RNF207, SCN1B, SCN4B, SHANK2, STAC2, TMC6, TMC8]	[ADRB2, AHNAK, ANO10, ANO2, ANO4, ANO6, ANO8, ANO9, ANXA2, ANXA6, ASIC1, CACHD1, CACNA1A, CACNA1B, CACNA1C, CACNA1E, CACNA1H, CACNA1S, CACNA2D1, CACNB1, CACNB2, CACNB3, CACNB4, CACNG4, CALM, CALM3, CATSPER2, CATSPER3, CCDC51, CHRNA10, CHRNA2, CHRNB1, CHRNB3, CHRNE, CLCN3, CLCN5, CLCN6, CLCN7, CLIC1, CLIC2, CLIC4, CLIC5, CNGA1, CRH, CYBB, DAPK1, DLG1, DYSF, EHD3, FAM155B, FGF11, FKBP1A, GABRD, GAB…	TRUE
GO:0048675	GO_BiologicalProcess-EBI-UniProt-GOA_25.10.2019_00h00	axon extension	[5, 6, 7, 8, 9, 10, 11, 12, 13]	[Group13]	11	18.6441	0.0010682	0.0302333	{Group13=9.916743011423165E-6}	{Group13=5.950045806853899E-5}	[MAPT, MEGF8, PLXNA3, PTPRS, RAPH1, SEMA3B, SEMA3G, SEMA4C, SLIT1, SLIT3, WNT5A]	[ABL1, ALCAM, BMPR2, C8H9orf72, CDK5, CDK5R1, CYFIP1, DBNL, DNM2, DPYSL2, DVL1, FN1, GOLGA4, HCLS1, HSP90AA1, HSP90AB1, IFRD1, ITGB1, LIMK1, MACF1, MAP2, MAP3K13, MAPT, MEGF8, NRP1, NRP2, PLXNA3, PTPRS, RAPH1, RNF6, RTN4, RYK, SEMA3A, SEMA3B, SEMA3C, SEMA3G, SEMA4A, SEMA4B, SEMA4C, SEMA4D, SEMA4F, SEMA4G, SEMA5B, SEMA6C, SEMA7A, SIN3A, SLIT1, SLIT3, SPG11, SRF, TNR, TRPV2, TTL, TWF2, ULK1, USP9X,…	FALSE
GO:0021910	GO_BiologicalProcess-EBI-UniProt-GOA_25.10.2019_00h00	smoothened signaling pathway involved in ventral spinal cord patterning	[5, 6, 7, 8, 9, 10]	[Group07]	3	75	0.000974422	0.030337	{Group07=1.5518864890474163E-4}	{Group07=4.655659467142249E-4}	[IFT122, RFX4, SUFU]	[IFT122, RFX4, SUFU, TULP3]	FALSE
GO:0048667	GO_BiologicalProcess-EBI-UniProt-GOA_25.10.2019_00h00	cell morphogenesis involved in neuron differentiation	[5, 6, 7, 8, 9, 10]	[Group13]	30	11.583	0.00100947	0.0304145	{Group13=9.916743011423165E-6}	{Group13=5.950045806853899E-5}	[BCL11B, DBN1, DLG4, EFNA1, ENAH, FOXP1, GATA3, MAPK8IP3, MAPT, MEGF8, OBSL1, PDLIM7, PLXNA3, PLXNB1, PTK2, PTPRS, RAPH1, SCN1B, SEMA3B, SEMA3G, SEMA4C, SHANK2, SLIT1, SLIT3, TCTN1, TSKU, TUBB3, UNC5A, VSTM2L, WNT5A]	[ABI1, ABL1, ACTB, ADARB1, AFG3L2, AGRN, ALCAM, ANKRD27, APBB2, APP, ARHGAP35, ATP8A2, B3GNT2, B4GALT5, B4GALT6, BBS1, BCL11B, BCL2, BMPR2, BRAF, BTBD3, C8H9orf72, CACNA1A, CAPRIN1, CAPRIN2, CCKAR, CDC42, CDH2, CDK5, CDK5R1, CFL1, CHN1, CNP, CNTN2, CREB1, CSF1R, CTNNA2, CTNND2, CUL7, CYFIP1, CYFIP2, DAG1, DBN1, DBNL, DHX36, DLG4, DNM2, DOCK7, DPYSL2, DTNBP1, DVL1, EFNA1, EFNB1, EFNB2, EGR2, EMB, …	FALSE
GO:0030111	GO_BiologicalProcess-EBI-UniProt-GOA_25.10.2019_00h00	regulation of Wnt signaling pathway	[4, 5, 6, 7, 8]	[Group10]	23	12.6374	0.00120142	0.0320607	{Group10=0.0012014197089875054}	{Group10=0.0016018929453166738}	[APC2, CDK14, DAAM2, DAB2, FOXO1, ITGA3, KREMEN1, LGR6, LMBR1L, MAPK8IP1, MLLT3, NKD2, NPHP4, NXN, SOX4, TCF4, TERT, TLE1, TLE2, TLE4, TSKU, WNT5A, ZRANB1]	[ABL1, ALPK2, AMER1, AMFR, ANKRD6, APC, APC2, APCDD1, ARNTL, ASPM, ATP6AP2, AXIN1, AXIN2, BTRC, C17H12orf43, CAPRIN2, CBY1, CCAR2, CCNY, CDC73, CDH3, CDK14, CHD8, COL1A1, CSNK1A1, CSNK1B, CSNK1D, CSNK1E, CSNK1G1, CSNK1G2, CSNK1G3, CSNK2A1, CTDNEP1, CTNNBIP1, CTNND1, CTNND2, CYLD, DAAM2, DAB2, DAB2IP, DACT1, DAPK3, DDIT3, DDX3X, DEPDC1B, DISC1, DIXDC1, EDA, EGR1, EMD, FAM53B, FOXO1, FOXO3, FRAT1, …	FALSE
GO:0032753	GO_BiologicalProcess-EBI-UniProt-GOA_25.10.2019_00h00	positive regulation of interleukin-4 production	[4, 5, 6]	[Group08]	5	35.7143	0.00126335	0.032777	{Group08=1.9649543049581595E-4}	{Group08=4.715890331899583E-4}	[FOXP3, GATA3, IL20RB, PRKCZ, ZP3]	[CD28, CD40LG, FCER1G, FOXP3, GATA3, IL20RB, IRF4, NLRP3, PRKCQ, PRKCZ, RARA, SASH3, SYK, ZP3]	FALSE
GO:0000902	GO_BiologicalProcess-EBI-UniProt-GOA_25.10.2019_00h00	cell morphogenesis	[4, 5]	[Group13]	52	9.66543	0.00149316	0.0376923	{Group13=9.916743011423165E-6}	{Group13=5.950045806853899E-5}	[ACTN1, ASXL1, BAIAP2, BCL11B, CD44, CDC42EP3, CDH24, COL18A1, CPNE9, DBN1, DLG4, EFNA1, ENAH, EPS8, F2, FBLIM1, FGD1, FMNL3, FOXP1, FRMD6, GATA3, HRH2, KIT, MAPK8IP3, MAPT, MEGF8, MINK1, OBSL1, OLFM4, PDLIM7, PLXNA3, PLXNB1, PRKCZ, PTK2, PTPRS, RAPH1, SCN1B, SEMA3B, SEMA3G, SEMA4C, SHANK2, SLIT1, SLIT3, SPINT2, TCTN1, TSKU, TUBB3, UNC5A, VSTM2L, WNT5A, ZMYM3, ZRANB1]	[ABI1, ABL1, ACTB, ACTN1, ACTN4, ADARB1, ADD1, AFG3L2, AGO4, AGRN, AKAP2, AKIP1, ALCAM, ALS2, ANKRD27, ANXA1, ANXA7, AP1AR, APBB2, APP, ARAP1, ARHGAP15, ARHGAP18, ARHGAP35, ARHGEF2, ARL13B, ARPC2, ARPIN, ASXL1, ATP8A2, AURKA, AXL, B3GNT2, B4GALT5, B4GALT6, BAIAP2, BBS1, BCL11B, BCL2, BCL6, BCL9L, BIN3, BMPR2, BRAF, BRWD1, BRWD3, BTBD3, C10H15orf62, C1QBP, C8H9orf72, CACNA1A, CALR, CAMSAP1, CAP1, …	FALSE
GO:0033077	GO_BiologicalProcess-EBI-UniProt-GOA_25.10.2019_00h00	T cell differentiation in thymus	[6, 7, 8, 9, 10, 11]	[Group03]	10	18.8679	0.00162304	0.037898	{Group03=0.0016230409516094267}	{Group03=0.0016230409516094267}	[BCL11B, CARD11, CCR6, CD3E, FOXP3, GATA3, JAG2, NCAPH2, ZAP70, ZEB1]	[ADA, ATG5, BCL11B, BCL2, BMI1, BMP4, CARD11, CCR6, CCR7, CD28, CD3D, CD3E, CD3G, CD74, CDK6, CLPTM1, CTNNB1, DOCK2, EGR3, ERBB2, FADD, FOXP3, FZD5, FZD7, GATA3, IL7R, ITPKB, JAG2, JMJD6, LIG4, MAFB, NCAPH2, NFKBID, NKAP, PRKDC, PTPN2, PTPRC, RASGRP1, RIPK3, SOS1, SRF, STAT5B, STK11, TESPA1, TMEM131L, TP53, VNN1, ZAP70, ZBTB1, ZC3H8, ZEB1, ZFP36L1, ZFP36L2]	TRUE
GO:0060284	GO_BiologicalProcess-EBI-UniProt-GOA_25.10.2019_00h00	regulation of cell development	[4, 5]	[Group13]	44	10.0228	0.00168735	0.0384386	{Group13=9.916743011423165E-6}	{Group13=5.950045806853899E-5}	[ACAP3, APPL2, BCL11B, CDK5RAP2, CLCF1, CPNE9, DAAM2, DBN1, DTX1, EFNA1, F2, GATA3, GPR173, ID3, KREMEN1, MAPK8IP3, MAPT, MEGF8, MYLIP, NEXMIF, NPR2, NSMF, OBSL1, OLFM4, PBX1, PDLIM7, PLXNA3, PLXNB1, PTK2, PTPRF, PTPRS, RETREG3, RFX3, SCN1B, SEMA3B, SEMA3G, SEMA4C, SERPINE2, SHANK2, SLC45A3, SMARCD3, TCF4, WNT5A, ZEB1]	[ABL1, ABL2, ACAP3, ACTN3, ACTN4, ADD1, ADGRG1, AKAP13, AKT1, ALKAL2, ANKRD27, AP1AR, APP, APPL2, ARF6, ARHGAP35, ARHGEF2, ARNTL, ARPC2, ASAP1, ASCL2, ASPM, ATP6AP1, ATP8A2, AURKA, AVIL, AXIN2, BAD, BCL11B, BCL2, BCL6, BEND6, BHLHE40, BIN1, BMP4, BMP6, BMPR1A, BMPR2, BNIP2, BRAF, BRINP1, C1H21orf91, C1QBP, CACNA1A, CALR, CAMK1, CAMK1D, CAMSAP2, CAPRIN1, CAPRIN2, CASS4, CCDC88A, CCR2, CDC42, CDH2,…	FALSE
GO:0004143	GO_BiologicalProcess-EBI-UniProt-GOA_25.10.2019_00h00	diacylglycerol kinase activity	[7]	[Group05]	4	44.4444	0.00157531	0.0387195	{Group05=0.0015753103152891695}	{Group05=0.0018903723783470032}	[DGKD, DGKG, DGKZ, MAPT]	[AGK, DGKA, DGKD, DGKE, DGKG, DGKH, DGKQ, DGKZ, MAPT]	TRUE
GO:0032967	GO_BiologicalProcess-EBI-UniProt-GOA_25.10.2019_00h00	positive regulation of collagen biosynthetic process	[4, 5, 6]	[Group02]	4	44.4444	0.00157531	0.0387195	{Group02=0.0015753103152891695}	{Group02=0.0018903723783470032}	[CREB3L1, F2, LARP6, TGFB3]	[BMP4, CREB3L1, F2, F2R, LARP6, SUCO, TGFB1, TGFB3, VIM]	TRUE
GO:0040037	GO_BiologicalProcess-EBI-UniProt-GOA_25.10.2019_00h00	negative regulation of fibroblast growth factor receptor signaling pathway	[4, 5, 6, 7, 8, 9, 10]	[Group04]	4	44.4444	0.00157531	0.0387195	{Group04=0.0015753103152891695}	{Group04=0.0018903723783470032}	[CREB3L1, GATA3, GPC1, WNT5A]	[CREB3L1, GATA3, GPC1, SPRY1, SPRY2, SPRY3, SULF2, THBS1, WNT5A]	TRUE
GO:0071559	GO_BiologicalProcess-EBI-UniProt-GOA_25.10.2019_00h00	response to transforming growth factor beta	[3, 5]	[Group06]	17	14.0496	0.00162058	0.0388107	{Group06=0.0016205769560919954}	{Group06=0.0017679021339185403}	[APPL2, CITED2, DAB2, DUSP22, FNDC4, ITGA3, LDLRAD4, LTBP1, LTBP3, MEN1, PDE2A, PRDM16, PTK2, SMAD9, TGFB3, WNT5A, ZEB1]	[ACVR1, ACVRL1, ADAM17, ADAM9, AMHR2, APPL1, APPL2, ARRB2, BCL9L, CDH5, CDKN1C, CDKN2B, CHST11, CIDEA, CITED2, COL1A2, COL3A1, CREBBP, CRKL, DAB2, DUSP22, EID2, EMILIN1, ENG, EPB41L5, FAM89B, FBN1, FLCN, FNDC4, FOS, FUT8, FYN, GIPC1, GLG1, HIPK2, HPGD, HSP90AB1, HSPA5, HTRA1, HYAL2, ING2, ITGA3, ITGB5, JUN, LDLRAD4, LEMD3, LRRC32, LTBP1, LTBP3, LTBP4, MAPK7, MEF2C, MEN1, MTMR4, MXRA5, NLK, NR3C1,…	TRUE

## Sheet: ModVsSev_wk4up
GOID	Ontology Source	GOTerm	GOLevels	GOGroups	Nr. Genes	% Associated Genes	Term PValue	Term PValue Corrected with Benjamini-Hochberg	Group PValue	Group PValue Corrected with Benjamini-Hochberg	Associated Genes Found	All Associated Genes	OverViewTerm
GO:0004930	GO_BiologicalProcess-EBI-UniProt-GOA_25.10.2019_00h00	G protein-coupled receptor activity	[4, 5, 6]	[Group07]	14	9.21053	4.84155e-06	0.000631822	{Group07=3.8020527593003814E-6}	{Group07=2.851539569475286E-5}	[ADGRA1, C5AR1, C5AR2, CALCRL, CXCR4, EDNRB, GPR15, GPR34, GPR4, HPGD, HRH2, LOC507247, LOC518134, LTB4R]	[ACKR2, ACKR3, ADCYAP1R1, ADGRA1, ADGRA3, ADGRE3, ADGRE5, ADGRF1, ADGRG1, ADGRG3, ADGRG5, ADGRG6, ADGRL1, ADGRL2, ADGRL3, ADGRV1, ADORA2A, ADORA2B, ADRA2A, ADRB1, ADRB2, ADRB3, C3AR1, C5AR1, C5AR2, CALCRL, CCKAR, CCR1, CCR10, CCR2, CCR3, CCR4, CCR5, CCR6, CCR7, CCR8, CCR9, CCRL2, CELSR2, CHRM3, CMKLR1, CNR2, CX3CR1, CXCR1, CXCR2, CXCR3, CXCR4, CXCR5, CXCR6, CYSLTR1, CYSLTR2, EDNRB, F2R, F2RL1, F2…	TRUE
GO:0007186	GO_BiologicalProcess-EBI-UniProt-GOA_25.10.2019_00h00	G protein-coupled receptor signaling pathway	[3, 4, 5]	[Group07]	21	6.70927	3.80205e-06	0.000992336	{Group07=3.8020527593003814E-6}	{Group07=2.851539569475286E-5}	[ADGRA1, C5AR1, C5AR2, CALCRL, CXCR4, DAGLA, DGKG, EDNRB, GNAI1, GNG2, GPR15, GPR34, GPR4, HPGD, HRH2, IQGAP2, LGR6, LOC507247, LOC518134, LTB4R, RGS14]	[ABCA1, ABHD6, ACKR2, ACKR3, ADA, ADCY3, ADCY4, ADCY6, ADCY7, ADCY8, ADCY9, ADCYAP1R1, ADGRA1, ADGRA3, ADGRE3, ADGRE5, ADGRF1, ADGRG1, ADGRG3, ADGRG5, ADGRG6, ADGRL1, ADGRL2, ADGRL3, ADGRV1, ADORA2A, ADORA2B, ADRA2A, ADRB1, ADRB2, ADRB3, AGRN, AGTRAP, AHCYL1, AKAP13, AKAP5, ANXA1, APLP1, AREG, ARHGEF12, ARRB1, ARRB2, ARRDC3, ATP2B4, ATRNL1, BAIAP3, BCAR1, BCAR3, BHLHA15, C3, C3AR1, C5AR1, C5AR2, …	FALSE
GO:2000145	GO_BiologicalProcess-EBI-UniProt-GOA_25.10.2019_00h00	regulation of cell motility	[3, 4, 5]	[Group13]	24	4.71513	0.000250012	0.0163133	{Group13=5.365918623586573E-5}	{Group13=2.682959311793286E-4}	[ARHGAP18, C5AR1, C5AR2, CASS4, CLEC7A, COL18A1, DAB2, DOCK5, GCSAM, IL1R1, IRS2, JAM3, LAMA4, LAMC2, LGR6, MYADM, PFN2, PLXNB1, PRR5L, SEMA3B, SEMA7A, SMPD3, XG, ZP3]	[AAMP, ABHD2, ABHD6, ABI3, ABL1, ABR, ACTN4, ACVR1B, ACVRL1, ADA, ADAM10, ADAM15, ADAM17, ADAM9, ADARB1, ADGRG1, ADGRG3, ADIPOR1, ADRA2A, ADTRP, AGER, AGO2, AIF1, AKIRIN1, AKT1, AKT2, AMOT, AMOTL1, ANGPT1, ANGPTL4, ANO6, ANXA1, ANXA3, ANXA5, AP1AR, APC, APP, APPL1, APPL2, ARF6, ARHGAP18, ARHGAP4, ARHGDIB, ARHGEF2, ARHGEF39, ARID2, ARPIN, ARSB, ATM, ATP8A1, BAG4, BBS1, BBS2, BBS4, BCAR1, BCAS3, BC…	TRUE
GO:0005344	GO_BiologicalProcess-EBI-UniProt-GOA_25.10.2019_00h00	oxygen carrier activity	[6]	[Group05]	3	50	0.00018812	0.0163664	{Group05=4.003421526265683E-4}	{Group05=0.0015012830723496312}	[HBA, HBA1, HBB]	[CYGB, HBA, HBA1, HBB, HBQ1, LOC107131172]	TRUE
GO:0070942	GO_BiologicalProcess-EBI-UniProt-GOA_25.10.2019_00h00	neutrophil mediated cytotoxicity	[3, 6]	[Group14]	3	50	0.00018812	0.0163664	{Group14=3.644784828661144E-7}	{Group14=5.4671772429917165E-6}	[ARG1, DNASE1, ELANE]	[ARG1, DNASE1, DNASE1L3, ELANE, F2, F2RL1]	TRUE
GO:0072672	GO_BiologicalProcess-EBI-UniProt-GOA_25.10.2019_00h00	neutrophil extravasation	[4, 6, 7, 8, 9]	[Group13]	3	42.8571	0.000323976	0.0169116	{Group13=5.365918623586573E-5}	{Group13=2.682959311793286E-4}	[IL1R1, JAML, XG]	[CD99, CD99L2, IL1R1, JAML, PECAM1, RIPOR2, XG]	FALSE
GO:0035556	GO_BiologicalProcess-EBI-UniProt-GOA_25.10.2019_00h00	intracellular signal transduction	[3, 4, 5]	[Group02]	52	3.35917	0.000551701	0.0179992	{Group02=5.517009811671468E-4}	{Group02=0.0016551029435014405}	[ALOX15, ANKRD2, ARHGAP18, ATP1B1, C5AR1, C5AR2, CALCRL, CDC42EP3, CXCR4, CYTH3, DCHS1, DGKG, DOCK5, DUSP2, DUSP22, EDNRB, EFHB, GNAI1, GNG2, GPR4, HIC1, KLHL22, LGALS12, LOC518134, LURAP1, MYADM, NCKAP1, PDE9A, PLAUR, PLXNB1, PRKRA, PRR5L, RAF1, RASGRP4, RELL1, RGS14, RPS6KA2, RRAGD, SEMA7A, SGK1, SH3BP4, SH3RF3, SMPD3, SOX4, SRPK2, TGFBR3, TIAM1, TLR7, TNFRSF11A, TNS1, TRIB3, ZP3]	[AAED1, ABCA1, ABL1, ABR, ABRAXAS1, ACER2, ACKR2, ACKR3, ACTN3, ACTN4, ADA, ADAM9, ADCY3, ADCY4, ADCY6, ADCY7, ADCY8, ADCY9, ADGRE3, ADGRE5, ADGRF1, ADGRG1, ADGRG3, ADGRG5, ADGRG6, ADGRL1, ADGRL3, ADIPOR1, ADORA2A, ADORA2B, ADRA2A, ADRB1, ADRB2, ADRB3, ADTRP, AEN, AGER, AGO1, AGO3, AIDA, AIF1, AIFM1, AKAP1, AKAP13, AKAP5, AKAP7, AKIP1, AKT1, AKT1S1, AKT2, AKT3, ALKAL2, ALOX15, ALPK1, AMOT, AMOTL1…	TRUE
GO:0031640	GO_BiologicalProcess-EBI-UniProt-GOA_25.10.2019_00h00	killing of cells of other organism	[2, 5]	[Group14]	4	22.2222	0.000506085	0.0188697	{Group14=3.644784828661144E-7}	{Group14=5.4671772429917165E-6}	[ARG1, CLEC7A, ELANE, FCER2]	[ARG1, BAD, BCL2L11, CLEC7A, ELANE, F2, F2RL1, FCER2, GAPDH, HIST1H2BB, LTF, PGLYRP1, PGLYRP2, PGLYRP4, PRF1, ROMO1, S100A12, SYK]	FALSE
GO:0004878	GO_BiologicalProcess-EBI-UniProt-GOA_25.10.2019_00h00	complement component C5a receptor activity	[5, 6, 7, 8, 9, 10, 11]	[Group13]	2	100	0.000462186	0.0201051	{Group13=5.365918623586573E-5}	{Group13=2.682959311793286E-4}	[C5AR1, C5AR2]	[C5AR1, C5AR2]	FALSE
GO:0070947	GO_BiologicalProcess-EBI-UniProt-GOA_25.10.2019_00h00	neutrophil mediated killing of fungus	[5, 6, 7, 8, 9]	[Group14]	2	100	0.000462186	0.0201051	{Group14=3.644784828661144E-7}	{Group14=5.4671772429917165E-6}	[ARG1, ELANE]	[ARG1, ELANE]	FALSE
GO:0050829	GO_BiologicalProcess-EBI-UniProt-GOA_25.10.2019_00h00	defense response to Gram-negative bacterium	[5, 6, 7]	[Group14]	4	18.1818	0.00113072	0.0210799	{Group14=3.644784828661144E-7}	{Group14=5.4671772429917165E-6}	[BPI, ELANE, IL12B, LOC514978]	[BPI, DROSHA, ELANE, F2, F2RL1, GSDMD, HIST1H2BB, HMGB2, IL12B, IL23A, LOC514978, LTF, LYPD8, LYZ, MPEG1, MR1, OPTN, PYCARD, RNASE6, ROMO1, SLC11A1, TLR4]	FALSE
GO:0030335	GO_BiologicalProcess-EBI-UniProt-GOA_25.10.2019_00h00	positive regulation of cell migration	[4, 5, 6, 7]	[Group13]	15	5.33808	0.00110826	0.0222505	{Group13=5.365918623586573E-5}	{Group13=2.682959311793286E-4}	[C5AR1, CASS4, CLEC7A, COL18A1, DAB2, DOCK5, IL1R1, IRS2, LAMC2, LGR6, MYADM, SEMA3B, SEMA7A, XG, ZP3]	[AAMP, ABL1, ACTN4, ACVR1B, ADAM10, ADAM17, ADAM9, ADRA2A, AGER, AGO2, AIF1, AKIRIN1, AKT1, AKT2, AMOTL1, ANGPT1, ANGPTL4, ANO6, ANXA1, ANXA3, APC, APP, ARF6, ARHGEF2, ARHGEF39, ATM, ATP8A1, BAG4, BCAR1, BCAS3, BCL2, BMP4, BMPR2, C1QBP, C3AR1, C5AR1, CALR, CAMK1D, CAPN7, CASS4, CBLL1, CCAR1, CCBE1, CCL19, CCL3, CCL5, CCR1, CCR2, CCR6, CCR7, CD40, CD74, CD99, CD99L2, CDH13, CDH5, CEMIP, CIB1, CLAS…	FALSE
GO:0086009	GO_BiologicalProcess-EBI-UniProt-GOA_25.10.2019_00h00	membrane repolarization	[4, 6]	[Group10]	4	20	0.00077465	0.0224648	{Group10=0.0032631930029140923}	{Group10=0.004894789504371139}	[ATP1B1, KCNH2, KCNJ2, SCN4B]	[AKAP9, ATP1A1, ATP1B1, ATP1B3, CACNA2D1, DLG1, KCNE3, KCNH2, KCNIP2, KCNJ2, KCNQ1, NEDD4L, NPPA, RNF207, SCN1B, SCN4B, SNTA1, WDR1, YWHAE, ZMPSTE24]	TRUE
GO:0042095	GO_BiologicalProcess-EBI-UniProt-GOA_25.10.2019_00h00	interferon-gamma biosynthetic process	[4, 6, 7]	[Group11, Group14]	3	30	0.00105874	0.0230277	{Group11=0.0022001451128605483, Group14=3.644784828661144E-7}	{Group11=0.004714596670415461, Group14=5.4671772429917165E-6}	[CLEC7A, IL12B, TLR7]	[CLEC7A, FOXP3, IL10, IL12B, IL18, IL27, TLR3, TLR7, TLR9, ZFPM1]	TRUE
GO:0042742	GO_BiologicalProcess-EBI-UniProt-GOA_25.10.2019_00h00	defense response to bacterium	[4, 5, 6]	[Group14]	8	8.42105	0.00099543	0.0236188	{Group14=3.644784828661144E-7}	{Group14=5.4671772429917165E-6}	[BPI, C5AR1, CLEC4D, CLEC4E, ELANE, IL12B, LOC514978, STAB1]	[ACP5, ADAM17, ANKRD17, ANXA3, ARG2, BCL3, BPI, C5AR1, CARD9, CEBPE, CLEC4D, CLEC4E, CXCL5, CYBA, DEFB10, DEFB3, DEFB4A, DEFB5, DEFB7, DROSHA, ELANE, EPHA2, F2, F2RL1, FCER1G, FCGR1A, FGR, GBP2, GBP4, GBP6, GSDMD, HIST1H2BB, HMGB2, HP, IL12B, IL23A, IL27RA, IRF8, ISG15, JCHAIN, KLRK1, LCN2, LOC100300483, LOC100300510, LOC104968634, LOC507055, LOC513659, LOC514978, LOC783604, LTA, LTF, LYPD8, LYZ,…	FALSE
GO:0003873	GO_BiologicalProcess-EBI-UniProt-GOA_25.10.2019_00h00	6-phosphofructo-2-kinase activity	[7, 8, 9]	[Group09]	2	66.6667	0.00136682	0.0237826	{Group09=0.009036652403511645}	{Group09=0.009682127575191048}	[PFKFB2, PFKFB3]	[PFKFB2, PFKFB3, PFKFB4]	TRUE
GO:0010770	GO_BiologicalProcess-EBI-UniProt-GOA_25.10.2019_00h00	positive regulation of cell morphogenesis involved in differentiation	[4, 5, 6, 7, 8]	[Group12]	7	9.58904	0.000955855	0.0249478	{Group12=0.0022324185967011103}	{Group12=0.004185784868814582}	[CASS4, DBN1, DOCK5, MYADM, OLFM4, PLXNB1, SEMA7A]	[ABL1, ANKRD27, ARPC2, BMPR2, BRAF, C1QBP, CALR, CAPRIN1, CAPRIN2, CASS4, CDC42, CIB1, CRK, CRKL, CUL7, DBN1, DBNL, DHX36, DOCK5, FBXW8, FLNA, FN1, GOLGA4, HCLS1, IST1, ITGB3, LIMK1, LIMS2, LPAR3, MACF1, MAP2K1, MAP2K2, MAP3K13, MAPT, MEGF8, MET, MYADM, NEDD9, NIN, NRP1, OBSL1, OLFM4, PAFAH1B1, PDLIM7, PKHD1L1, PLXNA1, PLXNA2, PLXNA3, PLXNB1, PLXNB2, PLXNB3, PLXNC1, PLXND1, PREX1, RAC1, RAC3, REL…	TRUE
GO:0050900	GO_BiologicalProcess-EBI-UniProt-GOA_25.10.2019_00h00	leukocyte migration	[2, 4, 5]	[Group13]	12	5.88235	0.00153198	0.0249904	{Group13=5.365918623586573E-5}	{Group13=2.682959311793286E-4}	[C5AR1, C5AR2, EDNRB, ELANE, GCSAM, GPR15, IL1R1, JAM3, JAML, SMPD3, XG, ZP3]	[ABR, ADA, ADAM10, ADAM17, ADTRP, AGER, AIF1, AIMP1, AKIRIN1, AKT1, ANO6, ANXA1, APP, B4GALT1, BCR, BST1, C1QBP, C3AR1, C5, C5AR1, C5AR2, CALR, CAMK1D, CCL19, CCL25, CCL3, CCL4, CCL5, CCL8, CCR1, CCR2, CCR6, CCR7, CD74, CD81, CD9, CD99, CD99L2, CDC42, CMKLR1, CNR2, CORO1A, CREB3, CRK, CRKL, CSF1, CSF3R, CX3CR1, CXADR, CXCL10, CXCL12, CXCL16, CXCL5, CXCL8, CXCR1, CXCR2, CXCR3, CXCR5, DAPK2, DOCK8,…	FALSE
GO:0002526	GO_BiologicalProcess-EBI-UniProt-GOA_25.10.2019_00h00	acute inflammatory response	[5]	[Group14]	5	11.9048	0.00197222	0.0302793	{Group14=3.644784828661144E-7}	{Group14=5.4671772429917165E-6}	[DNASE1, ELANE, LOC514978, TNFRSF11A, ZP3]	[ANO6, ASH1L, B4GALT1, C3, CCR7, CD163, CD6, CTNNBIP1, DNASE1, DNASE1L3, EIF2AK1, ELANE, EPHB6, F12, F2, FCER1G, FCGR1A, FFAR2, FFAR3, FN1, GALT, HP, IL1A, IL1B, IL20RB, ITIH4, LOC514978, MYLK3, NLRP3, NUPR1, PARK7, PRCP, PTGS2, RHBDD3, SELENOS, SIGIRR, TNF, TNFRSF11A, TREM1, USMG5, VNN1, ZP3]	FALSE
GO:0032729	GO_BiologicalProcess-EBI-UniProt-GOA_25.10.2019_00h00	positive regulation of interferon-gamma production	[4, 5, 6]	[Group11, Group14]	5	10.8696	0.00296443	0.0309486	{Group11=0.0022001451128605483, Group14=3.644784828661144E-7}	{Group11=0.004714596670415461, Group14=5.4671772429917165E-6}	[CLEC7A, IL12B, IL1R1, TLR7, ZP3]	[ABL1, BCL3, CCR2, CD14, CD2, CD226, CLEC7A, FADD, FAM49B, FZD5, HRAS, IL12B, IL12RB1, IL12RB2, IL18, IL18R1, IL1B, IL1R1, IL23A, IL23R, IL27, IL27RA, IRF8, KLRK1, LTA, PDE4B, PDE4D, PYCARD, RASGRP1, RIPK2, SASH3, SLAMF1, SLAMF6, SLC11A1, STS, TICAM2, TLR3, TLR4, TLR7, TLR9, TNF, TRAM1, TXK, WNT5A, ZFPM1, ZP3]	FALSE
GO:0000902	GO_BiologicalProcess-EBI-UniProt-GOA_25.10.2019_00h00	cell morphogenesis	[4, 5]	[Group12]	22	4.08922	0.00286779	0.0311872	{Group12=0.0022324185967011103}	{Group12=0.004185784868814582}	[ARHGAP18, CASS4, CDC42EP3, COL18A1, CPNE5, DBN1, DOCK5, EMB, FGD1, HRH2, LAMC2, MYADM, NCKAP1, OLFM4, PLXNB1, PTPRS, PXN, SEMA3B, SEMA7A, SGK1, TCTN1, UNC5A]	[ABI1, ABL1, ACTB, ACTN1, ACTN4, ADARB1, ADD1, AFG3L2, AGO4, AGRN, AKAP2, AKIP1, ALCAM, ALS2, ANKRD27, ANXA1, ANXA7, AP1AR, APBB2, APP, ARAP1, ARHGAP15, ARHGAP18, ARHGAP35, ARHGEF2, ARL13B, ARPC2, ARPIN, ASXL1, ATP8A2, AURKA, AXL, B3GNT2, B4GALT5, B4GALT6, BAIAP2, BBS1, BCL11B, BCL2, BCL6, BCL9L, BIN3, BMPR2, BRAF, BRWD1, BRWD3, BTBD3, C10H15orf62, C1QBP, C8H9orf72, CACNA1A, CALR, CAMSAP1, CAP1, …	FALSE
GO:0007166	GO_BiologicalProcess-EBI-UniProt-GOA_25.10.2019_00h00	cell surface receptor signaling pathway	[3, 4, 5]	[Group00]	46	3.26937	0.00216954	0.0314583	{Group00=0.0021695378655011816}	{Group00=0.005423844663752953}	[ADGRA1, ARG1, BLK, BPI, C5AR1, C5AR2, CALCRL, CD276, CLEC4D, CLEC4E, CXCR4, DAB2, DAGLA, DEDD2, DUSP22, FOXO4, FRZB, GCSAM, GPR34, HIC1, HPGD, IL12B, IL1R1, IL1R2, IL5RA, IRS2, ITGAD, LGR6, LOC514978, LOC518134, LRRC32, PIGR, PLAUR, PLXNB1, PRDM16, PXN, RAF1, SEMA3B, SEMA7A, SMPD3, SOX4, TCTN1, TGFBR3, TNFRSF11A, UNC5A, ZFYVE28]	[AAK1, ABCA1, ABL1, ACKR2, ACKR3, ACSL1, ACTN4, ACVR1, ACVR1B, ACVR2A, ACVR2B, ACVRL1, ADA, ADAM10, ADAM15, ADAM17, ADAM9, ADAMTS12, ADAMTS3, ADAR, ADCYAP1R1, ADGRA1, ADGRA3, ADGRE3, ADGRE5, ADGRF1, ADGRG1, ADGRG3, ADGRG5, ADGRG6, ADGRL1, ADGRL2, ADGRL3, ADGRV1, ADIPOR1, ADIPOR2, ADORA2A, ADORA2B, ADRA2A, ADRB1, ADRB2, AFAP1L2, AGAP2, AHI1, AKAP9, AKT1, AKT1S1, AKT2, ALPK2, AMER1, AMFR, AMHR2, AM…	TRUE
GO:0004331	GO_BiologicalProcess-EBI-UniProt-GOA_25.10.2019_00h00	fructose-2,6-bisphosphate 2-phosphatase activity	[9]	[Group09]	2	50	0.00269478	0.0319699	{Group09=0.009036652403511645}	{Group09=0.009682127575191048}	[PFKFB2, PFKFB3]	[PFKFB2, PFKFB3, PFKFB4, TIGAR]	FALSE
GO:0002437	GO_BiologicalProcess-EBI-UniProt-GOA_25.10.2019_00h00	inflammatory response to antigenic stimulus	[3, 5]	[Group11, Group14]	4	14.2857	0.00286075	0.0324633	{Group11=0.0022001451128605483, Group14=3.644784828661144E-7}	{Group11=0.004714596670415461, Group14=5.4671772429917165E-6}	[ELANE, IL12B, IL5RA, ZP3]	[C3, CCR7, CD28, CD6, CD81, CYSLTR1, ELANE, EPHB6, FCER1G, FCGR1A, GPX1, HMGB2, IL12B, IL20RB, IL5RA, LTA, NOTCH1, NOTCH2, PARK7, PNMA1, PSMA1, PSMB4, RASGRP1, SELENOS, TNF, TREX1, ZNF397, ZP3]	FALSE
GO:0038093	GO_BiologicalProcess-EBI-UniProt-GOA_25.10.2019_00h00	Fc receptor signaling pathway	[5, 6, 7]	[Group03]	3	23.0769	0.0024055	0.033044	{Group03=0.002405502934963317}	{Group03=0.004009171558272195}	[CLEC4D, CLEC4E, PIGR]	[APPL1, APPL2, CLEC4D, CLEC4E, FCER1G, FCGR1A, FER, KIT, MS4A2, MYO1G, NR4A3, PIGR, PTPRC]	TRUE
GO:0032677	GO_BiologicalProcess-EBI-UniProt-GOA_25.10.2019_00h00	regulation of interleukin-8 production	[4, 5]	[Group14]	5	11.1111	0.00268853	0.0334145	{Group14=3.644784828661144E-7}	{Group14=5.4671772429917165E-6}	[BPI, C5AR2, CLEC7A, ELANE, TLR7]	[AFAP1L2, ANXA1, ANXA4, ARRB1, BCL10, BCL3, BPI, C5AR2, CD14, CD2, CD74, CLEC7A, DDIT3, DDX58, ELANE, F2R, F2RL1, FADD, FCN1, FFAR2, HYAL2, IL17D, IL1B, KLF4, MAPKBP1, MAVS, NOD2, OTUD7B, PARK7, PRKD2, PTPN22, PTPRC, PYCARD, RIPK1, SYK, TIRAP, TLR2, TLR3, TLR4, TLR6, TLR7, TLR9, TNF, WNT5A, ZNF580]	FALSE
GO:0010769	GO_BiologicalProcess-EBI-UniProt-GOA_25.10.2019_00h00	regulation of cell morphogenesis involved in differentiation	[5, 6, 7]	[Group12]	9	6.38298	0.0034067	0.0341981	{Group12=0.0022324185967011103}	{Group12=0.004185784868814582}	[CASS4, DBN1, DOCK5, MYADM, OLFM4, PLXNB1, PTPRS, SEMA3B, SEMA7A]	[ABL1, ACTN4, ANKRD27, AP1AR, ARHGAP35, ARPC2, BMPR2, BRAF, C1QBP, CACNA1A, CALR, CAPRIN1, CAPRIN2, CASS4, CDC42, CDH2, CDK5, CDK5R1, CFL1, CHN1, CIB1, CNTN2, CORO1C, CRK, CRKL, CUL7, DBN1, DBNL, DHX36, DNM2, DOCK5, DPYSL2, EFNA1, FBXW8, FLNA, FN1, FSTL4, GDI1, GOLGA4, GORASP1, HCLS1, IFRD1, IST1, ITGB1BP1, ITGB3, KANK1, KIF13B, LIMK1, LIMS2, LOC531691, LPAR3, LRP4, LRRC4C, LRRK2, MACF1, MAP2, MA…	FALSE
GO:1990266	GO_BiologicalProcess-EBI-UniProt-GOA_25.10.2019_00h00	neutrophil migration	[5, 7, 8]	[Group13]	6	9.23077	0.00267737	0.0349397	{Group13=5.365918623586573E-5}	{Group13=2.682959311793286E-4}	[C5AR1, C5AR2, IL1R1, JAM3, JAML, XG]	[BST1, C1QBP, C3AR1, C5AR1, C5AR2, CAMK1D, CCL19, CCL25, CCL3, CCL4, CCL5, CCL8, CCR7, CD74, CD99, CD99L2, CSF3R, CXADR, CXCL10, CXCL5, CXCL8, CXCR1, CXCR2, DAPK2, DYSF, FCER1G, GBF1, IL1A, IL1B, IL1R1, IL1RN, IL23A, IRAK4, ITGA1, ITGA9, ITGB2, JAGN1, JAM3, JAML, LGALS3, LOC616364, MCOLN2, MPP1, MYD88, NCKAP1L, PDE4B, PDE4D, PECAM1, PF4, PPBP, PREX1, RAC1, RAC2, RHOG, RIPOR2, S100A8, S100A9, SLC3…	FALSE
GO:0030308	GO_BiologicalProcess-EBI-UniProt-GOA_25.10.2019_00h00	negative regulation of cell growth	[3, 4, 5, 6]	[Group08]	7	7.44681	0.00410785	0.0357383	{Group08=0.006471100171213707}	{Group08=0.008088875214017134}	[CIRBP, FRZB, PI16, PTPRS, SEMA3B, SEMA7A, SH3BP4]	[ACVR1B, ACVRL1, ADAM15, APBB2, BCL2, BCL6, BMPR2, CAPRIN2, CCAR2, CDK5, CDK5R1, CDKN1A, CDKN1B, CDKN2AIP, CDKN2C, CDKN2D, CIRBP, CRLF3, DCBLD2, DCSTAMP, DCUN1D3, DDX3X, DNAJB2, EAF2, ENPP1, FBP1, FHL1, FLCN, FRZB, FSTL4, GSK3A, HNF4A, HYAL1, HYAL2, IFRD1, IP6K2, MAP2, MUL1, NAIF1, NDUFA13, NDUFS3, NRP1, OSGIN1, OSGIN2, PHB, PI16, PLXNA3, PML, PPP1R9B, PPT1, PSRC1, PTPRJ, PTPRS, RACK1, RB1, RBBP7…	TRUE
GO:0035743	GO_BiologicalProcess-EBI-UniProt-GOA_25.10.2019_00h00	CD4-positive, alpha-beta T cell cytokine production	[5, 7]	[Group11]	3	20	0.00370716	0.0358359	{Group11=0.0022001451128605483}	{Group11=0.004714596670415461}	[ARG1, IL12B, IL1R1]	[ARG1, CD81, DENND1B, GATA3, IL12B, IL18, IL18R1, IL18RAP, IL1B, IL1R1, NLRP3, PRKCZ, RSAD2, SLAMF1, TBX21]	FALSE
GO:0042744	GO_BiologicalProcess-EBI-UniProt-GOA_25.10.2019_00h00	hydrogen peroxide catabolic process	[5, 6]	[Group05]	3	20	0.00370716	0.0358359	{Group05=4.003421526265683E-4}	{Group05=0.0015012830723496312}	[HBA, HBB, PXDN]	[CAT, GPX1, GPX3, HBA, HBB, HBQ1, LOC107131172, MPO, PRDX1, PRDX2, PRDX3, PRDX4, PRDX5, PXDN, SNCA]	FALSE
GO:0022604	GO_BiologicalProcess-EBI-UniProt-GOA_25.10.2019_00h00	regulation of cell morphogenesis	[4, 5, 6]	[Group12]	13	4.94297	0.00454205	0.0359234	{Group12=0.0022324185967011103}	{Group12=0.004185784868814582}	[ARHGAP18, CASS4, CDC42EP3, CPNE5, DBN1, DOCK5, FGD1, MYADM, OLFM4, PLXNB1, PTPRS, SEMA3B, SEMA7A]	[ABL1, ACTN4, AGO4, AKAP2, ANKRD27, ANXA1, ANXA7, AP1AR, ARAP1, ARHGAP15, ARHGAP18, ARHGAP35, ARPC2, ARPIN, BAIAP2, BCL9L, BMPR2, BRAF, BRWD1, BRWD3, C10H15orf62, C1QBP, CACNA1A, CALR, CAMSAP1, CAPRIN1, CAPRIN2, CAPZB, CASS4, CCL3, CD44, CDC42, CDC42EP2, CDC42EP3, CDC42EP4, CDC42SE1, CDC42SE2, CDH2, CDK5, CDK5R1, CFDP1, CFL1, CHN1, CIB1, CLDN3, CNTN2, CORO1A, CORO1B, CORO1C, CPNE5, CPNE9, CRK, CR…	FALSE
GO:0000904	GO_BiologicalProcess-EBI-UniProt-GOA_25.10.2019_00h00	cell morphogenesis involved in differentiation	[4, 5, 6]	[Group12]	16	4.53258	0.00403542	0.0363188	{Group12=0.0022324185967011103}	{Group12=0.004185784868814582}	[CASS4, COL18A1, DBN1, DOCK5, EMB, HRH2, LAMC2, MYADM, OLFM4, PLXNB1, PTPRS, PXN, SEMA3B, SEMA7A, TCTN1, UNC5A]	[ABI1, ABL1, ACTB, ACTN1, ACTN4, ADARB1, AFG3L2, AGRN, AKIP1, ALCAM, ANKRD27, AP1AR, APBB2, APP, ARHGAP35, ARL13B, ARPC2, ATP8A2, AXL, B3GNT2, B4GALT5, B4GALT6, BBS1, BCL11B, BCL2, BMPR2, BRAF, BTBD3, C1QBP, C8H9orf72, CACNA1A, CALR, CAPRIN1, CAPRIN2, CASS4, CCKAR, CDC42, CDH2, CDK5, CDK5R1, CFL1, CHN1, CIB1, CLDN3, CLIC4, CNP, CNTN2, COL11A1, COL14A1, COL18A1, COL20A1, COL6A3, CORO1C, CREB1, CRK…	FALSE
GO:0086091	GO_BiologicalProcess-EBI-UniProt-GOA_25.10.2019_00h00	regulation of heart rate by cardiac conduction	[4, 7, 8]	[Group10]	3	18.75	0.0044908	0.0366281	{Group10=0.0032631930029140923}	{Group10=0.004894789504371139}	[KCNH2, KCNJ2, SCN4B]	[AKAP9, BIN1, CACNA1C, CACNA2D1, CACNB2, CTNNA3, JUP, KCNE3, KCNH2, KCNJ2, KCNQ1, PKP2, SCN1B, SCN2B, SCN4B, TRPM4]	FALSE
GO:0002685	GO_BiologicalProcess-EBI-UniProt-GOA_25.10.2019_00h00	regulation of leukocyte migration	[3, 4, 5, 6, 7]	[Group13]	8	6.77966	0.00393333	0.0366643	{Group13=5.365918623586573E-5}	{Group13=2.682959311793286E-4}	[C5AR1, C5AR2, GCSAM, IL1R1, JAM3, SMPD3, XG, ZP3]	[ABR, ADA, ADAM10, ADAM17, ADTRP, AGER, AIF1, AKIRIN1, AKT1, ANO6, ANXA1, APP, BCR, BST1, C1QBP, C3AR1, C5, C5AR1, C5AR2, CALR, CAMK1D, CCL19, CCL25, CCL3, CCL5, CCR1, CCR2, CCR6, CCR7, CD74, CD81, CD9, CD99, CD99L2, CMKLR1, CREB3, CRK, CRKL, CSF1, CXCL10, CXCL12, CXCR3, DOCK8, DUSP1, DYSF, ECM1, EMILIN1, F2RL1, FADD, GAS6, GCSAM, GCSAML, GPR18, IL1R1, IL23A, IL27RA, ITGB3, JAM2, JAM3, KARS, KLRK…	FALSE
GO:0004908	GO_BiologicalProcess-EBI-UniProt-GOA_25.10.2019_00h00	interleukin-1 receptor activity	[6, 7, 8]	[Group06]	2	40	0.00442758	0.0372774	{Group06=0.01187882656885491}	{Group06=0.01187882656885491}	[IL1R1, IL1R2]	[IL18R1, IL1R1, IL1R2, IL1RAP, IL1RL1]	TRUE
GO:2000659	GO_BiologicalProcess-EBI-UniProt-GOA_25.10.2019_00h00	regulation of interleukin-1-mediated signaling pathway	[5, 6, 7, 8]	[Group06]	2	40	0.00442758	0.0372774	{Group06=0.01187882656885491}	{Group06=0.01187882656885491}	[IL1R1, IL1R2]	[IL1R1, IL1R2, IL1RN, OTUD4, VRK2]	FALSE
GO:0050778	GO_BiologicalProcess-EBI-UniProt-GOA_25.10.2019_00h00	positive regulation of immune response	[3, 4, 5]	[Group11]	16	4.30108	0.00663196	0.0455511	{Group11=0.0022001451128605483}	{Group11=0.004714596670415461}	[BLK, C5AR1, C5AR2, CD276, CLEC4E, CLEC7A, ELANE, FCER2, GCSAM, IL12B, IL1R1, LOC515418, PTPRS, SEMA7A, TLR7, ZP3]	[ABL1, ADA, ADORA2B, ALPK1, ANKRD17, ANXA1, AP1G1, APPL1, APPL2, ARRB2, ATAD5, BAG6, BCAR1, BCL10, BCL2, BLK, BRAF, C1QA, C1QB, C1QBP, C1R, C1S, C2, C3, C3AR1, C5, C5AR1, C5AR2, C7, CACNB3, CACNB4, CADM1, CARD9, CCR2, CCR7, CD14, CD19, CD1A, CD1B, CD1E, CD22, CD226, CD247, CD276, CD28, CD40, CD46, CD59, CD74, CD79A, CD79B, CD81, CFB, CFD, CFP, CLCF1, CLEC4E, CLEC7A, CLP1, CMKLR1, CRKL, CRTAM, CSK…	FALSE
GO:0006000	GO_BiologicalProcess-EBI-UniProt-GOA_25.10.2019_00h00	fructose metabolic process	[5, 6]	[Group09]	2	33.3333	0.00654732	0.0461851	{Group09=0.009036652403511645}	{Group09=0.009682127575191048}	[PFKFB2, PFKFB3]	[FBP1, KHK, PFKFB2, PFKFB3, PFKFB4, SORD]	FALSE
GO:0010811	GO_BiologicalProcess-EBI-UniProt-GOA_25.10.2019_00h00	positive regulation of cell-substrate adhesion	[3, 4, 5]	[Group12]	5	8.92857	0.00694659	0.0464887	{Group12=0.0022324185967011103}	{Group12=0.004185784868814582}	[ALOX15, CASS4, DOCK5, MYADM, OLFM4]	[ABL1, ALOX15, ARL2, ARPC2, BRAF, C1QBP, CALR, CASS4, CCDC80, CCL25, CDC42, CDH13, CDK6, CIB1, COL26A1, CRK, CRKL, CSF1, DOCK5, ECM2, EMILIN1, EMP2, EPB41L5, FBLN2, FLNA, FMN1, FN1, GSK3B, HSD17B12, ITGB1BP1, ITGB3, JUP, KDR, LIMS2, MYADM, NEDD9, NRP1, OLFM4, PPM1F, PREX1, PRKCE, PTK2B, PTPRJ, RAC1, RAC3, ROCK1, RREB1, RSU1, S100A10, SKAP1, SPOCK2, TEK, TSC1, UNC13D, UTRN, VEGFA]	FALSE
GO:1903317	GO_BiologicalProcess-EBI-UniProt-GOA_25.10.2019_00h00	regulation of protein maturation	[5, 6]	[Group01]	4	11.4286	0.00650575	0.0471667	{Group01=0.006505752122220163}	{Group01=0.007506637064100188}	[GAS1, IL1R2, RPS6KA2, SOX4]	[ANXA2, BCL2L12, BIRC2, BIRC3, CAST, CCBE1, CNTN2, CST7, CTSZ, F12, GAS1, GH1, GLG1, GSN, IFT52, IL1R2, INPP5B, LDLRAD3, LRRK2, MYH9, NKD2, PLGRKT, PRKACA, PRKACB, RFX4, RHBDD1, RNF139, RPS6KA2, SERPINE2, SNX12, SOX4, SRC, THBS1, TNF, XIAP]	TRUE
GO:0001558	GO_BiologicalProcess-EBI-UniProt-GOA_25.10.2019_00h00	regulation of cell growth	[3, 4, 5]	[Group08]	10	5.43478	0.0064711	0.0482559	{Group08=0.006471100171213707}	{Group08=0.008088875214017134}	[CIRBP, CPNE5, FRZB, KLHL22, PI16, PTPRS, SEMA3B, SEMA7A, SH3BP4, SLC25A33]	[ABL1, ACVR1B, ACVRL1, ADAM10, ADAM15, ADAM17, ADNP2, AKT1, APBB2, APEX1, ATAD3A, BAP1, BCL2, BCL6, BMPR2, BRAT1, CAPRIN2, CCAR2, CDC42, CDC73, CDK5, CDK5R1, CDKN1A, CDKN1B, CDKN2AIP, CDKN2C, CDKN2D, CIB1, CIRBP, CLSTN1, CPNE5, CPNE9, CREB3, CRKL, CRLF3, CSNK2A1, CXCL16, DBNL, DCBLD2, DCSTAMP, DCUN1D3, DDR1, DDX3X, DERL2, DNAJB2, DNM2, DPYSL2, EAF2, EIF4G1, ENPP1, EPB41L3, ERBB2, EXOSC2, EXOSC4, …	FALSE
GO:0086002	GO_BiologicalProcess-EBI-UniProt-GOA_25.10.2019_00h00	cardiac muscle cell action potential involved in contraction	[6, 8]	[Group10]	3	15.7895	0.00741007	0.0483507	{Group10=0.0032631930029140923}	{Group10=0.004894789504371139}	[KCNH2, KCNJ2, SCN4B]	[BIN1, CACNA1C, CACNA2D1, CACNB2, CTNNA3, DLG1, JUP, KCNE3, KCNH2, KCNJ2, KCNQ1, NUP155, PKP2, RNF207, SCN1B, SCN2B, SCN4B, SNTA1, TRPM4]	FALSE
GO:0042310	GO_BiologicalProcess-EBI-UniProt-GOA_25.10.2019_00h00	vasoconstriction	[7, 8]	[Group04]	3	16.6667	0.00633958	0.0486656	{Group04=0.006339576490167574}	{Group04=0.008644877032046692}	[DOCK5, EDNRB, HRH2]	[ACTA2, ADRA2A, ATP2B1, BBS2, BMPR2, CHRM3, DOCK4, DOCK5, EDNRB, F2R, GRIP2, HRH1, HRH2, HTR7, MKKS, P2RX1, RHOA, TRPM4]	TRUE

## Sheet: ModVsSev_wk4Down
GOID	Ontology Source	GOTerm	GOLevels	GOGroups	Nr. Genes	% Associated Genes	Term PValue	Term PValue Corrected with Benjamini-Hochberg	Group PValue	Group PValue Corrected with Benjamini-Hochberg	Associated Genes Found	All Associated Genes	OverViewTerm
GO:0098542	GO_BiologicalProcess-EBI-UniProt-GOA_25.10.2019_00h00	defense response to other organism	[3, 4, 5]	[Group33, Group50, Group51]	31	6.45833	4.19861e-09	1.46112e-06	{Group33=3.1801221807637546E-8, Group50=1.4571361850472655E-8, Group51=1.2010544582783696E-8}	{Group33=4.054655780473787E-7, Group50=2.4771315145803517E-7, Group51=3.0626888686098425E-7}	[AIF1, ANXA3, C1QB, CALCOCO2, CD40, CFB, CXCL10, DUSP10, FCGR1A, GBP2, GBP4, IL27, KYNU, LCN2, LOC507055, LOC511531, LOC513659, MOV10, NOD1, OPTN, PYCARD, RAB7B, RIPK2, STXBP1, STXBP3, TLR5, TNF, TRAFD1, TRIM14, TRIM21, ZBP1]	[ABCC9, ACP5, ACTG1, ACTR3, ADAM15, ADAM17, ADAR, AEN, AGBL5, AIF1, AKIRIN2, ALPK1, ANKHD1, ANKRD17, ANXA1, ANXA3, AP1G1, APOBEC3Z1, APPL1, APPL2, ARG1, ARG2, ARID5A, ARRB2, ATG12, ATG16L1, ATG7, BATF, BATF2, BCL10, BCL2, BCL3, BECN1, BNIP3, BNIP3L, BPI, C1QA, C1QB, C1QBP, C1S, C2, C3, C5, C5AR1, C7, C7H19orf66, CADM1, CALCOCO2, CARD9, CASP4, CCDC88B, CCL19, CCL25, CCL3, CCL4, CCL5, CCL8, CD14, C…	TRUE
GO:0042742	GO_BiologicalProcess-EBI-UniProt-GOA_25.10.2019_00h00	defense response to bacterium	[4, 5, 6]	[Group33, Group44, Group50, Group51]	13	13.6842	3.85343e-08	6.70497e-06	{Group33=3.1801221807637546E-8, Group44=6.834392952175024E-10, Group50=1.4571361850472655E-8, Group51=1.2010544582783696E-8}	{Group33=4.054655780473787E-7, Group44=3.4855404056092626E-8, Group50=2.4771315145803517E-7, Group51=3.0626888686098425E-7}	[ANXA3, FCGR1A, GBP2, GBP4, LCN2, LOC507055, LOC513659, NOD1, OPTN, PYCARD, RIPK2, TLR5, TNF]	[ACP5, ADAM17, ANKRD17, ANXA3, ARG2, BCL3, BPI, C5AR1, CARD9, CEBPE, CLEC4D, CLEC4E, CXCL5, CYBA, DEFB10, DEFB3, DEFB4A, DEFB5, DEFB7, DROSHA, ELANE, EPHA2, F2, F2RL1, FCER1G, FCGR1A, FGR, GBP2, GBP4, GBP6, GSDMD, HIST1H2BB, HMGB2, HP, IL12B, IL23A, IL27RA, IRF8, ISG15, JCHAIN, KLRK1, LCN2, LOC100300483, LOC100300510, LOC104968634, LOC507055, LOC513659, LOC514978, LOC783604, LTA, LTF, LYPD8, LYZ,…	TRUE
GO:0009617	GO_BiologicalProcess-EBI-UniProt-GOA_25.10.2019_00h00	response to bacterium	[3, 5]	[Group18, Group26, Group44, Group50, Group51]	21	7.58123	1.15578e-07	1.00553e-05	{Group18=3.0945222486026326E-6, Group26=1.4960241118706428E-6, Group44=6.834392952175024E-10, Group50=1.4571361850472655E-8, Group51=1.2010544582783696E-8}	{Group18=1.7535626075414918E-5, Group26=9.537153713175347E-6, Group44=3.4855404056092626E-8, Group50=2.4771315145803517E-7, Group51=3.0626888686098425E-7}	[ANXA3, AXL, CCR5, CD180, CXCL10, DUSP10, FCGR1A, GBP2, GBP4, IL10, LCN2, LOC507055, LOC513659, NOD1, NR1H3, NUGGC, OPTN, PYCARD, RIPK2, TLR5, TNF]	[ABCA1, ABL1, ABR, ACP5, ADAM17, ADAM9, ADH5, AKIRIN2, AKT1, ANKRD17, ANXA3, ARG2, AXL, B3GALT5, BAIAP2, BAIAP2L1, BANK1, BCL10, BCL3, BCR, BMP6, BNIP3, BPI, C3, C5AR1, CA5B, CARD9, CASP1, CCDC186, CCDC80, CCL3, CCL5, CCR5, CCR7, CD14, CD180, CD24, CD274, CD47, CD6, CD79B, CD86, CD96, CDC73, CEBPE, CEP192, CFD, CFLAR, CHD7, CHMP5, CLEC4D, CLEC4E, CMPK2, CTR9, CUBN, CX3CR1, CXCL10, CXCL5, CXCL8, C…	TRUE
GO:0034341	GO_BiologicalProcess-EBI-UniProt-GOA_25.10.2019_00h00	response to interferon-gamma	[4, 5, 6, 7]	[Group33, Group50]	12	14.1176	9.16646e-08	1.06331e-05	{Group33=3.1801221807637546E-8, Group50=1.4571361850472655E-8}	{Group33=4.054655780473787E-7, Group50=2.4771315145803517E-7}	[AIF1, CALCOCO2, GBP2, GBP4, KYNU, LOC507055, LOC511531, LOC513659, RAB7B, STXBP1, STXBP3, TRIM21]	[ACTG1, ACTR3, AIF1, ARG1, C7H19orf66, CALCOCO2, CCL19, CCL25, CCL3, CCL4, CCL5, CCL8, CDC37, CDC42, CDC42EP2, CDC42EP4, CIITA, CXCL16, DAPK1, DAPK3, EPRS, EVL, FLNB, GAPDH, GBP2, GBP4, GBP5, GBP6, GCH1, GSN, HSP90AB1, IFITM3, IL12B, IL12RB1, IL23R, IRF1, IRF8, KIF5B, KYNU, LOC504548, LOC507055, LOC511531, LOC513659, LOC616364, LOC783604, MED1, MEFV, MRC1, MYO1C, NLRC5, NMI, OTOP1, PARP14, PARP9,…	TRUE
GO:0009060	GO_BiologicalProcess-EBI-UniProt-GOA_25.10.2019_00h00	aerobic respiration	[5, 6]	[Group21, Group39]	10	16.3934	2.64285e-07	1.83942e-05	{Group21=5.667273541367238E-6, Group39=1.3842532589881933E-5}	{Group21=2.8903095060972912E-5, Group39=5.8830763506998216E-5}	[ACO2, COX5A, COX7C, CYCS, DLAT, IDH3A, MDH2, SDHAF2, SDHD, UQCRB]	[ACO1, ACO2, ACTN3, AFG1L, ATP5D, BLOC1S1, BNIP3, CAT, CBFA2T3, COX1, COX10, COX3, COX4I1, COX5A, COX5B, COX6A1, COX7C, CS, CYCS, DHTKD1, DLAT, DLST, FH, FXN, HIF1A, IDE, IDH1, IDH2, IDH3A, IDH3B, IDH3G, IREB2, MDH1, MDH1B, MDH2, MTFR1, MTFR1L, MTFR2, ND1, ND4, NDUFS7, NDUFS8, NOP53, OGDH, PANK2, PDHA1, PDHB, SDHA, SDHAF2, SDHB, SDHC, SDHD, SHMT2, SIRT3, SUCLA2, SUCLG1, SUCLG2, UQCR10, UQCRB, UQC…	TRUE
GO:0051091	GO_BiologicalProcess-EBI-UniProt-GOA_25.10.2019_00h00	positive regulation of DNA-binding transcription factor activity	[2, 3, 4, 7, 8, 9, 10, 11, 12, 13]	[Group51]	14	9.33333	1.43396e-06	8.31699e-05	{Group51=1.2010544582783696E-8}	{Group51=3.0626888686098425E-7}	[ANXA3, CD40, FLOT2, FZD2, IL10, NOD1, PSMA6, PYCARD, RAB7B, RIPK2, STK3, TNF, TRIM14, TRIM21]	[ADCY8, ADGRF1, AGER, AKT1, ANXA3, APP, ARHGEF2, ARID5B, ATF2, BCL10, BUD31, CAMK1D, CAPN3, CARD11, CARM1, CAT, CD40, CD40LG, CFLAR, CHUK, CIB1, CLOCK, CLU, COPS5, CRTC1, CRTC2, CRTC3, CTH, CTNNB1, DDIT3, DDR2, DDRGK1, DDX58, DHX33, DHX9, DVL2, EDA, EIF2AK2, ESR1, FDXR, FER, FLOT1, FLOT2, FZD1, FZD2, FZD4, GTF2A2, HCLS1, HDAC4, HDAC5, HIPK2, IKBKB, IKBKG, IL10, IL18, IL18R1, IL18RAP, IL1B, IL1RAP…	TRUE
GO:0045087	GO_BiologicalProcess-EBI-UniProt-GOA_25.10.2019_00h00	innate immune response	[3, 4, 5, 6]	[Group33, Group50]	22	6.07735	2.50741e-06	0.000124654	{Group33=3.1801221807637546E-8, Group50=1.4571361850472655E-8}	{Group33=4.054655780473787E-7, Group50=2.4771315145803517E-7}	[AIF1, C1QB, CALCOCO2, CFB, DUSP10, GBP2, GBP4, KYNU, LCN2, LOC507055, LOC511531, LOC513659, PYCARD, RAB7B, RIPK2, STXBP1, STXBP3, TLR5, TRAFD1, TRIM14, TRIM21, ZBP1]	[ACTG1, ACTR3, ADAM15, ADAR, AIF1, AKIRIN2, ALPK1, ANKHD1, ANKRD17, ANXA1, AP1G1, APOBEC3Z1, APPL1, APPL2, ARG1, ARG2, ARID5A, ARRB2, ATG12, BCL10, BPI, C1QA, C1QB, C1QBP, C1S, C2, C3, C5, C7, C7H19orf66, CADM1, CALCOCO2, CARD9, CASP4, CCL19, CCL25, CCL3, CCL4, CCL5, CCL8, CD14, CD226, CD46, CD96, CDC37, CDC42, CDC42EP2, CDC42EP4, CFB, CFD, CFP, CHID1, CIITA, CLEC4D, CLEC4E, CLEC5A, CLEC6A, CLEC7…	FALSE
GO:0050830	GO_BiologicalProcess-EBI-UniProt-GOA_25.10.2019_00h00	defense response to Gram-positive bacterium	[5, 6, 7]	[Group33, Group43, Group44, Group50, Group51]	7	18.9189	6.45822e-06	0.000224746	{Group33=3.1801221807637546E-8, Group43=7.236756348309868E-7, Group44=6.834392952175024E-10, Group50=1.4571361850472655E-8, Group51=1.2010544582783696E-8}	{Group33=4.054655780473787E-7, Group43=6.151242896063389E-6, Group44=3.4855404056092626E-8, Group50=2.4771315145803517E-7, Group51=3.0626888686098425E-7}	[GBP2, GBP4, LOC507055, LOC513659, NOD1, RIPK2, TNF]	[ACP5, ADAM17, C5AR1, CARD9, DROSHA, EPHA2, FGR, GBP2, GBP4, GBP6, GSDMD, HIST1H2BB, HMGB2, IL27RA, KLRK1, LOC507055, LOC513659, LOC514978, LOC783604, LTA, LYZ, MPEG1, MYD88, NLRP3, NOD1, P2RX7, PGLYRP1, PGLYRP2, PGLYRP4, RIPK2, RNASE6, ROMO1, SEH1L, TBK1, TLR2, TNF, TNFSF8]	TRUE
GO:0051090	GO_BiologicalProcess-EBI-UniProt-GOA_25.10.2019_00h00	regulation of DNA-binding transcription factor activity	[3, 6, 7, 8, 9, 10, 11, 12]	[Group37, Group51]	17	6.99589	5.87857e-06	0.000227305	{Group37=0.001393530377151244, Group51=1.2010544582783696E-8}	{Group37=0.0021536378555973776, Group51=3.0626888686098425E-7}	[ANXA3, CD40, FLOT2, FZD2, ID1, IL10, NOD1, NUPR1, PRNP, PSMA6, PYCARD, RAB7B, RIPK2, STK3, TNF, TRIM14, TRIM21]	[ADCY8, ADGRF1, ADGRG3, AGER, AKT1, ANXA3, ANXA4, APP, ARHGEF2, ARID5B, ARRB1, ARRB2, ATF2, BCL10, BHLHE40, BRMS1, BUD31, C1H3orf33, CAMK1D, CAPN3, CARD11, CARF, CARM1, CAT, CCDC22, CD40, CD40LG, CDK5RAP3, CDKN2AIP, CENPX, CFLAR, CHP1, CHUK, CIB1, CLOCK, CLU, CMKLR1, COMMD1, COMMD6, COMMD7, COPS5, CREB3, CREBZF, CRTC1, CRTC2, CRTC3, CTH, CTNNB1, CTNNBIP1, CYLD, DAB2IP, DDIT3, DDR2, DDRGK1, DDX58,…	TRUE
GO:0045333	GO_BiologicalProcess-EBI-UniProt-GOA_25.10.2019_00h00	cellular respiration	[4, 5]	[Group21, Group39]	12	9.67742	5.66727e-06	0.000246526	{Group21=5.667273541367238E-6, Group39=1.3842532589881933E-5}	{Group21=2.8903095060972912E-5, Group39=5.8830763506998216E-5}	[ACO2, COX5A, COX7C, CYCS, DLAT, IDH3A, MDH2, NDUFA5, NDUFAB1, SDHAF2, SDHD, UQCRB]	[ACO1, ACO2, ACTN3, AFG1L, AIFM2, ATP5D, BID, BLOC1S1, BNIP3, CAT, CBFA2T3, CDK1, COA6, COQ10A, COQ10B, COQ9, COX1, COX10, COX2, COX3, COX4I1, COX5A, COX5B, COX6A1, COX7C, CS, CYC1, CYCS, CYTB, DHTKD1, DLAT, DLD, DLST, DNAJC15, ETFDH, ETFRF1, FH, FLCN, FXN, GPD1, HIF1A, IDE, IDH1, IDH2, IDH3A, IDH3B, IDH3G, IMMP2L, IREB2, LYRM7, MDH1, MDH1B, MDH2, MECP2, MTFR1, MTFR1L, MTFR2, MYBBP1A, ND1, ND2, N…	TRUE
GO:0043067	GO_BiologicalProcess-EBI-UniProt-GOA_25.10.2019_00h00	regulation of programmed cell death	[4, 5]	[Group27, Group51]	35	4.30504	7.98527e-06	0.000252625	{Group27=7.575271553602811E-4, Group51=1.2010544582783696E-8}	{Group27=0.0013797816044062263, Group51=3.0626888686098425E-7}	[ANGPTL4, ASAH1, AXL, BAG3, BAK1, BCL2A1, BCL2L15, CCR5, CD40, CDKN1A, CTSH, CXCL10, DNAJA1, GATA6, HAX1, ID1, IL10, IL27, IL7, LTBR, MERTK, NOD1, NUGGC, NUPR1, PRNP, PTGS2, PYCARD, RIPK2, RYBP, SCIN, SLC40A1, STK3, STXBP1, TNF, TNFAIP8L3]	[AARS, AATF, ABL1, ACAA2, ACER2, ACER3, ACKR3, ADA, ADAMTS20, ADAMTSL4, ADAR, ADNP, ADORA2A, AGAP2, AGO4, AHI1, AIFM1, AIFM2, AKT1, AKT2, ALKBH1, ALOX15, ALPK2, AMBRA1, AMIGO2, ANGPT1, ANGPTL4, ANKLE2, ANKRD13C, ANKRD2, ANO6, ANP32B, ANXA1, ANXA5, APAF1, APBB1, APBB2, APC, APEX1, API5, APIP, APOPT1, AREL1, ARG2, ARHGAP10, ARL6IP1, ARL6IP5, ARRB1, ASAH1, ASNS, ATAD3A, ATAD5, ATF3, ATF4, ATF5, ATF6…	TRUE
GO:0071346	GO_BiologicalProcess-EBI-UniProt-GOA_25.10.2019_00h00	cellular response to interferon-gamma	[5, 6, 7, 8]	[Group33, Group44]	9	12.6761	9.6619e-06	0.000280195	{Group33=3.1801221807637546E-8, Group44=6.834392952175024E-10}	{Group33=4.054655780473787E-7, Group44=3.4855404056092626E-8}	[AIF1, GBP2, GBP4, LOC507055, LOC511531, LOC513659, RAB7B, STXBP1, STXBP3]	[ACTG1, ACTR3, AIF1, ARG1, CCL19, CCL25, CCL3, CCL4, CCL5, CCL8, CDC37, CDC42, CDC42EP2, CDC42EP4, DAPK1, DAPK3, EPRS, EVL, FLNB, GAPDH, GBP2, GBP4, GBP5, GBP6, GSN, HSP90AB1, IL12B, IL12RB1, IRF1, IRF8, KIF5B, LOC507055, LOC511531, LOC513659, LOC616364, LOC783604, MED1, MRC1, MYO1C, NLRC5, NMI, OTOP1, PARP14, PARP9, PDE12, PTPN2, RAB12, RAB20, RAB43, RAB7B, RPS6KB1, SLC26A6, SOCS1, STAT1, STX4, …	FALSE
GO:0006099	GO_BiologicalProcess-EBI-UniProt-GOA_25.10.2019_00h00	tricarboxylic acid cycle	[3, 6, 7]	[Group12, Group21, Group39]	6	22.2222	1.13523e-05	0.000303894	{Group12=8.849534236173166E-8, Group21=5.667273541367238E-6, Group39=1.3842532589881933E-5}	{Group12=9.026524920896629E-7, Group21=2.8903095060972912E-5, Group39=5.8830763506998216E-5}	[ACO2, DLAT, IDH3A, MDH2, SDHAF2, SDHD]	[ACO1, ACO2, CS, DHTKD1, DLAT, DLST, FH, IDH1, IDH2, IDH3A, IDH3B, IDH3G, IREB2, MDH1, MDH1B, MDH2, OGDH, PDHA1, PDHB, SDHA, SDHAF2, SDHB, SDHC, SDHD, SUCLA2, SUCLG1, SUCLG2]	TRUE
GO:0042832	GO_BiologicalProcess-EBI-UniProt-GOA_25.10.2019_00h00	defense response to protozoan	[4, 5, 6]	[Group33, Group44, Group50]	5	29.4118	1.43886e-05	0.000357661	{Group33=3.1801221807637546E-8, Group44=6.834392952175024E-10, Group50=1.4571361850472655E-8}	{Group33=4.054655780473787E-7, Group44=3.4855404056092626E-8, Group50=2.4771315145803517E-7}	[CD40, GBP2, GBP4, LOC507055, LOC513659]	[ARG1, BATF, BATF2, BCL3, CCDC88B, CD40, GBP2, GBP4, GBP6, HRAS, IL12B, IRF4, IRF8, LOC507055, LOC513659, LOC783604, SLC11A1]	FALSE
GO:0097192	GO_BiologicalProcess-EBI-UniProt-GOA_25.10.2019_00h00	extrinsic apoptotic signaling pathway in absence of ligand	[4, 5, 6, 7]	[Group28, Group51]	7	16.6667	1.5569e-05	0.000361202	{Group28=6.99796542752066E-4, Group51=1.2010544582783696E-8}	{Group28=0.0013218379140872358, Group51=3.0626888686098425E-7}	[BAG3, BAK1, BCL2A1, IL7, LCN2, PYCARD, TNF]	[BAD, BAG3, BAK1, BAX, BCL2, BCL2A1, BCL2L1, BCL2L11, BCL2L2, BOK, CASP2, CTNNA1, EYA3, FADD, FOXO3, GATA1, GSK3A, GSK3B, HTRA2, IFI6, IL1A, IL1B, IL7, ITGAV, LCN2, MAPK7, MCL1, MKNK2, PPP1CA, PPP2R1A, PPP2R1B, PRDX2, PYCARD, RIPK1, SGK3, SRPX, STRADB, STS, TERT, TNF, WWOX, ZC3HC1]	TRUE
GO:0071345	GO_BiologicalProcess-EBI-UniProt-GOA_25.10.2019_00h00	cellular response to cytokine stimulus	[5]	[Group33, Group50]	24	5.03145	2.16556e-05	0.000471009	{Group33=3.1801221807637546E-8, Group50=1.4571361850472655E-8}	{Group33=4.054655780473787E-7, Group50=2.4771315145803517E-7}	[AIF1, ASAH1, AXL, CCR5, CXCL10, DCSTAMP, GBP2, GBP4, HAX1, IL27, IL7, LOC507055, LOC511531, LOC513659, MME, PTGS2, PYCARD, RAB7B, RIPK2, SNX10, STXBP1, STXBP3, TNF, ZBP1]	[ABCD4, ACKR2, ACKR3, ACSL1, ACTG1, ACTN4, ACTR3, ADAM17, ADAMTS12, ADAR, ADIPOR1, ADIPOR2, AIF1, AKT1, ALAD, ALOX15, ANGPT1, APPL1, APPL2, ARG1, ARID5B, ASAH1, ATIC, AXL, B3GNT2, BAD, BAG4, BBS2, BBS4, BCAT2, BCLAF1, BRCA1, BSPRY, BTK, CACNB4, CACYBP, CCL19, CCL25, CCL3, CCL4, CCL5, CCL8, CCR1, CCR10, CCR2, CCR3, CCR4, CCR5, CCR6, CCR7, CCR8, CCR9, CCRL2, CD24, CD4, CD44, CD47, CD70, CD74, CDC34…	FALSE
GO:0042775	GO_BiologicalProcess-EBI-UniProt-GOA_25.10.2019_00h00	mitochondrial ATP synthesis coupled electron transport	[5, 6, 7, 8]	[Group12, Group39]	7	15.2174	2.8897e-05	0.000591539	{Group12=8.849534236173166E-8, Group39=1.3842532589881933E-5}	{Group12=9.026524920896629E-7, Group39=5.8830763506998216E-5}	[COX5A, COX7C, CYCS, NDUFAB1, SDHAF2, SDHD, UQCRB]	[AFG1L, BID, CDK1, COQ9, COX1, COX3, COX4I1, COX5A, COX5B, COX6A1, COX7C, CYC1, CYCS, CYTB, DLD, DNAJC15, MECP2, ND2, ND4, NDUFA10, NDUFA7, NDUFA8, NDUFAB1, NDUFAF1, NDUFB6, NDUFB8, NDUFB9, NDUFC2, NDUFS2, NDUFS6, NDUFS8, NDUFV1, NDUFV2, PARK7, PINK1, SDHA, SDHAF2, SDHC, SDHD, SNCA, UQCC3, UQCR10, UQCRB, UQCRC1, UQCRH, UQCRQ]	FALSE
GO:0022904	GO_BiologicalProcess-EBI-UniProt-GOA_25.10.2019_00h00	respiratory electron transport chain	[4, 5, 6]	[Group39]	8	12.3077	3.79784e-05	0.000660825	{Group39=1.3842532589881933E-5}	{Group39=5.8830763506998216E-5}	[COX5A, COX7C, CYCS, NDUFA5, NDUFAB1, SDHAF2, SDHD, UQCRB]	[AFG1L, AIFM2, BID, CDK1, COA6, COQ9, COX1, COX2, COX3, COX4I1, COX5A, COX5B, COX6A1, COX7C, CYC1, CYCS, CYTB, DLD, DNAJC15, ETFDH, ETFRF1, GPD1, IMMP2L, MECP2, MYBBP1A, ND2, ND4, ND4L, ND5, NDUFA10, NDUFA5, NDUFA7, NDUFA8, NDUFAB1, NDUFAF1, NDUFAF2, NDUFB6, NDUFB8, NDUFB9, NDUFC2, NDUFS1, NDUFS2, NDUFS6, NDUFS8, NDUFV1, NDUFV2, PARK7, PINK1, POLG2, SCO2, SDHA, SDHAF2, SDHB, SDHC, SDHD, SLC25A12,…	FALSE
GO:0042981	GO_BiologicalProcess-EBI-UniProt-GOA_25.10.2019_00h00	regulation of apoptotic process	[5, 6]	[Group27, Group51]	33	4.13016	3.51009e-05	0.000678618	{Group27=7.575271553602811E-4, Group51=1.2010544582783696E-8}	{Group27=0.0013797816044062263, Group51=3.0626888686098425E-7}	[ANGPTL4, AXL, BAG3, BAK1, BCL2A1, BCL2L15, CCR5, CD40, CTSH, CXCL10, DNAJA1, GATA6, HAX1, ID1, IL10, IL27, IL7, LTBR, MERTK, NOD1, NUGGC, NUPR1, PRNP, PTGS2, PYCARD, RIPK2, RYBP, SCIN, SLC40A1, STK3, STXBP1, TNF, TNFAIP8L3]	[AARS, AATF, ABL1, ACAA2, ACER2, ACKR3, ADA, ADAMTS20, ADAMTSL4, ADAR, ADNP, ADORA2A, AGAP2, AGO4, AHI1, AIFM1, AIFM2, AKT1, AKT2, ALKBH1, ALOX15, ALPK2, AMBRA1, AMIGO2, ANGPT1, ANGPTL4, ANKLE2, ANKRD13C, ANKRD2, ANO6, ANP32B, ANXA1, ANXA5, APAF1, APBB1, APBB2, APC, APEX1, API5, APIP, APOPT1, AREL1, ARG2, ARHGAP10, ARL6IP1, ARL6IP5, ARRB1, ASNS, ATAD3A, ATAD5, ATF3, ATF4, ATF5, ATF6, ATG5, ATG7, …	FALSE
GO:1903708	GO_BiologicalProcess-EBI-UniProt-GOA_25.10.2019_00h00	positive regulation of hemopoiesis	[3, 4, 5, 6, 7, 8, 9]	[Group32, Group51]	11	8.73016	3.70572e-05	0.000678733	{Group32=0.0011976715339168807, Group51=1.2010544582783696E-8}	{Group32=0.00197036284612132, Group51=3.0626888686098425E-7}	[AXL, DCSTAMP, DUSP10, HAX1, IL7, MMP14, RAB7B, RIPK2, SCIN, TNF, TNFSF9]	[ACIN1, ACVR1B, ACVR2A, ADA, AGER, ANKRD54, ANXA1, AP3B1, AP3D1, ATP6AP1, ATXN1L, AXL, BAD, BCL6, BMI1, CASP8, CBFB, CD101, CD27, CD4, CD74, CREB1, CSF1, CTNNBIP1, CYLD, DCSTAMP, DHX36, DUSP10, EGR3, ETS1, EVI2B, FADD, FAM210B, FES, FLT3LG, FOS, FOXO3, FOXP3, GAS6, GATA1, GATA3, HAX1, HCLS1, HIF1A, HLX, ID2, IL12B, IL15, IL18, IL23A, IL7, IL7R, INPP5D, ISG15, ITPKB, JAG1, KLF10, LEF1, LIF, MALT1,…	TRUE
GO:0046651	GO_BiologicalProcess-EBI-UniProt-GOA_25.10.2019_00h00	lymphocyte proliferation	[4, 5]	[Group51]	13	7.38636	4.32874e-05	0.000717335	{Group51=1.2010544582783696E-8}	{Group51=3.0626888686098425E-7}	[AIF1, CD180, CD40, CDKN1A, HHLA2, IL10, IL27, IL7, IMPDH1, PRNP, PYCARD, RIPK2, TNFSF9]	[ABL1, ADA, AGER, AIF1, ANXA1, ARG1, ARG2, ATAD5, ATM, AZI2, BCL2, BCL6, BMI1, BMP4, BST1, BTK, CARD11, CASP3, CCDC88B, CCL5, CCND3, CCR2, CD180, CD19, CD24, CD274, CD28, CD320, CD38, CD3E, CD40, CD40LG, CD6, CD74, CD79A, CD81, CD86, CDKN1A, CLCF1, CORO1A, CTLA4, CTNNB1, CTPS1, DHPS, DLG1, DLG5, DOCK2, DOCK8, EBI3, EFNB1, ELF4, EPHB6, ERBB2, FADD, FCRL3, FKBP1A, FOXP3, FYN, GAPT, GLMN, GPAM, GPR1…	FALSE
GO:0051092	GO_BiologicalProcess-EBI-UniProt-GOA_25.10.2019_00h00	positive regulation of NF-kappaB transcription factor activity	[3, 4, 5, 8, 9, 10, 11, 12, 13, 14]	[Group50, Group51]	9	10	6.63775e-05	0.00104997	{Group50=1.4571361850472655E-8, Group51=1.2010544582783696E-8}	{Group50=2.4771315145803517E-7, Group51=3.0626888686098425E-7}	[CD40, FLOT2, NOD1, PSMA6, PYCARD, RAB7B, RIPK2, TNF, TRIM14]	[AGER, APP, ARHGEF2, BCL10, CAPN3, CARD11, CARM1, CAT, CD40, CD40LG, CFLAR, CHUK, CIB1, CLOCK, CLU, CTH, DDRGK1, DHX33, DHX9, EDA, EIF2AK2, FDXR, FER, FLOT1, FLOT2, IKBKB, IKBKG, IL18, IL18R1, IL18RAP, IL1B, IL1RAP, IRAK1, IRAK2, IRAK3, LTF, MALT1, MAP3K13, MID2, MTDH, MTPN, MYD88, NLRC4, NLRP3, NOD1, NOD2, PRDX3, PRKCB, PRKCI, PRKCQ, PRKD2, PSMA6, PYCARD, RAB7B, RBCK1, RELA, RIPK1, RIPK2, RIPK3,…	FALSE
GO:0060068	GO_BiologicalProcess-EBI-UniProt-GOA_25.10.2019_00h00	vagina development	[5, 6, 7, 8, 9]	[Group22, Group41, Group49, Group51]	3	60	7.30994e-05	0.00110603	{Group22=4.916601497817509E-4, Group41=0.003745256578991726, Group49=6.506523058345898E-5, Group51=1.2010544582783696E-8}	{Group22=0.0010902029408204042, Group41=0.005026528566541527, Group49=2.3702333998260058E-4, Group51=3.0626888686098425E-7}	[AXL, BAK1, MERTK]	[AXL, BAK1, ESR1, MERTK, WNT5A]	TRUE
GO:0002694	GO_BiologicalProcess-EBI-UniProt-GOA_25.10.2019_00h00	regulation of leukocyte activation	[3, 4, 5]	[Group35, Group49, Group51]	18	5.4878	8.21718e-05	0.00114383	{Group35=0.0014424784893243986, Group49=6.506523058345898E-5, Group51=1.2010544582783696E-8}	{Group35=0.002163717733986598, Group49=2.3702333998260058E-4, Group51=3.0626888686098425E-7}	[AIF1, AXL, CD40, CDKN1A, DUSP10, FLOT2, HHLA2, IL10, IL27, IL7, MERTK, MMP14, NR1H3, PIBF1, PRNP, PYCARD, RIPK2, TNFSF9]	[ABL1, ABR, ADA, ADORA2A, ADORA2B, AGER, AIF1, ANXA1, AP1G1, AP3B1, AP3D1, APLF, ARG1, ARG2, ATAD5, ATM, AXL, BAD, BANK1, BCL10, BCL2, BCL6, BCR, BLOC1S3, BLOC1S6, BMI1, BMP4, BOLA-DOA, BPI, BRAF, BST1, BTK, CARD11, CASP3, CBFB, CCDC88B, CCL5, CCR2, CCR7, CD19, CD200, CD226, CD24, CD27, CD274, CD28, CD320, CD38, CD3E, CD4, CD40, CD40LG, CD47, CD5, CD6, CD74, CD80, CD81, CD84, CD86, CDKN1A, CLCF1,…	TRUE
GO:0050670	GO_BiologicalProcess-EBI-UniProt-GOA_25.10.2019_00h00	regulation of lymphocyte proliferation	[5, 6, 7]	[Group51]	11	8.0292	7.99836e-05	0.00115976	{Group51=1.2010544582783696E-8}	{Group51=3.0626888686098425E-7}	[AIF1, CD40, CDKN1A, HHLA2, IL10, IL27, IL7, PRNP, PYCARD, RIPK2, TNFSF9]	[ADA, AGER, AIF1, ANXA1, ARG1, ARG2, ATAD5, ATM, BCL2, BCL6, BMI1, BMP4, BST1, BTK, CARD11, CASP3, CCDC88B, CCL5, CCR2, CD24, CD274, CD28, CD320, CD38, CD3E, CD40, CD40LG, CD6, CD74, CD81, CD86, CDKN1A, CLCF1, CORO1A, CTLA4, CTNNB1, DHPS, DLG1, DLG5, EFNB1, ERBB2, FADD, FCRL3, FOXP3, GLMN, GPAM, GPR183, HES1, HHLA2, IDO1, IKZF3, IL10, IL12B, IL12RB1, IL15, IL18, IL1B, IL20RB, IL23A, IL27, IL6ST, …	FALSE
GO:0006119	GO_BiologicalProcess-EBI-UniProt-GOA_25.10.2019_00h00	oxidative phosphorylation	[3, 4, 6]	[Group39]	8	10.6667	0.000107299	0.00143616	{Group39=1.3842532589881933E-5}	{Group39=5.8830763506998216E-5}	[COX5A, COX7C, CYCS, NDUFAB1, NUPR1, SDHAF2, SDHD, UQCRB]	[ABCD1, ACTN3, AFG1L, AK3, AK4, ATP5B, BID, CDK1, COA6, COQ9, COX1, COX2, COX3, COX4I1, COX5A, COX5B, COX6A1, COX7A1, COX7A2, COX7A2L, COX7C, CYC1, CYCS, CYTB, DLD, DNAJC15, DNAJC30, FXN, MECP2, MNF1, MSH2, ND2, ND4, ND4L, ND5, NDUFA10, NDUFA7, NDUFA8, NDUFAB1, NDUFAF1, NDUFB6, NDUFB8, NDUFB9, NDUFC2, NDUFS1, NDUFS2, NDUFS6, NDUFS8, NDUFV1, NDUFV2, NUPR1, PARK7, PDE12, PGK1, PINK1, PPIF, RHOA, SD…	FALSE
GO:0051251	GO_BiologicalProcess-EBI-UniProt-GOA_25.10.2019_00h00	positive regulation of lymphocyte activation	[4, 5, 6, 7]	[Group51]	12	7.05882	0.00013195	0.00170069	{Group51=1.2010544582783696E-8}	{Group51=3.0626888686098425E-7}	[AIF1, AXL, CD40, CDKN1A, DUSP10, FLOT2, HHLA2, IL7, MMP14, PYCARD, RIPK2, TNFSF9]	[ADA, AGER, AIF1, ANXA1, AP1G1, AP3B1, AP3D1, ATAD5, AXL, BAD, BCL10, BCL2, BCL6, BLOC1S3, BLOC1S6, BMI1, BST1, CARD11, CBFB, CCDC88B, CCL5, CCR2, CCR7, CD24, CD27, CD274, CD28, CD320, CD38, CD3E, CD40, CD40LG, CD47, CD5, CD6, CD74, CD80, CD81, CD86, CDKN1A, CLCF1, CLEC7A, CORO1A, CYLD, DHPS, DOCK8, DPP4, DUSP10, EFNB1, EFNB2, EGR3, EPHB6, EXOSC3, FADD, FAM49B, FCRL3, FLOT2, FLT3LG, FOXP3, GAS6, …	FALSE
GO:1990504	GO_BiologicalProcess-EBI-UniProt-GOA_25.10.2019_00h00	dense core granule exocytosis	[7, 8, 9]	[Group45, Group47]	3	50	0.000144075	0.00179064	{Group45=0.0030234424497853664, Group47=7.107204250386294E-5}	{Group45=0.004283210137195935, Group47=2.41644944513134E-4}	[CADPS2, STXBP1, SYT4]	[BAIAP3, CADPS2, STXBP1, SYT4, UNC13B, UNC13C]	TRUE
GO:1902107	GO_BiologicalProcess-EBI-UniProt-GOA_25.10.2019_00h00	positive regulation of leukocyte differentiation	[4, 5, 6, 7, 8, 9, 10]	[Group23, Group40, Group51]	9	8.91089	0.000162918	0.00195501	{Group23=1.720577531750842E-4, Group40=2.0442276580580132E-4, Group51=1.2010544582783696E-8}	{Group23=5.161732595252527E-4, Group40=5.487137397945193E-4, Group51=3.0626888686098425E-7}	[AXL, DCSTAMP, DUSP10, HAX1, IL7, MMP14, RIPK2, TNF, TNFSF9]	[ACIN1, ADA, AGER, ANXA1, AP3B1, AP3D1, ATP6AP1, AXL, BAD, BCL6, BMI1, CASP8, CBFB, CD101, CD27, CD4, CD74, CREB1, CSF1, CTNNBIP1, CYLD, DCSTAMP, DUSP10, EGR3, EVI2B, FADD, FES, FLT3LG, FOS, FOXP3, GAS6, GATA3, HAX1, HCLS1, HLX, ID2, IL12B, IL15, IL18, IL23A, IL7, IL7R, INPP5D, ITPKB, KLF10, LEF1, LIF, MALT1, MMP14, MYB, NCKAP1L, NFKBID, NFKBIZ, NKAP, NLRP3, NOTCH2, OCSTAMP, PCID2, PIK3R6, PPARGC…	TRUE
GO:0010248	GO_BiologicalProcess-EBI-UniProt-GOA_25.10.2019_00h00	establishment or maintenance of transmembrane electrochemical gradient	[6]	[Group20]	3	42.8571	0.000248471	0.00288226	{Group20=0.0017962855735579313}	{Group20=0.0026174446928987002}	[ATP1A1, ATP1B3, BAK1]	[ATP12A, ATP1A1, ATP1B1, ATP1B3, ATP4B, BAK1, BAX]	TRUE
GO:0050671	GO_BiologicalProcess-EBI-UniProt-GOA_25.10.2019_00h00	positive regulation of lymphocyte proliferation	[5, 6, 7, 8]	[Group51]	8	9.30232	0.000280579	0.0030513	{Group51=1.2010544582783696E-8}	{Group51=3.0626888686098425E-7}	[AIF1, CD40, CDKN1A, HHLA2, IL7, PYCARD, RIPK2, TNFSF9]	[ADA, AGER, AIF1, ANXA1, ATAD5, BCL2, BCL6, BMI1, BST1, CARD11, CCDC88B, CCL5, CCR2, CD24, CD274, CD28, CD320, CD38, CD3E, CD40, CD40LG, CD6, CD74, CD81, CD86, CDKN1A, CLCF1, CORO1A, DHPS, EFNB1, FADD, FCRL3, FOXP3, GPAM, GPR183, HES1, HHLA2, IL12B, IL12RB1, IL15, IL18, IL1B, IL23A, IL6ST, IL7, IRS2, JAK3, LOC107131142, MEF2C, MYD88, NCK1, NCK2, NCKAP1L, NFATC2, PDCD1LG2, PELI1, PRKCQ, PTPN22, PT…	FALSE
GO:1903706	GO_BiologicalProcess-EBI-UniProt-GOA_25.10.2019_00h00	regulation of hemopoiesis	[3, 4, 5, 6, 7, 8]	[Group32, Group51]	14	5.80913	0.0002897	0.00305502	{Group32=0.0011976715339168807, Group51=1.2010544582783696E-8}	{Group32=0.00197036284612132, Group51=3.0626888686098425E-7}	[ACE, AXL, DCSTAMP, DUSP10, HAX1, IL27, IL7, MAFB, MMP14, RAB7B, RIPK2, SCIN, TNF, TNFSF9]	[ABL1, ACE, ACIN1, ACVR1B, ACVR2A, ADA, AGER, ANKRD54, ANXA1, AP3B1, AP3D1, ATP6AP1, ATXN1L, AXL, BAD, BCL6, BMI1, BMP4, BOLA-DOA, BRAF, C1QC, CARD11, CASP8, CBFB, CCL3, CCR2, CD101, CD27, CD28, CD4, CD74, CDC73, CDK6, CIB1, CLPTM1, CNOT4, CREB1, CSF1, CSF3R, CTLA4, CTNNB1, CTNNBIP1, CTR9, CUL4A, CYLD, DCSTAMP, DHX36, DLL1, DROSHA, DTX1, DUSP10, EGR3, EIF2AK2, EIF6, ERBB2, ETS1, EVI2B, FADD, FAM2…	FALSE
GO:0032649	GO_BiologicalProcess-EBI-UniProt-GOA_25.10.2019_00h00	regulation of interferon-gamma production	[4, 5]	[Group26, Group31, Group46, Group47, Group49, Group51]	7	10.6061	0.00030156	0.00308656	{Group26=1.4960241118706428E-6, Group31=2.8277427028532578E-5, Group46=1.3278889780668117E-6, Group47=7.107204250386294E-5, Group49=6.506523058345898E-5, Group51=1.2010544582783696E-8}	{Group26=9.537153713175347E-6, Group31=1.109345214196278E-4, Group46=9.674619697343913E-6, Group47=2.41644944513134E-4, Group49=2.3702333998260058E-4, Group51=3.0626888686098425E-7}	[AXL, IL10, IL27, PRNP, PYCARD, RIPK2, TNF]	[ABL1, AXL, BCL3, C1QBP, CCR2, CCR7, CD14, CD2, CD226, CD47, CD96, CLEC7A, FADD, FAM49B, FOXP3, FZD5, GAS6, GATA3, HRAS, IL10, IL12B, IL12RB1, IL12RB2, IL18, IL18R1, IL1B, IL1R1, IL1RL1, IL20RB, IL23A, IL23R, IL27, IL27RA, IRF8, ISG15, KLRK1, LGALS9, LTA, PDE4B, PDE4D, PGLYRP1, PGLYRP2, PRNP, PYCARD, RARA, RASGRP1, RIPK2, RIPK3, SASH3, SLAMF1, SLAMF6, SLC11A1, STS, TICAM2, TLR3, TLR4, TLR7, TLR9,…	TRUE
GO:0016310	GO_BiologicalProcess-EBI-UniProt-GOA_25.10.2019_00h00	phosphorylation	[5]	[Group51]	47	3.2526	0.000275245	0.00308985	{Group51=1.2010544582783696E-8}	{Group51=3.0626888686098425E-7}	[ACE, ADPGK, ADRB3, AK2, ANGPTL4, AXL, BAK1, BPNT1, CCR5, CD40, CDKN1A, CKB, COX5A, COX7C, CTSH, CYCS, DNAJA1, DUSP10, DYNLL1, ENO3, HAX1, ID1, IL7, LAMTOR2, LTBR, MAPK6, MERTK, NDUFAB1, NOD1, NUPR1, P2RY6, PIBF1, PIP4K2A, PPM1E, PRNP, PTGS2, PYCARD, RIPK2, SCIMP, SDHAF2, SDHD, SORBS3, STK3, TESK2, TNF, UQCRB, WARS]	[AAED1, AAK1, AATK, ABCD1, ABI1, ABL1, ABL2, ABR, ACE, ACKR3, ACSL1, ACTN3, ACVR1, ACVR1B, ACVR2A, ACVR2B, ACVRL1, ADAM10, ADAM17, ADAM9, ADAR, ADARB1, ADCK1, ADK, ADPGK, ADRA2A, ADRB2, ADRB3, ADTRP, AFAP1L2, AFG1L, AGER, AGK, AIDA, AK1, AK2, AK3, AK4, AK6, AK7, AK8, AK9, AKAP13, AKAP8L, AKAP9, AKIP1, AKT1, AKT1S1, AKT2, AKT3, AKTIP, ALDH18A1, ALDOA, ALDOC, ALKAL2, ALOX15, ALPK1, ALPK2, ALPK3, AL…	FALSE
GO:0008238	GO_BiologicalProcess-EBI-UniProt-GOA_25.10.2019_00h00	exopeptidase activity	[7, 8]	[Group42, Group51]	7	10.1449	0.000397504	0.0036403	{Group42=0.005825480765926247, Group51=1.2010544582783696E-8}	{Group42=0.006909291140982292, Group51=3.0626888686098425E-7}	[ACE, CTSH, CTSZ, LAP3, MINDY3, MME, MMP14]	[ACE, AEBP1, AGBL2, AGBL3, AGBL5, AGTPBP1, APEH, ASRGL1, CNDP2, CPA3, CPA5, CPB2, CPD, CPM, CPQ, CPXM2, CPZ, CTSA, CTSH, CTSZ, DNPEP, DPEP3, DPP3, DPP4, ERAP1, ERAP2, FOLH1B, GGH, GGT1, GGT5, GGT7, JMJD7, KDM8, LAP3, LNPEP, LOC511497, LOC539370, LTA4H, LVRN, METAP1, METAP1D, METAP2, MINDY1, MINDY2, MINDY3, MINDY4, MME, MMP14, NAALADL1, NPEPL1, NPEPPS, NUDT16, PEPD, PGPEP1, PM20D2, PRCP, PREP, PRE…	TRUE
GO:0002237	GO_BiologicalProcess-EBI-UniProt-GOA_25.10.2019_00h00	response to molecule of bacterial origin	[4, 6]	[Group18, Group26, Group50, Group51]	11	6.74847	0.000370911	0.00368791	{Group18=3.0945222486026326E-6, Group26=1.4960241118706428E-6, Group50=1.4571361850472655E-8, Group51=1.2010544582783696E-8}	{Group18=1.7535626075414918E-5, Group26=9.537153713175347E-6, Group50=2.4771315145803517E-7, Group51=3.0626888686098425E-7}	[AXL, CCR5, CD180, CXCL10, DUSP10, IL10, NR1H3, NUGGC, PYCARD, RIPK2, TNF]	[ABCA1, ABL1, ABR, ACP5, ADAM17, ADAM9, ADH5, AKIRIN2, AKT1, AXL, BCL10, BCR, BMP6, BPI, C5AR1, CARD9, CASP1, CCL3, CCL5, CCR5, CCR7, CD14, CD180, CD24, CD274, CD6, CD86, CD96, CDC73, CHMP5, CMPK2, CTR9, CX3CR1, CXCL10, CXCL5, CXCL8, DAB2IP, DUSP10, ELANE, F2R, FER, FZD5, GCH1, GFI1, GGT1, GGT5, GPR31, HMGB2, HNRNPA0, HSF1, IDO1, IFNAR1, IL10, IL12B, IL12RB2, IL18, IL1A, IL1B, IL1RN, IL23R, IRAK1…	FALSE
GO:0019752	GO_BiologicalProcess-EBI-UniProt-GOA_25.10.2019_00h00	carboxylic acid metabolic process	[5]	[Group06]	22	4.34783	0.000396942	0.0037334	{Group06=3.9694209996613537E-4}	{Group06=0.0010122023549136452}	[ACO2, ACSL5, ADPGK, AGMAT, CMAS, CROT, DLAT, ENO3, FARSA, HIBADH, IDH3A, IVD, KYNU, MDH2, MTHFD2, NDUFAB1, NUPR1, PIBF1, PNPLA8, PTGS2, WARS, YARS]	[AAED1, AARS, AARS2, AARSD1, AASDH, AASDHPPT, AASS, ABAT, ABCD1, ABCD3, ABHD10, ABHD16A, ACAA1, ACAA2, ACACA, ACACB, ACAD11, ACAD8, ACAD9, ACADM, ACADS, ACADSB, ACADVL, ACAT1, ACAT2, ACLY, ACO1, ACO2, ACOT2, ACOT7, ACOT8, ACOX1, ACOX3, ACOXL, ACSF2, ACSF3, ACSL1, ACSL3, ACSL4, ACSL5, ACSL6, ACTN3, ACY1, ADH5, ADHFE1, ADI1, ADIPOR1, ADPGK, ADTRP, AFMID, AGMAT, AIG1, AKR1A1, AKR1C4, AKT1, AKT2, ALD…	TRUE
GO:0071280	GO_BiologicalProcess-EBI-UniProt-GOA_25.10.2019_00h00	cellular response to copper ion	[6]	[Group17, Group19]	3	37.5	0.000391788	0.00378728	{Group17=0.008139291787439783, Group19=0.004041496674359665}	{Group17=0.009224530692431756, Group19=0.0050272275705449485}	[MT1E, MT2A, PRNP]	[DAXX, HSF1, MT1E, MT2A, NFE2L1, NFE2L2, PRNP, SNCA]	TRUE
GO:0051604	GO_BiologicalProcess-EBI-UniProt-GOA_25.10.2019_00h00	protein maturation	[4, 5]	[Group42, Group51]	11	6.58683	0.000456134	0.00407012	{Group42=0.005825480765926247, Group51=1.2010544582783696E-8}	{Group42=0.006909291140982292, Group51=3.0626888686098425E-7}	[BAK1, C1R, CTSH, CTSZ, MME, MMP14, NDUFAB1, PYCARD, RIPK2, TNF, TSPAN33]	[ADAM10, ADAMTS2, ADAMTS3, AEBP1, AFG3L2, AIP, ANXA2, APH1A, APH1B, ASPH, ASPRV1, ATP7B, BAD, BAK1, BCL2L12, BIRC2, BIRC3, C1R, C1RL, CASP1, CASP2, CASP3, CASP7, CASP8, CAST, CCBE1, CHCHD4, CIAO1, CISD3, CLN3, CLN5, CNTN2, CPD, CPM, CPXM2, CPZ, CREBBP, CST7, CTSC, CTSH, CTSS, CTSZ, CYFIP2, DHCR24, DHPS, DISP1, DNAJB11, DOHH, ECE1, ECE2, ERO1A, ERO1B, F12, FADD, FAM96A, FKRP, FURIN, FXN, GAS1, GH1…	FALSE
GO:0017156	GO_BiologicalProcess-EBI-UniProt-GOA_25.10.2019_00h00	calcium-ion regulated exocytosis	[6, 7, 8]	[Group45, Group47]	5	14.7059	0.000492823	0.00428756	{Group45=0.0030234424497853664, Group47=7.107204250386294E-5}	{Group45=0.004283210137195935, Group47=2.41644944513134E-4}	[CADPS2, SCIN, STXBP1, STXBP3, SYT4]	[ARHGAP17, ATP2A2, BAIAP3, CACNA1A, CACNA1H, CADPS2, CDK5, DOC2A, HYAL3, LOC615792, NOTCH1, PPP3CB, RAB3A, RAB3GAP1, RIMS3, RPH3AL, SCAMP5, SCIN, SDF4, STX1A, STXBP1, STXBP3, SYT11, SYT17, SYT3, SYT4, SYT5, SYT7, SYT8, UNC13B, UNC13C, VAMP2, VAMP7, ZP3]	TRUE
GO:0032722	GO_BiologicalProcess-EBI-UniProt-GOA_25.10.2019_00h00	positive regulation of chemokine production	[4, 5, 6]	[Group28, Group34, Group38, Group47, Group51]	5	14.7059	0.000492823	0.00428756	{Group28=6.99796542752066E-4, Group34=0.001177235908371941, Group38=1.8630059748979446E-4, Group47=7.107204250386294E-5, Group51=1.2010544582783696E-8}	{Group28=0.0013218379140872358, Group34=0.0020013010442322997, Group38=5.278516928877509E-4, Group47=2.41644944513134E-4, Group51=3.0626888686098425E-7}	[AIF1, IL7, PYCARD, RIPK2, TNF]	[ADAM17, ADORA2B, AGER, AIF1, APP, C5, CD74, CLEC7A, CSF1R, EGR1, EIF2AK2, FFAR2, FFAR3, IL1B, IL1RL1, IL6R, IL7, LPL, MAVS, MCOLN2, MYD88, PYCARD, RIPK2, SELENOK, SYK, TICAM2, TLR2, TLR3, TLR4, TLR7, TNF, TRAM1, TRIM32, WNT5A]	TRUE
GO:0001819	GO_BiologicalProcess-EBI-UniProt-GOA_25.10.2019_00h00	positive regulation of cytokine production	[3, 4, 5]	[Group47, Group50, Group51]	14	5.40541	0.000598487	0.00452769	{Group47=7.107204250386294E-5, Group50=1.4571361850472655E-8, Group51=1.2010544582783696E-8}	{Group47=2.41644944513134E-4, Group50=2.4771315145803517E-7, Group51=3.0626888686098425E-7}	[AIF1, C3AR1, CD40, HHLA2, IL10, IL27, IL7, NOD1, PIBF1, PYCARD, RAB7B, RIPK2, TLR5, TNF]	[ABL1, ADAM17, ADORA2B, ADRA2A, AFAP1L2, AGER, AGPAT1, AGPAT2, AIF1, AKIRIN2, ANKRD17, ANXA1, APP, APPL1, ARFGEF2, ARHGEF2, ARNT, ATF2, ATF4, BCL10, BCL3, BRCA1, C1QBP, C3, C3AR1, C5, C5AR1, CADM1, CARD11, CARD9, CASP1, CASP8, CCBE1, CCDC88B, CCL3, CCM2L, CCR2, CCR7, CD14, CD2, CD226, CD28, CD40, CD40LG, CD6, CD74, CD81, CHUK, CLEC4E, CLEC5A, CLEC6A, CLEC7A, CRTAM, CSF1R, CYBA, DDIT3, DDX1, DDX21…	FALSE
GO:0016485	GO_BiologicalProcess-EBI-UniProt-GOA_25.10.2019_00h00	protein processing	[5, 6]	[Group37, Group40, Group42, Group51]	9	7.5	0.000591762	0.00457629	{Group37=0.001393530377151244, Group40=2.0442276580580132E-4, Group42=0.005825480765926247, Group51=1.2010544582783696E-8}	{Group37=0.0021536378555973776, Group40=5.487137397945193E-4, Group42=0.006909291140982292, Group51=3.0626888686098425E-7}	[BAK1, C1R, CTSH, CTSZ, MME, MMP14, PYCARD, RIPK2, TNF]	[ADAM10, ADAMTS2, ADAMTS3, AEBP1, AFG3L2, ANXA2, APH1A, APH1B, ASPH, ASPRV1, BAD, BAK1, BCL2L12, BIRC2, BIRC3, C1R, C1RL, CASP1, CASP2, CASP3, CASP7, CASP8, CAST, CCBE1, CLN3, CLN5, CNTN2, CPD, CPM, CPXM2, CPZ, CST7, CTSC, CTSH, CTSS, CTSZ, CYFIP2, DHCR24, ECE1, ECE2, ERO1B, F12, FADD, FKRP, FURIN, FXN, GAS1, GH1, GLG1, GSN, HM13, IFT52, IL1R2, IMMP1L, IMMP2L, INPP5B, KLK1, LDLRAD3, LGMN, LOC5328…	TRUE
GO:0006123	GO_BiologicalProcess-EBI-UniProt-GOA_25.10.2019_00h00	mitochondrial electron transport, cytochrome c to oxygen	[6, 7, 8, 9]	[Group39]	3	33.3333	0.000579167	0.00458069	{Group39=1.3842532589881933E-5}	{Group39=5.8830763506998216E-5}	[COX5A, COX7C, CYCS]	[AFG1L, COX1, COX3, COX4I1, COX5A, COX5B, COX6A1, COX7C, CYCS]	FALSE
GO:0022409	GO_BiologicalProcess-EBI-UniProt-GOA_25.10.2019_00h00	positive regulation of cell-cell adhesion	[3, 4, 5]	[Group51]	10	6.89655	0.000576533	0.00466589	{Group51=1.2010544582783696E-8}	{Group51=3.0626888686098425E-7}	[AIF1, DUSP10, FLOT2, HHLA2, IL7, PYCARD, RIPK2, RNASE10, TNF, TNFSF9]	[ADA, ADAM19, AGER, AIF1, ANXA1, AP3B1, AP3D1, BAD, BCL10, BCL6, BMI1, CARD11, CBFB, CCDC88B, CCL5, CCR2, CCR7, CD24, CD27, CD274, CD28, CD3E, CD40LG, CD44, CD47, CD5, CD6, CD74, CD80, CD81, CD86, CITED2, CORO1A, CYLD, DENND6A, DHPS, DOCK8, DPP4, DUSP10, EFNB1, EFNB2, EGR3, EPHB6, ETS1, F11R, FADD, FAM49B, FLOT1, FLOT2, FOXP3, FSTL3, GATA3, GPAM, HES1, HHLA2, HLX, ICOS, IL12B, IL12RB1, IL15, IL18…	FALSE
GO:0032103	GO_BiologicalProcess-EBI-UniProt-GOA_25.10.2019_00h00	positive regulation of response to external stimulus	[3, 4, 5]	[Group50, Group51]	15	5.20833	0.000565277	0.00468373	{Group50=1.4571361850472655E-8, Group51=1.2010544582783696E-8}	{Group50=2.4771315145803517E-7, Group51=3.0626888686098425E-7}	[AIF1, C3AR1, CD180, CXCL10, FCGR1A, NOD1, NUPR1, OPTN, PTGS2, PYCARD, RAB7B, RIPK2, TLR5, TNF, ZBP1]	[ABCC1, ADAM10, ADAM17, ADORA2B, AGER, AIF1, AKIRIN1, ALPK1, ANKRD17, ANO6, AP1G1, APPL1, APPL2, ARG1, ARRB2, BCL10, BMP6, BMPR2, BRAF, C1QBP, C3, C3AR1, C5AR1, CADM1, CALR, CAMK1D, CARD9, CCL19, CCL3, CCL5, CCR1, CCR2, CCR6, CCR7, CD14, CD180, CD226, CD28, CD47, CD6, CD74, CD81, CDH13, CLEC4E, CLEC7A, CLOCK, CLP1, CMKLR1, CNTF, CREB3, CRTAM, CSF1, CTSC, CXCL10, CXCL12, CXCL8, CXCR3, CYBA, DAB2IP…	FALSE
GO:0043066	GO_BiologicalProcess-EBI-UniProt-GOA_25.10.2019_00h00	negative regulation of apoptotic process	[5, 6, 7]	[Group27]	20	4.44444	0.000557485	0.00473182	{Group27=7.575271553602811E-4}	{Group27=0.0013797816044062263}	[ANGPTL4, AXL, BAG3, BCL2A1, CCR5, CTSH, DNAJA1, GATA6, HAX1, ID1, IL27, IL7, MERTK, NUGGC, NUPR1, PRNP, PTGS2, SLC40A1, STXBP1, TNF]	[AARS, AATF, ABL1, ACAA2, ACKR3, ADA, ADAMTS20, ADAR, ADNP, AGAP2, AGO4, AHI1, AKT1, AKT2, ALKBH1, ALOX15, AMBRA1, AMIGO2, ANGPT1, ANGPTL4, ANKLE2, APBB2, API5, APIP, AREL1, ARG2, ARHGAP10, ARL6IP1, ARRB1, ASNS, ATAD3A, ATAD5, ATF5, ATG5, AURKA, AURKB, AVEN, AXL, BABAM2, BAD, BAG3, BAG6, BARD1, BCL10, BCL11B, BCL2, BCL2A1, BCL2L1, BCL2L12, BCL2L2, BCL3, BCL6, BECN1, BFAR, BID, BIRC2, BIRC3, BIRC5…	FALSE
GO:1902105	GO_BiologicalProcess-EBI-UniProt-GOA_25.10.2019_00h00	regulation of leukocyte differentiation	[4, 5, 6, 7, 8, 9]	[Group51]	11	6.21469	0.000743433	0.00550457	{Group51=1.2010544582783696E-8}	{Group51=3.0626888686098425E-7}	[AXL, DCSTAMP, DUSP10, HAX1, IL27, IL7, MAFB, MMP14, RIPK2, TNF, TNFSF9]	[ABL1, ACIN1, ADA, AGER, ANXA1, AP3B1, AP3D1, ATP6AP1, AXL, BAD, BCL6, BMI1, BMP4, BOLA-DOA, BRAF, C1QC, CARD11, CASP8, CBFB, CCL3, CCR2, CD101, CD27, CD28, CD4, CD74, CDK6, CLPTM1, CREB1, CSF1, CTLA4, CTNNB1, CTNNBIP1, CUL4A, CYLD, DCSTAMP, DROSHA, DTX1, DUSP10, EGR3, ERBB2, EVI2B, FADD, FAM213A, FANCA, FANCD2, FBN1, FBXO7, FBXW7, FCRL3, FES, FGL2, FLT3LG, FOS, FOXP3, FSTL3, GAS6, GATA3, GPR55, …	FALSE
GO:0031649	GO_BiologicalProcess-EBI-UniProt-GOA_25.10.2019_00h00	heat generation	[4, 6]	[Group16, Group40, Group48]	3	30	0.000815405	0.00591169	{Group16=6.08505533474372E-4, Group40=2.0442276580580132E-4, Group48=6.698384007201866E-6}	{Group16=0.0011936070079689603, Group40=5.487137397945193E-4, Group48=3.105614403339047E-5}	[ADRB3, PTGS2, TNF]	[ADRB1, ADRB2, ADRB3, ARRDC3, IL1A, IL1B, PTGS2, SLC27A1, TNF, TNFRSF11A]	TRUE
GO:0097202	GO_BiologicalProcess-EBI-UniProt-GOA_25.10.2019_00h00	activation of cysteine-type endopeptidase activity	[7, 8, 9, 10, 11, 12]	[Group40, Group51]	3	30	0.000815405	0.00591169	{Group40=2.0442276580580132E-4, Group51=1.2010544582783696E-8}	{Group40=5.487137397945193E-4, Group51=3.0626888686098425E-7}	[BAK1, PYCARD, RIPK2]	[ASPH, BAD, BAK1, CASP8, CYFIP2, FADD, LGMN, PYCARD, RIPK2, TBC1D10A]	FALSE
GO:0002521	GO_BiologicalProcess-EBI-UniProt-GOA_25.10.2019_00h00	leukocyte differentiation	[4, 5, 6, 7, 8]	[Group32, Group51]	16	4.81928	0.000861944	0.00612156	{Group32=0.0011976715339168807, Group51=1.2010544582783696E-8}	{Group32=0.00197036284612132, Group51=3.0626888686098425E-7}	[AXL, BAK1, DCSTAMP, DUSP10, HAX1, IL27, IL7, L3MBTL3, LTBR, MAFB, MERTK, MMP14, RIPK2, SNX10, TNF, TNFSF9]	[ABL1, ACIN1, ADA, ADGRG3, AGER, ANXA1, ANXA2, AP3B1, AP3D1, APP, ATG5, ATM, ATP6AP1, AXL, AZI2, BAD, BAK1, BATF, BATF2, BATF3, BCL11B, BCL2, BCL3, BCL6, BMI1, BMP4, BOLA-DOA, BRAF, BTK, C1QC, CAMK4, CARD11, CASP8, CBFA2T3, CBFB, CCL3, CCR2, CCR6, CCR7, CCR9, CD101, CD19, CD27, CD28, CD3D, CD3E, CD3G, CD4, CD74, CD79A, CD79B, CD81, CD8A, CDH17, CDK6, CEBPA, CEBPE, CHD7, CITED2, CLCF1, CLEC4D, CLE…	FALSE
GO:0051050	GO_BiologicalProcess-EBI-UniProt-GOA_25.10.2019_00h00	positive regulation of transport	[2, 3, 4, 5]	[Group47, Group51]	20	4.2735	0.000909265	0.00632848	{Group47=7.107204250386294E-5, Group51=1.2010544582783696E-8}	{Group47=2.41644944513134E-4, Group51=3.0626888686098425E-7}	[AIF1, ATP1B3, AXL, BAG3, BAK1, CADPS2, CXCL10, FCGR1A, IL10, MERTK, NR1H3, P2RY1, PRNP, PYCARD, RIPK2, SCIN, STX18, STXBP1, SYT4, TNF]	[ABCA1, ABCB4, ABCG1, ABL1, ABR, ACSL3, ACTN4, ADAM9, ADCY8, ADORA2B, ADRB2, AGER, AHCYL1, AHI1, AIF1, AKAP9, AKT1, AKT2, AMIGO1, ANGPT1, ANKFY1, ANO6, ANP32B, ANXA1, ANXA2, AP1G1, APOPT1, APPL1, APPL2, ARF6, ARHGEF7, ARL6IP1, ARRB1, ARRB2, ATAD1, ATF4, ATG5, ATP13A2, ATP1B1, ATP1B3, ATP2A1, ATP2B1, ATP6AP1, ATP8A1, ATP8A2, AXL, AZIN1, B3GAT3, BAD, BAG3, BAIAP3, BAK1, BBC3, BCAP31, BCAS3, BCR, BL…	FALSE
GO:0010506	GO_BiologicalProcess-EBI-UniProt-GOA_25.10.2019_00h00	regulation of autophagy	[4, 5, 6]	[Group36, Group50, Group51]	11	6.01093	0.000978765	0.00667863	{Group36=0.012779618568389352, Group50=1.4571361850472655E-8, Group51=1.2010544582783696E-8}	{Group36=0.014168707543214283, Group50=2.4771315145803517E-7, Group51=3.0626888686098425E-7}	[BAG3, CALCOCO2, DRAM2, NOD1, NUPR1, OPTN, PIP4K2A, PYCARD, RIPK2, TRIM21, VDAC1]	[ACER2, ADRB2, AKT1, ATG16L1, ATG5, ATG7, ATM, ATP13A2, ATP6V0A1, BAG3, BCL2, BECN1, BMF, BNIP3, BOK, C8H9orf72, CALCOCO2, CASP1, CDC37, CHMP4A, CISD2, CLEC16A, CPTP, DAP, DAPK1, DAPL1, DCN, DDIT3, DNM1L, DRAM1, DRAM2, EHMT2, EIF4G1, ERCC4, FBXL2, FBXL20, FBXO7, FBXW7, FEZ2, FOXK1, FOXK2, FOXO1, FOXO3, FYCO1, GBA, GNAI3, GSK3A, HDAC6, HIF1A, HK2, HMGB1, HMOX1, HSPB8, HTRA2, HTT, IFT20, IL10RA, KA…	TRUE
GO:0043068	GO_BiologicalProcess-EBI-UniProt-GOA_25.10.2019_00h00	positive regulation of programmed cell death	[4, 5, 6]	[Group27, Group37, Group51]	16	4.69208	0.00114317	0.00750608	{Group27=7.575271553602811E-4, Group37=0.001393530377151244, Group51=1.2010544582783696E-8}	{Group27=0.0013797816044062263, Group37=0.0021536378555973776, Group51=3.0626888686098425E-7}	[BAK1, CD40, CDKN1A, CTSH, DNAJA1, IL10, LTBR, NOD1, NUPR1, PRNP, PYCARD, RIPK2, RYBP, SCIN, STK3, TNF]	[ABL1, ACER2, ADAMTSL4, ADORA2A, AIFM1, AIFM2, ANO6, ANP32B, ANXA1, ANXA5, APAF1, APBB1, APBB2, APC, APOPT1, ARL6IP5, ATF3, ATF4, ATF6, ATG7, ATM, B4GALT1, BACE1, BAD, BAK1, BARD1, BAX, BBC3, BCAP31, BCL10, BCL2L11, BCL6, BCLAF1, BECN1, BID, BIN1, BMF, BMP4, BNIP3, BNIP3L, BOK, BRMS1, BTG1, C1H3orf38, C1QBP, CALHM2, CAMK1D, CAPN10, CARD9, CASP2, CASP3, CASP4, CASP8, CASP8AP2, CASP9, CCAR2, CCL3, …	FALSE
GO:0002740	GO_BiologicalProcess-EBI-UniProt-GOA_25.10.2019_00h00	negative regulation of cytokine secretion involved in immune response	[5, 6, 7, 8, 9, 10, 11, 12]	[Group15, Group29, Group43, Group46, Group51]	2	66.6667	0.00114284	0.00764826	{Group15=5.451617850151603E-4, Group29=0.003884119132402853, Group43=7.236756348309868E-7, Group46=1.3278889780668117E-6, Group51=1.2010544582783696E-8}	{Group15=0.0011121300414309269, Group29=0.005079232711603731, Group43=6.151242896063389E-6, Group46=9.674619697343913E-6, Group51=3.0626888686098425E-7}	[IL10, TNF]	[ANGPT1, IL10, TNF]	TRUE
GO:0010273	GO_BiologicalProcess-EBI-UniProt-GOA_25.10.2019_00h00	detoxification of copper ion	[3, 5, 6, 7]	[Group17]	2	66.6667	0.00114284	0.00764826	{Group17=0.008139291787439783}	{Group17=0.009224530692431756}	[MT1E, MT2A]	[MT1E, MT2A, PARK7]	FALSE
GO:0032675	GO_BiologicalProcess-EBI-UniProt-GOA_25.10.2019_00h00	regulation of interleukin-6 production	[4, 5]	[Group26, Group34, Group38, Group43, Group44, Group46, Group47, Group50, Group51]	7	8.43374	0.00121356	0.00767851	{Group26=1.4960241118706428E-6, Group34=0.001177235908371941, Group38=1.8630059748979446E-4, Group43=7.236756348309868E-7, Group44=6.834392952175024E-10, Group46=1.3278889780668117E-6, Group47=7.107204250386294E-5, Group50=1.4571361850472655E-8, Group51=1.2010544582783696E-8}	{Group26=9.537153713175347E-6, Group34=0.0020013010442322997, Group38=5.278516928877509E-4, Group43=6.151242896063389E-6, Group44=3.4855404056092626E-8, Group46=9.674619697343913E-6, Group47=2.41644944513134E-4, Group50=2.4771315145803517E-7, Group51=3.0626888686098425E-7}	[AIF1, IL10, NOD1, PYCARD, RAB7B, RIPK2, TNF]	[ADORA2B, AFAP1L2, AGER, AIF1, AKIRIN2, APP, ARHGEF2, ARRB1, ARRB2, BANK1, BPI, C5AR2, CARD9, CD47, CD74, CLEC7A, CYBA, DDX58, DHX9, F2R, F2RL1, FCER1G, FOXP3, GAS6, GBA, GHSR, HGF, HMGB1, HYAL2, IFIH1, IL10, IL17D, IL17RC, IL1A, IL1B, IL1RAP, IL1RN, IL27RA, IL6R, INPP5D, IRAK3, LGALS9, LPL, MAPK13, MAPKAPK2, MAVS, MYD88, NCKAP1L, NLRC3, NLRP12, NLRX1, NOD1, NOD2, P2RX7, PTPN11, PTPN22, PTPN6, PY…	TRUE
GO:0002520	GO_BiologicalProcess-EBI-UniProt-GOA_25.10.2019_00h00	immune system development	[2, 4, 5]	[Group32, Group51]	23	3.92491	0.00119767	0.00771833	{Group32=0.0011976715339168807, Group51=1.2010544582783696E-8}	{Group32=0.00197036284612132, Group51=3.0626888686098425E-7}	[ACE, AXL, BAK1, CD40, DCSTAMP, DUSP10, HAX1, IL27, IL7, L3MBTL3, LTBR, MAFB, MERTK, MMP14, PIP4K2A, RAB7B, RIPK2, SCIN, SLC40A1, SNX10, STK3, TNF, TNFSF9]	[ABI1, ABL1, ACE, ACIN1, ACP6, ACTN1, ACVR1B, ACVR2A, ADA, ADAR, ADD1, ADGRG3, AGER, AGPAT5, ALAS2, ANGPT1, ANKRD54, ANLN, ANXA1, ANXA2, AP3B1, AP3D1, APLF, APP, ARHGEF7, ARID4A, ARIH2, ARL11, ARMC6, ASXL1, ATAD5, ATG5, ATM, ATP6AP1, ATPIF1, ATXN1L, AXL, AZI2, BABAM1, BAD, BAK1, BATF, BATF2, BATF3, BCL11B, BCL2, BCL2L11, BCL3, BCL6, BCR, BMI1, BMP4, BOLA-DOA, BRAF, BRCA2, BTK, C1QC, CACNA1C, CACN…	FALSE
GO:0046328	GO_BiologicalProcess-EBI-UniProt-GOA_25.10.2019_00h00	regulation of JNK cascade	[6, 7, 8, 9, 10, 11, 12]	[Group28, Group51]	8	7.40741	0.00128834	0.00800614	{Group28=6.99796542752066E-4, Group51=1.2010544582783696E-8}	{Group28=0.0013218379140872358, Group51=3.0626888686098425E-7}	[DNAJA1, DUSP10, LTBR, NOD1, PYCARD, RIPK2, STK3, TNF]	[AGER, AIDA, ANKRD6, APP, AXIN1, CARD9, CBS, CCL19, CD27, CD40LG, COPS5, CYLD, DAB2IP, DACT1, DNAJA1, DTNBP1, DUSP10, DUSP22, DUSP3, DVL2, DVL3, EPHB1, ERCC6, F2RL1, FGD2, FKTN, FZD4, FZD5, GADD45A, GADD45B, GPS2, HDAC3, HIPK2, HIPK3, HRAS, IGF1R, IL1A, IL1B, IL1RN, ITCH, LTBR, MAGI3, MAP2K4, MAP2K7, MAP3K10, MAP3K11, MAP3K12, MAP3K13, MAP3K20, MAP3K4, MAP3K5, MAP3K7, MAP4K1, MAP4K2, MAPK8IP1, MA…	FALSE
GO:0060425	GO_BiologicalProcess-EBI-UniProt-GOA_25.10.2019_00h00	lung morphogenesis	[4, 5, 6, 7, 8]	[Group29, Group42, Group43, Group51]	4	16	0.00133517	0.00815158	{Group29=0.003884119132402853, Group42=0.005825480765926247, Group43=7.236756348309868E-7, Group51=1.2010544582783696E-8}	{Group29=0.005079232711603731, Group42=0.006909291140982292, Group43=6.151242896063389E-6, Group51=3.0626888686098425E-7}	[CTSH, CTSZ, ID1, TNF]	[BMP4, CDC42, CTNNB1, CTSH, CTSZ, DAG1, DLG5, ID1, KRAS, LIF, MAP2K1, MAP2K2, MAPK1, MAPK3, MAPK8IP3, PLOD3, RDH10, SEC24B, SPRY1, SPRY2, SRF, SRSF6, STK40, TGFBR2, TNF]	TRUE
GO:0000165	GO_BiologicalProcess-EBI-UniProt-GOA_25.10.2019_00h00	MAPK cascade	[4, 5, 6, 8, 9]	[Group51]	18	4.30622	0.00150846	0.00905074	{Group51=1.2010544582783696E-8}	{Group51=3.0626888686098425E-7}	[ADRB3, CCR5, CD40, CTSH, DNAJA1, DUSP10, ID1, LAMTOR2, LTBR, MAPK6, NOD1, P2RY6, PYCARD, RIPK2, SCIMP, SORBS3, STK3, TNF]	[AAED1, ABL1, ACKR3, ADAM9, ADRA2A, ADRB2, ADRB3, AGER, AIDA, AKAP13, ALKAL2, ALOX15, ANGPT1, ANKRD6, APIP, APP, ARL6IP5, ARRB1, ARRB2, ASH1L, ATF3, ATP6AP1, AVPI1, AXIN1, BANK1, BCAR3, BMP4, BMP6, BNIP2, BRAF, BRAP, C1H3orf33, C5AR1, C5AR2, CAMK2N1, CARD9, CAVIN3, CBLC, CBS, CCL19, CCL25, CCL3, CCL4, CCL5, CCL8, CCNQ, CCR5, CD24, CD27, CD4, CD40, CD40LG, CD44, CD74, CD81, CDC42, CDK10, CDK12, CD…	FALSE
GO:0046006	GO_BiologicalProcess-EBI-UniProt-GOA_25.10.2019_00h00	regulation of activated T cell proliferation	[7, 8, 9]	[Group51]	4	15.3846	0.00155386	0.00916513	{Group51=1.2010544582783696E-8}	{Group51=3.0626888686098425E-7}	[HHLA2, PRNP, PYCARD, TNFSF9]	[AGER, ARG1, CASP3, CD24, FADD, GPAM, HHLA2, IDO1, IL12B, IL12RB1, IL18, IL23A, LRRC32, PRKAR1A, PRNP, PYCARD, RC3H1, RIPK3, RPS3, SLAMF1, STAT5A, STAT5B, STS, TGFB2, TMIGD2, TNFSF9]	FALSE
GO:0010508	GO_BiologicalProcess-EBI-UniProt-GOA_25.10.2019_00h00	positive regulation of autophagy	[4, 5, 6, 7]	[Group36, Group44]	7	8.04598	0.00159887	0.00927343	{Group36=0.012779618568389352, Group44=6.834392952175024E-10}	{Group36=0.014168707543214283, Group44=3.4855404056092626E-8}	[BAG3, CALCOCO2, NOD1, OPTN, PIP4K2A, RIPK2, TRIM21]	[ADRB2, ATG16L1, ATG5, ATG7, BAG3, BNIP3, C8H9orf72, CALCOCO2, CDC37, CLEC16A, DAPK1, DCN, FBXO7, FOXO1, FOXO3, FYCO1, GBA, GNAI3, GSK3A, HDAC6, HIF1A, HK2, HMGB1, HMOX1, HSPB8, HTT, KAT5, KDR, LARP1, LRRK2, LRSAM1, MAPK3, MEFV, MFN1, MFN2, MID2, MTDH, MUL1, NOD1, NPRL2, OPTN, PAFAH1B2, PIM2, PINK1, PIP4K2A, PIP4K2B, PIP4K2C, PLEKHF1, PLK2, PLK3, PRKAA1, PRKN, RAB12, RAB3GAP1, RAB3GAP2, RALB, RIP…	FALSE
GO:0016241	GO_BiologicalProcess-EBI-UniProt-GOA_25.10.2019_00h00	regulation of macroautophagy	[5, 6, 7]	[Group14, Group36, Group44, Group50, Group51]	7	7.95455	0.00170864	0.00974763	{Group14=1.4252361114410695E-4, Group36=0.012779618568389352, Group44=6.834392952175024E-10, Group50=1.4571361850472655E-8, Group51=1.2010544582783696E-8}	{Group14=4.542940105218409E-4, Group36=0.014168707543214283, Group44=3.4855404056092626E-8, Group50=2.4771315145803517E-7, Group51=3.0626888686098425E-7}	[BAG3, CALCOCO2, NOD1, NUPR1, OPTN, PIP4K2A, RIPK2]	[ADRB2, ATP13A2, ATP6V0A1, BAG3, BECN1, BNIP3, C8H9orf72, CALCOCO2, CDC37, CHMP4A, CLEC16A, DCN, EHMT2, FEZ2, FYCO1, GNAI3, HDAC6, HIF1A, HMOX1, HSPB8, HTRA2, HTT, IFT20, KDR, LARP1, LRRK2, LRSAM1, MAPK3, MFN1, MFN2, MTM1, MTMR3, MTOR, NOD1, NPC1, NPRL2, NPRL3, NRBP2, NUPR1, OPTN, PAFAH1B2, PHF23, PIKFYVE, PIM2, PINK1, PIP4K2A, PIP4K2B, PIP4K2C, POLDIP2, PRKN, QSOX1, RAB12, RAB1B, RAB3GAP1, RAB3G…	TRUE
GO:0046717	GO_BiologicalProcess-EBI-UniProt-GOA_25.10.2019_00h00	acid secretion	[5]	[Group11]	4	14.8148	0.00179629	0.0100824	{Group11=4.1818365090560516E-4}	{Group11=9.694257361902665E-4}	[ACE, PNPLA8, SNX10, SYT4]	[ABCB4, ACE, ANXA1, APBA1, CACNA1A, CACNB4, GIPC1, HIP1R, HRH2, IL1B, KCNQ1, NMUR2, P2RX7, PLA2G12A, PLA2G4A, PLA2G4F, PLA2R1, PNPLA8, PROCA1, RAB3GAP1, SLC9A3R1, SNCA, SNX10, STARD10, SYK, SYT4, TNFRSF11A]	TRUE
GO:0098771	GO_BiologicalProcess-EBI-UniProt-GOA_25.10.2019_00h00	inorganic ion homeostasis	[6]	[Group19]	16	4.48179	0.00183583	0.0101408	{Group19=0.004041496674359665}	{Group19=0.0050272275705449485}	[ATP1A1, ATP1B3, BAK1, C3AR1, CCR5, CD40, CKB, CXCL10, LCN2, LETM1, MT1E, MT2A, PRNP, SLC40A1, SNX10, TMCO1]	[ABCB7, ABL1, ABL2, ACKR2, ACKR3, ACO1, ADCY8, AFG3L2, ALAS2, ANXA2, ANXA5, ANXA6, ANXA7, AP3D1, APP, AQP11, ATF4, ATG5, ATOX1, ATP12A, ATP13A1, ATP13A2, ATP13A3, ATP13A5, ATP1A1, ATP1B1, ATP1B3, ATP2A1, ATP2A2, ATP2A3, ATP2B1, ATP2B2, ATP2B4, ATP2C1, ATP4B, ATP6AP1, ATP6V0A1, ATP6V0A2, ATP6V0A4, ATP6V0D1, ATP6V1A, ATP6V1G1, ATP7A, ATP7B, BAK1, BCAP31, BCL2, BDH2, BMP6, BOK, BTBD9, C3AR1, C5AR1, …	TRUE
GO:0032940	GO_BiologicalProcess-EBI-UniProt-GOA_25.10.2019_00h00	secretion by cell	[3, 5]	[Group45, Group47, Group51]	20	4.02414	0.00187596	0.0102005	{Group45=0.0030234424497853664, Group47=7.107204250386294E-5, Group51=1.2010544582783696E-8}	{Group45=0.004283210137195935, Group47=2.41644944513134E-4, Group51=3.0626888686098425E-7}	[AIF1, ANXA3, AXL, CADPS2, CD40, IL10, MERTK, NR1H3, PREB, PYCARD, RIPK2, SCIN, SDHD, STX11, STX2, STXBP1, STXBP3, SYT4, TLR5, TNF]	[ABCA1, ABCG1, ABL1, ABR, ACTN1, ADAM9, ADCY8, ADORA2B, ADRA2A, ADTRP, AGER, AIF1, ANGPT1, ANXA1, ANXA3, ANXA4, ANXA5, AP1G1, APBA1, ARF6, ARFGAP3, ARFIP1, ARG2, ARHGAP17, ARHGEF7, ARNTL, ARRB1, ASIC1, ATG5, ATP13A2, ATP2A2, ATP6AP1, AXL, BACE1, BAD, BAIAP3, BANK1, BCR, BIRC5, BLK, BLOC1S3, BLOC1S6, BRAF, C1QTNF12, C2CD2L, C5, C5AR2, CACNA1A, CACNA1B, CACNA1H, CACNB2, CACNB4, CADM1, CADPS2, CAPN1…	FALSE
GO:0097191	GO_BiologicalProcess-EBI-UniProt-GOA_25.10.2019_00h00	extrinsic apoptotic signaling pathway	[4, 5, 6]	[Group28, Group51]	9	6.33803	0.00195126	0.0102885	{Group28=6.99796542752066E-4, Group51=1.2010544582783696E-8}	{Group28=0.0013218379140872358, Group51=3.0626888686098425E-7}	[BAG3, BAK1, BCL2A1, IL7, LCN2, LTBR, PYCARD, STK3, TNF]	[ACVR1B, ATF3, BAD, BAG3, BAK1, BAX, BCL10, BCL2, BCL2A1, BCL2L1, BCL2L11, BCL2L2, BEX3, BID, BIRC6, BLOC1S2, BMP4, BOK, BRCA1, CASP2, CASP8, CASP8AP2, CD27, CFLAR, CTNNA1, CYLD, DAB2IP, DAPK1, DDX3X, DDX47, DEDD, DEDD2, DEPTOR, EYA3, FADD, FAIM, FAIM2, FAS, FASLG, FDXR, FEM1B, FOXO3, GABARAP, GATA1, GCLC, GCLM, GPX1, GSK3A, GSK3B, HGF, HIPK1, HMOX1, HTRA2, HTT, HYAL2, IFI6, IL1A, IL1B, IL7, ITGA…	FALSE
GO:0002819	GO_BiologicalProcess-EBI-UniProt-GOA_25.10.2019_00h00	regulation of adaptive immune response	[4, 5]	[Group50, Group51]	8	6.95652	0.00192619	0.0103125	{Group50=1.4571361850472655E-8, Group51=1.2010544582783696E-8}	{Group50=2.4771315145803517E-7, Group51=3.0626888686098425E-7}	[CD40, DUSP10, FCGR1A, IL27, LOC782367, PYCARD, RIPK2, TNF]	[ADA, ADCY7, AGER, ALOX15, ANXA1, APLF, ARG1, ATAD5, BCL6, C3, CCR2, CD1A, CD1B, CD1E, CD226, CD28, CD40, CD48, CD81, CLCF1, DUSP10, EXOSC3, FADD, FAM49B, FBXO38, FCER1G, FCER2, FCGR1A, FOXP3, FZD5, GATA3, HFE, HLX, HMGB1, IL12B, IL12RB1, IL18, IL18R1, IL1B, IL1R1, IL1RL1, IL20RB, IL23A, IL23R, IL27, IL27RA, IL7R, IRF7, KMT5B, KMT5C, LOC107131142, LOC515418, LOC618733, LOC781726, LOC782367, LOXL3…	FALSE
GO:0061912	GO_BiologicalProcess-EBI-UniProt-GOA_25.10.2019_00h00	selective autophagy	[5, 6]	[Group36, Group44, Group50, Group51]	5	10.8696	0.00200577	0.010418	{Group36=0.012779618568389352, Group44=6.834392952175024E-10, Group50=1.4571361850472655E-8, Group51=1.2010544582783696E-8}	{Group36=0.014168707543214283, Group44=3.4855404056092626E-8, Group50=2.4771315145803517E-7, Group51=3.0626888686098425E-7}	[BAG3, CALCOCO2, NOD1, OPTN, RIPK2]	[ADRB2, AMBRA1, ATG13, ATG14, ATG16L1, ATG5, BAG3, BECN1, CALCOCO2, CDC37, CLEC16A, DAG1, HDAC6, HSPB8, HTRA2, HTT, LGALS8, LRSAM1, MAPK3, MFN1, MFN2, NOD1, OPTN, PINK1, PRKN, RAB7A, RB1CC1, RETREG1, RIPK2, RNF41, SESN2, SMURF1, SPTLC1, SPTLC2, SQSTM1, TBK1, TEX264, TIGAR, TMEM173, TP53, UBQLN1, VPS13C, VPS13D, WDFY3, WDR81, WIPI2]	FALSE
GO:0006121	GO_BiologicalProcess-EBI-UniProt-GOA_25.10.2019_00h00	mitochondrial electron transport, succinate to ubiquinone	[5, 6, 7, 8, 9]	[Group12, Group21, Group39]	2	50	0.00225602	0.0115455	{Group12=8.849534236173166E-8, Group21=5.667273541367238E-6, Group39=1.3842532589881933E-5}	{Group12=9.026524920896629E-7, Group21=2.8903095060972912E-5, Group39=5.8830763506998216E-5}	[SDHAF2, SDHD]	[SDHA, SDHAF2, SDHC, SDHD]	FALSE
GO:0099525	GO_BiologicalProcess-EBI-UniProt-GOA_25.10.2019_00h00	presynaptic dense core vesicle exocytosis	[7, 8, 9, 10, 11]	[Group45]	2	50	0.00225602	0.0115455	{Group45=0.0030234424497853664}	{Group45=0.004283210137195935}	[STXBP1, SYT4]	[STXBP1, SYT4, UNC13B, UNC13C]	FALSE
GO:0050435	GO_BiologicalProcess-EBI-UniProt-GOA_25.10.2019_00h00	amyloid-beta metabolic process	[5, 6]	[Group10, Group24, Group25]	4	13.7931	0.00235748	0.0118899	{Group10=0.0011194633328230337, Group24=4.067439901481874E-4, Group25=0.003048568692439306}	{Group10=0.0019687113784129214, Group24=9.878068332170266E-4, Group25=0.004202081170659584}	[ACE, MME, PRNP, TNF]	[ABCG1, ACE, APEH, APH1A, APP, BACE1, BACE2, BECN1, BIN1, CASP3, DYRK1A, DYRK1B, EFNA1, GGA3, GSAP, IDE, MME, NCSTN, PICALM, PIN1, PRNP, PSEN1, PSEN2, PSENEN, ROCK1, ROCK2, SORL1, TMED10, TNF]	TRUE
GO:0004177	GO_BiologicalProcess-EBI-UniProt-GOA_25.10.2019_00h00	aminopeptidase activity	[8, 9]	[Group42]	4	13.3333	0.00267878	0.0131298	{Group42=0.005825480765926247}	{Group42=0.006909291140982292}	[ACE, CTSH, LAP3, MMP14]	[ACE, CTSH, DNPEP, DPEP3, DPP3, DPP4, ERAP1, ERAP2, JMJD7, KDM8, LAP3, LNPEP, LOC511497, LOC539370, LTA4H, LVRN, METAP1, METAP1D, METAP2, MMP14, NAALADL1, NPEPL1, NPEPPS, PEPD, PRCP, RNPEP, TPP2, XPNPEP1, XPNPEP2, XPNPEP3]	FALSE
GO:0060590	GO_BiologicalProcess-EBI-UniProt-GOA_25.10.2019_00h00	ATPase regulator activity	[6]	[Group14]	4	13.3333	0.00267878	0.0131298	{Group14=1.4252361114410695E-4}	{Group14=4.542940105218409E-4}	[ATP1B3, BAG3, DNAJA1, HSPH1]	[AHSA1, AHSA2P, ATP1B1, ATP1B3, ATP4B, ATPIF1, BAG3, DNAJA1, DNAJA2, DNAJB1, DNAJB2, DNAJB4, DNAJB6, DNAJC15, DNAJC19, DNAJC24, FNIP1, FNIP2, GRPEL1, GRPEL2, GTF2H4, HSCB, HSPBP1, HSPH1, LOC615521, NCAPH, SIL1, TOR1AIP1, TOR1AIP2, TSC1]	FALSE
GO:0030168	GO_BiologicalProcess-EBI-UniProt-GOA_25.10.2019_00h00	platelet activation	[3, 4, 6]	[Group22, Group45, Group49]	5	10.2041	0.00266064	0.0132272	{Group22=4.916601497817509E-4, Group45=0.0030234424497853664, Group49=6.506523058345898E-5}	{Group22=0.0010902029408204042, Group45=0.004283210137195935, Group49=2.3702333998260058E-4}	[AXL, MERTK, P2RY1, STXBP1, STXBP3]	[ADAMTS18, ADRA2A, ALOX15, AXL, BLOC1S3, BLOC1S4, CD40LG, CD9, ENTPD2, F11R, F2, F2R, F8, FCER1G, FERMT3, GATA1, GNA13, ITGB3, LYN, MERTK, P2RX1, P2RY1, P2RY12, PDGFA, PDGFB, PDGFRA, PF4, PIK3CB, PLEK, PRKCA, PRKCD, PRKCQ, PRKG1, PTPN6, RAP2B, SELENOP, SELP, SERPINE2, SH2B3, SLC7A11, SRF, STXBP1, STXBP3, SYK, TEC, TLR4, UBASH3B, VPS33B, VWF]	TRUE
GO:0051043	GO_BiologicalProcess-EBI-UniProt-GOA_25.10.2019_00h00	regulation of membrane protein ectodomain proteolysis	[5, 6, 7, 8]	[Group29, Group46, Group51]	3	20	0.00287495	0.0138956	{Group29=0.003884119132402853, Group46=1.3278889780668117E-6, Group51=1.2010544582783696E-8}	{Group29=0.005079232711603731, Group46=9.674619697343913E-6, Group51=3.0626888686098425E-7}	[IL10, TIMP2, TNF]	[ADRA2A, GPLD1, IL10, IL1B, LRIG2, NRDC, PACSIN3, SH3D19, SNX33, SNX9, TIMP1, TIMP2, TIMP3, TNF, TNFRSF1B]	TRUE
GO:0071396	GO_BiologicalProcess-EBI-UniProt-GOA_25.10.2019_00h00	cellular response to lipid	[5]	[Group15, Group18, Group26, Group50]	13	4.71014	0.00318387	0.0149728	{Group15=5.451617850151603E-4, Group18=3.0945222486026326E-6, Group26=1.4960241118706428E-6, Group50=1.4571361850472655E-8}	{Group15=0.0011121300414309269, Group18=1.7535626075414918E-5, Group26=9.537153713175347E-6, Group50=2.4771315145803517E-7}	[ATP1A1, AXL, CCR5, CD180, CXCL10, DNAJA1, FKBP4, NR1H3, NUGGC, P2RY6, PYCARD, RIPK2, TNF]	[ABCA1, ABCB4, ABHD2, ABL1, ABL2, ACACA, ADAM15, ADAM9, ADCY3, ADCY6, ADNP2, ADTRP, AKAP13, AKT1, ANXA1, ARID1A, ARNTL, ARRB2, ATM, ATP1A1, AXL, BAD, BCL10, BCR, BMP4, BMP6, BPI, BRCA1, BRINP1, CALCOCO1, CALR, CARM1, CASP9, CCL3, CCL5, CCR5, CD14, CD180, CD274, CD6, CD86, CDC73, CHMP5, CLOCK, CMPK2, CNOT1, CNOT2, CNOT9, CREB1, CREBRF, CRY1, CRY2, CTR9, CX3CR1, CXCL10, CXCL5, CXCL8, DAB2, DAB2IP, …	FALSE
GO:1904019	GO_BiologicalProcess-EBI-UniProt-GOA_25.10.2019_00h00	epithelial cell apoptotic process	[5]	[Group23, Group30, Group41, Group48, Group51]	5	9.80392	0.0031754	0.0151375	{Group23=1.720577531750842E-4, Group30=0.014757050300136746, Group41=0.003745256578991726, Group48=6.698384007201866E-6, Group51=1.2010544582783696E-8}	{Group23=5.161732595252527E-4, Group30=0.01601296947461647, Group41=0.005026528566541527, Group48=3.105614403339047E-5, Group51=3.0626888686098425E-7}	[ANGPTL4, CD40, NUPR1, STK3, TNF]	[ABL1, ANGPT1, ANGPTL4, ANO6, ARF6, BID, BMPR2, BOK, BRAF, CAPN10, CAST, CD248, CD40, COL18A1, COL4A3, E2F1, E2F2, ECSCR, EXOC5, FASLG, GAS6, GATA3, GSN, HIPK1, ITGA4, JAG2, KDR, KRIT1, MAPK7, MST1, NFE2L2, NUPR1, PAK4, PDCD4, PDPK1, PIAS4, PLCG1, PRKCI, RAMP2, RB1, SPOP, STK3, STK4, TEK, TGFBR2, THBS1, TNF, TNFAIP3, WFS1, ZFP36, ZFP36L1]	TRUE
GO:0004175	GO_BiologicalProcess-EBI-UniProt-GOA_25.10.2019_00h00	endopeptidase activity	[7, 8]	[Group37, Group51]	17	4.08654	0.00349733	0.0158061	{Group37=0.001393530377151244, Group51=1.2010544582783696E-8}	{Group37=0.0021536378555973776, Group51=3.0626888686098425E-7}	[ACE, BAK1, C1R, CFB, CFI, CTSH, CTSZ, MME, MMP14, NOD1, PRNP, PSMA6, PTGS2, PYCARD, RIPK2, TIMP2, TNF]	[A2M, ACE, ACER2, ADAM10, ADAM11, ADAM15, ADAM17, ADAM19, ADAM32, ADAM9, ADAMDEC1, ADAMTS10, ADAMTS12, ADAMTS14, ADAMTS17, ADAMTS18, ADAMTS2, ADAMTS20, ADAMTS3, ADAMTS6, ADGB, ADRM1, AFG3L2, AGER, AIFM1, AKT1, ANP32B, ANXA8L1, APAF1, APEH, APH1A, APH1B, APLP2, APOPT1, APP, ARAF, ARL6IP1, ARL6IP5, ARRB1, ASPH, ASPRV1, ATG4A, ATG4B, ATG4C, ATP13A2, BACE1, BACE2, BAD, BAK1, BAX, BBC3, BCAP31, BCL10,…	FALSE
GO:0001516	GO_BiologicalProcess-EBI-UniProt-GOA_25.10.2019_00h00	prostaglandin biosynthetic process	[7, 8, 9, 10, 11]	[Group48]	3	18.75	0.00348748	0.015969	{Group48=6.698384007201866E-6}	{Group48=3.105614403339047E-5}	[PIBF1, PNPLA8, PTGS2]	[ANXA1, CD74, COX1, COX2, FABP5, FAM213B, IL1B, PIBF1, PLA2G4F, PNPLA8, PTGES2, PTGES3, PTGS1, PTGS2, SIRT1, TBXAS1]	TRUE
GO:0140029	GO_BiologicalProcess-EBI-UniProt-GOA_25.10.2019_00h00	exocytic process	[2, 5, 6, 7]	[Group45]	5	9.61538	0.00345805	0.0160453	{Group45=0.0030234424497853664}	{Group45=0.004283210137195935}	[CADPS2, STX11, STX2, STXBP1, STXBP3]	[CADPS2, CTBP2, ERC2, EXOC4, EXOC6, EXOC6B, FCER1G, NAPA, NAPB, P2RX1, PLEK, PPFIA3, PSEN1, RAB10, RAB13, RAB3A, RAB3C, RAB8A, RAB8B, SCFD1, SCFD2, SCRIB, SNAP23, SNAP25, SNAP29, SNAP47, SNAPIN, SNCA, SNX4, STX11, STX1A, STX2, STX3, STX4, STXBP1, STXBP2, STXBP3, SV2A, SYK, SYT7, SYTL2, UNC13B, UNC13C, VAMP2, VAMP7, VAMP8, VPS11, VPS18, VPS33A, VPS33B, VPS45, YKT6]	FALSE
GO:0055082	GO_BiologicalProcess-EBI-UniProt-GOA_25.10.2019_00h00	cellular chemical homeostasis	[3, 5]	[Group19]	16	4.18848	0.0036033	0.0160763	{Group19=0.004041496674359665}	{Group19=0.0050272275705449485}	[ATP1A1, ATP1B3, BAK1, C3AR1, CCR5, CD40, CKB, CXCL10, LCN2, LETM1, MT1E, MT2A, PRNP, SLC40A1, STXBP3, TMCO1]	[ABCB7, ABL1, ABL2, ACKR2, ACKR3, ACO1, ADCY8, ADRA2A, AFG3L2, AGER, ALAS2, ANXA2, ANXA5, ANXA6, ANXA7, AP3D1, APP, AQP11, ARRB1, ATF4, ATG5, ATOX1, ATP12A, ATP13A1, ATP13A2, ATP13A3, ATP13A5, ATP1A1, ATP1B1, ATP1B3, ATP2A1, ATP2A2, ATP2A3, ATP2B1, ATP2B2, ATP2B4, ATP2C1, ATP4B, ATP6AP1, ATP6V0A1, ATP6V0A2, ATP6V0A4, ATP6V0D1, ATP6V1A, ATP6V1G1, ATP7A, ATP7B, BAD, BAIAP3, BAK1, BCAP31, BCL2, BIRC…	FALSE
GO:0045625	GO_BiologicalProcess-EBI-UniProt-GOA_25.10.2019_00h00	regulation of T-helper 1 cell differentiation	[5, 6, 7, 8, 10, 11, 12, 13, 14, 15, 16]	[Group31, Group44, Group51]	2	40	0.00371129	0.0163485	{Group31=2.8277427028532578E-5, Group44=6.834392952175024E-10, Group51=1.2010544582783696E-8}	{Group31=1.109345214196278E-4, Group44=3.4855404056092626E-8, Group51=3.0626888686098425E-7}	[IL27, RIPK2]	[ANXA1, HLX, IL27, RIPK2, SOCS5]	TRUE
GO:0071294	GO_BiologicalProcess-EBI-UniProt-GOA_25.10.2019_00h00	cellular response to zinc ion	[6]	[Group17]	2	40	0.00371129	0.0163485	{Group17=0.008139291787439783}	{Group17=0.009224530692431756}	[MT1E, MT2A]	[CREB1, HVCN1, MT1E, MT2A, P2RX4]	FALSE
GO:0097350	GO_BiologicalProcess-EBI-UniProt-GOA_25.10.2019_00h00	neutrophil clearance	[3, 4, 7]	[Group22, Group41, Group49]	2	40	0.00371129	0.0163485	{Group22=4.916601497817509E-4, Group41=0.003745256578991726, Group49=6.506523058345898E-5}	{Group22=0.0010902029408204042, Group41=0.005026528566541527, Group49=2.3702333998260058E-4}	[AXL, MERTK]	[ANXA1, AXL, CCR2, HMGB1, MERTK]	TRUE
GO:0006919	GO_BiologicalProcess-EBI-UniProt-GOA_25.10.2019_00h00	activation of cysteine-type endopeptidase activity involved in apoptotic process	[7, 8, 9, 10, 11, 12, 13]	[Group28, Group29, Group37, Group42, Group43, Group51]	5	9.43396	0.00375833	0.0163487	{Group28=6.99796542752066E-4, Group29=0.003884119132402853, Group37=0.001393530377151244, Group42=0.005825480765926247, Group43=7.236756348309868E-7, Group51=1.2010544582783696E-8}	{Group28=0.0013218379140872358, Group29=0.005079232711603731, Group37=0.0021536378555973776, Group42=0.006909291140982292, Group43=6.151242896063389E-6, Group51=3.0626888686098425E-7}	[BAK1, CTSH, NOD1, PYCARD, TNF]	[ACER2, AIFM1, ANP32B, APAF1, BAD, BAK1, BAX, BID, BOK, CASP4, CASP8, CASP8AP2, CASP9, COL4A3, CRADD, CTSH, DIABLO, DLC1, EGLN3, F2R, FAM162A, FASLG, HIP1, HIP1R, IFT57, LCK, LOC515736, MTCH1, MUL1, MYC, NLRC4, NLRP1, NLRP3, NOD1, P2RX1, PDCD2, PDCD6, PIDD1, PMAIP1, PML, PYCARD, RACK1, ROBO1, RPS27L, S100A8, S100A9, SENP1, SMAD3, SNCA, TNF, TNFSF15, VCP, XDH]	FALSE
GO:0045055	GO_BiologicalProcess-EBI-UniProt-GOA_25.10.2019_00h00	regulated exocytosis	[5, 6, 7]	[Group45, Group47]	8	6.20155	0.00393216	0.0166877	{Group45=0.0030234424497853664, Group47=7.107204250386294E-5}	{Group45=0.004283210137195935, Group47=2.41644944513134E-4}	[ANXA3, CADPS2, SCIN, STX11, STX2, STXBP1, STXBP3, SYT4]	[ABR, ADORA2B, ANXA3, AP1G1, APBA1, ARHGAP17, ATP2A2, BACE1, BAIAP3, BCR, BRAF, CACNA1A, CACNA1H, CACNB2, CACNB4, CADPS2, CASK, CCL3, CCR2, CD84, CDK5, CHRNB3, CORO1A, CSPG5, CTBP2, DOC2A, DTNBP1, DVL1, ERC2, F2RL1, FBXL20, FCER1G, FER, FES, FGR, GIPC1, GIT1, GRIN3A, GSK3B, HYAL3, ITGAM, ITGB2, KIT, LAMP1, LOC615792, LRRK2, LYN, MICAL1, MILR1, MYH9, NAPA, NAPB, NOTCH1, NR4A3, NRN1, P2RX1, P2RX7, …	FALSE
GO:0031349	GO_BiologicalProcess-EBI-UniProt-GOA_25.10.2019_00h00	positive regulation of defense response	[3, 4, 5, 6]	[Group36, Group48, Group50, Group51]	11	5.04587	0.0038897	0.0167113	{Group36=0.012779618568389352, Group48=6.698384007201866E-6, Group50=1.4571361850472655E-8, Group51=1.2010544582783696E-8}	{Group36=0.014168707543214283, Group48=3.105614403339047E-5, Group50=2.4771315145803517E-7, Group51=3.0626888686098425E-7}	[FCGR1A, NOD1, NUPR1, OPTN, PTGS2, PYCARD, RAB7B, RIPK2, TLR5, TNF, ZBP1]	[ABCC1, ADORA2B, ALPK1, ANKRD17, AP1G1, APPL1, APPL2, ARG1, ARRB2, BCL10, C1QBP, C3, CADM1, CARD9, CCL3, CCR2, CCR7, CD14, CD226, CD28, CD47, CD6, CD81, CLEC4E, CLEC7A, CLOCK, CLP1, CRTAM, CTSC, CYBA, DAB2IP, DDX58, DHX58, EPG5, ESR1, ETS1, F12, F2RL1, FADD, FCER1G, FCGR1A, FCN1, FCRL3, FFAR2, FFAR3, FLOT1, GBP5, GFI1, GPATCH3, GPS2, GRAMD4, HEXIM1, HMGB1, HMGB2, HMGB3, HYAL2, IDO1, IFI16, IFIH1,…	FALSE
GO:0045765	GO_BiologicalProcess-EBI-UniProt-GOA_25.10.2019_00h00	regulation of angiogenesis	[4, 5, 6, 7, 8, 9, 10, 11]	[Group08]	9	5.6962	0.00400487	0.0167915	{Group08=0.004004871110377189}	{Group08=0.0051062106657309165}	[ANGPTL4, ANXA3, C3AR1, CD40, CTSH, CXCL10, GATA6, ID1, WARS]	[AAMP, ABL1, ACVRL1, AGGF1, AGO1, AGO2, AKT3, AMOT, ANGPTL4, ANXA1, ANXA3, ATF2, BRCA1, BTG1, C3, C3AR1, C5, C5AR1, CARD10, CCBE1, CCR2, CCR3, CD40, CDH5, CELA1, CHI3L1, CIB1, COL4A3, CREB3L1, CTNNB1, CTSH, CX3CR1, CXCL10, CXCL8, CXCR3, DAB2IP, DCN, DLL1, E2F2, ECM1, ECSCR, EFNA1, EGLN1, EMC10, EMILIN1, EMP2, ENG, ENPP2, EPHA2, EPN1, EPN2, ERAP1, ETS1, FASLG, FBXW7, FGF18, FKBPL, FOXJ2, FOXO4, GA…	TRUE
GO:0006909	GO_BiologicalProcess-EBI-UniProt-GOA_25.10.2019_00h00	phagocytosis	[5]	[Group34, Group41, Group49, Group51]	8	6.15385	0.00412097	0.0168718	{Group34=0.001177235908371941, Group41=0.003745256578991726, Group49=6.506523058345898E-5, Group51=1.2010544582783696E-8}	{Group34=0.0020013010442322997, Group41=0.005026528566541527, Group49=2.3702333998260058E-4, Group51=3.0626888686098425E-7}	[AIF1, ANXA3, AXL, FCGR1A, MERTK, PYCARD, RAB7B, TNF]	[ABCA1, ABL1, ABR, AIF1, ALOX15, ANO6, ANXA1, ANXA11, ANXA3, APPL1, APPL2, ARHGAP12, ARHGAP25, ATG3, ATG5, AXL, BCR, BECN1, BIN2, C2, C3, CALR, CAMK1D, CD47, CDC42, CDC42SE1, CDC42SE2, CEBPE, CLEC7A, CLP1, CNN2, CORO1A, CYBA, DAG1, DNM2, DOCK2, DYSF, EIF2AK1, ELANE, ELMO1, ELMO2, ELMO3, F2RL1, FCER1G, FCGR1A, FCN1, FGR, GAS6, GSN, HMGB1, ICAM3, IL15, IL1B, IL2RB, IL2RG, IRF8, ITGAL, ITGAV, ITGB2,…	FALSE
GO:0048640	GO_BiologicalProcess-EBI-UniProt-GOA_25.10.2019_00h00	negative regulation of developmental growth	[3, 4, 5]	[Group09, Group16]	5	9.25926	0.00407686	0.0168898	{Group09=5.148010437858183E-4, Group16=6.08505533474372E-4}	{Group09=0.001093952218044864, Group16=0.0011936070079689603}	[ADRB3, CDKN1A, DUSP10, SLC6A4, STK3]	[ADRB1, ADRB2, ADRB3, BBS2, BMP4, CDK5, CDK5R1, CDKN1A, CDKN1B, DUSP10, FSTL4, FXN, GNAS, GSK3A, IFRD1, LGMN, MAP2, MAPK11, MST1, NKD1, NRP1, PI16, PLXNA3, PTCH1, PTK2, PTPRS, RAI1, RIPK1, RNF6, RTN4, RYK, SAV1, SEMA3A, SEMA3B, SEMA3C, SEMA3G, SEMA4A, SEMA4B, SEMA4C, SEMA4D, SEMA4F, SEMA4G, SEMA6C, SEMA7A, SLC6A4, SOCS2, SPART, STK3, STK4, TLL2, TNR, TP73, WNT5A, WWC2]	TRUE
GO:0002821	GO_BiologicalProcess-EBI-UniProt-GOA_25.10.2019_00h00	positive regulation of adaptive immune response	[4, 5, 6]	[Group34, Group50, Group51]	6	7.69231	0.00428994	0.0173593	{Group34=0.001177235908371941, Group50=1.4571361850472655E-8, Group51=1.2010544582783696E-8}	{Group34=0.0020013010442322997, Group50=2.4771315145803517E-7, Group51=3.0626888686098425E-7}	[CD40, FCGR1A, LOC782367, PYCARD, RIPK2, TNF]	[ADA, ANXA1, ATAD5, C3, CCR2, CD1A, CD1B, CD1E, CD226, CD28, CD40, CD81, CLCF1, EXOSC3, FADD, FAM49B, FBXO38, FCER1G, FCER2, FCGR1A, FOXP3, FZD5, GATA3, HLX, IL12B, IL12RB1, IL18, IL18R1, IL1B, IL1R1, IL23A, IL23R, IL27RA, KMT5B, KMT5C, LOC107131142, LOC515418, LOC618733, LOC781726, LOC782367, LTA, MAD2L2, MALT1, MAP3K7, MLH1, MSH2, NECTIN2, NFKBID, NFKBIZ, NLRP3, NSD2, P2RX7, PAXIP1, PRKCQ, PRKC…	FALSE
GO:0042129	GO_BiologicalProcess-EBI-UniProt-GOA_25.10.2019_00h00	regulation of T cell proliferation	[6, 7, 8]	[Group31, Group38, Group51]	7	6.73077	0.00439454	0.0175782	{Group31=2.8277427028532578E-5, Group38=1.8630059748979446E-4, Group51=1.2010544582783696E-8}	{Group31=1.109345214196278E-4, Group38=5.278516928877509E-4, Group51=3.0626888686098425E-7}	[AIF1, HHLA2, IL27, PRNP, PYCARD, RIPK2, TNFSF9]	[AGER, AIF1, ANXA1, ARG1, ARG2, BMI1, BMP4, CARD11, CASP3, CCDC88B, CCL5, CCR2, CD24, CD274, CD28, CD3E, CD40LG, CD6, CD81, CD86, CORO1A, CTLA4, CTNNB1, DHPS, DLG1, DLG5, EFNB1, ERBB2, FADD, FOXP3, GLMN, GPAM, HES1, HHLA2, IDO1, IL12B, IL12RB1, IL15, IL18, IL1B, IL20RB, IL23A, IL27, IL6ST, IRF1, ITCH, JAK3, LGALS3, LGALS9, LOC107131142, LRRC32, MAD1L1, MAPK8IP1, NCK1, NCK2, NCKAP1L, NDFIP1, PAWR,…	FALSE
GO:1903037	GO_BiologicalProcess-EBI-UniProt-GOA_25.10.2019_00h00	regulation of leukocyte cell-cell adhesion	[4, 5]	[Group24, Group51]	10	5.2356	0.00449876	0.0177905	{Group24=4.067439901481874E-4, Group51=1.2010544582783696E-8}	{Group24=9.878068332170266E-4, Group51=3.0626888686098425E-7}	[AIF1, DUSP10, FLOT2, HHLA2, IL7, PRNP, PYCARD, RIPK2, TNF, TNFSF9]	[ADA, ADORA2A, ADTRP, AGER, AIF1, AKT1, ANXA1, AP3B1, AP3D1, ARG1, ARG2, ASS1, BAD, BCL10, BCL6, BMI1, BMP4, CARD11, CASP3, CBFB, CCDC88B, CCL25, CCL5, CCR2, CCR7, CD24, CD27, CD274, CD28, CD3E, CD40LG, CD44, CD47, CD5, CD6, CD74, CD80, CD81, CD86, CORO1A, CTLA4, CXCL12, CYLD, DHPS, DLG1, DLG5, DOCK8, DPP4, DTX1, DUSP10, DUSP3, EFNB1, EFNB2, EGR3, EPHB6, ERBB2, ETS1, FADD, FAM49B, FGL1, FGL2, FLO…	TRUE
GO:0046660	GO_BiologicalProcess-EBI-UniProt-GOA_25.10.2019_00h00	female sex differentiation	[3, 4, 5]	[Group48, Group49]	5	8.92857	0.00477103	0.0186553	{Group48=6.698384007201866E-6, Group49=6.506523058345898E-5}	{Group48=3.105614403339047E-5, Group49=2.3702333998260058E-4}	[AXL, BAK1, MERTK, NUPR1, PTGS2]	[ARID5B, ATM, AXL, BAK1, BCL2, BRCA2, CHD7, COX2, DACH1, EIF2B2, EIF2B4, EIF2B5, ESR1, FANCA, FANCG, FOXO3, FST, FZD4, GAS2, HYAL3, IMMP2L, INSR, KIT, KMT2B, LFNG, LHFPL2, MERTK, MSH4, NOS3, NRIP1, NUP107, NUPR1, PCYT1B, PDGFRA, PLEKHA1, PTGS2, PTPRN, PTX3, SGPL1, SIRT1, SLIT3, SMAD4, SOD1, STAT5A, STAT5B, TAF4, TGFB2, TIPARP, UBA52, UBB, UBE3A, WNT5A, ZFPM2, ZFX, ZNF830, ZP3]	FALSE
GO:0032689	GO_BiologicalProcess-EBI-UniProt-GOA_25.10.2019_00h00	negative regulation of interferon-gamma production	[4, 5, 6]	[Group49, Group51]	3	16.6667	0.00493672	0.0190887	{Group49=6.506523058345898E-5, Group51=1.2010544582783696E-8}	{Group49=2.3702333998260058E-4, Group51=3.0626888686098425E-7}	[AXL, IL10, PRNP]	[AXL, C1QBP, CD96, FOXP3, GAS6, GATA3, IL10, IL1RL1, IL20RB, LGALS9, PGLYRP1, PGLYRP2, PRNP, RARA, SLAMF1, TLR4, VSIR, ZC3H12A]	FALSE
GO:0031347	GO_BiologicalProcess-EBI-UniProt-GOA_25.10.2019_00h00	regulation of defense response	[4, 5]	[Group50, Group51]	15	4.14365	0.00526979	0.0195094	{Group50=1.4571361850472655E-8, Group51=1.2010544582783696E-8}	{Group50=2.4771315145803517E-7, Group51=3.0626888686098425E-7}	[DUSP10, FCGR1A, IL27, NOD1, NR1H3, NUPR1, OPTN, PTGS2, PYCARD, RAB7B, RIPK2, TLR5, TNF, TRAFD1, ZBP1]	[ABCC1, ABCD1, ABHD12, ABR, ACP5, ADA, ADAMTS12, ADAR, ADCY7, ADORA2A, ADORA2B, AGER, ALPK1, ANKRD17, ANXA1, AOAH, AP1G1, APEX1, APPL1, APPL2, ARG1, ARG2, ARRB2, ASH1L, BAP1, BCL10, BCL6, BCR, BST1, C1QBP, C1QTNF12, C3, CADM1, CARD9, CASP1, CASP4, CCL3, CCR2, CCR7, CD14, CD200R1L, CD226, CD28, CD47, CD6, CD81, CD96, CDC37, CDH5, CHID1, CLEC4E, CLEC7A, CLOCK, CLP1, CNOT7, COX2, CREB3, CRTAM, CST7,…	FALSE
GO:0050730	GO_BiologicalProcess-EBI-UniProt-GOA_25.10.2019_00h00	regulation of peptidyl-tyrosine phosphorylation	[7, 8, 9, 10]	[Group25, Group35, Group51]	8	5.92593	0.00517223	0.0195645	{Group25=0.003048568692439306, Group35=0.0014424784893243986, Group51=1.2010544582783696E-8}	{Group25=0.004202081170659584, Group35=0.002163717733986598, Group51=3.0626888686098425E-7}	[ACE, ANGPTL4, CD40, HAX1, IL7, PIBF1, PRNP, RIPK2]	[ABI1, ABL1, ACE, ADAM17, ADRA2A, AFAP1L2, ALKAL2, ANGPT1, ANGPTL4, APP, AREG, ARHGEF2, ARL2BP, BANK1, BMP6, BST1, CASS4, CBL, CBLB, CBLC, CCL5, CD24, CD40, CD44, CD74, CD80, CD81, CHMP6, CLCF1, CNOT7, CNTF, CSF1R, CSPG4, DGKQ, DVL2, EFNA1, ENPP2, ERBB4, ERCC6, ERRFI1, FBXW7, FGFR1OP, FYN, GAS6, GATA1, GGNBP2, GH1, HAX1, HBEGF, HCLS1, HES1, HGF, HYAL2, IBTK, IL12B, IL15, IL18, IL22RA2, IL23A, IL2…	TRUE
GO:0015908	GO_BiologicalProcess-EBI-UniProt-GOA_25.10.2019_00h00	fatty acid transport	[5, 6, 8, 9]	[Group11]	4	11.1111	0.00525287	0.0196559	{Group11=4.1818365090560516E-4}	{Group11=9.694257361902665E-4}	[ACE, CROT, PLIN2, PNPLA8]	[ABCD1, ABCD3, ACE, ACSL1, ACSL3, AKT1, AKT2, ANXA1, CPT1B, CROT, EPRS, GOT2, IL1B, IRS2, NMUR2, P2RX7, PLA2G12A, PLA2G4A, PLA2G4F, PLA2R1, PLIN2, PNPLA8, PPARD, PROCA1, RPS6KB1, SLC25A17, SLC27A1, SLC27A2, SLC27A3, SLC27A4, SLC27A5, SLCO3A1, SPX, SYK, THBS1, TNFRSF11A]	FALSE
GO:0046620	GO_BiologicalProcess-EBI-UniProt-GOA_25.10.2019_00h00	regulation of organ growth	[3, 4, 5]	[Group09]	4	11.1111	0.00525287	0.0196559	{Group09=5.148010437858183E-4}	{Group09=0.001093952218044864}	[GATA6, IL7, SLC6A4, STK3]	[ACACB, AKT1, BCL2L11, BMPR1A, CARM1, DUSP6, ERBB4, FLVCR1, FOXP1, FXN, GATA6, GSK3A, HLX, IL7, LATS1, LATS2, MAPK11, MEF2C, MST1, NOTCH1, PI16, PIM1, PROX1, PTK2, RIPK1, SASH3, SAV1, SERP1, SLC6A4, STK3, STK4, TGFBR1, TP73, WWC2, YBX3, ZFPM2]	FALSE
GO:0046330	GO_BiologicalProcess-EBI-UniProt-GOA_25.10.2019_00h00	positive regulation of JNK cascade	[7, 8, 9, 10, 11, 12, 13]	[Group13, Group28, Group43, Group44, Group50, Group51]	6	7.40741	0.00516414	0.0197486	{Group13=0.0012129905912468286, Group28=6.99796542752066E-4, Group43=7.236756348309868E-7, Group44=6.834392952175024E-10, Group50=1.4571361850472655E-8, Group51=1.2010544582783696E-8}	{Group13=0.001933203754799633, Group28=0.0013218379140872358, Group43=6.151242896063389E-6, Group44=3.4855404056092626E-8, Group50=2.4771315145803517E-7, Group51=3.0626888686098425E-7}	[LTBR, NOD1, PYCARD, RIPK2, STK3, TNF]	[AGER, ANKRD6, APP, AXIN1, CARD9, CCL19, CD27, CD40LG, DAB2IP, DUSP22, DVL2, DVL3, ERCC6, F2RL1, FGD2, FZD4, FZD5, GADD45A, GADD45B, HIPK2, HRAS, IL1A, IL1B, IL1RN, LTBR, MAP2K4, MAP2K7, MAP3K10, MAP3K11, MAP3K12, MAP3K13, MAP3K20, MAP3K4, MAP3K5, MAP3K7, MAP4K1, MAP4K2, MAPK8IP1, MAPK8IP3, MFHAS1, MINK1, MUL1, MYD88, NCF1, NOD1, NOD2, NOX1, PAK1, PJA2, PLCB1, PTK2B, PTPN1, PYCARD, RASGRP1, RASSF…	TRUE
GO:0030007	GO_BiologicalProcess-EBI-UniProt-GOA_25.10.2019_00h00	cellular potassium ion homeostasis	[7, 9]	[Group20]	2	33.3333	0.0054949	0.019919	{Group20=0.0017962855735579313}	{Group20=0.0026174446928987002}	[ATP1A1, ATP1B3]	[ATP12A, ATP1A1, ATP1B1, ATP1B3, ATP4B, KCTD7]	FALSE
GO:0071415	GO_BiologicalProcess-EBI-UniProt-GOA_25.10.2019_00h00	cellular response to purine-containing compound	[5, 6]	[Group07]	2	33.3333	0.0054949	0.019919	{Group07=0.030059872331263345}	{Group07=0.030059872331263345}	[P2RY1, P2RY6]	[P2RY1, P2RY6, RYR1, TMEM38A, TMEM38B, TRPM2]	TRUE
GO:0106049	GO_BiologicalProcess-EBI-UniProt-GOA_25.10.2019_00h00	regulation of cellular response to osmotic stress	[4, 5, 6]	[Group02]	2	33.3333	0.0054949	0.019919	{Group02=0.005494901599580112}	{Group02=0.00667238051377585}	[LETM1, PTGS2]	[BAD, LETM1, MICU1, PTGS2, SLC25A23, YBX3]	TRUE
GO:0043410	GO_BiologicalProcess-EBI-UniProt-GOA_25.10.2019_00h00	positive regulation of MAPK cascade	[5, 6, 7, 8, 9, 10, 11]	[Group51]	12	4.5977	0.00549368	0.0201242	{Group51=1.2010544582783696E-8}	{Group51=3.0626888686098425E-7}	[ADRB3, CD40, LAMTOR2, LTBR, NOD1, P2RY6, PYCARD, RIPK2, SCIMP, SORBS3, STK3, TNF]	[AAED1, ABL1, ACKR3, ADAM9, ADRA2A, ADRB2, ADRB3, AGER, AKAP13, ALKAL2, ALOX15, ANGPT1, ANKRD6, APP, ARL6IP5, ARRB1, ARRB2, ATP6AP1, AVPI1, AXIN1, BANK1, BCAR3, BMP4, BNIP2, BRAF, C5AR1, C5AR2, CARD9, CAVIN3, CCL19, CCL25, CCL3, CCL4, CCL5, CCL8, CCNQ, CD24, CD27, CD4, CD40, CD40LG, CD44, CD74, CD81, CDC42, CDK10, CDON, CHI3L1, CIB1, CRKL, CSF1R, CSPG4, CTNNB1, DAB2IP, DHX33, DNAJC27, DOK4, DSTYK…	FALSE
[truncated: 90 more rows]

## Sheet: ModVsSevere_wk10up
GOID	Ontology Source	GOTerm	GOLevels	GOGroups	Nr. Genes	% Associated Genes	Term PValue	Term PValue Corrected with Benjamini-Hochberg	Group PValue	Group PValue Corrected with Benjamini-Hochberg	Associated Genes Found	All Associated Genes	OverViewTerm
[truncated: 190 more rows]

[truncated: 1 more sheets: ModVsSevere_wk10down]
